# Supplementary material for: Synthesizer: Expediting synthesis studies from context-free data with information retrieval techniques
Source: PLoS One. 2017 Apr 24;12(4):e0175860. doi: 10.1371/journal.pone.0175860 (PMC5402950; doi:10.1371/journal.pone.0175860)
Supplement: S1 Dataset — (ZIP) [file pone.0175860.s001.zip]

Archive with 258 entries (227 files):
- SampleAnnotationsSupplement/
- SampleAnnotationsSupplement/.DS_Store
- __MACOSX/
- __MACOSX/SampleAnnotationsSupplement/
- __MACOSX/SampleAnnotationsSupplement/._.DS_Store
- SampleAnnotationsSupplement/ECOLOGY_B/
- SampleAnnotationsSupplement/ECOLOGY_B/.Rhistory
- __MACOSX/SampleAnnotationsSupplement/ECOLOGY_B/
- __MACOSX/SampleAnnotationsSupplement/ECOLOGY_B/._.Rhistory
- SampleAnnotationsSupplement/ECOLOGY_B/SAV2004.csv
- __MACOSX/SampleAnnotationsSupplement/ECOLOGY_B/._SAV2004.csv
- SampleAnnotationsSupplement/ECOLOGY_B/SAV2004.xls
- __MACOSX/SampleAnnotationsSupplement/ECOLOGY_B/._SAV2004.xls
- SampleAnnotationsSupplement/ECOLOGY_B/SAV2005.csv
- __MACOSX/SampleAnnotationsSupplement/ECOLOGY_B/._SAV2005.csv
- SampleAnnotationsSupplement/ECOLOGY_B/SAV2005.xls
- __MACOSX/SampleAnnotationsSupplement/ECOLOGY_B/._SAV2005.xls
- SampleAnnotationsSupplement/ECOLOGY_B/SAV2006.csv
- __MACOSX/SampleAnnotationsSupplement/ECOLOGY_B/._SAV2006.csv
- SampleAnnotationsSupplement/ECOLOGY_B/SAV2006.xls
- __MACOSX/SampleAnnotationsSupplement/ECOLOGY_B/._SAV2006.xls
- SampleAnnotationsSupplement/ECOLOGY_B/SAV2008.csv
- __MACOSX/SampleAnnotationsSupplement/ECOLOGY_B/._SAV2008.csv
- SampleAnnotationsSupplement/ECOLOGY_B/SAV2008.xls
- __MACOSX/SampleAnnotationsSupplement/ECOLOGY_B/._SAV2008.xls
- SampleAnnotationsSupplement/ECOLOGY_B/SAV2009.csv
- __MACOSX/SampleAnnotationsSupplement/ECOLOGY_B/._SAV2009.csv
- SampleAnnotationsSupplement/ECOLOGY_B/SAV2009.xls
- __MACOSX/SampleAnnotationsSupplement/ECOLOGY_B/._SAV2009.xls
- SampleAnnotationsSupplement/ECOLOGY_B/SAV2010.csv
- __MACOSX/SampleAnnotationsSupplement/ECOLOGY_B/._SAV2010.csv
- SampleAnnotationsSupplement/ECOLOGY_B/SAV2010.xls
- __MACOSX/SampleAnnotationsSupplement/ECOLOGY_B/._SAV2010.xls
- SampleAnnotationsSupplement/ECOLOGY_B/SAV2011.csv
- __MACOSX/SampleAnnotationsSupplement/ECOLOGY_B/._SAV2011.csv
- SampleAnnotationsSupplement/ECOLOGY_B/SAV2011.xlsx
- __MACOSX/SampleAnnotationsSupplement/ECOLOGY_B/._SAV2011.xlsx
- SampleAnnotationsSupplement/ECOLOGY_B/SAV2012.csv
- __MACOSX/SampleAnnotationsSupplement/ECOLOGY_B/._SAV2012.csv
- SampleAnnotationsSupplement/ECOLOGY_B/SAV2012.xlsx
- __MACOSX/SampleAnnotationsSupplement/ECOLOGY_B/._SAV2012.xlsx
- SampleAnnotationsSupplement/ECOLOGY_B/SAV2013.csv
- __MACOSX/SampleAnnotationsSupplement/ECOLOGY_B/._SAV2013.csv
- SampleAnnotationsSupplement/ECOLOGY_B/SAV2013.xlsx
- __MACOSX/SampleAnnotationsSupplement/ECOLOGY_B/._SAV2013.xlsx
- SampleAnnotationsSupplement/ECOLOGY_B/SAV_toCSV.R
- __MACOSX/SampleAnnotationsSupplement/ECOLOGY_B/._SAV_toCSV.R
- SampleAnnotationsSupplement/ECOLOGY_B/savall.csv
- __MACOSX/SampleAnnotationsSupplement/ECOLOGY_B/._savall.csv
- __MACOSX/SampleAnnotationsSupplement/._ECOLOGY_B
- SampleAnnotationsSupplement/HNSCC/
- SampleAnnotationsSupplement/HNSCC/GSE3292.csv
- __MACOSX/SampleAnnotationsSupplement/HNSCC/
- __MACOSX/SampleAnnotationsSupplement/HNSCC/._GSE3292.csv
- SampleAnnotationsSupplement/HNSCC/GSE6791.csv
- __MACOSX/SampleAnnotationsSupplement/HNSCC/._GSE6791.csv
- __MACOSX/SampleAnnotationsSupplement/._HNSCC
- SampleAnnotationsSupplement/SampleAnnotationDescript.xlsx
- __MACOSX/SampleAnnotationsSupplement/._SampleAnnotationDescript.xlsx
- SampleAnnotationsSupplement/SHAMBAVI/
- SampleAnnotationsSupplement/SHAMBAVI/cancer_abbrev (1).xlsx
- __MACOSX/SampleAnnotationsSupplement/SHAMBAVI/
- __MACOSX/SampleAnnotationsSupplement/SHAMBAVI/._cancer_abbrev (1).xlsx
- SampleAnnotationsSupplement/SHAMBAVI/geoDatasets/
- SampleAnnotationsSupplement/SHAMBAVI/geoDatasets/breastCancer/
- SampleAnnotationsSupplement/SHAMBAVI/geoDatasets/breastCancer/GPL570/
- SampleAnnotationsSupplement/SHAMBAVI/geoDatasets/breastCancer/GPL570/GSE10810.csv
- __MACOSX/SampleAnnotationsSupplement/SHAMBAVI/geoDatasets/
- __MACOSX/SampleAnnotationsSupplement/SHAMBAVI/geoDatasets/breastCancer/
- __MACOSX/SampleAnnotationsSupplement/SHAMBAVI/geoDatasets/breastCancer/GPL570/
- __MACOSX/SampleAnnotationsSupplement/SHAMBAVI/geoDatasets/breastCancer/GPL570/._GSE10810.csv
- SampleAnnotationsSupplement/SHAMBAVI/geoDatasets/breastCancer/GPL570/GSE10810.txt
- __MACOSX/SampleAnnotationsSupplement/SHAMBAVI/geoDatasets/breastCancer/GPL570/._GSE10810.txt
- SampleAnnotationsSupplement/SHAMBAVI/geoDatasets/breastCancer/GPL570/GSE11001.csv
- __MACOSX/SampleAnnotationsSupplement/SHAMBAVI/geoDatasets/breastCancer/GPL570/._GSE11001.csv
- SampleAnnotationsSupplement/SHAMBAVI/geoDatasets/breastCancer/GPL570/GSE11001.txt
- __MACOSX/SampleAnnotationsSupplement/SHAMBAVI/geoDatasets/breastCancer/GPL570/._GSE11001.txt
- SampleAnnotationsSupplement/SHAMBAVI/geoDatasets/breastCancer/GPL570/GSE12763.csv
- __MACOSX/SampleAnnotationsSupplement/SHAMBAVI/geoDatasets/breastCancer/GPL570/._GSE12763.csv
- SampleAnnotationsSupplement/SHAMBAVI/geoDatasets/breastCancer/GPL570/GSE12763.txt
- __MACOSX/SampleAnnotationsSupplement/SHAMBAVI/geoDatasets/breastCancer/GPL570/._GSE12763.txt
- SampleAnnotationsSupplement/SHAMBAVI/geoDatasets/breastCancer/GPL570/GSE13787.csv
- __MACOSX/SampleAnnotationsSupplement/SHAMBAVI/geoDatasets/breastCancer/GPL570/._GSE13787.csv
- SampleAnnotationsSupplement/SHAMBAVI/geoDatasets/breastCancer/GPL570/GSE13787.txt
- __MACOSX/SampleAnnotationsSupplement/SHAMBAVI/geoDatasets/breastCancer/GPL570/._GSE13787.txt
- SampleAnnotationsSupplement/SHAMBAVI/geoDatasets/breastCancer/GPL570/GSE14548.csv
- __MACOSX/SampleAnnotationsSupplement/SHAMBAVI/geoDatasets/breastCancer/GPL570/._GSE14548.csv
- SampleAnnotationsSupplement/SHAMBAVI/geoDatasets/breastCancer/GPL570/GSE14548.txt
- __MACOSX/SampleAnnotationsSupplement/SHAMBAVI/geoDatasets/breastCancer/GPL570/._GSE14548.txt
- SampleAnnotationsSupplement/SHAMBAVI/geoDatasets/breastCancer/GPL570/GSE20711.csv
- __MACOSX/SampleAnnotationsSupplement/SHAMBAVI/geoDatasets/breastCancer/GPL570/._GSE20711.csv
- SampleAnnotationsSupplement/SHAMBAVI/geoDatasets/breastCancer/GPL570/GSE20711.txt
- __MACOSX/SampleAnnotationsSupplement/SHAMBAVI/geoDatasets/breastCancer/GPL570/._GSE20711.txt
- SampleAnnotationsSupplement/SHAMBAVI/geoDatasets/breastCancer/GPL570/GSE20712.csv
- __MACOSX/SampleAnnotationsSupplement/SHAMBAVI/geoDatasets/breastCancer/GPL570/._GSE20712.csv
- SampleAnnotationsSupplement/SHAMBAVI/geoDatasets/breastCancer/GPL570/GSE20712.txt
- __MACOSX/SampleAnnotationsSupplement/SHAMBAVI/geoDatasets/breastCancer/GPL570/._GSE20712.txt
- SampleAnnotationsSupplement/SHAMBAVI/geoDatasets/breastCancer/GPL570/GSE21422.csv
- __MACOSX/SampleAnnotationsSupplement/SHAMBAVI/geoDatasets/breastCancer/GPL570/._GSE21422.csv
- SampleAnnotationsSupplement/SHAMBAVI/geoDatasets/breastCancer/GPL570/GSE21422.txt
- __MACOSX/SampleAnnotationsSupplement/SHAMBAVI/geoDatasets/breastCancer/GPL570/._GSE21422.txt
- SampleAnnotationsSupplement/SHAMBAVI/geoDatasets/breastCancer/GPL570/GSE22544.csv
- __MACOSX/SampleAnnotationsSupplement/SHAMBAVI/geoDatasets/breastCancer/GPL570/._GSE22544.csv
- SampleAnnotationsSupplement/SHAMBAVI/geoDatasets/breastCancer/GPL570/GSE22544.txt
- __MACOSX/SampleAnnotationsSupplement/SHAMBAVI/geoDatasets/breastCancer/GPL570/._GSE22544.txt
- SampleAnnotationsSupplement/SHAMBAVI/geoDatasets/breastCancer/GPL570/GSE23177.csv
- __MACOSX/SampleAnnotationsSupplement/SHAMBAVI/geoDatasets/breastCancer/GPL570/._GSE23177.csv
- SampleAnnotationsSupplement/SHAMBAVI/geoDatasets/breastCancer/GPL570/GSE23177.txt
- __MACOSX/SampleAnnotationsSupplement/SHAMBAVI/geoDatasets/breastCancer/GPL570/._GSE23177.txt
- SampleAnnotationsSupplement/SHAMBAVI/geoDatasets/breastCancer/GPL570/GSE23399.csv
- __MACOSX/SampleAnnotationsSupplement/SHAMBAVI/geoDatasets/breastCancer/GPL570/._GSE23399.csv
- SampleAnnotationsSupplement/SHAMBAVI/geoDatasets/breastCancer/GPL570/GSE23399.txt
- __MACOSX/SampleAnnotationsSupplement/SHAMBAVI/geoDatasets/breastCancer/GPL570/._GSE23399.txt
- SampleAnnotationsSupplement/SHAMBAVI/geoDatasets/breastCancer/GPL570/GSE23593.csv
- __MACOSX/SampleAnnotationsSupplement/SHAMBAVI/geoDatasets/breastCancer/GPL570/._GSE23593.csv
- SampleAnnotationsSupplement/SHAMBAVI/geoDatasets/breastCancer/GPL570/GSE23593.txt
- __MACOSX/SampleAnnotationsSupplement/SHAMBAVI/geoDatasets/breastCancer/GPL570/._GSE23593.txt
- SampleAnnotationsSupplement/SHAMBAVI/geoDatasets/breastCancer/GPL570/GSE26910.csv
- __MACOSX/SampleAnnotationsSupplement/SHAMBAVI/geoDatasets/breastCancer/GPL570/._GSE26910.csv
- SampleAnnotationsSupplement/SHAMBAVI/geoDatasets/breastCancer/GPL570/GSE26910.txt
- __MACOSX/SampleAnnotationsSupplement/SHAMBAVI/geoDatasets/breastCancer/GPL570/._GSE26910.txt
- SampleAnnotationsSupplement/SHAMBAVI/geoDatasets/breastCancer/GPL570/GSE28796.csv
- __MACOSX/SampleAnnotationsSupplement/SHAMBAVI/geoDatasets/breastCancer/GPL570/._GSE28796.csv
- SampleAnnotationsSupplement/SHAMBAVI/geoDatasets/breastCancer/GPL570/GSE28796.txt
- __MACOSX/SampleAnnotationsSupplement/SHAMBAVI/geoDatasets/breastCancer/GPL570/._GSE28796.txt
- SampleAnnotationsSupplement/SHAMBAVI/geoDatasets/breastCancer/GPL570/GSE29431.csv
- __MACOSX/SampleAnnotationsSupplement/SHAMBAVI/geoDatasets/breastCancer/GPL570/._GSE29431.csv
- SampleAnnotationsSupplement/SHAMBAVI/geoDatasets/breastCancer/GPL570/GSE29431.txt
- __MACOSX/SampleAnnotationsSupplement/SHAMBAVI/geoDatasets/breastCancer/GPL570/._GSE29431.txt
- SampleAnnotationsSupplement/SHAMBAVI/geoDatasets/breastCancer/GPL570/GSE36774.csv
- __MACOSX/SampleAnnotationsSupplement/SHAMBAVI/geoDatasets/breastCancer/GPL570/._GSE36774.csv
- SampleAnnotationsSupplement/SHAMBAVI/geoDatasets/breastCancer/GPL570/GSE36774.txt
- __MACOSX/SampleAnnotationsSupplement/SHAMBAVI/geoDatasets/breastCancer/GPL570/._GSE36774.txt
- __MACOSX/SampleAnnotationsSupplement/SHAMBAVI/geoDatasets/breastCancer/._GPL570
- __MACOSX/SampleAnnotationsSupplement/SHAMBAVI/geoDatasets/._breastCancer
- SampleAnnotationsSupplement/SHAMBAVI/geoDatasets/colorectalCancer/
- SampleAnnotationsSupplement/SHAMBAVI/geoDatasets/colorectalCancer/GPL570/
- SampleAnnotationsSupplement/SHAMBAVI/geoDatasets/colorectalCancer/GPL570/GSE13067.csv
- __MACOSX/SampleAnnotationsSupplement/SHAMBAVI/geoDatasets/colorectalCancer/
- __MACOSX/SampleAnnotationsSupplement/SHAMBAVI/geoDatasets/colorectalCancer/GPL570/
- __MACOSX/SampleAnnotationsSupplement/SHAMBAVI/geoDatasets/colorectalCancer/GPL570/._GSE13067.csv
- SampleAnnotationsSupplement/SHAMBAVI/geoDatasets/colorectalCancer/GPL570/GSE13067.txt
- __MACOSX/SampleAnnotationsSupplement/SHAMBAVI/geoDatasets/colorectalCancer/GPL570/._GSE13067.txt
- SampleAnnotationsSupplement/SHAMBAVI/geoDatasets/colorectalCancer/GPL570/GSE13294.csv
- __MACOSX/SampleAnnotationsSupplement/SHAMBAVI/geoDatasets/colorectalCancer/GPL570/._GSE13294.csv
- SampleAnnotationsSupplement/SHAMBAVI/geoDatasets/colorectalCancer/GPL570/GSE13294.txt
- __MACOSX/SampleAnnotationsSupplement/SHAMBAVI/geoDatasets/colorectalCancer/GPL570/._GSE13294.txt
- SampleAnnotationsSupplement/SHAMBAVI/geoDatasets/colorectalCancer/GPL570/GSE14333.csv
- __MACOSX/SampleAnnotationsSupplement/SHAMBAVI/geoDatasets/colorectalCancer/GPL570/._GSE14333.csv
- SampleAnnotationsSupplement/SHAMBAVI/geoDatasets/colorectalCancer/GPL570/GSE14333.txt
- __MACOSX/SampleAnnotationsSupplement/SHAMBAVI/geoDatasets/colorectalCancer/GPL570/._GSE14333.txt
- SampleAnnotationsSupplement/SHAMBAVI/geoDatasets/colorectalCancer/GPL570/GSE17536.csv
- __MACOSX/SampleAnnotationsSupplement/SHAMBAVI/geoDatasets/colorectalCancer/GPL570/._GSE17536.csv
- SampleAnnotationsSupplement/SHAMBAVI/geoDatasets/colorectalCancer/GPL570/GSE17536.txt
- __MACOSX/SampleAnnotationsSupplement/SHAMBAVI/geoDatasets/colorectalCancer/GPL570/._GSE17536.txt
- SampleAnnotationsSupplement/SHAMBAVI/geoDatasets/colorectalCancer/GPL570/GSE17537.csv
- __MACOSX/SampleAnnotationsSupplement/SHAMBAVI/geoDatasets/colorectalCancer/GPL570/._GSE17537.csv
- SampleAnnotationsSupplement/SHAMBAVI/geoDatasets/colorectalCancer/GPL570/GSE17537.txt
- __MACOSX/SampleAnnotationsSupplement/SHAMBAVI/geoDatasets/colorectalCancer/GPL570/._GSE17537.txt
- SampleAnnotationsSupplement/SHAMBAVI/geoDatasets/colorectalCancer/GPL570/GSE18105.csv
- __MACOSX/SampleAnnotationsSupplement/SHAMBAVI/geoDatasets/colorectalCancer/GPL570/._GSE18105.csv
- SampleAnnotationsSupplement/SHAMBAVI/geoDatasets/colorectalCancer/GPL570/GSE18105.txt
- __MACOSX/SampleAnnotationsSupplement/SHAMBAVI/geoDatasets/colorectalCancer/GPL570/._GSE18105.txt
- SampleAnnotationsSupplement/SHAMBAVI/geoDatasets/colorectalCancer/GPL570/GSE20916.csv
- __MACOSX/SampleAnnotationsSupplement/SHAMBAVI/geoDatasets/colorectalCancer/GPL570/._GSE20916.csv
- SampleAnnotationsSupplement/SHAMBAVI/geoDatasets/colorectalCancer/GPL570/GSE20916.txt
- __MACOSX/SampleAnnotationsSupplement/SHAMBAVI/geoDatasets/colorectalCancer/GPL570/._GSE20916.txt
- SampleAnnotationsSupplement/SHAMBAVI/geoDatasets/colorectalCancer/GPL570/GSE4107.csv
- __MACOSX/SampleAnnotationsSupplement/SHAMBAVI/geoDatasets/colorectalCancer/GPL570/._GSE4107.csv
- SampleAnnotationsSupplement/SHAMBAVI/geoDatasets/colorectalCancer/GPL570/GSE4107.txt
- __MACOSX/SampleAnnotationsSupplement/SHAMBAVI/geoDatasets/colorectalCancer/GPL570/._GSE4107.txt
- SampleAnnotationsSupplement/SHAMBAVI/geoDatasets/colorectalCancer/GPL570/GSE41328.csv
- __MACOSX/SampleAnnotationsSupplement/SHAMBAVI/geoDatasets/colorectalCancer/GPL570/._GSE41328.csv
- SampleAnnotationsSupplement/SHAMBAVI/geoDatasets/colorectalCancer/GPL570/GSE41328.txt
- __MACOSX/SampleAnnotationsSupplement/SHAMBAVI/geoDatasets/colorectalCancer/GPL570/._GSE41328.txt
- SampleAnnotationsSupplement/SHAMBAVI/geoDatasets/colorectalCancer/GPL570/GSE9348.csv
- __MACOSX/SampleAnnotationsSupplement/SHAMBAVI/geoDatasets/colorectalCancer/GPL570/._GSE9348.csv
- SampleAnnotationsSupplement/SHAMBAVI/geoDatasets/colorectalCancer/GPL570/GSE9348.txt
- __MACOSX/SampleAnnotationsSupplement/SHAMBAVI/geoDatasets/colorectalCancer/GPL570/._GSE9348.txt
- __MACOSX/SampleAnnotationsSupplement/SHAMBAVI/geoDatasets/colorectalCancer/._GPL570
- __MACOSX/SampleAnnotationsSupplement/SHAMBAVI/geoDatasets/._colorectalCancer
- SampleAnnotationsSupplement/SHAMBAVI/geoDatasets/hnscc/
- SampleAnnotationsSupplement/SHAMBAVI/geoDatasets/hnscc/GPL570/
- SampleAnnotationsSupplement/SHAMBAVI/geoDatasets/hnscc/GPL570/GSE10300.csv
- __MACOSX/SampleAnnotationsSupplement/SHAMBAVI/geoDatasets/hnscc/
- __MACOSX/SampleAnnotationsSupplement/SHAMBAVI/geoDatasets/hnscc/GPL570/
- __MACOSX/SampleAnnotationsSupplement/SHAMBAVI/geoDatasets/hnscc/GPL570/._GSE10300.csv
- SampleAnnotationsSupplement/SHAMBAVI/geoDatasets/hnscc/GPL570/GSE10300.txt
- __MACOSX/SampleAnnotationsSupplement/SHAMBAVI/geoDatasets/hnscc/GPL570/._GSE10300.txt
- SampleAnnotationsSupplement/SHAMBAVI/geoDatasets/hnscc/GPL570/GSE3292.csv
- __MACOSX/SampleAnnotationsSupplement/SHAMBAVI/geoDatasets/hnscc/GPL570/._GSE3292.csv
- SampleAnnotationsSupplement/SHAMBAVI/geoDatasets/hnscc/GPL570/GSE3292.txt
- __MACOSX/SampleAnnotationsSupplement/SHAMBAVI/geoDatasets/hnscc/GPL570/._GSE3292.txt
- SampleAnnotationsSupplement/SHAMBAVI/geoDatasets/hnscc/GPL570/GSE6791.csv
- __MACOSX/SampleAnnotationsSupplement/SHAMBAVI/geoDatasets/hnscc/GPL570/._GSE6791.csv
- SampleAnnotationsSupplement/SHAMBAVI/geoDatasets/hnscc/GPL570/GSE6791.txt
- __MACOSX/SampleAnnotationsSupplement/SHAMBAVI/geoDatasets/hnscc/GPL570/._GSE6791.txt
- SampleAnnotationsSupplement/SHAMBAVI/geoDatasets/hnscc/GPL570/GSE9844.csv
- __MACOSX/SampleAnnotationsSupplement/SHAMBAVI/geoDatasets/hnscc/GPL570/._GSE9844.csv
- SampleAnnotationsSupplement/SHAMBAVI/geoDatasets/hnscc/GPL570/GSE9844.txt
- __MACOSX/SampleAnnotationsSupplement/SHAMBAVI/geoDatasets/hnscc/GPL570/._GSE9844.txt
- __MACOSX/SampleAnnotationsSupplement/SHAMBAVI/geoDatasets/hnscc/._GPL570
- __MACOSX/SampleAnnotationsSupplement/SHAMBAVI/geoDatasets/._hnscc
- SampleAnnotationsSupplement/SHAMBAVI/geoDatasets/prostateCancer/
- SampleAnnotationsSupplement/SHAMBAVI/geoDatasets/prostateCancer/GPL570/
- SampleAnnotationsSupplement/SHAMBAVI/geoDatasets/prostateCancer/GPL570/GSE17951.csv
- __MACOSX/SampleAnnotationsSupplement/SHAMBAVI/geoDatasets/prostateCancer/
- __MACOSX/SampleAnnotationsSupplement/SHAMBAVI/geoDatasets/prostateCancer/GPL570/
- __MACOSX/SampleAnnotationsSupplement/SHAMBAVI/geoDatasets/prostateCancer/GPL570/._GSE17951.csv
- SampleAnnotationsSupplement/SHAMBAVI/geoDatasets/prostateCancer/GPL570/GSE17951.txt
- __MACOSX/SampleAnnotationsSupplement/SHAMBAVI/geoDatasets/prostateCancer/GPL570/._GSE17951.txt
- SampleAnnotationsSupplement/SHAMBAVI/geoDatasets/prostateCancer/GPL570/GSE26910.csv
- __MACOSX/SampleAnnotationsSupplement/SHAMBAVI/geoDatasets/prostateCancer/GPL570/._GSE26910.csv
- SampleAnnotationsSupplement/SHAMBAVI/geoDatasets/prostateCancer/GPL570/GSE26910.txt
- __MACOSX/SampleAnnotationsSupplement/SHAMBAVI/geoDatasets/prostateCancer/GPL570/._GSE26910.txt
- SampleAnnotationsSupplement/SHAMBAVI/geoDatasets/prostateCancer/GPL570/GSE30174.csv
- __MACOSX/SampleAnnotationsSupplement/SHAMBAVI/geoDatasets/prostateCancer/GPL570/._GSE30174.csv
- SampleAnnotationsSupplement/SHAMBAVI/geoDatasets/prostateCancer/GPL570/GSE30174.txt
- __MACOSX/SampleAnnotationsSupplement/SHAMBAVI/geoDatasets/prostateCancer/GPL570/._GSE30174.txt
- SampleAnnotationsSupplement/SHAMBAVI/geoDatasets/prostateCancer/GPL570/GSE32448.csv
- __MACOSX/SampleAnnotationsSupplement/SHAMBAVI/geoDatasets/prostateCancer/GPL570/._GSE32448.csv
- SampleAnnotationsSupplement/SHAMBAVI/geoDatasets/prostateCancer/GPL570/GSE32448.txt
- __MACOSX/SampleAnnotationsSupplement/SHAMBAVI/geoDatasets/prostateCancer/GPL570/._GSE32448.txt
- SampleAnnotationsSupplement/SHAMBAVI/geoDatasets/prostateCancer/GPL570/GSE32967.csv
- __MACOSX/SampleAnnotationsSupplement/SHAMBAVI/geoDatasets/prostateCancer/GPL570/._GSE32967.csv
- SampleAnnotationsSupplement/SHAMBAVI/geoDatasets/prostateCancer/GPL570/GSE32967.txt
- __MACOSX/SampleAnnotationsSupplement/SHAMBAVI/geoDatasets/prostateCancer/GPL570/._GSE32967.txt
- SampleAnnotationsSupplement/SHAMBAVI/geoDatasets/prostateCancer/GPL570/GSE33054.csv
- __MACOSX/SampleAnnotationsSupplement/SHAMBAVI/geoDatasets/prostateCancer/GPL570/._GSE33054.csv
- SampleAnnotationsSupplement/SHAMBAVI/geoDatasets/prostateCancer/GPL570/GSE33054.txt
- __MACOSX/SampleAnnotationsSupplement/SHAMBAVI/geoDatasets/prostateCancer/GPL570/._GSE33054.txt
- SampleAnnotationsSupplement/SHAMBAVI/geoDatasets/prostateCancer/GPL570/GSE45016.csv
- __MACOSX/SampleAnnotationsSupplement/SHAMBAVI/geoDatasets/prostateCancer/GPL570/._GSE45016.csv
- SampleAnnotationsSupplement/SHAMBAVI/geoDatasets/prostateCancer/GPL570/GSE45016.txt
- __MACOSX/SampleAnnotationsSupplement/SHAMBAVI/geoDatasets/prostateCancer/GPL570/._GSE45016.txt
- __MACOSX/SampleAnnotationsSupplement/SHAMBAVI/geoDatasets/prostateCancer/._GPL570
- __MACOSX/SampleAnnotationsSupplement/SHAMBAVI/geoDatasets/._prostateCancer
- SampleAnnotationsSupplement/SHAMBAVI/geoDatasets/renalCancer/
- SampleAnnotationsSupplement/SHAMBAVI/geoDatasets/renalCancer/GPL570/
- SampleAnnotationsSupplement/SHAMBAVI/geoDatasets/renalCancer/GPL570/GSE11151.csv
- __MACOSX/SampleAnnotationsSupplement/SHAMBAVI/geoDatasets/renalCancer/
- __MACOSX/SampleAnnotationsSupplement/SHAMBAVI/geoDatasets/renalCancer/GPL570/
- __MACOSX/SampleAnnotationsSupplement/SHAMBAVI/geoDatasets/renalCancer/GPL570/._GSE11151.csv
- SampleAnnotationsSupplement/SHAMBAVI/geoDatasets/renalCancer/GPL570/GSE11151.txt
- __MACOSX/SampleAnnotationsSupplement/SHAMBAVI/geoDatasets/renalCancer/GPL570/._GSE11151.txt
- SampleAnnotationsSupplement/SHAMBAVI/geoDatasets/renalCancer/GPL570/GSE23629.csv
- __MACOSX/SampleAnnotationsSupplement/SHAMBAVI/geoDatasets/renalCancer/GPL570/._GSE23629.csv
- SampleAnnotationsSupplement/SHAMBAVI/geoDatasets/renalCancer/GPL570/GSE23629.txt
- __MACOSX/SampleAnnotationsSupplement/SHAMBAVI/geoDatasets/renalCancer/GPL570/._GSE23629.txt
- SampleAnnotationsSupplement/SHAMBAVI/geoDatasets/renalCancer/GPL570/GSE2748.csv
- __MACOSX/SampleAnnotationsSupplement/SHAMBAVI/geoDatasets/renalCancer/GPL570/._GSE2748.csv
- SampleAnnotationsSupplement/SHAMBAVI/geoDatasets/renalCancer/GPL570/GSE2748.txt
- __MACOSX/SampleAnnotationsSupplement/SHAMBAVI/geoDatasets/renalCancer/GPL570/._GSE2748.txt
- __MACOSX/SampleAnnotationsSupplement/SHAMBAVI/geoDatasets/renalCancer/._GPL570
- __MACOSX/SampleAnnotationsSupplement/SHAMBAVI/geoDatasets/._renalCancer
- __MACOSX/SampleAnnotationsSupplement/SHAMBAVI/._geoDatasets
- __MACOSX/SampleAnnotationsSupplement/._SHAMBAVI
- __MACOSX/._SampleAnnotationsSupplement
