# Supplementary material for: Synthesizer: Expediting synthesis studies from context-free data with information retrieval techniques
Source: PLoS One. 2017 Apr 24;12(4):e0175860. doi: 10.1371/journal.pone.0175860 (PMC5402950; doi:10.1371/journal.pone.0175860)
Supplement: S1 Dataset — (ZIP) [file pone.0175860.s001.zip › SampleAnnotationsSupplement/ECOLOGY_B/SAV2004.csv]

uniqueid	station id	Date Time	Per Cover sav	Z marina	R Maritima	Per cover Macro Algae	Sav Height1	Sav Height2	Sav Height3	Sav Height4	Sav Height5	Boat Scaring	Grazing	epiphytes	wasting disease	Temperature	Conductivity	Salinity	DO per	Do mg l	Depth	pH	Comments on field work	Stems in Core	Leaf biomass	Root biomass	Sav Height1 lab	Sav Height2 lab	Sav Height3 lab	Sav Height4 lab	Sav Height5 lab	Leaf width1	Leaf width2	Leaf width3	Leaf width4	Leaf width5	Turbidity	sample period	counter	int ext	levels	utmx	utmy	line	above ground grams m2	below ground grams m2	transect	blade height field avg
1	2-3-8	2004-06-02 10:30:00	35	35	0	20	35	32	32	24	28	n	n	y	n	18.15	46.53	30.27	97.2	7.62	0.944	7.44	NA	8	0.754	0.6745	13	30	23	24	22	0	0	0	0	0	NA	1	1	int	3	564580	4380361	6	95.93142	85.816635	1	30.2
2	2-3-9	2004-06-02 10:46:00	60	60	0	10	42	43	55	52	51	n	n	NA	n	18.33	46.5	30.25	100.7	7.98	1.301	7.46	NA	2	0.8687	1.4429	27	25	23	25	NA	0	0	0	0	0	NA	1	1	ext	2	564650	4380361	6	110.524701	183.580167	1	48.6
3	2-3-6	2004-06-02 09:52:00	5	5	0	15	25	25	NA	NA	NA	n	n	NA	n	17.92	46.58	30.31	92.9	7.27	1.401	7.46	Secchi was on the bottom	1	0.0738	0.0356	NA	NA	NA	NA	NA	0	0	0	0	0	NA	1	1	int	5	564440	4380361	6	9.389574	4.529388	1	25
4	2-3-7	2004-06-02 10:09:59	15	15	0	25	23	24	27	25	17	n	n	NA	n	18.01	46.59	30.32	97.5	7.68	0.876	7.45	Secchi was on the bottom	2	0.1719	0.8864	20	23	23	22	NA	0	0	0	0	0	NA	1	1	int	4	564510	4380361	6	21.870837	112.776672	1	23.2
5	2-3-10	2004-06-02 11:29:59	80	80	0	0	52	52	54	43	31	n	n	y	n	18.53	46.45	30.23	100.4	7.82	1.069	7.42	secchi was on the bottom epihpytes were heavy on the leaves.	6	0.4893	1.3095	23	30	18	NA	NA	0	0	0	0	0	NA	1	1	ext	1	564720	4380361	6	62.253639	166.607685	1	46.4
6	2-3-4	2004-06-02 11:29:59	55	55	0	35	47	31	30	29	34	n	n	n	n	18.78	46.51	30.27	130.5	10.17	0.828	7.57	secchi = bottom suddenly got very sunny caused an increase in the do number	5	0.7724	1.1532	37	29	38	36	NA	0	0	0	0	0	NA	1	1	int	4	564301	4380361	6	98.272452	146.721636	1	34.2
7	2-3-3	2004-06-02 08:32:59	55	55	0	30	60	58	53	55	59	n	n	n	n	17.74	46.46	30.22	93.1	4.31	1.237	7.16	secchi = bottom	4	0.7561	0.6834	15	18	NA	NA	NA	0	0	0	0	0	NA	1	1	int	3	564231	4380361	6	96.198603	86.948982	1	57
8	2-3-5	2004-06-02 09:32:00	5	5	0	25	41	42	43	NA	NA	n	n	n	n	17.82	46.56	30.3	95.4	4.31	1.768	7.41	secchi = bottom	1	0.5588	0.0418	8	9	NA	NA	NA	0	0	0	0	0	NA	1	1	int	5	564371	4380361	6	71.096124	5.318214	1	42
9	2-3-1	2004-06-02 12:19:00	0	0	0	0	NA	NA	NA	NA	NA	n	n	n	n	19.11	46.53	30.27	136.3	10.6	1.502	7.62	secchi = bottom	0	0	0	0	0	0	0	0	0	0	0	0	0	NA	1	1	ext	1	564091	4380361	6	0	0	1	NA
10	2-3-2	2004-06-02 11:45:00	20	20	0	0	45	40	36	43	42	n	n	y	n	18.92	46.54	30.28	135.8	10.56	1.298	7.6	secchi = bottom High sunlight	1	0.4835	0.1269	25	22	0	0	0	0	0	0	0	0	NA	1	1	ext	2	564161	4380361	6	61.515705	16.145487	1	41.2
11	2-2-2	2004-06-08 12:11:00	5	5	0	10	17	10	10	7	12	n	n	y	n	21.18	45.32	29.39	108.3	8.1	0.316	7.49	Secchi = bottim	3	0.5325	1.514	0	0	0	0	0	2	3	2	3	2	1.6	1	1	ext	2	563809	4381056	5	67.749975	192.62622	2	11.2
12	2-2-1	2004-06-08 12:26:00	0	0	0	0	20	18	15	19	16	n	n	y	n	20.67	45.43	29.47	100.2	7.54	0.618	7.46	secchi = bottom patchy bare areas and patches of sav this is defined as the edge of the bed	6	0.1616	0.3154	0	0	0	0	0	2	3	2	1	1	3.7	1	1	ext	1	563594	4381056	5	20.560368	40.128342	2	17.6
13	2-2-6	2004-06-08 10:54:00	10	10	0	80	30	35	40	39	32	n	n	n	n	21.05	45.66	29.64	120.6	9.04	0.926	7.64	secchi = unlimited	6	0.5998	0.4411	0	0	0	0	0	4	4	4	0	0	1.7	1	1	int	5	564669	4381056	5	76.312554	56.121153	2	35.2
14	2-2-5	2004-06-08 11:10:59	10	10	0	80	17	15	27	22	25	n	n	n	n	21.77	45.64	29.62	141.4	10.51	0.787	7.7	secchi + unlimited	3	1.0494	2.312	0	0	0	0	0	4	4	4	4	4	1.6	1	1	int	5	564454	4381056	5	133.515162	294.15576	2	21.2
15	2-2-10	2004-06-08 13:18:00	10	10	0	40	50	47	42	45	63	NA	NA	y	NA	21.33	45.5	29.51	109.7	8.16	1.366	7.5	around quadrant 70-80% sav sechhi = 1.2	4	0.9072	0.8954	41	47	0	0	0	5	4	4	4	4	5.8	1	1	ext	1	565529	4381056	5	115.423056	113.921742	2	49.4
16	2-2-9	2004-06-08 09:24:59	30	30	0	10	52	25	55	27	30	n	n	y	n	20.68	45.87	29.79	102.4	7.71	0.981	7.52	Turbid but not limited still can see the secchi disk on the bottom	4	1.3959	0	0	0	0	0	0	4	4	3	3	0	4.8	1	1	ext	2	565314	4381056	5	177.600357	0	2	37.8
17	2-2-4	2004-06-08 11:39:59	5	5	0	10	10	10	15	13	14	N	n	y	n	22.37	45.7	29.65	171.7	12.57	0.768	7.79	secchi = unlimited	2	0.3418	0.3834	12	11	15	0	0	7	10	12	11	13	2.4	1	1	int	4	564239	4381056	5	43.487214	48.779982	2	12.4
18	2-2-3	2004-06-08 11:53:00	70	70	0	20	35	25	39	32	45	n	n	y	n	21.63	45.59	29.58	125.6	9.38	0.398	7.61	sechhi= unlimited	6	1.436	1.2345	19	18	17	0	0	3	3	4	3	4	1.3	1	1	int	3	564024	4381056	5	182.70228	157.065435	2	35.2
19	2-2-7	2004-06-08 10:08:00	10	10	0	10	NA	NA	NA	NA	NA	n	n	y	n	20.89	45.77	29.73	113.9	8.57	0.923	7.58	secchi = bottom seeds found in core	6	1.8914	3.6178	18	16	17	18	16	5	3	4	0	0	2.8	1	1	int	4	564884	4381056	5	240.642822	460.292694	2	NA
20	2-2-8	2004-06-08 10:38:59	20	20	0	40	NA	NA	NA	NA	NA	n	n	n	n	21.28	45.99	29.88	116.2	8.64	1.02	7.68	stack around 10 ft from gps marker secch between .9 and unlimited	0	0.4256	4.363	0	0	0	0	0	0	0	0	0	0	0	1	1	int	3	565099	4381056	5	54.149088	555.10449	2	NA
21	2-1-2	2004-06-11 14:00:00	50	50	0	20	29	44	34	32	45	n	n	y	n	22.29	45.29	29.36	97.1	7.08	1.042	7.6	no stake gps found site	0	0.1059	0.1922	0	0	0	0	0	0	0	0	0	0	4.1	1	1	ext	2	564138	4382273	4	13.473657	24.453606	3	36.8
22	2-1-1	2004-06-11 14:19:59	20	20	0	0	33	29	45	46	44	N	N	Y	n	22.15	45.26	29.34	91.05	6.77	1.54	7.5	NA	0	0.234	0.369	0	0	0	0	0	0	0	0	0	0	3.3	1	1	ext	1	563937	4382273	4	29.77182	46.94787	3	39.4
23	2-1-4	2004-06-11 13:15:00	20	20	0	20	50	43	33	42	35	n	n	n	n	22.71	45.7	29.65	93.5	6.79	1.28	7.64	NA	0	0.1354	0.0496	0	0	0	0	0	0	0	0	0	0	1.6	1	1	int	4	564539	4382273	4	17.226942	6.310608	3	40.6
24	2-1-3	2004-06-11 13:34:59	40	40	0	20	29	21	24	24	27	n	n	y	n	22.51	45.12	29.45	94.2	6.87	1.087	7.62	NA	0	0.3826	0.6017	0	0	0	0	0	0	0	0	0	0	5.8	1	1	int	3	564338	4382273	4	48.678198	76.554291	3	25
25	2-1-8	2004-06-11 11:28:00	30	30	0	5	28	27	27	34	35	n	n	n	n	23.07	45.63	29.59	87.5	6.31	0.633	7.57	NA	0	1.3186	0.0714	0	0	0	0	0	0	0	0	0	0	2.7	1	1	int	3	565341	4382273	4	167.765478	9.084222	3	30.2
26	2-1-7	2004-06-11 11:45:00	35	35	0	30	45	41	22	32	37	N	N	n	n	23.15	45.63	29.59	85.6	6.17	0.95	7.56	NA	0	0	0	0	0	0	0	0	0	0	0	0	0	2	1	1	int	4	565140	4382273	4	0	0	3	35.4
27	2-1-6	2004-06-11 12:10:00	40	40	0	30	23	18	29	20	26	n	n	y	n	23.16	45.65	29.6	84.7	6.09	1.32	7.56	no stake gps used	0	1.3096	0.6722	0	0	0	0	0	0	0	0	0	0	2.4	1	1	int	5	564940	4382273	4	166.620408	85.524006	3	23.2
28	2-1-5	2004-06-11 12:49:59	40	40	0	30	45	62	48	49	63	n	n	y	n	23.07	45.7	29.64	93.2	6.69	1.28	7.74	no stake gps used	0	0.688	0.083	0	0	0	0	0	0	0	0	0	0	2.2	1	1	int	5	564739	4382273	4	87.53424	10.56009	3	53.4
29	2-1-9	2004-06-11 10:30:00	40	40	0	10	28	18	13	27	26	n	n	y	n	23.21	45.59	29.56	84.7	6.07	0.788	7.45	very turbid and overcast no secchi but can't see bottom east of gps stake	0	0.2133	0.1511	0	0	0	0	0	0	0	0	0	0	3.7	1	1	ext	2	565541	4382273	4	27.138159	19.224453	3	22.4
30	2-1-10	2004-06-11 11:00:00	60	60	0	5	37	21	47	39	29	n	n	y	n	23.21	45.57	29.54	83.3	5.94	1.29	7.51	NA	0	0.8014	0.0948	0	0	0	0	0	0	0	0	0	0	2.7	1	1	ext	1	565742	4382273	4	101.962122	12.061404	3	34.6
31	1-3-9	2004-06-16 00:42:00	70	70	0	0	26	25	24	30	32	n	n	y	n	24.2	46.1	29.9	107	7.54	1.16	7.67	Secchi = 1.2 unlimited calcareous epiphytes (gastropods?) seed bearing leaves	NA	1.132	0.9893	18	19	35	32	0	3	3	3	4	4	1.8	1	1	ext	2	565842	4382925	3	144.02436	125.868639	4	27.4
32	1-3-10	2004-06-16 00:55:00	55	55	0	0	34	33	32	46	35	n	n	y	n	24.38	46.14	29.94	108.8	7.65	1.35	7.67	secchi = 1.4 (unlimited)	0	1.035	0.6575	0	0	0	0	0	5	4	5	3	5	1.1	1	1	ext	1	565960	4382925	3	131.68305	83.653725	4	36
33	1-3-1	2004-06-16 09:59:59	10	10	0	0	47	40	43	43	37	n	n	y	n	23.24	45.9	29.78	164.8	9.31	1.75	7.47	secchi = 1.7	0	0.2442	0.0218	0	0	0	0	0	3	2	2	2	2	1.5	1	1	ext	1	564894	4382925	3	31.069566	2.773614	4	42
34	1-3-2	2004-06-16 09:30:00	60	60	0	30	43	42	38	33	37	n	n	y	n	23.22	45.88	29.77	97.2	6.97	1.67	7.6	secchi = 1.6	0	0.7788	0.2664	39	23	0	0	0	3	4	4	5	4	1.4	1	1	ext	2	565012	4382925	3	99.086724	33.894072	4	38.6
35	1-3-3	2004-06-16 09:55:00	35	35	0	10	60	55	47	42	40	n	n	y	n	23.43	45.81	29.7	102.6	7.34	1.54	7.61	site located to the south of GPS (~10') secchi = 1.3	0	0.7977	0.1292	33	12	0	0	0	4	4	3	3	4	3.3	1	1	int	3	565131	4382925	3	101.491371	16.438116	4	48.8
36	1-3-4	2004-06-16 10:15:00	5	5	0	0	19	15	12	13	10	n	n	y	n	23.68	45.85	29.74	104.7	7.46	1.48	7.64	Much detritus (decaying Zosteria leaves) secchi = 1.3	0	0.0546	0.0847	18	9	11	0	0	1	1	1	0	0	2.8	1	1	int	4	565249	4382925	3	6.946758	10.776381	4	13.8
37	1-3-5	2004-06-16 10:30:00	80	80	0	5	34	33	50	51	46	n	n	y	n	23.87	45.82	29.72	110.6	7.83	1.47	7.66	secchi = 1.4	0	1.0181	0.3715	34	0	0	0	0	2	2	1	1	0	2	1	1	int	5	565368	4382925	3	129.532863	47.265945	4	42.8
38	1-3-6	2004-06-16 10:44:59	65	65	0	5	33	40	45	44	43	n	n	y	n	23.86	45.85	29.74	110.3	7.85	1.38	7.7	secchi = 1.3	0	0.5511	0.3044	29	21	0	0	0	3	2	2	2	2	1.3	1	1	int	5	565486	4382925	3	70.116453	38.728812	4	41
39	1-3-7	2004-06-16 11:00:00	55	55	0	5	27	29	26	27	26	n	n	y	n	24.13	45.92	29.79	109.7	7.75	1.23	7.68	secchi = 2.5 (unlimited)	0	0.8172	0.4739	11	0	0	0	0	1	1	1	0	0	2.2	1	1	int	4	565605	4382925	3	103.972356	60.294297	4	27
40	1-3-8	2004-06-16 11:19:59	80	80	0	0	50	40	46	36	33	n	n	y	n	24.16	46.13	29.93	107.2	7.57	1.19	7.68	secchi = 1.2 (unlimited)	0	1.1912	1.2039	33	22	0	0	0	2	2	2	2	3	0.9	1	1	int	3	565723	4382925	3	151.556376	153.172197	4	41
41	1-1-1	2004-06-23 11:29:59	75	75	0	5	42	38	46	45	51	n	n	y	n	23.47	46.6	30.28	109.4	7.81	1.55	7.74	secchi = unlimited	0	1.0309	0.2195	0	0	0	0	0	0	0	0	0	0	0	1	1	ext	1	565879	4385250	1	131.161407	27.926985	6	44.4
42	1-1-2	2004-06-23 11:45:00	40	40	10	5	50	48	45	46	44	n	n	y	n	23.61	46.62	30.3	118	8.15	1.57	7.77	secchi - unlimited	2	0.6123	0.2832	21	18	13	0	0	3	3	2	0	0	0.2	1	1	ext	2	566034	4385250	1	77.902929	36.031536	6	46.6
43	1-1-3	2004-06-23 11:55:00	70	70	0	10	33	32	31	34	28	n	n	y	n	23.65	46.61	30.29	121.8	8.68	1.41	7.8	secchi = unlimited	9	1.7337	0.5533	0	0	0	0	0	2	4	4	3	3	0.5	1	1	int	3	566188	4385250	1	220.58	70.396	6	31.6
44	1-1-4	2004-06-23 12:10:00	80	80	0	5	46	36	29	29	28	5	n	y	n	23.76	46.65	30.31	123.1	8.62	1.29	7.82	secchi = unlimited	0	0.7819	1.305	0	0	0	0	0	0	0	0	0	0	0.4	1	1	int	4	566343	4385250	1	99.481137	166.03515	6	33.6
45	1-1-5	2004-06-23 12:20:00	80	80	0	5	24	27	26	25	26	n	n	y	n	23.82	46.67	30.33	135.5	9.47	1.03	7.85	no benthic algae sample secchi = unlimited	0	2.1457	2.188	0	0	0	0	0	0	0	0	0	0	0.3	1	1	int	5	566498	4385250	1	272.997411	278.37924	6	25.6
46	1-1-6	2004-06-23 12:30:00	75	75	0	0	24	23	22	22	19	n	n	y	n	23.93	46.78	30.41	134.6	9.8	1.13	7.9	secchi = unlimited 2 dozen scallops excellent healthy bed	10	1.3981	1.1598	19	0	0	0	0	3	2	3	0	0	0.5	1	1	int	5	566652	4385250	1	177.880263	147.561354	6	22
47	1-1-7	2004-06-23 12:55:00	75	75	0	0	20	19	23	19	18	n	n	y	n	24.05	46.82	30.49	150.9	10.82	1.11	7.94	boat scar not in transect secchi = unlimited	8	1.8461	1.3307	22	15	0	13	13	3	3	3	4	3	0.5	1	1	int	4	566807	4385250	1	107.65	169.304961	6	19.8
48	1-1-8	2004-06-23 13:05:00	70	70	0	5	18	19	23	19	23	n	n	y	n	24.1	46.89	30.48	147.1	10.53	1.16	7.94	secchi = unlimited	9	1.7403	3.6922	24	25	0	0	0	3	4	3	3	4	0.4	1	1	int	3	566962	4385250	1	221.418369	469.758606	6	20.4
49	1-1-9	2004-06-23 13:15:00	50	50	0	10	28	29	29	24	25	n	n	y	n	24.05	46.89	30.48	134.4	9.5	1.28	7.91	secchi = unlimited	6	0.7453	1.8645	22	24	17	18	0	3	3	0	0	0	0.6	1	1	ext	2	567116	4385250	1	98.298	237.220335	6	27
50	1-1-10	2004-06-23 13:25:00	70	70	0	0	48	42	43	42	41	n	n	y	n	23.94	46.86	30.47	125.3	8.9	1.7	7.87	secchi = unlimited	4	0.9249	0.66	26	20	13	14	36	3	3	4	4	3	0.7	1	1	ext	1	567271	4385250	1	117.68	83.972	6	43.2
51	1-2-2	2004-06-23 10:54:59	15	15	0	0	30	38	31	42	41	n	n	y	n	23.38	46.55	30.25	99.1	7.07	1.19	7.65	secchi = unlimited	0	0.9428	0.2929	0	0	0	0	0	0	0	0	0	0	1.4	1	1	ext	2	566915	4384404	2	119.952444	37.265667	5	36.4
52	1-2-1	2004-06-23 11:10:00	90	90	0	0	56	53	52	60	64	n	n	y	n	23.5	46.63	30.3	114.7	8.04	1.11	7.72	secchi = unlimited	0	1.6084	0.8791	0	0	0	0	0	0	0	0	0	0	6	1	1	ext	1	567200	4384404	2	204.636732	111.847893	5	57
54	1-2-4	2004-06-23 10:30:00	85	85	0	0	21	37	36	21	33	n	n	y	n	23.3	46.93	30.53	107.7	7.59	0.888	7.72	secchi = unlimited	0	1.5421	2.1083	0	0	0	0	0	0	0	0	0	0	0.7	1	1	int	4	566344	4384404	2	196.201383	268.239009	5	29.6
55	1-2-3	2004-06-23 10:44:59	75	75	0	15	32	31	33	34	38	n	n	y	n	23.35	46.91	30.51	110.8	7.75	1.06	7.72	secchi = unlimited	0	1.3886	1.1579	0	0	0	0	0	0	0	0	0	0	1	1	1	int	3	566629	4384404	2	176.671578	147.319617	5	33.6
56	1-2-6	2004-06-23 10:05:00	90	90	0	0	26	25	24	29	31	n	n	y	n	23.16	46.8	30.44	108.7	7.33	0.713	7.73	secchi = unlimited	13	2.1208	1.7521	22	24	22	0	0	2	3	3	3	2	0.9	1	1	int	5	565773	4384404	2	269.829384	222.919683	5	27
57	1-2-5	2004-06-23 10:15:00	65	65	0	0	35	34	28	30	29	n	n	y	n	23.16	46.89	30.5	102	7.19	0.759	7.69	secchi = unlimited	0	1.3199	1.0837	0	0	0	0	0	0	0	0	0	0	0.7	1	1	int	5	566059	4384404	2	167.930877	137.879151	5	31.2
58	1-2-8	2004-06-23 09:35:00	35	35	0	5	50	40	46	44	43	n	n	y	n	23.1	46.76	30.41	92.2	6.57	1.16	7.73	secchi = unlimited	6	0.9821	0.1199	0	0	0	0	0	0	0	0	0	0	1.1	1	1	int	3	565203	4384404	2	124.9526	15.254877	5	44.6
59	1-2-7	2004-06-23 09:48:00	60	60	0	10	27	26	33	32	28	n	n	y	n	23.17	46.79	30.43	99.6	7.08	0.905	7.73	secchi = unlimited	0	1.195	1.5404	0	0	0	0	0	0	0	0	0	0	0.9	1	1	int	4	565488	4384404	2	152.03985	195.985092	5	29.2
60	1-2-10	2004-06-23 09:04:00	30	30	5	5	29	27	24	21	15	n	n	y	n	23.19	46.73	30.39	92.6	6.64	1.155	7.72	overcast widgeon grass in 5% SECCHI unlimited	0	0.9764	1.2963	30	30	0	0	0	4	4	3	4	4	1.4	1	1	ext	1	564632	4384404	2	124.227372	164.928249	5	23.2
61	1-2-9	2004-06-23 09:20:00	70	70	5	0	52	53	38	39	36	n	n	y	n	23.16	46.75	30.4	94.9	6.7	0.96	7.75	none	1	1.0968	0.2683	46	0	0	0	0	4	5	3	4	0	1.5	1	1	ext	2	564917	4384404	2	139.5459	34.135809	5	43.6
62	2-1-6	2004-08-18 13:05:00	0	0	0	0	NA	NA	NA	NA	NA	n	n	n	n	25.12	46.05	29.85	135.8	9.45	1.66	7.51	No sav found or macro	0	0.1982	0.4288	0	0	0	0	0	0	0	0	0	0	0	2	1	int	5	564940	4382273	4	25.216986	54.556224	3	NA
64	2-1-7	2004-08-18 13:18:00	55	55	0	10	34	28	31	32	27	n	n	n	n	25.37	45.99	29.81	141.7	9.71	1.35	7.55	NA	0	0.2653	0.5191	0	0	0	0	0	0	0	0	0	0	3.7	2	1	int	4	565140	4382273	4	33.754119	66.045093	3	30.4
65	2-3-1	2004-08-17 14:45:00	0	0	0	10	NA	NA	NA	NA	NA	n	n	n	n	25.73	45.92	29.77	167.1	11.88	1.28	7.73	NA	0	0	0	0	0	0	0	0	0	0	0	0	0	3.8	2	1	ext	1	564091	4380361	6	0	0	1	NA
66	2-3-2	2004-08-17 15:00:00	20	20	0	0	29	24	28	27	36	n	n	n	n	25.78	46.01	29.81	182.1	12.73	1	7.8	NA	0	0.28	0.2991	0	0	0	0	0	0	0	0	0	0	4.7	2	1	ext	2	564161	4380361	6	35.6244	38.054493	1	28.8
67	2-3-9	2004-08-17 14:45:00	30	30	0	10	30	22	47	42	43	n	n	n	n	25	45.86	29.74	124	8.58	0.988	7.5	Turbidity equals 9	0	0.2911	0.5537	0	0	0	0	0	0	0	0	0	0	3.5	2	1	ext	2	564650	4380361	6	37.036653	70.447251	1	36.8
69	2-3-10	2004-08-17 14:29:59	50	50	0	0	43	41	30	42	39	n	n	y	n	25.11	45.88	29.75	127.4	8.89	0.769	7.54	No Algae	0	0.4249	0.2587	0	0	0	0	0	0	0	0	0	0	3.9	2	1	ext	1	564720	4380361	6	54.060027	32.914401	1	39
70	2-2-1	2004-08-17 08:51:59	0	0	0	0	NA	NA	NA	NA	NA	n	n	n	n	23.52	45.79	29.69	82.1	5.88	0.64	7.13	Turbidity 1	0	0	0	0	0	0	0	0	0	0	0	0	0	6.8	2	1	ext	1	563594	4381056	5	0	0	2	NA
71	2-2-2	2004-08-17 09:08:00	30	30	0	30	22	23	21	21	23	n	n	y	n	23.59	45.83	29.72	79.3	5.67	0.56	7.27	turbidity 2	0	0.1586	0.2754	0	0	0	0	0	0	0	0	0	0	4.6	2	1	ext	2	563809	4381056	5	20.178678	35.039142	2	22
72	2-2-3	2004-08-17 09:23:00	40	40	0	15	29	25	30	25	24	n	n	n	n	23.64	45.84	29.73	93.1	6.62	0.643	7.33	NA	0	0.4768	0	0	0	0	0	0	0	0	0	0	0	3.6	2	1	int	3	564024	4381056	5	60.663264	0	2	26.6
73	2-2-4	2004-08-17 09:40:59	0	0	0	80	NA	NA	NA	NA	NA	n	n	n	n	23.65	45.85	29.73	97.4	6.92	1.02	7.38	NA	0	0	0	0	0	0	0	0	0	0	0	0	0	5.3	2	1	int	4	564239	4381056	5	0	0	2	NA
75	2-2-5	2004-08-17 09:59:59	0	0	0	100	NA	NA	NA	NA	NA	n	n	n	n	23.69	45.87	29.74	105.4	7.53	1.11	7.43	NA	0	0	0	0	0	0	0	0	0	0	0	0	0	4.4	2	1	int	5	564454	4381056	5	0	0	2	NA
76	2-2-6	2004-08-17 10:18:00	10	10	0	100	43	35	62	50	23	n	n	n	n	23.73	45.87	29.75	116	8.28	1.37	7.46	NA	0	0.0097	0.1075	0	0	0	0	0	0	0	0	0	0	4.5	2	1	int	5	564669	4381056	5	1.234131	13.677225	2	42.6
77	2-2-7	2004-08-17 10:41:00	0	0	0	0	31	34	25	24	25	n	n	n	n	23.71	45.88	29.76	98.1	9.72	1.51	7.35	turbidity	0	0.3863	0.1984	0	0	0	0	0	0	0	0	0	0	4.6	2	1	int	4	564884	4381056	5	49.148949	25.242432	2	27.8
78	2-2-8	2004-08-17 10:46:00	0	0	0	0	39	32	34	28	27	n	n	n	n	23.86	45.89	29.76	103.5	7.27	1.43	7.36	NA	0	0.1293	0.182	0	0	0	0	0	0	0	0	0	0	4.1	2	1	int	3	565099	4381056	5	16.450839	23.15586	2	32
79	2-2-9	2004-08-17 11:38:00	10	10	0	40	18	22	21	38	36	n	n	n	n	23.79	45.97	29.82	97.4	6.85	1.49	7.35	NA	0	0.022	0.11	0	0	0	0	0	0	0	0	0	0	3.4	2	1	ext	2	565314	4381056	5	2.79906	13.9953	2	27
80	2-2-10	2004-08-17 11:50:00	10	10	0	25	23	24	23	26	25	n	n	n	n	23.9	46.01	29.85	103	7.2	1.51	7.37	NA	0	0.0942	0.3115	0	0	0	0	0	0	0	0	0	0	2.6	2	1	ext	1	565529	4381056	5	11.985066	39.632145	2	24.2
81	2-3-3	2004-08-17 12:35:00	20	20	0	15	38	36	26	27	25	n	n	y	n	24.05	46.44	30.16	145.8	10.32	1.08	7.58	NA	0	0.2792	0.5804	0	0	0	0	0	0	0	0	0	0	3	2	1	int	3	564231	4380361	6	35.522616	73.844292	1	30.4
82	2-3-4	2004-08-17 12:51:00	20	20	0	20	23	22	29	30	23	n	n	y	n	24.3	46.28	30.04	152.5	10.8	0.86	7.62	NA	0	0.3927	0.6138	0	0	0	0	0	0	0	0	0	0	5.5	2	1	int	4	564301	4380361	6	49.963221	78.093774	1	25.4
83	2-3-5	2004-08-17 13:02:59	0	0	0	0	14	18	17	16	22	n	n	n	n	24.56	46.08	29.9	138.4	9.76	1.29	7.57	NA	0	0.072	0	0	0	0	0	0	0	0	0	0	0	4.7	2	1	int	5	564371	4380361	6	9.16056	0	1	17.4
84	2-3-6	2004-08-17 13:27:00	0	0	0	30	NA	NA	NA	NA	NA	n	n	n	n	24.78	46	29.84	126.7	8.83	1.11	7.51	No sav sample	0	0	0	0	0	0	0	0	0	0	0	0	0	3.9	2	1	int	5	564440	4380361	6	0	0	1	NA
85	2-3-7	2004-08-17 13:38:59	40	40	0	10	33	26	18	16	34	NA	n	n	n	25.04	45.89	29.8	125.4	8.78	0.67	7.51	Replaced Pile with yellow pipe	0	0.4019	0.4494	0	0	0	0	0	0	0	0	0	0	4	2	1	int	4	564510	4380361	6	51.133737	57.177162	1	25.4
86	2-3-8	2004-08-17 14:03:00	40	40	0	0	17	21	23	17	14	n	n	n	n	24.95	45.9	26.76	123.1	8.62	0.611	7.5	NA	0	0.4288	0.5681	0	0	0	0	0	0	0	0	0	0	4.2	2	1	int	3	564580	4380361	6	54.556224	72.279363	1	18.4
87	2-1-2	2004-08-18 11:19:59	35	35	0	65	41	28	31	27	23	n	n	n	n	24.8	46.05	29.86	129.8	8.96	1.54	7.49	Site is 15;	0	0.7852	0.2537	0	0	0	0	0	0	0	0	0	0	2.7	2	1	ext	2	564138	4382273	4	99.900996	32.278251	3	30
88	2-1-3	2004-08-18 11:57:00	40	40	0	30	24	25	34	30	27	n	n	n	n	24.83	45.89	29.75	132.9	9.26	1.63	7.51	NA	0	0.9169	1.0375	0	0	0	0	0	0	0	0	0	0	2.6	2	1	int	3	564338	4382273	4	116.657187	132.001125	3	28
89	2-1-4	2004-08-18 12:17:00	20	20	0	30	29	23	45	35	31	n	n	n	n	24.79	46	29.82	139	9.7	1.75	7.62	NA	0	0.0405	0	0	0	0	0	0	0	0	0	0	0	1.4	2	1	int	4	564539	4382273	4	5.152815	0	3	32.6
90	2-1-5	2004-08-18 12:42:00	20	20	0	80	32	30	40	29	28	n	n	n	n	25.08	45.99	29.81	145.5	10.04	1.82	7.6	NA	0	0.0317	0.6148	0	0	0	0	0	0	0	0	0	0	2.2	2	1	int	5	564739	4382273	4	4.033191	78.221004	3	31.8
91	1-1-1	2004-08-27 11:15:00	35	35	0	30	27	27	25	17	13	n	n	n	n	24.95	46.55	30.2	119.1	8.29	1.69	7.77	NA	5	0.6825	0.2455	14	15	0	0	0	4	4	3	3	4	0.5	2	1	ext	1	565879	4385250	1	86.834475	31.234965	6	21.8
92	1-1-2	2004-08-27 11:00:00	50	40	10	10	31	32	36	22	25	n	n	y	n	30.45	46.9	30.45	126	8.71	1.73	7.82	calcarous byrozoan	8	0.6418	0.7719	0	0	0	0	0	5	4	2	3	4	0.5	2	1	ext	2	566034	4385250	1	81.656214	98.208837	6	29.2
93	1-1-3	2004-08-27 10:41:00	60	60	0	10	22	27	31	24	26	n	n	y	n	25.21	47.21	30.69	124.4	8.67	1.57	7.87	secchi = unlimited	0	1.1004	1.5366	0	0	0	0	0	0	0	0	0	0	0.8	2	1	int	3	566188	4385250	1	140.003892	195.501618	6	26
94	1-1-4	2004-08-27 10:25:00	80	80	0	0	26	27	25	24	29	n	n	n	n	25.31	47.25	30.73	113.5	7.76	1.45	7.89	secchi = unlimited	11	1.3342	0.9042	0	0	0	0	0	2	2	1	2	0	0.1	2	1	int	4	566343	4385250	1	169.750266	115.041366	6	26.2
95	1-1-5	2004-08-27 10:09:59	85	85	0	5	32	31	26	21	29	n	n	y	n	25.27	47.22	30.7	109	7.45	1.39	7.92	secchi = unlimited	5	0.6186	1.913	0	0	0	0	0	3	3	4	4	3	0.3	2	1	int	5	566498	4385250	1	78.704478	243.39099	6	27.8
96	1-1-6	2004-08-27 09:56:59	70	70	0	5	28	29	24	26	32	n	n	n	n	25.38	47.21	30.69	112.7	7.68	1.24	7.93	secchi = unlimited	0	0.416	0.4865	0	0	0	0	0	0	0	0	0	0	0	2	1	int	5	566652	4385250	1	52.92768	61.897395	6	27.8
97	1-1-7	2004-08-27 09:46:00	90	90	0	5	29	27	37	29	32	n	n	n	n	25.29	46.68	30.31	114.6	7.94	1.25	7.98	secchi = unlimited	0	0.571	0.656	0	0	0	0	0	0	0	0	0	0	0	2	1	int	4	566807	4385250	1	72.64833	83.46288	6	30.8
98	1-1-8	2004-08-27 09:40:59	85	85	0	0	32	31	33	34	25	n	n	n	n	25.17	47.12	36.63	114.9	7.94	1.29	7.99	secchi = unlimited	0	1.49	1.1992	0	0	0	0	0	0	0	0	0	0	3.1	2	1	int	3	566962	4385250	1	189.5727	152.574216	6	31
99	1-1-9	2004-08-27 09:20:00	85	85	0	15	28	26	23	24	33	n	n	n	n	25.14	47.07	30.59	117.4	7.84	1.36	7.96	secchi = unlimited	0	0.9264	1.2519	0	0	0	0	0	0	0	0	0	0	0	2	1	ext	2	567116	4385250	1	117.865872	159.279237	6	26.8
100	1-1-10	2004-08-27 09:03:00	90	90	0	10	38	37	36	41	36	n	n	n	n	25.07	46.99	30.54	122.2	8.55	1.69	7.81	secchi = unlimited	0	1.1881	0.2218	0	0	0	0	0	0	0	0	0	0	0.1	2	1	ext	1	567271	4385250	1	151.161963	28.219614	6	37.6
101	1-2-1	2004-08-27 11:28:00	40	40	0	20	42	42	44	40	29	n	n	y	n	24.68	45.94	29.79	92.3	6.45	1.24	7.55	NA	0	0.7313	0.181	0	0	0	0	0	0	0	0	0	0	0.6	2	1	ext	1	567200	4384404	2	93.043299	23.02863	5	39.4
102	1-2-2	2004-08-27 11:44:00	5	5	0	5	29	19	51	48	27	n	n	y	n	24.75	46.25	30	100.1	6.88	1.34	7.6	NA	0	0.0619	0	0	0	0	0	0	0	0	0	0	0	0.6	2	1	ext	2	566915	4384404	2	7.875537	0	5	34.8
103	1-2-3	2004-08-27 12:00:00	80	80	0	50	29	32	48	42	38	n	n	y	n	25.34	47.07	30.59	108	7.47	1.13	7.71	NA	6	0.7678	1.1325	0	0	0	0	0	3	3	3	3	2	0.4	2	1	int	3	566629	4384404	2	97.687194	144.087975	5	37.8
104	1-2-4	2004-08-27 12:14:59	95	95	0	5	22	23	26	27	28	n	n	y	n	25.78	47.14	30.61	124.8	8.6	0.96	7.77	NA	5	1.1778	0.9711	0	0	0	0	0	4	3	3	3	0	0.1	2	1	int	4	566344	4384404	2	149.851494	123.553053	5	25.2
105	1-2-5	2004-08-27 12:40:00	70	70	0	10	43	38	32	31	35	n	n	n	n	26.29	47.21	30.67	143.2	10.35	0.467	7.92	NA	4	0.4391	0.2849	26	0	0	0	0	3	3	3	3	3	0.2	2	1	int	5	566059	4384404	2	55.866693	36.247827	5	35.8
106	1-2-6	2004-08-27 12:46:59	95	95	0	5	35	36	34	29	31	n	n	n	n	26.3	46.46	30.14	165.9	11.22	0.9	8	NA	0	0	1.5419	0	0	0	0	0	0	0	0	0	0	0	2	1	int	5	565773	4384404	2	0	196.175937	5	33
107	1-2-7	2004-08-27 01:02:00	80	80	0	20	39	42	39	38	NA	n	n	n	n	26.41	46.36	30.41	95.5	6.42	1.069	8.07	NA	4	1.3757	0.7269	0	0	0	0	0	3	4	4	1	3	0	2	1	int	4	565488	4384404	2	175.030311	92.483487	5	39.5
108	1-2-8	2004-08-27 01:27:00	50	50	0	50	42	43	39	34	41	n	n	n	n	26.23	47.06	30.56	109.3	7.37	1.32	7.93	NA	2	0.3241	0.0374	0	0	0	0	0	4	4	4	4	2	0.5	2	1	int	3	565203	4384404	2	41.235243	4.758402	5	39.8
109	1-2-9	2004-08-27 01:47:59	75	75	0	15	30	26	33	36	39	n	n	n	n	26.55	46.82	30.39	116.4	7.94	1.12	7.87	NA	0	0.7025	1.3729	0	0	0	0	0	0	0	0	0	0	0.3	2	1	ext	2	564917	4384404	2	89.379075	174.674067	5	32.8
110	1-2-10	2004-08-27 02:03:59	10	10	0	30	39	36	37	41	38	n	n	n	n	26.32	46.71	30.3	130.9	8.87	1.19	7.81	NA	1	0.0508	0.2597	0	0	0	0	0	2	2	0	0	0	1.9	2	1	ext	1	564632	4384404	2	6.463284	33.041631	5	38.2
111	2-1-10	2004-09-13 09:26:00	20	20	0	20	36	37	36	34	26	n	n	n	n	22.86	48.06	31.35	96.9	6.95	1.941	7.45	secchi = unlimited	0	0.2563	0.7883	0	0	0	0	0	0	0	0	0	0	0	2	1	ext	1	565742	4382273	4	32.609049	100.295409	3	33.8
112	1-3-10	2004-09-13 09:42:00	20	20	0	50	46	47	44	48	45	n	n	n	n	23.08	47.6	31.03	124.3	8.88	1.862	7.62	secchi = unlimited	0	0.3999	0.4113	0	0	0	0	0	0	0	0	0	0	NA	2	1	ext	1	565960	4382925	3	50.879277	52.329699	4	46
113	2-1-8	2004-09-13 08:45:00	65	65	0	25	26	27	23	21	28	n	n	y	n	22.54	47.94	31.27	91.5	6.6	1.377	7.33	secchi = unlimited	0	0.1062	1.2394	0	0	0	0	0	0	0	0	0	0	0	2	1	int	3	565341	4382273	4	13.511826	157.688862	3	25
114	2-1-9	2004-09-13 09:10:00	20	20	0	40	41	42	36	31	30	n	n	y	n	22.62	48.02	31.33	104.9	7.56	1.5	7.47	secchi = unlimited replaced pipe placed next to the pipe	0	0.2845	0.9529	0	0	0	0	0	0	0	0	0	0	0	2	1	ext	2	565541	4382273	4	36.196935	121.237467	3	36
115	1-3-9	2004-09-13 09:56:00	55	55	0	20	30	35	43	44	45	n	n	n	n	23.21	48.27	31.5	119	8.5	1.563	7.59	secchi = unlimited	0	0.2428	0.6528	0	0	0	0	0	0	0	0	0	0	NA	2	1	ext	2	565842	4382925	3	30.891444	83.055744	4	39.4
116	1-3-8	2004-09-13 10:08:00	20	20	0	50	26	28	32	35	41	n	n	y	n	23.27	48.28	31.51	119.1	8.48	1.551	7.59	secchi = unlimited	0	0.7456	1.2551	0	0	0	0	0	0	0	0	0	0	NA	2	1	int	3	565723	4382925	3	94.862688	159.686373	4	32.4
117	1-3-7	2004-09-13 10:18:59	20	20	0	30	58	55	45	43	42	n	n	y	n	23.28	48.15	31.42	126.4	9.08	1.532	7.64	secchi = unlimited	0	0.1664	0.7485	0	0	0	0	0	0	0	0	0	0	NA	2	1	int	4	565605	4382925	3	21.171072	95.231655	4	48.6
118	1-3-6	2004-09-13 10:31:59	65	65	0	10	30	31	33	35	36	n	n	y	n	23.32	48.09	31.37	135.6	9.66	1.497	7.66	secchi = unlimited	0	0.59701	0.4698	0	0	0	0	0	0	0	0	0	0	NA	2	1	int	5	565486	4382925	3	75.9575823	59.772654	4	33
119	1-3-5	2004-09-13 10:47:00	5	5	0	0	36	35	36	48	51	n	n	y	n	23.45	47.92	31.25	138.7	9.52	1.516	7.64	secchi = unlimited sample in bare pathces areas around quadrant around 80% SAV	0	0.3299	0.5464	0	0	0	0	0	0	0	0	0	0	NA	2	1	int	5	565368	4382925	3	41.973177	69.518472	4	41.2
120	1-3-4	2004-09-13 10:59:00	10	10	0	10	25	31	32	33	31	n	n	y	n	23.58	48.07	31.35	118.6	8.41	1.474	7.61	secchi = unlimited	0	0.6777	0.9815	0	0	0	0	0	0	0	0	0	0	NA	2	1	int	4	565249	4382925	3	86.223771	124.876245	4	30.4
121	1-3-3	2004-09-13 11:13:00	70	70	0	20	43	42	48	32	41	n	n	y	n	23.57	48	31.3	134.4	9.55	1.519	7.64	secchi = unlimited	0	0.2769	0.403	0	0	0	0	0	0	0	0	0	0	NA	2	1	int	3	565131	4382925	3	35.229987	51.27369	4	41.2
122	1-3-2	2004-09-13 11:23:00	75	75	0	10	29	28	44	23	30	n	n	y	n	23.73	47.8	31.17	133.6	9.55	1.614	7.63	secchi = unlimited	0	0.5793	0.3964	0	0	0	0	0	0	0	0	0	0	NA	2	1	ext	2	565012	4382925	3	73.704339	50.433972	4	30.8
123	1-3-1	2004-09-13 11:41:00	0	0	0	0	59	57	51	51	49	n	n	y	n	23.79	47.69	31.07	146	10.32	1.851	7.61	secchi = unlimited nothin in the quadrant	0	0.1898	0.3177	0	0	0	0	0	0	0	0	0	0	NA	2	1	ext	1	564894	4382925	3	24.148254	40.420971	4	53.4
124	2-1-1	2004-09-13 12:00:00	0	0	0	0	35	27	28	32	36	n	n	n	n	23.52	47.88	31.21	116	8.22	1.772	7.52	no sav in quadrant measurements taken from adjacent patch secci = unlimited	0	0.21516	0.1755	0	0	0	0	0	0	0	0	0	0	3.8	2	1	ext	1	563937	4382273	4	27.3748068	22.328865	3	31.6
125	2-3-10	2004-10-13 07:52:00	30	30	0	15	39	28	33	28	31	n	n	n	n	15.97	47.89	31.24	98.7	8.05	1.418	7.56	secchi = unlimited but it is turbid	0	0.5525	0.2607	0	0	0	0	0	0	0	0	0	0	NA	3	1	ext	1	564720	4380361	6	70.294575	33.168861	1	31.8
126	2-3-9	2004-10-13 08:16:59	10	10	0	10	41	38	37	41	31	n	n	n	n	16.41	48.05	31.37	100.4	8.1	1.671	7.68	secchi = unlimited could not find stake	0	0.2189	0.5354	0	0	0	0	0	0	0	0	0	0	NA	3	1	ext	2	564650	4380361	6	27.850647	68.118942	1	37.6
127	2-3-8	2004-10-13 08:41:00	0	0	0	80	33	34	33	21	28	n	n	n	n	16.65	48.13	31.43	101.3	8.15	1.285	7.69	secchi = unlimited, but is turbid	0	0.1548	0.0426	0	0	0	0	0	0	0	0	0	0	NA	3	1	int	3	564580	4380361	6	19.695204	5.419998	1	29.8
128	2-3-7	2004-10-13 09:03:00	10	10	0	25	27	28	28	23	31	n	n	n	n	16.57	48.07	31.39	107.1	8.62	1.257	7.7	secchi = unlimited vis turbid	0	0.1322	0.2494	0	0	0	0	0	0	0	0	0	0	NA	3	1	int	4	564510	4380361	6	16.819806	31.731162	1	27.4
129	2-3-6	2004-10-13 09:27:00	0	0	0	10	NA	NA	NA	NA	NA	n	n	n	n	16.83	47.8	31.2	101.9	8.18	1.904	7.69	no sav even in neighborhood PVC stake collecting macro, otherswise would be no macro.	0	0	0	0	0	0	0	0	0	0	0	0	0	NA	3	1	int	5	564440	4380361	6	0	0	1	NA
130	2-3-5	2004-10-13 09:43:59	10	10	0	20	20	19	28	27	21	n	n	n	n	17.13	48.24	31.51	109.3	8.73	1.623	7.75	secchi = unlimited	0	0.113	0.0204	0	0	0	0	0	0	0	0	0	0	NA	3	1	int	5	564371	4380361	6	14.37699	2.595492	1	23
131	2-3-4	2004-10-13 09:59:59	15	15	0	20	34	28	26	24	33	n	n	n	n	17.16	48.14	31.44	115.3	9.18	1.252	7.78	sechhi = unlimited vis turb	0	0.3665	0.6246	0	0	0	0	0	0	0	0	0	0	NA	3	1	int	4	564301	4380361	6	46.629795	79.467858	1	29
132	2-3-3	2004-10-13 10:17:00	10	10	0	10	27	34	33	34	36	n	n	y	n	17.26	47.87	31.24	114.5	9.14	1.365	7.77	secchi = unlimited but vis turbid	0	0	0	0	0	0	0	0	0	0	0	0	0	NA	3	1	int	3	564231	4380361	6	0	0	1	32.8
133	2-3-2	2004-10-13 10:37:00	0	0	0	10	17	19	16	31	19	n	n	n	n	17.35	48.23	31.51	118.2	9.38	1.635	7.78	secchi = unlimte vis turb random point could not find stake.	0	0.1023	0.0658	0	0	0	0	0	0	0	0	0	0	NA	3	1	ext	2	564161	4380361	6	13.015629	8.371734	1	20.4
134	2-3-1	2004-10-13 10:56:00	0	0	0	10	NA	NA	NA	NA	NA	n	n	n	n	17.36	47.23	30.74	118.3	9.44	1.833	7.78	secchi = unlimited vis turb	0	0	0	0	0	0	0	0	0	0	0	0	0	NA	3	1	ext	1	564091	4380361	6	0	0	1	NA
135	2-2-1	2004-10-13 11:23:00	0	0	0	0	23	24	21	15	22	n	n	n	n	16.66	47.88	31.24	113.6	9.15	0.847	7.76	secchi = unlimited	0	0	0.2722	0	0	0	0	0	0	0	0	0	0	NA	3	1	ext	1	563594	4381056	5	0	34.632006	2	21
136	2-2-2	2004-10-13 11:35:00	5	5	0	20	52	31	24	33	36	n	n	y	n	16.59	47.9	31.26	116.3	9.38	0.728	7.78	secchi = unlimited	0	0.3779	0	0	0	0	0	0	0	0	0	0	0	NA	3	1	ext	2	563809	4381056	5	48.080217	0	2	35.2
137	2-2-3	2004-10-13 11:50:00	10	10	0	90	31	41	43	44	43	n	n	y	n	16.41	47.95	31.29	111.8	9.06	0.689	7.76	secchi = unlimited	0	0.7232	0.2591	0	0	0	0	0	0	0	0	0	0	NA	3	1	int	3	564024	4381056	5	92.012736	32.965293	2	40.4
138	2-2-4	2004-10-13 12:04:00	0	0	0	10	NA	NA	NA	NA	NA	n	n	n	n	16.49	47.93	31.28	113.7	9.11	1.078	7.77	secchi = unlimited random point could not find stake	0	0	0	0	0	0	0	0	0	0	0	0	0	NA	3	1	int	4	564239	4381056	5	0	0	2	NA
139	2-2-5	2004-10-13 12:26:00	0	0	0	0	51	48	21	18	42	n	n	n	n	16.15	47.74	31.13	112.2	9.04	1.109	7.75	secchi = unlimited vis turbid random pt could not find stake	0	0.1168	0.0454	0	0	0	0	0	0	0	0	0	0	NA	3	1	int	5	564454	4381056	5	14.86	5.776242	2	36
140	2-2-6	2004-10-13 12:46:00	20	20	0	0	53	52	48	34	35	n	n	n	n	15.94	47.78	31.16	108.9	8.86	1.267	7.75	secchi = unlimted vis turbid	0	0.2506	0.1519	0	0	0	0	0	0	0	0	0	0	NA	3	1	int	5	564669	4381056	5	31.88384	19.326237	2	44.4
141	2-2-7	2004-10-13 13:05:00	0	0	0	10	NA	NA	NA	NA	NA	n	n	n	n	15.74	47.59	30.97	108.5	8.88	1.331	7.75	secchi = 127 cm could not find stake	0	0	0	0	0	0	0	0	0	0	0	0	0	NA	3	1	int	4	564884	4381056	5	0	0	2	NA
142	2-2-8	2004-10-13 13:25:59	10	10	0	10	31	22	29	32	27	n	n	y	n	15.32	47.59	31.01	112.5	9.29	1.226	7.77	secchi unlimited could not find stake	0	0.1525	0.0223	0	0	0	0	0	0	0	0	0	0	NA	3	1	int	3	565099	4381056	5	19.402575	2.837229	2	28.2
143	2-2-9	2004-10-13 13:44:00	0	0	0	20	22	27	22	23	24	n	n	n	n	15.37	47.56	30.99	114.3	9.44	1.257	7.78	secchi = unlimited vis turbid	0	0.0914	0.0223	0	0	0	0	0	0	0	0	0	0	NA	3	1	ext	2	565314	4381056	5	11.628822	2.837229	2	23.6
144	2-2-10	2004-10-13 14:02:00	0	0	0	30	NA	NA	NA	NA	NA	n	n	n	n	15.15	46.38	30.29	111.6	9.28	1.299	7.76	secchi = unlimited vis tubid	0	0	0	0	0	0	0	0	0	0	0	0	0	NA	3	1	ext	1	565529	4381056	5	0	0	2	NA
146	1-1-9	2004-10-29 13:46:00	80	80	0	10	29	31	34	24	32	n	n	n	n	11.64	44.83	28.92	123.5	11.4	1.36	7.77	secchi = unlimited	0	0.3865	0.6857	0	0	0	0	0	0	0	0	0	0	0.7	3	1	ext	2	567116	4385250	1	49.174395	87.241611	6	30
147	1-1-10	2004-10-29 13:56:00	50	50	0	30	21	56	47	30	54	n	n	n	n	11.67	45	29.05	119.3	10.77	1.624	7.76	secchi = unlimited	0	0	0	0	0	0	0	0	0	0	0	0	0	0.4	3	1	ext	1	567271	4385250	1	0	0	6	41.6
148	1-1-7	2004-10-29 13:25:00	70	70	0	0	28	29	26	24	23	n	n	y	n	11.65	44.44	28.62	123.7	11.21	1.46	7.79	secchi = unlimited	0	0.0679	1.4913	0	0	0	0	0	0	0	0	0	0	0.6	3	1	int	4	566807	4385250	1	8.638917	189.738099	6	26
149	1-1-8	2004-10-29 13:34:59	80	80	0	10	55	41	33	29	27	n	n	y	n	11.56	44.48	28.6	139.1	12.83	1.42	7.85	secchi = unlimited	0	0.0955	1.2732	0	0	0	0	0	0	0	0	0	0	0.6	3	1	int	3	566962	4385250	1	12.150465	161.989236	6	37
150	1-1-5	2004-10-29 13:04:00	35	45	0	10	24	25	27	26	30	n	n	n	n	11.58	44.13	28.42	124.9	11.39	1.16	7.87	secchi = unlimited	0	0.05	0.8574	0	0	0	0	0	0	0	0	0	0	1	3	1	int	5	566498	4385250	1	6.3615	109.087002	6	26.4
151	1-1-6	2004-10-29 13:14:00	40	40	0	10	28	19	21	17	34	n	n	n	n	11.58	44.4	28.59	131.11	11.97	1.39	7.85	secchi = unlimited	0	0.0905	1.2733	0	0	0	0	0	0	0	0	0	0	0.6	3	1	int	5	566652	4385250	1	11.514315	162.001959	6	23.8
152	1-1-3	2004-10-29 12:36:59	40	40	0	0	37	23	29	27	28	n	n	n	n	11.68	43.84	28.2	122.3	11.13	1.85	7.8	secchi = unlimited	0	0	1.546	0	0	0	0	0	0	0	0	0	0	1.3	3	1	int	3	566188	4385250	1	0	196.69758	6	28.8
153	1-1-4	2004-10-29 12:49:59	40	40	0	0	28	42	29	24	37	n	n	n	n	11.62	43.98	28.3	125.4	11.32	1.799	7.86	secchi = unlimited	0	0.1718	2.277	0	0	0	0	0	0	0	0	0	0	1.4	3	1	int	4	566343	4385250	1	21.858114	289.70271	6	32
154	1-1-1	2004-10-29 12:13:00	15	15	0	20	43	49	56	51	47	n	n	n	n	11.67	43.54	27.99	120.5	10.93	1.801	7.77	secchi = unlimited	0	0.1421	0.259	0	0	0	0	0	0	0	0	0	0	1.5	3	1	ext	1	565879	4385250	1	18.079383	32.95257	6	49.2
155	1-1-2	2004-10-29 12:24:00	50	50	0	10	40	44	52	53	48	n	n	y	n	11.68	43.66	28.08	122.7	11.14	53.3	7.8	secchi = unlimited	0	0.1074	0	0	0	0	0	0	0	0	0	0	0	1.7	3	1	ext	2	566034	4385250	1	13.664502	0	6	47.4
158	1-2-2	2004-10-29 11:42:00	0	0	0	20	NA	NA	NA	NA	NA	n	n	n	n	11.86	44.48	28.67	116.5	10.44	1.87	7.68	secchi = unlimited	0	0.161	0.1795	0	0	0	0	0	0	0	0	0	0	2	3	1	ext	2	566915	4384404	2	20.48403	22.837785	5	NA
159	1-2-1	2004-10-29 11:51:59	5	5	0	10	NA	NA	NA	NA	NA	n	n	n	n	11.89	44.19	28.47	108.9	9.73	1.714	7.57	secchi = unlimited	0	0.0279	0.4144	0	0	0	0	0	0	0	0	0	0	2.7	3	1	ext	1	567200	4384404	2	3.549717	52.724112	5	NA
160	1-2-4	2004-10-29 11:00:00	70	70	0	10	19	36	29	22	27	n	n	n	n	11.75	44.26	28.52	119	10.75	1.55	7.75	secchi = unlimited	0	0.0302	0.9641	0	0	0	0	0	0	0	0	0	0	1.2	3	1	int	4	566344	4384404	2	3.842346	122.662443	5	26.6
161	1-2-3	2004-10-29 11:18:00	30	30	0	10	26	32	29	28	25	n	n	n	n	11.79	44.17	28.45	119.7	10.83	1.776	7.8	secchi = unlimited	0	0.2381	1.0384	0	0	0	0	0	0	0	0	0	0	1.3	3	1	int	3	566629	4384404	2	30.293463	132.115632	5	28
162	1-2-6	2004-10-29 10:31:59	70	70	0	0	35	48	51	49	47	n	n	n	n	11.39	44.54	28.69	116.2	10.58	1.522	7.75	secchi = unlimited	0	0.0753	1.9505	0	0	0	0	0	0	0	0	0	0	2.2	3	1	int	5	565773	4384404	2	9.580419	248.162115	5	46
163	1-2-5	2004-10-29 10:31:59	70	70	0	20	21	23	36	44	28	n	n	y	n	11.56	44.28	28.83	117.2	10.64	1.47	7.75	secchi = unlimited	0	0.1039	0.4368	0	0	0	0	0	0	0	0	0	0	0.7	3	1	int	5	566059	4384404	2	13.219197	55.574064	5	30.4
164	1-2-8	2004-10-29 09:49:59	10	10	0	10	58	45	44	43	28	n	n	y	n	11.32	45.03	29.04	109.2	9.88	1.954	7.62	secchi = unlimited	0	0.0273	0.9123	0	0	0	0	0	0	0	0	0	0	0.4	3	1	int	3	565203	4384404	2	3.473379	116.071929	5	43.6
165	1-2-7	2004-10-29 10:11:00	70	70	0	20	26	36	25	24	27	n	n	y	n	11.35	44.75	28.84	115	10.47	1.64	7.72	secchi = unlimited	0	0.0478	0.9214	0	0	0	0	0	0	0	0	0	0	0.5	3	1	int	4	565488	4384404	2	6.081594	117.229722	5	27.6
166	1-2-10	2004-10-29 09:20:00	10	10	0	0	28	27	NA	NA	NA	n	n	n	n	11.45	45.58	29.44	106.9	9.69	1.934	7.37	secchi = unlimited	0	0.4121	0.6441	0	0	0	0	0	0	0	0	0	0	0.7	3	1	ext	1	564632	4384404	2	52.431483	81.948843	5	27.5
167	1-2-9	2004-10-29 09:30:00	30	30	0	20	42	45	39	37	40	n	n	n	n	11.36	45.26	29.21	102.8	9.33	1.727	7.52	secchi = unlimited	0	0.5313	0.168	0	0	0	0	0	0	0	0	0	0	0.6	3	1	ext	2	564917	4384404	2	67.597299	21.37464	5	40.6
168	2-1-3	2004-11-10 13:05:00	10	10	0	10	20	15	14	27	16	n	n	n	n	7.47	45.15	28.88	124	12.25	1.405	7.71	secchi = unlimited	0	0.0392	0.3803	0	0	0	0	0	0	0	0	0	0	NA	3	1	int	3	564338	4382273	4	4.987416	48.385569	3	18.4
169	2-1-4	2004-11-10 13:18:00	10	10	0	10	43	27	46	33	27	n	n	n	n	7.8	45.1	28.85	128.7	12.7	1.458	7.75	secchi = unlimited	0	0.1261	0.2636	0	0	0	0	0	0	0	0	0	0	NA	3	1	int	4	564539	4382273	4	16.043703	33.537828	3	35.2
170	2-1-1	2004-11-10 12:24:59	0	0	0	0	NA	NA	NA	NA	NA	n	n	n	n	7.58	45.61	29.22	126.4	12.42	1.646	7.65	secchi = unlimited	0	0	0	0	0	0	0	0	0	0	0	0	0	NA	3	1	ext	1	563937	4382273	4	0	0	3	NA
171	2-1-2	2004-11-10 12:43:59	20	20	0	10	29	25	22	11	12	n	n	n	n	7.4	45.33	29	12.9	12.86	1.328	7.72	secchi = unlimited	0	0	0	0	0	0	0	0	0	0	0	0	0	NA	3	1	ext	2	564138	4382273	4	0	0	3	19.8
172	1-3-2	2004-11-10 11:45:59	10	10	0	10	41	40	35	28	23	n	n	n	n	7.32	44.61	28.49	129.2	12.85	1.712	7.65	secchi = unlimited	0	0.1577	0.1789	0	0	0	0	0	0	0	0	0	0	NA	3	1	ext	2	565012	4382925	3	20.064171	22.761447	4	33.4
173	1-3-1	2004-11-10 12:03:00	0	0	0	10	NA	NA	NA	NA	NA	n	n	n	n	7.45	44.47	28.4	133.1	13.21	1.891	7.69	secchi = unlimited	0	0	0	0	0	0	0	0	0	0	0	0	0	0.7	3	1	ext	1	564894	4382925	3	0	0	4	NA
174	1-3-4	2004-11-10 11:15:00	0	0	0	0	NA	NA	NA	NA	NA	NA	NA	NA	NA	7.15	44.53	28.41	120.3	12.08	1.593	7.58	secchi = unlimited	0	0	0	0	0	0	0	0	0	0	0	0	0	NA	3	1	int	4	565249	4382925	3	0	0	4	NA
175	1-3-3	2004-11-10 11:29:59	10	10	0	20	37	26	15	25	30	n	n	n	n	7.21	44.56	28.44	123.9	12.42	1.583	7.62	secchi = unlimited	0	0.1894	0.2999	0	0	0	0	0	0	0	0	0	0	NA	3	1	int	3	565131	4382925	3	24.097362	38.156277	4	26.6
176	1-3-6	2004-11-10 10:44:00	40	40	0	20	40	48	30	53	30	n	n	n	n	6.98	44.42	28.42	123.1	12.37	1.553	7.58	secchi = unlimited	0	0	0	0	0	0	0	0	0	0	0	0	0	NA	3	1	int	5	565486	4382925	3	0	0	4	40.2
177	1-3-5	2004-11-10 11:00:00	20	20	0	50	54	39	38	37	41	n	n	n	n	7.07	44.44	28.35	120.5	12.15	1.651	7.57	secchi = unlimited	0	0.2807	0.1449	0	0	0	0	0	0	0	0	0	0	NA	3	1	int	5	565368	4382925	3	35.713461	18.435627	4	41.8
178	1-3-8	2004-11-10 10:15:00	10	10	0	20	55	36	38	44	19	n	n	n	n	7.02	44.82	28.61	114.8	11.53	1.583	7.52	secchi = unlimited	0	0.119	0.0917	0	0	0	0	0	0	0	0	0	0	NA	3	1	int	3	565723	4382925	3	15.14037	11.666991	4	38.4
179	1-3-7	2004-11-10 10:30:00	10	10	0	0	35	27	28	9	9	n	n	n	n	7.06	44.9	28.68	118.9	11.84	1.584	7.55	secchi = unlimited	0	0.1304	0.0507	0	0	0	0	0	0	0	0	0	0	NA	3	1	int	4	565605	4382925	3	16.590792	6.450561	4	21.6
180	1-3-10	2004-11-10 09:40:00	30	30	0	20	57	46	55	51	46	n	n	n	n	7.09	45.28	28.95	111.3	11.13	1.784	7.19	secchi = unlimited	0	0.2303	0.3787	0	0	0	0	0	0	0	0	0	0	NA	3	1	ext	1	565960	4382925	3	29.301069	48.182001	4	51
181	1-3-9	2004-11-10 09:59:59	20	20	0	10	51	45	35	33	36	n	n	n	n	7.1	45.08	28.8	115.7	11.57	1.497	7.45	secchi = unlimited	0	0.1993	0.5286	0	0	0	0	0	0	0	0	0	0	NA	3	1	ext	2	565842	4382925	3	25.356939	67.253778	4	40
182	2-1-8	2004-11-16 12:35:00	15	15	0	5	30	33	25	33	18	n	n	n	n	0	0	0	0	0	1.65	NA	secchi = unlimited	0	0.2765	0.0553	0	0	0	0	0	0	0	0	0	0	NA	3	1	int	3	565341	4382273	4	35.179095	7.035819	3	27.8
183	2-1-7	2004-11-16 12:55:00	25	25	0	5	22	32	24	30	22	n	n	n	n	0	0	0	0	0	1.63	NA	secchi = unlimited	0	0.3485	0.6986	0	0	0	0	0	0	0	0	0	0	NA	3	1	int	4	565140	4382273	4	44.339655	88.882878	3	26
184	2-1-10	2004-11-16 12:00:00	20	20	0	0	29	32	18	26	22	n	n	n	n	0	0	0	0	0	2.3	0	secci = 178 cm	0	0.2069	0.5661	0	0	0	0	0	0	0	0	0	0	NA	3	1	ext	1	565742	4382273	4	26.323887	72.024903	3	25.4
185	2-1-9	2004-11-16 12:14:59	15	15	0	0	16	24	41	33	16	n	n	n	n	0	0	0	0	0	1.69	0	secchi = 1.52	0	0.1272	0.2798	0	0	0	0	0	0	0	0	0	0	NA	3	1	ext	2	565541	4382273	4	16.183656	35.598954	3	26
186	2-1-6	2004-11-16 13:09:59	10	10	0	0	20	33	27	11	13	n	n	n	n	0	0	0	0	0	2.07	0	secchi = 1.62	0	0	0	0	0	0	0	0	0	0	0	0	0	NA	3	1	int	5	564940	4382273	4	0	0	3	20.8
187	2-1-5	2004-11-16 13:30:00	5	5	0	0	22	35	25	18	18	n	n	n	n	0	0	0	0	0	1.21	0	secchi = unlimited	0	0.0486	0.0258	0	0	0	0	0	0	0	0	0	0	NA	3	1	int	5	564739	4382273	4	6.183378	3.282534	3	23.6
