# Supplementary material for: Synthesizer: Expediting synthesis studies from context-free data with information retrieval techniques
Source: PLoS One. 2017 Apr 24;12(4):e0175860. doi: 10.1371/journal.pone.0175860 (PMC5402950; doi:10.1371/journal.pone.0175860)
Supplement: S1 Dataset — (ZIP) [file pone.0175860.s001.zip › SampleAnnotationsSupplement/ECOLOGY_B/SAV2004.xls]

## Sheet: SAV2004
uniqueid	station_id	Date___Time	Per_Cover_sav	Z_marina	R_Maritima	Per_cover_Macro_Algae	Sav_Height1	Sav_Height2	Sav_Height3	Sav_Height4	Sav_Height5	Boat_Scaring	Grazing	epiphytes	wasting_disease	Temperature	Conductivity	Salinity	DO_per	Do_mg_l	Depth	pH	Comments_on_field_work	Stems_in_Core	Leaf_biomass	Root_biomass	Sav_Height1_lab	Sav_Height2_lab	Sav_Height3_lab	Sav_Height4_lab	Sav_Height5_lab	Leaf_width1	Leaf_width2	Leaf_width3	Leaf_width4	Leaf_width5	Turbidity	sample_period	counter	int_ext	levels	utmx	utmy	line	above_ground_grams_m2	below_ground_grams_m2	transect	blade_height_field_avg
1	2-3-8	2004-06-02 10:30:00	35	35	0	20	35	32	32	24	28	n	n	y	n	18.15	46.53	30.27	97.2	7.62	0.944	7.44		8	0.754	0.6745	13	30	23	24	22	0	0	0	0	0		1	1	int	3	564580	4380361	6	95.9314	85.8166	1	30.2
2	2-3-9	2004-06-02 10:46:00	60	60	0	10	42	43	55	52	51	n	n		n	18.33	46.5	30.25	100.7	7.98	1.301	7.46		2	0.8687	1.4429	27	25	23	25		0	0	0	0	0		1	1	ext	2	564650	4380361	6	110.525	183.58	1	48.6
3	2-3-6	2004-06-02 09:52:00	5	5	0	15	25	25				n	n		n	17.92	46.58	30.31	92.9	7.27	1.401	7.46	Secchi was on the bottom	1	0.0738	0.0356						0	0	0	0	0		1	1	int	5	564440	4380361	6	9.38957	4.52939	1	25
4	2-3-7	2004-06-02 10:10:00	15	15	0	25	23	24	27	25	17	n	n		n	18.01	46.59	30.32	97.5	7.68	0.876	7.45	Secchi was on the bottom	2	0.1719	0.8864	20	23	23	22		0	0	0	0	0		1	1	int	4	564510	4380361	6	21.8708	112.777	1	23.2
5	2-3-10	2004-06-02 11:30:00	80	80	0	0	52	52	54	43	31	n	n	y	n	18.53	46.45	30.23	100.4	7.82	1.069	7.42	secchi was on the bottom epihpytes were heavy on the leaves.	6	0.4893	1.3095	23	30	18			0	0	0	0	0		1	1	ext	1	564720	4380361	6	62.2536	166.608	1	46.4
6	2-3-4	2004-06-02 11:30:00	55	55	0	35	47	31	30	29	34	n	n	n	n	18.78	46.51	30.27	130.5	10.17	0.828	7.57	secchi = bottom suddenly got very sunny caused an increase in the do number	5	0.7724	1.1532	37	29	38	36		0	0	0	0	0		1	1	int	4	564301	4380361	6	98.2725	146.722	1	34.2
7	2-3-3	2004-06-02 08:33:00	55	55	0	30	60	58	53	55	59	n	n	n	n	17.74	46.46	30.22	93.1	4.31	1.237	7.16	secchi = bottom	4	0.7561	0.6834	15	18				0	0	0	0	0		1	1	int	3	564231	4380361	6	96.1986	86.949	1	57
8	2-3-5	2004-06-02 09:32:00	5	5	0	25	41	42	43			n	n	n	n	17.82	46.56	30.3	95.4	4.31	1.768	7.41	secchi = bottom	1	0.5588	0.0418	8	9				0	0	0	0	0		1	1	int	5	564371	4380361	6	71.0961	5.31821	1	42
9	2-3-1	2004-06-02 12:19:00	0	0	0	0						n	n	n	n	19.11	46.53	30.27	136.3	10.6	1.502	7.62	secchi = bottom	0	0	0	0	0	0	0	0	0	0	0	0	0		1	1	ext	1	564091	4380361	6	0	0	1
10	2-3-2	2004-06-02 11:45:00	20	20	0	0	45	40	36	43	42	n	n	y	n	18.92	46.54	30.28	135.8	10.56	1.298	7.6	secchi = bottom High sunlight	1	0.4835	0.1269	25	22	0	0	0	0	0	0	0	0		1	1	ext	2	564161	4380361	6	61.5157	16.1455	1	41.2
11	2-2-2	2004-06-08 12:11:00	5	5	0	10	17	10	10	7	12	n	n	y	n	21.18	45.32	29.39	108.3	8.1	0.316	7.49	Secchi = bottim	3	0.5325	1.514	0	0	0	0	0	2	3	2	3	2	1.6	1	1	ext	2	563809	4381056	5	67.75	192.626	2	11.2
12	2-2-1	2004-06-08 12:26:00	0	0	0	0	20	18	15	19	16	n	n	y	n	20.67	45.43	29.47	100.2	7.54	0.618	7.46	secchi = bottom patchy bare areas and patches of sav this is defined as the edge of the bed	6	0.1616	0.3154	0	0	0	0	0	2	3	2	1	1	3.7	1	1	ext	1	563594	4381056	5	20.5604	40.1283	2	17.6
13	2-2-6	2004-06-08 10:54:00	10	10	0	80	30	35	40	39	32	n	n	n	n	21.05	45.66	29.64	120.6	9.04	0.926	7.64	secchi = unlimited	6	0.5998	0.4411	0	0	0	0	0	4	4	4	0	0	1.7	1	1	int	5	564669	4381056	5	76.3126	56.1212	2	35.2
14	2-2-5	2004-06-08 11:11:00	10	10	0	80	17	15	27	22	25	n	n	n	n	21.77	45.64	29.62	141.4	10.51	0.787	7.7	secchi + unlimited	3	1.0494	2.312	0	0	0	0	0	4	4	4	4	4	1.6	1	1	int	5	564454	4381056	5	133.515	294.156	2	21.2
15	2-2-10	2004-06-08 13:18:00	10	10	0	40	50	47	42	45	63			y		21.33	45.5	29.51	109.7	8.16	1.366	7.5	around quadrant 70-80% sav sechhi = 1.2	4	0.9072	0.8954	41	47	0	0	0	5	4	4	4	4	5.8	1	1	ext	1	565529	4381056	5	115.423	113.922	2	49.4
16	2-2-9	2004-06-08 09:25:00	30	30	0	10	52	25	55	27	30	n	n	y	n	20.68	45.87	29.79	102.4	7.71	0.981	7.52	Turbid but not limited still can see the secchi disk on the bottom	4	1.3959	0	0	0	0	0	0	4	4	3	3	0	4.8	1	1	ext	2	565314	4381056	5	177.6	0	2	37.8
17	2-2-4	2004-06-08 11:40:00	5	5	0	10	10	10	15	13	14	N	n	y	n	22.37	45.7	29.65	171.7	12.57	0.768	7.79	secchi = unlimited	2	0.3418	0.3834	12	11	15	0	0	7	10	12	11	13	2.4	1	1	int	4	564239	4381056	5	43.4872	48.78	2	12.4
18	2-2-3	2004-06-08 11:53:00	70	70	0	20	35	25	39	32	45	n	n	y	n	21.63	45.59	29.58	125.6	9.38	0.398	7.61	sechhi= unlimited	6	1.436	1.2345	19	18	17	0	0	3	3	4	3	4	1.3	1	1	int	3	564024	4381056	5	182.702	157.065	2	35.2
19	2-2-7	2004-06-08 10:08:00	10	10	0	10						n	n	y	n	20.89	45.77	29.73	113.9	8.57	0.923	7.58	secchi = bottom seeds found in core	6	1.8914	3.6178	18	16	17	18	16	5	3	4	0	0	2.8	1	1	int	4	564884	4381056	5	240.643	460.293	2
20	2-2-8	2004-06-08 10:39:00	20	20	0	40						n	n	n	n	21.28	45.99	29.88	116.2	8.64	1.02	7.68	stack around 10 ft from gps marker secch between .9 and unlimited	0	0.4256	4.363	0	0	0	0	0	0	0	0	0	0	0	1	1	int	3	565099	4381056	5	54.1491	555.104	2
21	2-1-2	2004-06-11 14:00:00	50	50	0	20	29	44	34	32	45	n	n	y	n	22.29	45.29	29.36	97.1	7.08	1.042	7.6	no stake gps found site	0	0.1059	0.1922	0	0	0	0	0	0	0	0	0	0	4.1	1	1	ext	2	564138	4382273	4	13.4737	24.4536	3	36.8
22	2-1-1	2004-06-11 14:20:00	20	20	0	0	33	29	45	46	44	N	N	Y	n	22.15	45.26	29.34	91.05	6.77	1.54	7.5		0	0.234	0.369	0	0	0	0	0	0	0	0	0	0	3.3	1	1	ext	1	563937	4382273	4	29.7718	46.9479	3	39.4
23	2-1-4	2004-06-11 13:15:00	20	20	0	20	50	43	33	42	35	n	n	n	n	22.71	45.7	29.65	93.5	6.79	1.28	7.64		0	0.1354	0.0496	0	0	0	0	0	0	0	0	0	0	1.6	1	1	int	4	564539	4382273	4	17.2269	6.31061	3	40.6
24	2-1-3	2004-06-11 13:35:00	40	40	0	20	29	21	24	24	27	n	n	y	n	22.51	45.12	29.45	94.2	6.87	1.087	7.62		0	0.3826	0.6017	0	0	0	0	0	0	0	0	0	0	5.8	1	1	int	3	564338	4382273	4	48.6782	76.5543	3	25
25	2-1-8	2004-06-11 11:28:00	30	30	0	5	28	27	27	34	35	n	n	n	n	23.07	45.63	29.59	87.5	6.31	0.633	7.57		0	1.3186	0.0714	0	0	0	0	0	0	0	0	0	0	2.7	1	1	int	3	565341	4382273	4	167.765	9.08422	3	30.2
26	2-1-7	2004-06-11 11:45:00	35	35	0	30	45	41	22	32	37	N	N	n	n	23.15	45.63	29.59	85.6	6.17	0.95	7.56		0	0	0	0	0	0	0	0	0	0	0	0	0	2	1	1	int	4	565140	4382273	4	0	0	3	35.4
27	2-1-6	2004-06-11 12:10:00	40	40	0	30	23	18	29	20	26	n	n	y	n	23.16	45.65	29.6	84.7	6.09	1.32	7.56	no stake gps used	0	1.3096	0.6722	0	0	0	0	0	0	0	0	0	0	2.4	1	1	int	5	564940	4382273	4	166.62	85.524	3	23.2
28	2-1-5	2004-06-11 12:50:00	40	40	0	30	45	62	48	49	63	n	n	y	n	23.07	45.7	29.64	93.2	6.69	1.28	7.74	no stake gps used	0	0.688	0.083	0	0	0	0	0	0	0	0	0	0	2.2	1	1	int	5	564739	4382273	4	87.5342	10.5601	3	53.4
29	2-1-9	2004-06-11 10:30:00	40	40	0	10	28	18	13	27	26	n	n	y	n	23.21	45.59	29.56	84.7	6.07	0.788	7.45	very turbid and overcast no secchi but can't see bottom east of gps stake	0	0.2133	0.1511	0	0	0	0	0	0	0	0	0	0	3.7	1	1	ext	2	565541	4382273	4	27.1382	19.2245	3	22.4
30	2-1-10	2004-06-11 11:00:00	60	60	0	5	37	21	47	39	29	n	n	y	n	23.21	45.57	29.54	83.3	5.94	1.29	7.51		0	0.8014	0.0948	0	0	0	0	0	0	0	0	0	0	2.7	1	1	ext	1	565742	4382273	4	101.962	12.0614	3	34.6
31	1-3-9	2004-06-16 00:42:00	70	70	0	0	26	25	24	30	32	n	n	y	n	24.2	46.1	29.9	107	7.54	1.16	7.67	Secchi = 1.2 unlimited calcareous epiphytes (gastropods?) seed bearing leaves		1.132	0.9893	18	19	35	32	0	3	3	3	4	4	1.8	1	1	ext	2	565842	4382925	3	144.024	125.869	4	27.4
32	1-3-10	2004-06-16 00:55:00	55	55	0	0	34	33	32	46	35	n	n	y	n	24.38	46.14	29.94	108.8	7.65	1.35	7.67	secchi = 1.4 (unlimited)	0	1.035	0.6575	0	0	0	0	0	5	4	5	3	5	1.1	1	1	ext	1	565960	4382925	3	131.683	83.6537	4	36
33	1-3-1	2004-06-16 10:00:00	10	10	0	0	47	40	43	43	37	n	n	y	n	23.24	45.9	29.78	164.8	9.31	1.75	7.47	secchi = 1.7	0	0.2442	0.0218	0	0	0	0	0	3	2	2	2	2	1.5	1	1	ext	1	564894	4382925	3	31.0696	2.77361	4	42
34	1-3-2	2004-06-16 09:30:00	60	60	0	30	43	42	38	33	37	n	n	y	n	23.22	45.88	29.77	97.2	6.97	1.67	7.6	secchi = 1.6	0	0.7788	0.2664	39	23	0	0	0	3	4	4	5	4	1.4	1	1	ext	2	565012	4382925	3	99.0867	33.8941	4	38.6
35	1-3-3	2004-06-16 09:55:00	35	35	0	10	60	55	47	42	40	n	n	y	n	23.43	45.81	29.7	102.6	7.34	1.54	7.61	site located to the south of GPS (~10') secchi = 1.3	0	0.7977	0.1292	33	12	0	0	0	4	4	3	3	4	3.3	1	1	int	3	565131	4382925	3	101.491	16.4381	4	48.8
36	1-3-4	2004-06-16 10:15:00	5	5	0	0	19	15	12	13	10	n	n	y	n	23.68	45.85	29.74	104.7	7.46	1.48	7.64	Much detritus (decaying Zosteria leaves) secchi = 1.3	0	0.0546	0.0847	18	9	11	0	0	1	1	1	0	0	2.8	1	1	int	4	565249	4382925	3	6.94676	10.7764	4	13.8
37	1-3-5	2004-06-16 10:30:00	80	80	0	5	34	33	50	51	46	n	n	y	n	23.87	45.82	29.72	110.6	7.83	1.47	7.66	secchi = 1.4	0	1.0181	0.3715	34	0	0	0	0	2	2	1	1	0	2	1	1	int	5	565368	4382925	3	129.533	47.2659	4	42.8
38	1-3-6	2004-06-16 10:45:00	65	65	0	5	33	40	45	44	43	n	n	y	n	23.86	45.85	29.74	110.3	7.85	1.38	7.7	secchi = 1.3	0	0.5511	0.3044	29	21	0	0	0	3	2	2	2	2	1.3	1	1	int	5	565486	4382925	3	70.1165	38.7288	4	41
39	1-3-7	2004-06-16 11:00:00	55	55	0	5	27	29	26	27	26	n	n	y	n	24.13	45.92	29.79	109.7	7.75	1.23	7.68	secchi = 2.5 (unlimited)	0	0.8172	0.4739	11	0	0	0	0	1	1	1	0	0	2.2	1	1	int	4	565605	4382925	3	103.972	60.2943	4	27
40	1-3-8	2004-06-16 11:20:00	80	80	0	0	50	40	46	36	33	n	n	y	n	24.16	46.13	29.93	107.2	7.57	1.19	7.68	secchi = 1.2 (unlimited)	0	1.1912	1.2039	33	22	0	0	0	2	2	2	2	3	0.9	1	1	int	3	565723	4382925	3	151.556	153.172	4	41
41	1-1-1	2004-06-23 11:30:00	75	75	0	5	42	38	46	45	51	n	n	y	n	23.47	46.6	30.28	109.4	7.81	1.55	7.74	secchi = unlimited	0	1.0309	0.2195	0	0	0	0	0	0	0	0	0	0	0	1	1	ext	1	565879	4385250	1	131.161	27.927	6	44.4
42	1-1-2	2004-06-23 11:45:00	40	40	10	5	50	48	45	46	44	n	n	y	n	23.61	46.62	30.3	118	8.15	1.57	7.77	secchi - unlimited	2	0.6123	0.2832	21	18	13	0	0	3	3	2	0	0	0.2	1	1	ext	2	566034	4385250	1	77.9029	36.0315	6	46.6
43	1-1-3	2004-06-23 11:55:00	70	70	0	10	33	32	31	34	28	n	n	y	n	23.65	46.61	30.29	121.8	8.68	1.41	7.8	secchi = unlimited	9	1.7337	0.5533	0	0	0	0	0	2	4	4	3	3	0.5	1	1	int	3	566188	4385250	1	220.58	70.396	6	31.6
44	1-1-4	2004-06-23 12:10:00	80	80	0	5	46	36	29	29	28	5	n	y	n	23.76	46.65	30.31	123.1	8.62	1.29	7.82	secchi = unlimited	0	0.7819	1.305	0	0	0	0	0	0	0	0	0	0	0.4	1	1	int	4	566343	4385250	1	99.4811	166.035	6	33.6
45	1-1-5	2004-06-23 12:20:00	80	80	0	5	24	27	26	25	26	n	n	y	n	23.82	46.67	30.33	135.5	9.47	1.03	7.85	no benthic algae sample secchi = unlimited	0	2.1457	2.188	0	0	0	0	0	0	0	0	0	0	0.3	1	1	int	5	566498	4385250	1	272.997	278.379	6	25.6
46	1-1-6	2004-06-23 12:30:00	75	75	0	0	24	23	22	22	19	n	n	y	n	23.93	46.78	30.41	134.6	9.8	1.13	7.9	secchi = unlimited 2 dozen scallops excellent healthy bed	10	1.3981	1.1598	19	0	0	0	0	3	2	3	0	0	0.5	1	1	int	5	566652	4385250	1	177.88	147.561	6	22
47	1-1-7	2004-06-23 12:55:00	75	75	0	0	20	19	23	19	18	n	n	y	n	24.05	46.82	30.49	150.9	10.82	1.11	7.94	boat scar not in transect secchi = unlimited	8	1.8461	1.3307	22	15	0	13	13	3	3	3	4	3	0.5	1	1	int	4	566807	4385250	1	107.65	169.305	6	19.8
48	1-1-8	2004-06-23 13:05:00	70	70	0	5	18	19	23	19	23	n	n	y	n	24.1	46.89	30.48	147.1	10.53	1.16	7.94	secchi = unlimited	9	1.7403	3.6922	24	25	0	0	0	3	4	3	3	4	0.4	1	1	int	3	566962	4385250	1	221.418	469.759	6	20.4
49	1-1-9	2004-06-23 13:15:00	50	50	0	10	28	29	29	24	25	n	n	y	n	24.05	46.89	30.48	134.4	9.5	1.28	7.91	secchi = unlimited	6	0.7453	1.8645	22	24	17	18	0	3	3	0	0	0	0.6	1	1	ext	2	567116	4385250	1	98.298	237.22	6	27
50	1-1-10	2004-06-23 13:25:00	70	70	0	0	48	42	43	42	41	n	n	y	n	23.94	46.86	30.47	125.3	8.9	1.7	7.87	secchi = unlimited	4	0.9249	0.66	26	20	13	14	36	3	3	4	4	3	0.7	1	1	ext	1	567271	4385250	1	117.68	83.972	6	43.2
51	1-2-2	2004-06-23 10:55:00	15	15	0	0	30	38	31	42	41	n	n	y	n	23.38	46.55	30.25	99.1	7.07	1.19	7.65	secchi = unlimited	0	0.9428	0.2929	0	0	0	0	0	0	0	0	0	0	1.4	1	1	ext	2	566915	4384404	2	119.952	37.2657	5	36.4
52	1-2-1	2004-06-23 11:10:00	90	90	0	0	56	53	52	60	64	n	n	y	n	23.5	46.63	30.3	114.7	8.04	1.11	7.72	secchi = unlimited	0	1.6084	0.8791	0	0	0	0	0	0	0	0	0	0	6	1	1	ext	1	567200	4384404	2	204.637	111.848	5	57
54	1-2-4	2004-06-23 10:30:00	85	85	0	0	21	37	36	21	33	n	n	y	n	23.3	46.93	30.53	107.7	7.59	0.888	7.72	secchi = unlimited	0	1.5421	2.1083	0	0	0	0	0	0	0	0	0	0	0.7	1	1	int	4	566344	4384404	2	196.201	268.239	5	29.6
55	1-2-3	2004-06-23 10:45:00	75	75	0	15	32	31	33	34	38	n	n	y	n	23.35	46.91	30.51	110.8	7.75	1.06	7.72	secchi = unlimited	0	1.3886	1.1579	0	0	0	0	0	0	0	0	0	0	1	1	1	int	3	566629	4384404	2	176.672	147.32	5	33.6
56	1-2-6	2004-06-23 10:05:00	90	90	0	0	26	25	24	29	31	n	n	y	n	23.16	46.8	30.44	108.7	7.33	0.713	7.73	secchi = unlimited	13	2.1208	1.7521	22	24	22	0	0	2	3	3	3	2	0.9	1	1	int	5	565773	4384404	2	269.829	222.92	5	27
57	1-2-5	2004-06-23 10:15:00	65	65	0	0	35	34	28	30	29	n	n	y	n	23.16	46.89	30.5	102	7.19	0.759	7.69	secchi = unlimited	0	1.3199	1.0837	0	0	0	0	0	0	0	0	0	0	0.7	1	1	int	5	566059	4384404	2	167.931	137.879	5	31.2
58	1-2-8	2004-06-23 09:35:00	35	35	0	5	50	40	46	44	43	n	n	y	n	23.1	46.76	30.41	92.2	6.57	1.16	7.73	secchi = unlimited	6	0.9821	0.1199	0	0	0	0	0	0	0	0	0	0	1.1	1	1	int	3	565203	4384404	2	124.953	15.2549	5	44.6
59	1-2-7	2004-06-23 09:48:00	60	60	0	10	27	26	33	32	28	n	n	y	n	23.17	46.79	30.43	99.6	7.08	0.905	7.73	secchi = unlimited	0	1.195	1.5404	0	0	0	0	0	0	0	0	0	0	0.9	1	1	int	4	565488	4384404	2	152.04	195.985	5	29.2
60	1-2-10	2004-06-23 09:04:00	30	30	5	5	29	27	24	21	15	n	n	y	n	23.19	46.73	30.39	92.6	6.64	1.155	7.72	overcast widgeon grass in 5% SECCHI unlimited	0	0.9764	1.2963	30	30	0	0	0	4	4	3	4	4	1.4	1	1	ext	1	564632	4384404	2	124.227	164.928	5	23.2
61	1-2-9	2004-06-23 09:20:00	70	70	5	0	52	53	38	39	36	n	n	y	n	23.16	46.75	30.4	94.9	6.7	0.96	7.75	none	1	1.0968	0.2683	46	0	0	0	0	4	5	3	4	0	1.5	1	1	ext	2	564917	4384404	2	139.546	34.1358	5	43.6
62	2-1-6	2004-08-18 13:05:00	0	0	0	0						n	n	n	n	25.12	46.05	29.85	135.8	9.45	1.66	7.51	No sav found or macro	0	0.1982	0.4288	0	0	0	0	0	0	0	0	0	0	0	2	1	int	5	564940	4382273	4	25.217	54.5562	3
64	2-1-7	2004-08-18 13:18:00	55	55	0	10	34	28	31	32	27	n	n	n	n	25.37	45.99	29.81	141.7	9.71	1.35	7.55		0	0.2653	0.5191	0	0	0	0	0	0	0	0	0	0	3.7	2	1	int	4	565140	4382273	4	33.7541	66.0451	3	30.4
65	2-3-1	2004-08-17 14:45:00	0	0	0	10						n	n	n	n	25.73	45.92	29.77	167.1	11.88	1.28	7.73		0	0	0	0	0	0	0	0	0	0	0	0	0	3.8	2	1	ext	1	564091	4380361	6	0	0	1
66	2-3-2	2004-08-17 15:00:00	20	20	0	0	29	24	28	27	36	n	n	n	n	25.78	46.01	29.81	182.1	12.73	1	7.8		0	0.28	0.2991	0	0	0	0	0	0	0	0	0	0	4.7	2	1	ext	2	564161	4380361	6	35.6244	38.0545	1	28.8
67	2-3-9	2004-08-17 14:45:00	30	30	0	10	30	22	47	42	43	n	n	n	n	25	45.86	29.74	124	8.58	0.988	7.5	Turbidity equals 9	0	0.2911	0.5537	0	0	0	0	0	0	0	0	0	0	3.5	2	1	ext	2	564650	4380361	6	37.0367	70.4473	1	36.8
69	2-3-10	2004-08-17 14:30:00	50	50	0	0	43	41	30	42	39	n	n	y	n	25.11	45.88	29.75	127.4	8.89	0.769	7.54	No Algae	0	0.4249	0.2587	0	0	0	0	0	0	0	0	0	0	3.9	2	1	ext	1	564720	4380361	6	54.06	32.9144	1	39
70	2-2-1	2004-08-17 08:52:00	0	0	0	0						n	n	n	n	23.52	45.79	29.69	82.1	5.88	0.64	7.13	Turbidity 1	0	0	0	0	0	0	0	0	0	0	0	0	0	6.8	2	1	ext	1	563594	4381056	5	0	0	2
71	2-2-2	2004-08-17 09:08:00	30	30	0	30	22	23	21	21	23	n	n	y	n	23.59	45.83	29.72	79.3	5.67	0.56	7.27	turbidity 2	0	0.1586	0.2754	0	0	0	0	0	0	0	0	0	0	4.6	2	1	ext	2	563809	4381056	5	20.1787	35.0391	2	22
72	2-2-3	2004-08-17 09:23:00	40	40	0	15	29	25	30	25	24	n	n	n	n	23.64	45.84	29.73	93.1	6.62	0.643	7.33		0	0.4768	0	0	0	0	0	0	0	0	0	0	0	3.6	2	1	int	3	564024	4381056	5	60.6633	0	2	26.6
73	2-2-4	2004-08-17 09:41:00	0	0	0	80						n	n	n	n	23.65	45.85	29.73	97.4	6.92	1.02	7.38		0	0	0	0	0	0	0	0	0	0	0	0	0	5.3	2	1	int	4	564239	4381056	5	0	0	2
75	2-2-5	2004-08-17 10:00:00	0	0	0	100						n	n	n	n	23.69	45.87	29.74	105.4	7.53	1.11	7.43		0	0	0	0	0	0	0	0	0	0	0	0	0	4.4	2	1	int	5	564454	4381056	5	0	0	2
76	2-2-6	2004-08-17 10:18:00	10	10	0	100	43	35	62	50	23	n	n	n	n	23.73	45.87	29.75	116	8.28	1.37	7.46		0	0.0097	0.1075	0	0	0	0	0	0	0	0	0	0	4.5	2	1	int	5	564669	4381056	5	1.23413	13.6772	2	42.6
77	2-2-7	2004-08-17 10:41:00	0	0	0	0	31	34	25	24	25	n	n	n	n	23.71	45.88	29.76	98.1	9.72	1.51	7.35	turbidity	0	0.3863	0.1984	0	0	0	0	0	0	0	0	0	0	4.6	2	1	int	4	564884	4381056	5	49.1489	25.2424	2	27.8
78	2-2-8	2004-08-17 10:46:00	0	0	0	0	39	32	34	28	27	n	n	n	n	23.86	45.89	29.76	103.5	7.27	1.43	7.36		0	0.1293	0.182	0	0	0	0	0	0	0	0	0	0	4.1	2	1	int	3	565099	4381056	5	16.4508	23.1559	2	32
79	2-2-9	2004-08-17 11:38:00	10	10	0	40	18	22	21	38	36	n	n	n	n	23.79	45.97	29.82	97.4	6.85	1.49	7.35		0	0.022	0.11	0	0	0	0	0	0	0	0	0	0	3.4	2	1	ext	2	565314	4381056	5	2.79906	13.9953	2	27
80	2-2-10	2004-08-17 11:50:00	10	10	0	25	23	24	23	26	25	n	n	n	n	23.9	46.01	29.85	103	7.2	1.51	7.37		0	0.0942	0.3115	0	0	0	0	0	0	0	0	0	0	2.6	2	1	ext	1	565529	4381056	5	11.9851	39.6321	2	24.2
81	2-3-3	2004-08-17 12:35:00	20	20	0	15	38	36	26	27	25	n	n	y	n	24.05	46.44	30.16	145.8	10.32	1.08	7.58		0	0.2792	0.5804	0	0	0	0	0	0	0	0	0	0	3	2	1	int	3	564231	4380361	6	35.5226	73.8443	1	30.4
82	2-3-4	2004-08-17 12:51:00	20	20	0	20	23	22	29	30	23	n	n	y	n	24.3	46.28	30.04	152.5	10.8	0.86	7.62		0	0.3927	0.6138	0	0	0	0	0	0	0	0	0	0	5.5	2	1	int	4	564301	4380361	6	49.9632	78.0938	1	25.4
83	2-3-5	2004-08-17 13:03:00	0	0	0	0	14	18	17	16	22	n	n	n	n	24.56	46.08	29.9	138.4	9.76	1.29	7.57		0	0.072	0	0	0	0	0	0	0	0	0	0	0	4.7	2	1	int	5	564371	4380361	6	9.16056	0	1	17.4
84	2-3-6	2004-08-17 13:27:00	0	0	0	30						n	n	n	n	24.78	46	29.84	126.7	8.83	1.11	7.51	No sav sample	0	0	0	0	0	0	0	0	0	0	0	0	0	3.9	2	1	int	5	564440	4380361	6	0	0	1
85	2-3-7	2004-08-17 13:39:00	40	40	0	10	33	26	18	16	34		n	n	n	25.04	45.89	29.8	125.4	8.78	0.67	7.51	Replaced Pile with yellow pipe	0	0.4019	0.4494	0	0	0	0	0	0	0	0	0	0	4	2	1	int	4	564510	4380361	6	51.1337	57.1772	1	25.4
86	2-3-8	2004-08-17 14:03:00	40	40	0	0	17	21	23	17	14	n	n	n	n	24.95	45.9	26.76	123.1	8.62	0.611	7.5		0	0.4288	0.5681	0	0	0	0	0	0	0	0	0	0	4.2	2	1	int	3	564580	4380361	6	54.5562	72.2794	1	18.4
87	2-1-2	2004-08-18 11:20:00	35	35	0	65	41	28	31	27	23	n	n	n	n	24.8	46.05	29.86	129.8	8.96	1.54	7.49	Site is 15;	0	0.7852	0.2537	0	0	0	0	0	0	0	0	0	0	2.7	2	1	ext	2	564138	4382273	4	99.901	32.2783	3	30
88	2-1-3	2004-08-18 11:57:00	40	40	0	30	24	25	34	30	27	n	n	n	n	24.83	45.89	29.75	132.9	9.26	1.63	7.51		0	0.9169	1.0375	0	0	0	0	0	0	0	0	0	0	2.6	2	1	int	3	564338	4382273	4	116.657	132.001	3	28
89	2-1-4	2004-08-18 12:17:00	20	20	0	30	29	23	45	35	31	n	n	n	n	24.79	46	29.82	139	9.7	1.75	7.62		0	0.0405	0	0	0	0	0	0	0	0	0	0	0	1.4	2	1	int	4	564539	4382273	4	5.15282	0	3	32.6
90	2-1-5	2004-08-18 12:42:00	20	20	0	80	32	30	40	29	28	n	n	n	n	25.08	45.99	29.81	145.5	10.04	1.82	7.6		0	0.0317	0.6148	0	0	0	0	0	0	0	0	0	0	2.2	2	1	int	5	564739	4382273	4	4.03319	78.221	3	31.8
91	1-1-1	2004-08-27 11:15:00	35	35	0	30	27	27	25	17	13	n	n	n	n	24.95	46.55	30.2	119.1	8.29	1.69	7.77		5	0.6825	0.2455	14	15	0	0	0	4	4	3	3	4	0.5	2	1	ext	1	565879	4385250	1	86.8345	31.235	6	21.8
92	1-1-2	2004-08-27 11:00:00	50	40	10	10	31	32	36	22	25	n	n	y	n	30.45	46.9	30.45	126	8.71	1.73	7.82	calcarous byrozoan	8	0.6418	0.7719	0	0	0	0	0	5	4	2	3	4	0.5	2	1	ext	2	566034	4385250	1	81.6562	98.2088	6	29.2
93	1-1-3	2004-08-27 10:41:00	60	60	0	10	22	27	31	24	26	n	n	y	n	25.21	47.21	30.69	124.4	8.67	1.57	7.87	secchi = unlimited	0	1.1004	1.5366	0	0	0	0	0	0	0	0	0	0	0.8	2	1	int	3	566188	4385250	1	140.004	195.502	6	26
94	1-1-4	2004-08-27 10:25:00	80	80	0	0	26	27	25	24	29	n	n	n	n	25.31	47.25	30.73	113.5	7.76	1.45	7.89	secchi = unlimited	11	1.3342	0.9042	0	0	0	0	0	2	2	1	2	0	0.1	2	1	int	4	566343	4385250	1	169.75	115.041	6	26.2
95	1-1-5	2004-08-27 10:10:00	85	85	0	5	32	31	26	21	29	n	n	y	n	25.27	47.22	30.7	109	7.45	1.39	7.92	secchi = unlimited	5	0.6186	1.913	0	0	0	0	0	3	3	4	4	3	0.3	2	1	int	5	566498	4385250	1	78.7045	243.391	6	27.8
96	1-1-6	2004-08-27 09:57:00	70	70	0	5	28	29	24	26	32	n	n	n	n	25.38	47.21	30.69	112.7	7.68	1.24	7.93	secchi = unlimited	0	0.416	0.4865	0	0	0	0	0	0	0	0	0	0	0	2	1	int	5	566652	4385250	1	52.9277	61.8974	6	27.8
97	1-1-7	2004-08-27 09:46:00	90	90	0	5	29	27	37	29	32	n	n	n	n	25.29	46.68	30.31	114.6	7.94	1.25	7.98	secchi = unlimited	0	0.571	0.656	0	0	0	0	0	0	0	0	0	0	0	2	1	int	4	566807	4385250	1	72.6483	83.4629	6	30.8
98	1-1-8	2004-08-27 09:41:00	85	85	0	0	32	31	33	34	25	n	n	n	n	25.17	47.12	36.63	114.9	7.94	1.29	7.99	secchi = unlimited	0	1.49	1.1992	0	0	0	0	0	0	0	0	0	0	3.1	2	1	int	3	566962	4385250	1	189.573	152.574	6	31
99	1-1-9	2004-08-27 09:20:00	85	85	0	15	28	26	23	24	33	n	n	n	n	25.14	47.07	30.59	117.4	7.84	1.36	7.96	secchi = unlimited	0	0.9264	1.2519	0	0	0	0	0	0	0	0	0	0	0	2	1	ext	2	567116	4385250	1	117.866	159.279	6	26.8
100	1-1-10	2004-08-27 09:03:00	90	90	0	10	38	37	36	41	36	n	n	n	n	25.07	46.99	30.54	122.2	8.55	1.69	7.81	secchi = unlimited	0	1.1881	0.2218	0	0	0	0	0	0	0	0	0	0	0.1	2	1	ext	1	567271	4385250	1	151.162	28.2196	6	37.6
101	1-2-1	2004-08-27 11:28:00	40	40	0	20	42	42	44	40	29	n	n	y	n	24.68	45.94	29.79	92.3	6.45	1.24	7.55		0	0.7313	0.181	0	0	0	0	0	0	0	0	0	0	0.6	2	1	ext	1	567200	4384404	2	93.0433	23.0286	5	39.4
102	1-2-2	2004-08-27 11:44:00	5	5	0	5	29	19	51	48	27	n	n	y	n	24.75	46.25	30	100.1	6.88	1.34	7.6		0	0.0619	0	0	0	0	0	0	0	0	0	0	0	0.6	2	1	ext	2	566915	4384404	2	7.87554	0	5	34.8
103	1-2-3	2004-08-27 12:00:00	80	80	0	50	29	32	48	42	38	n	n	y	n	25.34	47.07	30.59	108	7.47	1.13	7.71		6	0.7678	1.1325	0	0	0	0	0	3	3	3	3	2	0.4	2	1	int	3	566629	4384404	2	97.6872	144.088	5	37.8
104	1-2-4	2004-08-27 12:15:00	95	95	0	5	22	23	26	27	28	n	n	y	n	25.78	47.14	30.61	124.8	8.6	0.96	7.77		5	1.1778	0.9711	0	0	0	0	0	4	3	3	3	0	0.1	2	1	int	4	566344	4384404	2	149.851	123.553	5	25.2
105	1-2-5	2004-08-27 12:40:00	70	70	0	10	43	38	32	31	35	n	n	n	n	26.29	47.21	30.67	143.2	10.35	0.467	7.92		4	0.4391	0.2849	26	0	0	0	0	3	3	3	3	3	0.2	2	1	int	5	566059	4384404	2	55.8667	36.2478	5	35.8
106	1-2-6	2004-08-27 12:47:00	95	95	0	5	35	36	34	29	31	n	n	n	n	26.3	46.46	30.14	165.9	11.22	0.9	8		0	0	1.5419	0	0	0	0	0	0	0	0	0	0	0	2	1	int	5	565773	4384404	2	0	196.176	5	33
107	1-2-7	2004-08-27 01:02:00	80	80	0	20	39	42	39	38		n	n	n	n	26.41	46.36	30.41	95.5	6.42	1.069	8.07		4	1.3757	0.7269	0	0	0	0	0	3	4	4	1	3	0	2	1	int	4	565488	4384404	2	175.03	92.4835	5	39.5
108	1-2-8	2004-08-27 01:27:00	50	50	0	50	42	43	39	34	41	n	n	n	n	26.23	47.06	30.56	109.3	7.37	1.32	7.93		2	0.3241	0.0374	0	0	0	0	0	4	4	4	4	2	0.5	2	1	int	3	565203	4384404	2	41.2352	4.7584	5	39.8
109	1-2-9	2004-08-27 01:48:00	75	75	0	15	30	26	33	36	39	n	n	n	n	26.55	46.82	30.39	116.4	7.94	1.12	7.87		0	0.7025	1.3729	0	0	0	0	0	0	0	0	0	0	0.3	2	1	ext	2	564917	4384404	2	89.3791	174.674	5	32.8
110	1-2-10	2004-08-27 02:04:00	10	10	0	30	39	36	37	41	38	n	n	n	n	26.32	46.71	30.3	130.9	8.87	1.19	7.81		1	0.0508	0.2597	0	0	0	0	0	2	2	0	0	0	1.9	2	1	ext	1	564632	4384404	2	6.46328	33.0416	5	38.2
111	2-1-10	2004-09-13 09:26:00	20	20	0	20	36	37	36	34	26	n	n	n	n	22.86	48.06	31.35	96.9	6.95	1.941	7.45	secchi = unlimited	0	0.2563	0.7883	0	0	0	0	0	0	0	0	0	0	0	2	1	ext	1	565742	4382273	4	32.609	100.295	3	33.8
112	1-3-10	2004-09-13 09:42:00	20	20	0	50	46	47	44	48	45	n	n	n	n	23.08	47.6	31.03	124.3	8.88	1.862	7.62	secchi = unlimited	0	0.3999	0.4113	0	0	0	0	0	0	0	0	0	0		2	1	ext	1	565960	4382925	3	50.8793	52.3297	4	46
113	2-1-8	2004-09-13 08:45:00	65	65	0	25	26	27	23	21	28	n	n	y	n	22.54	47.94	31.27	91.5	6.6	1.377	7.33	secchi = unlimited	0	0.1062	1.2394	0	0	0	0	0	0	0	0	0	0	0	2	1	int	3	565341	4382273	4	13.5118	157.689	3	25
114	2-1-9	2004-09-13 09:10:00	20	20	0	40	41	42	36	31	30	n	n	y	n	22.62	48.02	31.33	104.9	7.56	1.5	7.47	secchi = unlimited replaced pipe placed next to the pipe	0	0.2845	0.9529	0	0	0	0	0	0	0	0	0	0	0	2	1	ext	2	565541	4382273	4	36.1969	121.237	3	36
115	1-3-9	2004-09-13 09:56:00	55	55	0	20	30	35	43	44	45	n	n	n	n	23.21	48.27	31.5	119	8.5	1.563	7.59	secchi = unlimited	0	0.2428	0.6528	0	0	0	0	0	0	0	0	0	0		2	1	ext	2	565842	4382925	3	30.8914	83.0557	4	39.4
116	1-3-8	2004-09-13 10:08:00	20	20	0	50	26	28	32	35	41	n	n	y	n	23.27	48.28	31.51	119.1	8.48	1.551	7.59	secchi = unlimited	0	0.7456	1.2551	0	0	0	0	0	0	0	0	0	0		2	1	int	3	565723	4382925	3	94.8627	159.686	4	32.4
117	1-3-7	2004-09-13 10:19:00	20	20	0	30	58	55	45	43	42	n	n	y	n	23.28	48.15	31.42	126.4	9.08	1.532	7.64	secchi = unlimited	0	0.1664	0.7485	0	0	0	0	0	0	0	0	0	0		2	1	int	4	565605	4382925	3	21.1711	95.2317	4	48.6
118	1-3-6	2004-09-13 10:32:00	65	65	0	10	30	31	33	35	36	n	n	y	n	23.32	48.09	31.37	135.6	9.66	1.497	7.66	secchi = unlimited	0	0.59701	0.4698	0	0	0	0	0	0	0	0	0	0		2	1	int	5	565486	4382925	3	75.9576	59.7727	4	33
119	1-3-5	2004-09-13 10:47:00	5	5	0	0	36	35	36	48	51	n	n	y	n	23.45	47.92	31.25	138.7	9.52	1.516	7.64	secchi = unlimited sample in bare pathces areas around quadrant around 80% SAV	0	0.3299	0.5464	0	0	0	0	0	0	0	0	0	0		2	1	int	5	565368	4382925	3	41.9732	69.5185	4	41.2
120	1-3-4	2004-09-13 10:59:00	10	10	0	10	25	31	32	33	31	n	n	y	n	23.58	48.07	31.35	118.6	8.41	1.474	7.61	secchi = unlimited	0	0.6777	0.9815	0	0	0	0	0	0	0	0	0	0		2	1	int	4	565249	4382925	3	86.2238	124.876	4	30.4
121	1-3-3	2004-09-13 11:13:00	70	70	0	20	43	42	48	32	41	n	n	y	n	23.57	48	31.3	134.4	9.55	1.519	7.64	secchi = unlimited	0	0.2769	0.403	0	0	0	0	0	0	0	0	0	0		2	1	int	3	565131	4382925	3	35.23	51.2737	4	41.2
122	1-3-2	2004-09-13 11:23:00	75	75	0	10	29	28	44	23	30	n	n	y	n	23.73	47.8	31.17	133.6	9.55	1.614	7.63	secchi = unlimited	0	0.5793	0.3964	0	0	0	0	0	0	0	0	0	0		2	1	ext	2	565012	4382925	3	73.7043	50.434	4	30.8
123	1-3-1	2004-09-13 11:41:00	0	0	0	0	59	57	51	51	49	n	n	y	n	23.79	47.69	31.07	146	10.32	1.851	7.61	secchi = unlimited nothin in the quadrant	0	0.1898	0.3177	0	0	0	0	0	0	0	0	0	0		2	1	ext	1	564894	4382925	3	24.1483	40.421	4	53.4
124	2-1-1	2004-09-13 12:00:00	0	0	0	0	35	27	28	32	36	n	n	n	n	23.52	47.88	31.21	116	8.22	1.772	7.52	no sav in quadrant measurements taken from adjacent patch secci = unlimited	0	0.21516	0.1755	0	0	0	0	0	0	0	0	0	0	3.8	2	1	ext	1	563937	4382273	4	27.3748	22.3289	3	31.6
125	2-3-10	2004-10-13 07:52:00	30	30	0	15	39	28	33	28	31	n	n	n	n	15.97	47.89	31.24	98.7	8.05	1.418	7.56	secchi = unlimited but it is turbid	0	0.5525	0.2607	0	0	0	0	0	0	0	0	0	0		3	1	ext	1	564720	4380361	6	70.2946	33.1689	1	31.8
126	2-3-9	2004-10-13 08:17:00	10	10	0	10	41	38	37	41	31	n	n	n	n	16.41	48.05	31.37	100.4	8.1	1.671	7.68	secchi = unlimited could not find stake	0	0.2189	0.5354	0	0	0	0	0	0	0	0	0	0		3	1	ext	2	564650	4380361	6	27.8506	68.1189	1	37.6
127	2-3-8	2004-10-13 08:41:00	0	0	0	80	33	34	33	21	28	n	n	n	n	16.65	48.13	31.43	101.3	8.15	1.285	7.69	secchi = unlimited, but is turbid	0	0.1548	0.0426	0	0	0	0	0	0	0	0	0	0		3	1	int	3	564580	4380361	6	19.6952	5.42	1	29.8
128	2-3-7	2004-10-13 09:03:00	10	10	0	25	27	28	28	23	31	n	n	n	n	16.57	48.07	31.39	107.1	8.62	1.257	7.7	secchi = unlimited vis turbid	0	0.1322	0.2494	0	0	0	0	0	0	0	0	0	0		3	1	int	4	564510	4380361	6	16.8198	31.7312	1	27.4
129	2-3-6	2004-10-13 09:27:00	0	0	0	10						n	n	n	n	16.83	47.8	31.2	101.9	8.18	1.904	7.69	no sav even in neighborhood PVC stake collecting macro, otherswise would be no macro.	0	0	0	0	0	0	0	0	0	0	0	0	0		3	1	int	5	564440	4380361	6	0	0	1
130	2-3-5	2004-10-13 09:44:00	10	10	0	20	20	19	28	27	21	n	n	n	n	17.13	48.24	31.51	109.3	8.73	1.623	7.75	secchi = unlimited	0	0.113	0.0204	0	0	0	0	0	0	0	0	0	0		3	1	int	5	564371	4380361	6	14.377	2.59549	1	23
131	2-3-4	2004-10-13 10:00:00	15	15	0	20	34	28	26	24	33	n	n	n	n	17.16	48.14	31.44	115.3	9.18	1.252	7.78	sechhi = unlimited vis turb	0	0.3665	0.6246	0	0	0	0	0	0	0	0	0	0		3	1	int	4	564301	4380361	6	46.6298	79.4679	1	29
132	2-3-3	2004-10-13 10:17:00	10	10	0	10	27	34	33	34	36	n	n	y	n	17.26	47.87	31.24	114.5	9.14	1.365	7.77	secchi = unlimited but vis turbid	0	0	0	0	0	0	0	0	0	0	0	0	0		3	1	int	3	564231	4380361	6	0	0	1	32.8
133	2-3-2	2004-10-13 10:37:00	0	0	0	10	17	19	16	31	19	n	n	n	n	17.35	48.23	31.51	118.2	9.38	1.635	7.78	secchi = unlimte vis turb random point could not find stake.	0	0.1023	0.0658	0	0	0	0	0	0	0	0	0	0		3	1	ext	2	564161	4380361	6	13.0156	8.37173	1	20.4
134	2-3-1	2004-10-13 10:56:00	0	0	0	10						n	n	n	n	17.36	47.23	30.74	118.3	9.44	1.833	7.78	secchi = unlimited vis turb	0	0	0	0	0	0	0	0	0	0	0	0	0		3	1	ext	1	564091	4380361	6	0	0	1
135	2-2-1	2004-10-13 11:23:00	0	0	0	0	23	24	21	15	22	n	n	n	n	16.66	47.88	31.24	113.6	9.15	0.847	7.76	secchi = unlimited	0	0	0.2722	0	0	0	0	0	0	0	0	0	0		3	1	ext	1	563594	4381056	5	0	34.632	2	21
136	2-2-2	2004-10-13 11:35:00	5	5	0	20	52	31	24	33	36	n	n	y	n	16.59	47.9	31.26	116.3	9.38	0.728	7.78	secchi = unlimited	0	0.3779	0	0	0	0	0	0	0	0	0	0	0		3	1	ext	2	563809	4381056	5	48.0802	0	2	35.2
137	2-2-3	2004-10-13 11:50:00	10	10	0	90	31	41	43	44	43	n	n	y	n	16.41	47.95	31.29	111.8	9.06	0.689	7.76	secchi = unlimited	0	0.7232	0.2591	0	0	0	0	0	0	0	0	0	0		3	1	int	3	564024	4381056	5	92.0127	32.9653	2	40.4
138	2-2-4	2004-10-13 12:04:00	0	0	0	10						n	n	n	n	16.49	47.93	31.28	113.7	9.11	1.078	7.77	secchi = unlimited random point could not find stake	0	0	0	0	0	0	0	0	0	0	0	0	0		3	1	int	4	564239	4381056	5	0	0	2
139	2-2-5	2004-10-13 12:26:00	0	0	0	0	51	48	21	18	42	n	n	n	n	16.15	47.74	31.13	112.2	9.04	1.109	7.75	secchi = unlimited vis turbid random pt could not find stake	0	0.1168	0.0454	0	0	0	0	0	0	0	0	0	0		3	1	int	5	564454	4381056	5	14.86	5.77624	2	36
140	2-2-6	2004-10-13 12:46:00	20	20	0	0	53	52	48	34	35	n	n	n	n	15.94	47.78	31.16	108.9	8.86	1.267	7.75	secchi = unlimted vis turbid	0	0.2506	0.1519	0	0	0	0	0	0	0	0	0	0		3	1	int	5	564669	4381056	5	31.8838	19.3262	2	44.4
141	2-2-7	2004-10-13 13:05:00	0	0	0	10						n	n	n	n	15.74	47.59	30.97	108.5	8.88	1.331	7.75	secchi = 127 cm could not find stake	0	0	0	0	0	0	0	0	0	0	0	0	0		3	1	int	4	564884	4381056	5	0	0	2
142	2-2-8	2004-10-13 13:26:00	10	10	0	10	31	22	29	32	27	n	n	y	n	15.32	47.59	31.01	112.5	9.29	1.226	7.77	secchi unlimited could not find stake	0	0.1525	0.0223	0	0	0	0	0	0	0	0	0	0		3	1	int	3	565099	4381056	5	19.4026	2.83723	2	28.2
143	2-2-9	2004-10-13 13:44:00	0	0	0	20	22	27	22	23	24	n	n	n	n	15.37	47.56	30.99	114.3	9.44	1.257	7.78	secchi = unlimited vis turbid	0	0.0914	0.0223	0	0	0	0	0	0	0	0	0	0		3	1	ext	2	565314	4381056	5	11.6288	2.83723	2	23.6
144	2-2-10	2004-10-13 14:02:00	0	0	0	30						n	n	n	n	15.15	46.38	30.29	111.6	9.28	1.299	7.76	secchi = unlimited vis tubid	0	0	0	0	0	0	0	0	0	0	0	0	0		3	1	ext	1	565529	4381056	5	0	0	2
146	1-1-9	2004-10-29 13:46:00	80	80	0	10	29	31	34	24	32	n	n	n	n	11.64	44.83	28.92	123.5	11.4	1.36	7.77	secchi = unlimited	0	0.3865	0.6857	0	0	0	0	0	0	0	0	0	0	0.7	3	1	ext	2	567116	4385250	1	49.1744	87.2416	6	30
147	1-1-10	2004-10-29 13:56:00	50	50	0	30	21	56	47	30	54	n	n	n	n	11.67	45	29.05	119.3	10.77	1.624	7.76	secchi = unlimited	0	0	0	0	0	0	0	0	0	0	0	0	0	0.4	3	1	ext	1	567271	4385250	1	0	0	6	41.6
148	1-1-7	2004-10-29 13:25:00	70	70	0	0	28	29	26	24	23	n	n	y	n	11.65	44.44	28.62	123.7	11.21	1.46	7.79	secchi = unlimited	0	0.0679	1.4913	0	0	0	0	0	0	0	0	0	0	0.6	3	1	int	4	566807	4385250	1	8.63892	189.738	6	26
149	1-1-8	2004-10-29 13:35:00	80	80	0	10	55	41	33	29	27	n	n	y	n	11.56	44.48	28.6	139.1	12.83	1.42	7.85	secchi = unlimited	0	0.0955	1.2732	0	0	0	0	0	0	0	0	0	0	0.6	3	1	int	3	566962	4385250	1	12.1505	161.989	6	37
150	1-1-5	2004-10-29 13:04:00	35	45	0	10	24	25	27	26	30	n	n	n	n	11.58	44.13	28.42	124.9	11.39	1.16	7.87	secchi = unlimited	0	0.05	0.8574	0	0	0	0	0	0	0	0	0	0	1	3	1	int	5	566498	4385250	1	6.3615	109.087	6	26.4
151	1-1-6	2004-10-29 13:14:00	40	40	0	10	28	19	21	17	34	n	n	n	n	11.58	44.4	28.59	131.11	11.97	1.39	7.85	secchi = unlimited	0	0.0905	1.2733	0	0	0	0	0	0	0	0	0	0	0.6	3	1	int	5	566652	4385250	1	11.5143	162.002	6	23.8
152	1-1-3	2004-10-29 12:37:00	40	40	0	0	37	23	29	27	28	n	n	n	n	11.68	43.84	28.2	122.3	11.13	1.85	7.8	secchi = unlimited	0	0	1.546	0	0	0	0	0	0	0	0	0	0	1.3	3	1	int	3	566188	4385250	1	0	196.698	6	28.8
153	1-1-4	2004-10-29 12:50:00	40	40	0	0	28	42	29	24	37	n	n	n	n	11.62	43.98	28.3	125.4	11.32	1.799	7.86	secchi = unlimited	0	0.1718	2.277	0	0	0	0	0	0	0	0	0	0	1.4	3	1	int	4	566343	4385250	1	21.8581	289.703	6	32
154	1-1-1	2004-10-29 12:13:00	15	15	0	20	43	49	56	51	47	n	n	n	n	11.67	43.54	27.99	120.5	10.93	1.801	7.77	secchi = unlimited	0	0.1421	0.259	0	0	0	0	0	0	0	0	0	0	1.5	3	1	ext	1	565879	4385250	1	18.0794	32.9526	6	49.2
155	1-1-2	2004-10-29 12:24:00	50	50	0	10	40	44	52	53	48	n	n	y	n	11.68	43.66	28.08	122.7	11.14	53.3	7.8	secchi = unlimited	0	0.1074	0	0	0	0	0	0	0	0	0	0	0	1.7	3	1	ext	2	566034	4385250	1	13.6645	0	6	47.4
158	1-2-2	2004-10-29 11:42:00	0	0	0	20						n	n	n	n	11.86	44.48	28.67	116.5	10.44	1.87	7.68	secchi = unlimited	0	0.161	0.1795	0	0	0	0	0	0	0	0	0	0	2	3	1	ext	2	566915	4384404	2	20.484	22.8378	5
159	1-2-1	2004-10-29 11:52:00	5	5	0	10						n	n	n	n	11.89	44.19	28.47	108.9	9.73	1.714	7.57	secchi = unlimited	0	0.0279	0.4144	0	0	0	0	0	0	0	0	0	0	2.7	3	1	ext	1	567200	4384404	2	3.54972	52.7241	5
160	1-2-4	2004-10-29 11:00:00	70	70	0	10	19	36	29	22	27	n	n	n	n	11.75	44.26	28.52	119	10.75	1.55	7.75	secchi = unlimited	0	0.0302	0.9641	0	0	0	0	0	0	0	0	0	0	1.2	3	1	int	4	566344	4384404	2	3.84235	122.662	5	26.6
161	1-2-3	2004-10-29 11:18:00	30	30	0	10	26	32	29	28	25	n	n	n	n	11.79	44.17	28.45	119.7	10.83	1.776	7.8	secchi = unlimited	0	0.2381	1.0384	0	0	0	0	0	0	0	0	0	0	1.3	3	1	int	3	566629	4384404	2	30.2935	132.116	5	28
162	1-2-6	2004-10-29 10:32:00	70	70	0	0	35	48	51	49	47	n	n	n	n	11.39	44.54	28.69	116.2	10.58	1.522	7.75	secchi = unlimited	0	0.0753	1.9505	0	0	0	0	0	0	0	0	0	0	2.2	3	1	int	5	565773	4384404	2	9.58042	248.162	5	46
163	1-2-5	2004-10-29 10:32:00	70	70	0	20	21	23	36	44	28	n	n	y	n	11.56	44.28	28.83	117.2	10.64	1.47	7.75	secchi = unlimited	0	0.1039	0.4368	0	0	0	0	0	0	0	0	0	0	0.7	3	1	int	5	566059	4384404	2	13.2192	55.5741	5	30.4
164	1-2-8	2004-10-29 09:50:00	10	10	0	10	58	45	44	43	28	n	n	y	n	11.32	45.03	29.04	109.2	9.88	1.954	7.62	secchi = unlimited	0	0.0273	0.9123	0	0	0	0	0	0	0	0	0	0	0.4	3	1	int	3	565203	4384404	2	3.47338	116.072	5	43.6
165	1-2-7	2004-10-29 10:11:00	70	70	0	20	26	36	25	24	27	n	n	y	n	11.35	44.75	28.84	115	10.47	1.64	7.72	secchi = unlimited	0	0.0478	0.9214	0	0	0	0	0	0	0	0	0	0	0.5	3	1	int	4	565488	4384404	2	6.08159	117.23	5	27.6
166	1-2-10	2004-10-29 09:20:00	10	10	0	0	28	27				n	n	n	n	11.45	45.58	29.44	106.9	9.69	1.934	7.37	secchi = unlimited	0	0.4121	0.6441	0	0	0	0	0	0	0	0	0	0	0.7	3	1	ext	1	564632	4384404	2	52.4315	81.9488	5	27.5
167	1-2-9	2004-10-29 09:30:00	30	30	0	20	42	45	39	37	40	n	n	n	n	11.36	45.26	29.21	102.8	9.33	1.727	7.52	secchi = unlimited	0	0.5313	0.168	0	0	0	0	0	0	0	0	0	0	0.6	3	1	ext	2	564917	4384404	2	67.5973	21.3746	5	40.6
168	2-1-3	2004-11-10 13:05:00	10	10	0	10	20	15	14	27	16	n	n	n	n	7.47	45.15	28.88	124	12.25	1.405	7.71	secchi = unlimited	0	0.0392	0.3803	0	0	0	0	0	0	0	0	0	0		3	1	int	3	564338	4382273	4	4.98742	48.3856	3	18.4
169	2-1-4	2004-11-10 13:18:00	10	10	0	10	43	27	46	33	27	n	n	n	n	7.8	45.1	28.85	128.7	12.7	1.458	7.75	secchi = unlimited	0	0.1261	0.2636	0	0	0	0	0	0	0	0	0	0		3	1	int	4	564539	4382273	4	16.0437	33.5378	3	35.2
170	2-1-1	2004-11-10 12:25:00	0	0	0	0						n	n	n	n	7.58	45.61	29.22	126.4	12.42	1.646	7.65	secchi = unlimited	0	0	0	0	0	0	0	0	0	0	0	0	0		3	1	ext	1	563937	4382273	4	0	0	3
171	2-1-2	2004-11-10 12:44:00	20	20	0	10	29	25	22	11	12	n	n	n	n	7.4	45.33	29	12.9	12.86	1.328	7.72	secchi = unlimited	0	0	0	0	0	0	0	0	0	0	0	0	0		3	1	ext	2	564138	4382273	4	0	0	3	19.8
172	1-3-2	2004-11-10 11:46:00	10	10	0	10	41	40	35	28	23	n	n	n	n	7.32	44.61	28.49	129.2	12.85	1.712	7.65	secchi = unlimited	0	0.1577	0.1789	0	0	0	0	0	0	0	0	0	0		3	1	ext	2	565012	4382925	3	20.0642	22.7614	4	33.4
173	1-3-1	2004-11-10 12:03:00	0	0	0	10						n	n	n	n	7.45	44.47	28.4	133.1	13.21	1.891	7.69	secchi = unlimited	0	0	0	0	0	0	0	0	0	0	0	0	0	0.7	3	1	ext	1	564894	4382925	3	0	0	4
174	1-3-4	2004-11-10 11:15:00	0	0	0	0										7.15	44.53	28.41	120.3	12.08	1.593	7.58	secchi = unlimited	0	0	0	0	0	0	0	0	0	0	0	0	0		3	1	int	4	565249	4382925	3	0	0	4
175	1-3-3	2004-11-10 11:30:00	10	10	0	20	37	26	15	25	30	n	n	n	n	7.21	44.56	28.44	123.9	12.42	1.583	7.62	secchi = unlimited	0	0.1894	0.2999	0	0	0	0	0	0	0	0	0	0		3	1	int	3	565131	4382925	3	24.0974	38.1563	4	26.6
176	1-3-6	2004-11-10 10:44:00	40	40	0	20	40	48	30	53	30	n	n	n	n	6.98	44.42	28.42	123.1	12.37	1.553	7.58	secchi = unlimited	0	0	0	0	0	0	0	0	0	0	0	0	0		3	1	int	5	565486	4382925	3	0	0	4	40.2
177	1-3-5	2004-11-10 11:00:00	20	20	0	50	54	39	38	37	41	n	n	n	n	7.07	44.44	28.35	120.5	12.15	1.651	7.57	secchi = unlimited	0	0.2807	0.1449	0	0	0	0	0	0	0	0	0	0		3	1	int	5	565368	4382925	3	35.7135	18.4356	4	41.8
178	1-3-8	2004-11-10 10:15:00	10	10	0	20	55	36	38	44	19	n	n	n	n	7.02	44.82	28.61	114.8	11.53	1.583	7.52	secchi = unlimited	0	0.119	0.0917	0	0	0	0	0	0	0	0	0	0		3	1	int	3	565723	4382925	3	15.1404	11.667	4	38.4
179	1-3-7	2004-11-10 10:30:00	10	10	0	0	35	27	28	9	9	n	n	n	n	7.06	44.9	28.68	118.9	11.84	1.584	7.55	secchi = unlimited	0	0.1304	0.0507	0	0	0	0	0	0	0	0	0	0		3	1	int	4	565605	4382925	3	16.5908	6.45056	4	21.6
180	1-3-10	2004-11-10 09:40:00	30	30	0	20	57	46	55	51	46	n	n	n	n	7.09	45.28	28.95	111.3	11.13	1.784	7.19	secchi = unlimited	0	0.2303	0.3787	0	0	0	0	0	0	0	0	0	0		3	1	ext	1	565960	4382925	3	29.3011	48.182	4	51
181	1-3-9	2004-11-10 10:00:00	20	20	0	10	51	45	35	33	36	n	n	n	n	7.1	45.08	28.8	115.7	11.57	1.497	7.45	secchi = unlimited	0	0.1993	0.5286	0	0	0	0	0	0	0	0	0	0		3	1	ext	2	565842	4382925	3	25.3569	67.2538	4	40
182	2-1-8	2004-11-16 12:35:00	15	15	0	5	30	33	25	33	18	n	n	n	n	0	0	0	0	0	1.65		secchi = unlimited	0	0.2765	0.0553	0	0	0	0	0	0	0	0	0	0		3	1	int	3	565341	4382273	4	35.1791	7.03582	3	27.8
183	2-1-7	2004-11-16 12:55:00	25	25	0	5	22	32	24	30	22	n	n	n	n	0	0	0	0	0	1.63		secchi = unlimited	0	0.3485	0.6986	0	0	0	0	0	0	0	0	0	0		3	1	int	4	565140	4382273	4	44.3397	88.8829	3	26
184	2-1-10	2004-11-16 12:00:00	20	20	0	0	29	32	18	26	22	n	n	n	n	0	0	0	0	0	2.3	0	secci = 178 cm	0	0.2069	0.5661	0	0	0	0	0	0	0	0	0	0		3	1	ext	1	565742	4382273	4	26.3239	72.0249	3	25.4
185	2-1-9	2004-11-16 12:15:00	15	15	0	0	16	24	41	33	16	n	n	n	n	0	0	0	0	0	1.69	0	secchi = 1.52	0	0.1272	0.2798	0	0	0	0	0	0	0	0	0	0		3	1	ext	2	565541	4382273	4	16.1837	35.599	3	26
186	2-1-6	2004-11-16 13:10:00	10	10	0	0	20	33	27	11	13	n	n	n	n	0	0	0	0	0	2.07	0	secchi = 1.62	0	0	0	0	0	0	0	0	0	0	0	0	0		3	1	int	5	564940	4382273	4	0	0	3	20.8
187	2-1-5	2004-11-16 13:30:00	5	5	0	0	22	35	25	18	18	n	n	n	n	0	0	0	0	0	1.21	0	secchi = unlimited	0	0.0486	0.0258	0	0	0	0	0	0	0	0	0	0		3	1	int	5	564739	4382273	4	6.18338	3.28253	3	23.6
