# Supplementary material for: Synthesizer: Expediting synthesis studies from context-free data with information retrieval techniques
Source: PLoS One. 2017 Apr 24;12(4):e0175860. doi: 10.1371/journal.pone.0175860 (PMC5402950; doi:10.1371/journal.pone.0175860)
Supplement: S1 Dataset — (ZIP) [file pone.0175860.s001.zip › SampleAnnotationsSupplement/ECOLOGY_B/SAV2005.csv]

uniqueid	station id	Date Time	Per Cover sav	Z marina	R Maritima	Per cover Macro Algae	Sav Height1	Sav Height2	Sav Height3	Sav Height4	Sav Height5	Boat Scaring	Grazing	epiphytes	wasting disease	Temperature	Conductivity	Salinity	DO per	Do mg l	Depth	pH	Comments on field work	Stems in Core z	Stems in Core r	Leaf biomass	Root biomass	Sav Height1 lab	Sav Height2 lab	Sav Height3 lab	Sav Height4 lab	Sav Height5 lab	Leaf width1	Leaf width2	Leaf width3	Leaf width4	Leaf width5	Turbidity	sample period	counter	int ext	levels	utmx	utmy	line	macro sample	above ground grams m2z	below ground grams m2z	blade height average
188	3-1-1	2005-06-02 08:28:00	5	5	NA	0	NA	NA	NA	NA	NA	NA	NA	NA	NA	0	0	0	0	0	134	0	secchi unlimited	0	NA	0	0	0	0	0	0	0	NA	NA	NA	NA	NA	0	1	1	ext	0	0	0	0	NA	0	0	NA
189	3-1-2	2005-06-02 08:39:00	50	50	0	0	26	24	18	27	28	NA	30	31	32	0	0	0	0	0	125	0	secchi unlimited seagrass seeding	7	NA	0.433899998664856	1.75619995594025	0	0	0	0	0	2.5	2.6	1.1	1.9	2.9	0	1	1	ext	0	0	0	0	NA	55.2050968301296	223	24.6
190	3-1-3	2005-06-02 08:48:00	60	60	0	0	18	21	13	16	27	NA	NA	NA	NA	0	0	0	0	0	0	0	secchi unlimited	9	18	0.166500002145767	1.42579996585846	0	0	0	0	0	1.9	2.7	1.5	2.1	1.8	0	1	1	int	0	0	0	0	NA	21.183795273006	181	19
191	3-1-4	2005-06-02 09:04:59	5	5	0	0	NA	NA	NA	NA	NA	NA	NA	NA	NA	0	0	0	0	0	156	0	secchi unlimited	0	NA	0	0	0	0	0	0	0	NA	NA	NA	NA	NA	0	1	1	int	0	0	0	0	NA	0	0	NA
192	3-1-5	2005-06-02 09:14:59	0	0	0	0	NA	NA	NA	NA	NA	NA	NA	NA	NA	0	0	0	0	0	160	0	secchi 148	0	NA	0	0	0	0	0	0	0	NA	NA	NA	NA	NA	0	1	1	int	0	0	0	0	NA	0	0	NA
193	3-1-6	2005-06-02 09:24:00	0	0	0	0	NA	NA	NA	NA	NA	NA	NA	NA	NA	0	0	0	0	0	160	0	secchi = 157	0	NA	0	0	0	0	0	0	0	NA	NA	NA	NA	NA	0	1	1	int	0	0	0	0	NA	0	0	NA
194	3-1-7	2005-06-02 09:36:00	75	75	0	0	17	18	24	25	23	NA	NA	NA	NA	0	0	0	0	0	138	0	secchi unlimited	6	19	0.191200003027916	1.23010003566742	0	0	0	0	0	2.1	1.8	3.1	2.2	2.5	0	1	1	int	0	0	0	0	NA	24.3263763852417	157	21.4
195	3-1-8	2005-06-02 09:48:00	0	0	0	0	12	13	14	15	16	NA	NA	NA	NA	0	0	0	0	0	119	0	secchi unlimited	9	9	0.156299993395805	1.27479994297028	0	0	0	0	0	2.8	1.8	3	1.5	2.3	0	1	1	int	0	0	0	0	NA	19.8860481597483	162	14
196	3-1-9	2005-06-02 09:58:00	40	40	0	0	16	16	18	15	19	NA	NA	NA	NA	0	0	0	0	0	122	0	secchi unlimited	7	NA	0.173500001430511	2.71519994735718	0	0	0	0	0	2.2	1.3	1.4	2	1.5	0	1	1	ext	0	0	0	0	NA	22.074405182004	345	16.8
197	3-1-10	2005-06-02 10:05:59	35	35	0	0	21	21	16	18	20	NA	NA	NA	NA	0	0	0	0	0	131	0	secchi unlimited	7	6	0.192699998617172	0.368999987840652	0	0	0	0	0	NA	NA	NA	NA	NA	0	1	1	ext	0	0	0	0	NA	24.4729	46.83	19.2
198	3-2-1	2005-06-02 10:23:00	80	80	0	10	26	27	27	28	24	NA	NA	NA	NA	0	0	0	0	0	110	0	secchi = 110	22	2	1.70759999752045	4.15500020980835	0	0	0	0	0	2.1	3.2	3.1	2.7	2.9	0	1	1	ext	0	0	0	0	NA	217.257947684526	529	26.4
199	3-2-2	2005-06-02 10:34:59	40	40	0	0	20	21	21	22	24	NA	NA	NA	NA	0	0	0	0	0	110	0	secchi = 110	2	5	0.17569999396801	0.391600012779236	0	0	0	0	0	2.9	3.2	2.3	3.7	2.3	0	1	1	ext	0	0	0	0	NA	22.3543102325499	50	21.6
200	3-2-3	2005-06-02 10:44:59	80	80	0	0	40	30	29	28	33	NA	NA	NA	NA	0	0	0	0	0	90	0	unlimited secchi	0	21	0	0	0	0	0	0	0	NA	NA	NA	NA	NA	0	1	1	int	0	0	0	0	NA	0	0	32
201	3-2-4	2005-06-02 11:00:00	90	90	0	0	16	23	22	24	16	NA	NA	NA	NA	0	0	0	0	0	75	0	secchi unlimited	11	5	0.476599991321564	2.26729989051819	0	0	0	0	0	1.5	2.7	2	2.1	2.8	0	1	1	int	0	0	0	0	NA	60.6378168958426	288	20.2
202	3-2-5	2005-06-02 11:06:59	40	40	0	0	22	21	22	25	20	NA	NA	NA	NA	0	0	0	0	0	85	0	secchi unlimited	0	40	0	0	0	0	0	0	0	NA	NA	NA	NA	NA	0	1	1	int	0	0	0	0	NA	0	0	22
203	3-2-6	2005-06-02 11:18:00	50	50	0	0	21	22	18	23	22	NA	NA	NA	NA	0	0	0	0	0	87	0	secch unlimited	16	3	0.4932000041008	5.54629993438721	0	0	0	0	0	1.8	2.2	1.7	2	1.9	0	1	1	int	0	0	0	0	NA	62.7498365217447	706	21.2
204	3-2-7	2005-06-02 11:26:59	40	40	0	0	12	13	13	17	13	NA	NA	NA	NA	0	0	0	0	0	86	0	secchi unlimited	4	6	0.171599999070168	1.87430000305176	0	0	0	0	0	2.8	2.6	2.1	1.8	2.9	0	1	1	int	0	0	0	0	NA	21.8326678816974	238	13.6
205	3-2-8	2005-06-02 11:35:59	10	10	0	0	27	26	26	22	20	NA	NA	NA	NA	0	0	0	0	0	0	0	secchi unlimited	5	15	0.172099992632866	0.26800000667572	0	0	0	0	0	2.6	2.4	2.3	2.5	1.8	0	1	1	int	0	0	0	0	NA	21.8962820626795	34	24.2
206	3-2-9	2005-06-02 11:44:00	20	20	0	10	4	5	4	5	5	NA	NA	NA	NA	0	0	0	0	0	90	0	unlimited	0	26	0	0	0	0	0	0	0	NA	NA	NA	NA	NA	0	1	1	ext	0	0	0	0	NA	0	0	4.6
207	3-2-10	2005-06-02 11:51:59	20	20	0	0	7	7	7	7	7	NA	NA	NA	NA	0	0	0	0	0	94	0	unlimited secchi	0	10	0.00329999998211861	0	0	0	0	0	0	1.2	1.8	2.5	2.6	NA	0	1	1	ext	0	0	0	0	NA	0.41985899772495	0	7
208	3-3-10	2005-06-02 12:10:00	20	20	0	0	7	7	7	7	7	NA	NA	NA	NA	0	0	0	0	0	93	0	secchi unlimited	0	17	0.00209999992512167	0	0	0	0	0	0	2.5	NA	NA	NA	NA	0	1	1	ext	0	0	0	0	NA	0.267182990473229	0	7
209	3-3-9	2005-06-02 12:20:59	0	0	0	0	NA	NA	NA	NA	NA	NA	NA	NA	NA	0	0	0	0	0	151	0	secci unlimited	0	NA	0	0	0	0	0	0	0	NA	NA	NA	NA	NA	0	1	1	ext	0	0	0	0	NA	0	0	NA
210	3-3-8	2005-06-02 12:30:00	65	65	0	0	20	20	21	18	19	NA	NA	NA	NA	0	0	0	0	0	111	0	secch unlimited	3	1	0.366800010204315	1.08140003681183	0	0	0	0	0	2.8	3.2	2.9	1.5	2.8	0	1	1	int	0	0	0	0	NA	46.667965298295	138	19.6
211	3-3-7	2005-06-02 12:40:00	0	0	0	0	NA	NA	NA	NA	NA	NA	NA	NA	NA	0	0	0	0	0	105	0	secchi unlimited	0	NA	0	0	0	0	0	0	0	NA	NA	NA	NA	NA	0	1	1	int	0	0	0	0	NA	0	0	NA
212	3-3-6	2005-06-02 12:49:59	80	80	0	0	29	41	32	31	35	NA	NA	NA	NA	0	0	0	0	0	104	0	secchi unlimted	16	5	0.909900009632111	1.04429996013641	0	0	0	0	0	2.5	2.6	3.1	2.9	2.5	0	1	1	int	0	0	0	0	NA	115.766578225493	133	33.6
213	3-3-5	2005-06-02 12:59:59	40	40	0	0	7	7	7	7	7	NA	NA	NA	NA	0	0	0	0	0	97	0	secchi unlimited	0	19	0	0	0	0	0	0	0	NA	NA	NA	NA	NA	0	1	1	int	0	0	0	0	NA	0	0	7
214	3-3-4	2005-06-02 13:09:00	100	100	0	0	25	29	31	26	30	NA	NA	NA	NA	0	0	0	0	0	102	0	secchi unlimited	7	0	1.03120005130768	1.23440003395081	0	0	0	0	0	1.7	1.4	2.2	2.4	3.1	0	1	1	int	0	0	0	0	NA	131.199582527876	157	28.2
215	3-3-3	2005-06-02 13:18:59	0	0	0	0	NA	NA	NA	NA	NA	NA	NA	NA	NA	0	0	0	0	0	164	0	secchi unlimited	0	NA	0	0	0	0	0	0	0	NA	NA	NA	NA	NA	0	1	1	int	0	0	0	0	NA	0	0	NA
216	3-3-2	2005-06-02 13:27:00	100	100	0	0	35	34	40	42	35	NA	NA	NA	NA	0	0	0	0	0	135	0	secchi unlimited	14	NA	0.949299991130829	2.87310004234314	0	0	0	0	0	2.4	2.8	1.9	2.3	2.4	0	1	1	ext	0	0	0	0	NA	120.779437871575	366	37.2
217	3-3-1	2005-06-02 13:36:00	0	0	0	0	NA	NA	NA	NA	NA	NA	NA	NA	NA	0	0	0	0	0	137	0	secchi unlimited	0	NA	0	0	0	0	0	0	0	NA	NA	NA	NA	NA	0	1	1	ext	0	0	0	0	NA	0	0	NA
218	4-1-10	2005-06-08 15:13:00	0	0	0	5	NA	NA	NA	NA	NA	NA	NA	NA	NA	0	0	0	0	0	96	0	sechhi unlimited	0	NA	0	0	0	0	0	0	0	NA	NA	NA	NA	NA	0	1	1	ext	0	0	0	0	NA	0	0	NA
219	4-1-9	2005-06-09 15:01:59	40	40	0	40	71	62	70	67	79	NA	NA	NA	NA	0	0	0	0	0	88	0	secchi unlimted	3	NA	0.265500009059906	2.61570000648499	0	0	0	0	0	2.4	3.4	2.7	4.8	3	0	1	1	ext	0	0	0	0	NA	33.7795661526918	333	69.8
220	4-1-8	2005-06-09 14:54:00	20	20	0	60	35	32	50	56	48	NA	NA	NA	NA	0	0	0	0	0	86	0	secchi unlimited	5	NA	1.38909995555878	2.00399994850159	0	0	0	0	0	5.1	4.1	3.2	4.9	2.9	0	1	1	int	0	0	0	0	NA	176.735187345743	255	44.2
221	4-1-7	2005-06-09 14:44:00	90	90	0	10	60	58	55	62	59	NA	NA	NA	NA	0	0	0	0	0	100	0	secchi unlimited	5	NA	0.749300003051758	3.61579990386963	0	0	0	0	0	5.1	4.8	5.7	5.2	5.1	0	1	1	int	0	0	0	0	NA	95.3334393882752	460	58.8
222	4-1-6	2005-06-09 14:31:00	90	90	0	5	45	44	48	45	43	NA	NA	NA	NA	0	0	0	0	0	73	0	secchi unlimited	14	NA	1.34609997272491	2.83719992637634	0	0	0	0	0	4.1	3.8	3.1	4.4	3.2	0	1	1	int	0	0	0	0	NA	171.264299529791	361	45
223	4-1-4	2005-06-09 13:56:00	50	50	0	10	62	58	51	46	45	NA	NA	NA	NA	0	0	0	0	0	129	0	secchi unlimited	5	NA	1.11779999732971	0.940900027751923	0	0	0	0	0	3.8	3.2	4.7	4.4	2.1	0	1	1	int	0	0	0	0	NA	142.217693660259	120	52.4
224	4-1-5	2005-06-09 14:16:00	80	80	0	10	44	55	45	59	58	NA	NA	NA	NA	0	0	0	0	0	117	0	secchi unlimited	4	NA	1.375	1.34650003910065	0	0	0	0	0	5	3.4	3.9	4	4.8	0	1	1	int	0	0	0	0	NA	174.94125	171	52.2
225	4-1-3	2005-06-09 13:47:00	40	40	0	20	28	28	31	36	36	NA	NA	NA	NA	0	0	0	0	0	127	0	secchi unlimited	2	NA	0.378600001335144	0.137500002980232	0	0	0	0	0	4.5	4.4	3.7	4.4	3	0	1	1	int	0	0	0	0	NA	48.1692781698704	17	31.8
226	4-1-2	2005-06-09 13:40:00	60	60	0	20	47	46	40	51	45	NA	NA	NA	NA	0	0	0	0	0	137	0	secchi unlimited	2	NA	1.42009997367859	0.92330002784729	0	0	0	0	0	5.5	4.1	5.7	4.2	3.3	0	1	1	ext	0	0	0	0	NA	180.679319651127	117	45.8
227	4-1-1	2005-06-09 13:30:00	0	0	0	100	NA	NA	NA	NA	NA	NA	NA	NA	NA	0	0	0	0	0	220	0	secchi unlimited	0	NA	0	0	0	0	0	0	0	NA	NA	NA	NA	NA	0	1	1	ext	0	0	0	0	NA	0	0	NA
228	4-2-1	2005-06-09 13:23:00	0	0	0	60	NA	NA	NA	NA	NA	NA	NA	NA	NA	0	0	0	0	0	280	0	secchi unlimited	0	NA	0	0	0	0	0	0	0	NA	NA	NA	NA	NA	0	1	1	ext	0	0	0	0	NA	0	0	NA
229	4-2-2	2005-06-09 13:18:00	0	0	0	40	NA	NA	NA	NA	NA	NA	NA	NA	NA	0	0	0	0	0	236	0	secchi unlimited	0	NA	0	0	0	0	0	0	0	NA	NA	NA	NA	NA	0	1	1	ext	0	0	0	0	NA	0	0	NA
230	4-2-3	2005-06-09 13:07:00	10	10	0	90	65	55	60	62	52	NA	NA	NA	NA	0	0	0	0	0	180	0	secchi unlimited	0	NA	0.0777999982237816	0	0	0	0	0	0	4	3.5	3.6	4.5	4	0	1	1	int	0	0	0	0	NA	9.89849377401173	0	58.8
231	4-2-4	2005-06-09 12:56:59	50	50	0	50	30	46	44	35	35	NA	NA	NA	NA	0	0	0	0	0	160	0	secchi unlimted	6	NA	0.430400013923645	0.357400000095367	0	0	0	0	0	3.2	3.6	4.5	4.2	3.8	0	1	1	int	0	0	0	0	NA	54.7597937715054	45	38
232	4-2-5	2005-06-09 12:48:00	90	90	0	10	90	69	85	70	65	NA	NA	NA	NA	0	0	0	0	0	131	0	secchi unlimited	2	NA	0.709999978542328	5.54419994354248	0	0	0	0	0	5	4.6	4.6	4.9	5	0	1	1	int	0	0	0	0	NA	90.3332972699404	705	75.8
233	4-2-6	2005-06-09 12:38:00	90	90	0	10	51	50	64	58	66	NA	NA	NA	NA	0	0	0	0	0	102	0	secchi unlimited	5	NA	0.980199992656708	1.88409996032715	0	0	0	0	0	3.6	4.4	3.9	5.3	4.6	0	1	1	int	0	0	0	0	NA	124.710845065713	240	57.8
234	4-2-7	2005-06-09 12:26:00	80	80	0	20	50	60	58	58	56	NA	NA	NA	NA	0	0	0	0	0	80	0	secchi unlimited	6	NA	1.36090004444122	1.59829998016357	0	0	0	0	0	4.9	4.9	4.2	4.1	3.6	0	1	1	int	0	0	0	0	NA	173.147312654257	203	56.4
235	4-2-8	2005-06-09 12:13:00	50	50	0	50	56	55	65	62	55	NA	NA	NA	NA	0	0	0	0	0	81	0	secchi unlimted	6	NA	2.73399996757507	7.2322998046875	0	0	0	0	0	3.9	2.9	4	4.5	2.4	0	1	1	int	0	0	0	0	NA	347.846815874577	920	58.6
236	4-2-9	2005-06-09 12:04:59	50	50	0	40	55	51	50	53	45	NA	NA	NA	NA	0	0	0	0	0	91	0	secchi unlimited	3	NA	0.182699993252754	0.525099992752075	0	0	0	0	0	4.4	2.5	4	3.7	4.2	0	1	1	ext	0	0	0	0	NA	23.2449201415479	67	50.8
237	4-2-10	2005-06-09 11:58:00	0	0	0	0	NA	NA	NA	NA	NA	NA	NA	NA	NA	0	0	0	0	0	75	0	secchi unlimited	0	NA	0	0	0	0	0	0	0	NA	NA	NA	NA	NA	0	1	1	ext	0	0	0	0	NA	0	0	NA
238	4-3-1	2005-06-09 11:28:00	70	70	0	30	50	45	40	38	48	NA	NA	NA	NA	0	0	0	0	0	161	0	secchi unlimited	3	NA	0.768899977207184	1.85269999504089	0	0	0	0	0	4.7	4.1	3.7	4	4.5	0	1	1	ext	0	0	0	0	NA	97.82714410007	236	44.2
239	4-3-2	2005-06-09 11:10:00	40	40	0	30	28	27	26	35	39	NA	NA	NA	NA	0	0	0	0	0	130	0	secchi unlimited	1	NA	0.0194000005722046	0.107199996709824	0	0	0	0	0	1.9	2.1	2.2	2.5	NA	0	1	1	ext	0	0	0	0	NA	2.46826207280159	14	31
240	4-3-3	2005-06-09 11:00:59	5	5	0	5	18	24	23	30	30	NA	NA	NA	NA	0	0	0	0	0	119	0	secchi unlimited	3	NA	0.633899986743927	1.20910000801086	0	0	0	0	0	2.1	3.5	3.2	3.1	3.6	0	1	1	int	0	0	0	0	NA	80.6510953134298	154	25
241	4-3-4	2005-06-09 10:54:00	10	10	0	10	30	29	27	24	28	NA	NA	NA	NA	0	0	0	0	0	113	0	secchi unlimted	2	NA	0.114699997007847	0.932900011539459	0	0	0	0	0	3.1	3.6	2.6	3.3	3.5	0	1	1	int	0	0	0	0	NA	14.5932806193084	119	27.6
242	4-3-5	2005-06-09 10:47:00	10	10	0	15	25	33	31	30	32	NA	NA	NA	NA	0	0	0	0	0	134	0	secchi unlimited	2	NA	0.111800000071526	0.586899995803833	0	0	0	0	0	2.1	2.9	2.4	NA	2.3	0	1	1	int	0	0	0	0	NA	14.2243140091002	75	30.2
243	4-3-6	2005-06-09 10:40:00	20	20	0	20	34	30	24	36	29	NA	NA	NA	NA	0	0	0	0	0	128	0	secchi unlimited	6	NA	0.425599992275238	0.966300010681152	0	0	0	0	0	3.7	2.5	2.4	3.5	3.4	0	1	1	int	0	0	0	0	NA	54.1490870171785	123	30.6
244	4-3-7	2005-06-09 10:30:00	20	20	0	30	21	16	14	28	28	NA	NA	NA	NA	0	0	0	0	0	134	0	secchi unlimited	2	NA	0.163499996066093	0.505100011825562	0	0	0	0	0	2.2	3.4	3.2	3.1	3.5	0	1	1	int	0	0	0	0	NA	20.8021044994891	64	21.4
245	4-3-8	2005-06-09 10:21:00	5	5	0	30	28	27	24	23	25	NA	NA	NA	NA	0	0	0	0	0	132	0	secchi unlimted	1	NA	0.0386999994516373	0.0851000025868416	0	0	0	0	0	4	1.9	3	2.1	NA	0	1	1	int	0	0	0	0	NA	4.92380093023181	11	25.4
246	4-3-9	2005-06-09 10:12:59	0	0	0	5	NA	NA	NA	NA	NA	NA	NA	NA	NA	0	0	0	0	0	120	0	secchi unlimited	0	NA	0	0	0	0	0	0	0	NA	NA	NA	NA	NA	0	1	1	ext	0	0	0	0	NA	0	0	NA
247	4-3-10	2005-06-09 10:07:00	0	0	0	5	NA	NA	NA	NA	NA	NA	NA	NA	NA	0	0	0	0	0	105	0	secchi unlimited	0	NA	0	0	0	0	0	0	0	NA	NA	NA	NA	NA	0	1	1	ext	0	0	0	0	NA	0	0	NA
248	4-1-2	2005-08-17 00:00:00	40	40	0	30	80	49	53	12	19	NA	NA	NA	NA	0	0	0	0	0	135	0	secchi 110	4	0	0.33050000667572	2.47350001335144	0	0	0	0	0	3.7	2.8	3	2.2	1.7	0	2	1	ext	0	0	0	0	y	42.0495158493519	315	42.6
249	4-1-1	2005-08-17 10:30:00	0	0	0	10	NA	NA	NA	NA	NA	NA	NA	NA	NA	0	0	0	0	0	210	0	secchi 110	0	0	0	0	0	0	0	0	0	NA	NA	NA	NA	NA	0	2	1	ext	0	0	0	0	y	0	0	NA
250	4-3-10	2005-08-17 08:10:00	0	0	0	5	NA	NA	NA	NA	NA	NA	NA	NA	NA	0	0	0	0	0	110	0	sechhi 100 Sany beds	0	0	0	0	0	0	0	0	0	NA	NA	NA	NA	NA	0	2	1	ext	0	0	0	0	y	0	0	NA
251	4-3-9	2005-08-17 08:21:00	0	0	0	5	NA	NA	NA	NA	NA	NA	NA	NA	NA	0	0	0	0	0	115	0	secch 100 sandy	0	0	0	0	0	0	0	0	0	NA	NA	NA	NA	NA	0	2	1	ext	0	0	0	0	y	0	0	NA
252	4-3-8	2005-08-17 08:26:59	0	0	0	5	NA	NA	NA	NA	NA	NA	NA	NA	NA	0	0	0	0	0	135	0	secchi - 85	0	0	0	0	0	0	0	0	0	NA	NA	NA	NA	NA	0	2	1	int	0	0	0	0	y	0	0	NA
253	4-3-7	2005-08-17 12:55:00	30	30	0	10	38	36	48	28	31	NA	NA	NA	NA	0	0	0	0	0	115	0	secchi 90	2	0	0.379299998283386	0.612200021743774	0	0	0	0	0	3.6	2.1	2.8	3.7	2.3	0	2	1	int	0	0	0	0	y	48.2583387815952	78	36.2
254	4-3-6	2005-08-17 13:01:00	80	80	0	0	48	38	42	46	26	NA	NA	NA	NA	0	0	0	0	0	110	0	secchi 90	2	0	0.328999996185303	0.157600000500679	0	0	0	0	0	2.1	3.4	3.1	2.7	2.5	0	2	1	int	0	0	0	0	y	41.8586695146561	20	40
255	4-3-5	2005-08-17 13:08:00	65	65	0	0	27	40	53	55	48	NA	NA	NA	NA	0	0	0	0	0	115	0	sechi 85 no pictures	3	0	0.559499979019165	0.363499999046326	0	0	0	0	0	2.5	2.8	2.7	3.4	2.3	0	2	1	int	0	0	0	0	y	71.1851823306084	46	44.6
256	4-3-4	2005-08-17 13:17:00	0	0	0	10	NA	NA	NA	NA	NA	NA	NA	NA	NA	0	0	0	0	0	102	0	secchi 85	0	0	0	0	0	0	0	0	0	NA	NA	NA	NA	NA	0	2	1	int	0	0	0	0	y	0	0	NA
257	4-3-3	2005-08-17 13:21:59	20	20	0	0	13	19	31	30	28	NA	NA	NA	NA	0	0	0	0	0	105	0	secchi 85	2	0	0.306800007820129	1.21350002288818	0	0	0	0	0	1.8	3	2.3	2.5	2.6	0	2	1	int	0	0	0	0	NA	39.0341649949551	154	24.2
258	4-3-2	2005-08-17 13:28:59	10	10	0	10	15	42	40	30	45	NA	NA	NA	NA	0	0	0	0	0	115	0	secchi 85	1	0	0.118900001049042	0.120899997651577	0	0	0	0	0	2.4	3.5	2.2	3.1	3.3	0	2	1	ext	0	0	0	0	y	15.1276471334696	15	34.4
259	4-3-1	2005-08-17 13:34:59	70	70	0	0	35	28	17	25	32	NA	NA	NA	NA	0	0	0	0	0	130	0	secchi 90	8	0	0.704900026321411	2.97040009498596	0	0	0	0	0	3.6	3	3.4	2.1	2.8	0	2	1	ext	0	0	0	0	y	89.6844303488731	378	27.4
260	4-1-3	2005-08-17 10:12:00	80	80	0	20	51	53	45	37	56	NA	NA	NA	NA	0	0	0	0	0	130	0	secchi 115	3	0	0.393299996852875	1.35950005054474	0	0	0	0	0	4.2	2.8	2.8	3.2	3	0	2	1	int	0	0	0	0	y	50.0395585995913	173	48.4
261	4-1-4	2005-08-17 10:01:00	90	90	0	10	20	32	40	25	21	NA	NA	NA	NA	0	0	0	0	0	125	0	secchi 85	5	0	0.972000002861023	1.48909997940063	0	0	0	0	0	2.5	5	4.6	2.8	5.1	0	2	1	int	0	0	0	0	y	123.667560364008	189	27.6
262	4-1-5	2005-08-17 09:48:00	100	100	0	0	52	17	62	73	35	NA	NA	NA	NA	0	0	0	0	0	110	0	secchi unl	3	0	0.647499978542328	1.59179997444153	0	0	0	0	0	3.5	3.8	3.4	3.3	3.3	0	2	1	int	0	0	0	0	y	82.3814222699404	203	47.8
263	4-1-6	2005-08-17 09:36:59	80	80	0	0	45	53	57	35	65	NA	NA	NA	NA	0	0	0	0	0	105	0	secch un	2	0	1.02789998054504	1.01409995555878	0	0	0	0	0	3	3.1	3.3	3.8	3.1	0	2	1	int	0	0	0	0	y	130.779714524746	129	51
264	4-1-7	2005-08-17 09:26:00	100	100	0	0	51	67	29	39	43	NA	NA	NA	NA	0	0	0	0	0	105	0	secchi unl	1	0	1.14460003376007	1.3429000377655	0	0	0	0	0	1.6	3.6	3.4	4.3	4.1	0	2	1	int	0	0	0	0	NA	145.627462295294	171	45.8
265	4-1-8	2005-08-17 09:14:59	40	40	0	10	39	35	19	33	46	NA	NA	NA	NA	0	0	0	0	0	95	0	secchi unl	3	0	0.899699985980988	1.69470000267029	0	0	0	0	0	3.6	1.4	2.3	2.7	4	0	2	1	int	0	0	0	0	y	114.468829216361	216	34.4
266	4-1-10	2005-08-17 09:01:00	0	0	0	5	NA	NA	NA	NA	NA	NA	NA	NA	NA	0	0	0	0	0	80	0	secchi unl	0	0	0	0	0	0	0	0	0	NA	NA	NA	NA	NA	0	2	1	ext	0	0	0	0	y	0	0	NA
267	4-1-9	2005-08-17 09:07:00	80	80	0	10	27	26	41	33	38	NA	NA	NA	NA	0	0	0	0	0	90	0	secch unl	4	0	1.45469999313354	1.12440001964569	0	0	0	0	0	2.3	3.8	3.6	3.7	3.2	0	2	1	ext	0	0	0	0	y	185.081480126381	143	33
268	4-2-1	2005-08-17 11:06:00	0	0	0	10	NA	NA	NA	NA	NA	NA	NA	NA	NA	0	0	0	0	0	286	0	secchi 110	0	0	0	0	0	0	0	0	0	NA	NA	NA	NA	NA	0	2	1	ext	0	0	0	0	y	0	0	NA
269	4-2-2	2005-08-17 11:13:00	0	0	0	10	NA	NA	NA	NA	NA	NA	NA	NA	NA	0	0	0	0	0	210	0	secchi 110	0	0	0	0	0	0	0	0	0	NA	NA	NA	NA	NA	0	2	1	ext	0	0	0	0	y	0	0	NA
270	4-2-3	2005-08-17 11:18:00	0	0	0	10	NA	NA	NA	NA	NA	NA	NA	NA	NA	0	0	0	0	0	170	0	secchi 120	0	0	0	0	0	0	0	0	0	NA	NA	NA	NA	NA	0	2	1	int	0	0	0	0	y	0	0	NA
271	4-2-4	2005-08-17 11:28:00	40	40	0	40	39	41	54	45	68	NA	NA	NA	NA	0	0	0	0	0	185	0	secchi 110	2	0	0.218299999833107	0.681100010871887	0	0	0	0	0	4.2	4.4	3.2	4.4	4.3	0	2	1	int	0	0	0	0	y	27.7743089787662	87	49.4
272	4-2-5	2005-08-17 11:35:59	70	70	0	20	38	53	42	40	41	NA	NA	NA	NA	0	0	0	0	0	115	0	secchi 105	5	0	1.24010002613068	2.14980006217957	0	0	0	0	0	4.1	3.2	3.6	4	3.3	0	2	1	int	0	0	0	0	y	157.777926324606	274	42.8
273	4-2-6	2005-08-17 11:48:59	100	100	0	0	42	58	45	50	45	NA	NA	NA	NA	0	0	0	0	0	85	0	secchi unl	3	0	0.878400027751923	1.45519995689392	0	0	0	0	0	4.2	3.6	3.4	4.3	4	0	2	1	int	0	0	0	0	y	111.758835530877	185	48
274	4-2-7	2005-08-17 12:01:00	100	100	0	0	49	42	44	29	20	NA	NA	NA	NA	0	0	0	0	0	75	0	secchi unl	3	0	0.864700019359589	2.69079995155334	0	0	0	0	0	3.5	3.4	2.5	3.3	4.5	0	2	1	int	0	0	0	0	y	110.01578346312	342	36.8
275	4-2-8	2005-08-17 12:11:59	90	90	0	10	40	32	32	34	48	NA	NA	NA	NA	0	0	0	0	0	60	0	secci unl	3	0	0.429100006818771	0.801500022411346	0	0	0	0	0	2.8	2.6	3.3	3.4	2.9	0	2	1	int	0	0	0	0	y	54.5943938675523	102	37.2
276	4-2-9	2005-08-17 12:27:59	5	5	0	0	51	41	39	42	37	NA	NA	NA	NA	0	0	0	0	0	67	0	secchi unl very patchy 50 sav	2	0	0.161500006914139	0.311300009489059	0	0	0	0	0	3.6	3	3.4	2.1	2.8	0	2	1	ext	0	0	0	0	y	20.5476458796859	40	42
277	4-2-10	2005-08-17 12:30:59	0	0	0	10	NA	NA	NA	NA	NA	NA	NA	NA	NA	0	0	0	0	0	55	0	secch unl	0	0	0	0	0	0	0	0	0	NA	NA	NA	NA	NA	0	2	1	ext	0	0	0	0	y	0	0	NA
278	3-1-9	2005-08-26 12:46:00	10	0	10	0	18	12	11	9	12	NA	NA	NA	NA	0	0	0	0	0	107	0	secch unl depth measured ruppia	0	0	0	0	0	0	0	0	0	NA	NA	NA	NA	NA	0	2	1	ext	0	0	0	0	y	0	0	12.4
279	3-1-10	2005-08-26 12:53:59	30	0	30	10	8	7	10	14	12	NA	NA	NA	NA	0	0	0	0	0	120	0	secch unl 115	0	0	0	0	0	0	0	0	0	NA	NA	NA	NA	NA	0	2	1	ext	0	0	0	0	y	0	0	10.2
280	3-2-2	2005-08-26 11:13:59	100	10	90	0	18	12	13	7	30	NA	NA	NA	NA	0	0	0	0	0	80	0	secch unl Ruppia measured	1	0	0.0171000007539988	0.746200025081635	0	0	0	0	0	2.2	1.6	1.2	2.1	1.9	0	2	1	ext	0	0	0	0	NA	2.17563309593126	95	16
281	3-2-1	2005-08-26 11:23:00	20	0	20	0	18	16	19	17	9	NA	NA	NA	NA	0	0	0	0	0	140	0	secchi 105	0	0	0	0	0	0	0	0	0	NA	NA	NA	NA	NA	0	2	1	ext	0	0	0	0	y	0	0	15.8
282	3-3-3	2005-08-26 09:24:00	0	0	0	0	NA	NA	NA	NA	NA	NA	NA	NA	NA	0	0	0	0	0	157	0	secch 95	0	0	0	0	0	0	0	0	0	NA	NA	NA	NA	NA	0	2	1	int	0	0	0	0	NA	0	0	NA
283	3-3-4	2005-08-26 09:30:59	90	40	50	10	13	11	6	6	3	NA	NA	NA	NA	0	0	0	0	0	80	0	secchi unl	1	0	0.0668999999761581	0.173500001430511	0	0	0	0	0	2	1.7	1.9	2.1	2.4	0	2	1	int	0	0	0	0	y	8.5116869969666	22	7.8
284	3-3-1	2005-08-26 09:11:00	0	0	0	0	NA	NA	NA	NA	NA	NA	NA	NA	NA	0	0	0	0	0	145	0	secch = 95	0	0	0	0	0	0	0	0	0	NA	NA	NA	NA	NA	0	2	1	ext	0	0	0	0	NA	0	0	NA
285	3-3-2	2005-08-26 09:17:00	20	20	0	30	28	14	22	29	24	NA	NA	NA	NA	0	0	0	0	0	130	0	secchi = 105	2	0	0.164000004529953	0.153200000524521	0	0	0	0	0	2.8	2.3	2.5	2.1	1.8	0	2	1	ext	0	0	0	0	y	20.8657205763459	19	23.4
286	3-3-7	2005-08-26 09:49:59	0	0	0	0	NA	NA	NA	NA	NA	NA	NA	NA	NA	0	0	0	0	0	180	0	secchi = 95	4	0	0.0274999998509884	2.13170003890991	0	0	0	0	0	1.5	1.4	2.1	1.3	2.2	0	2	1	int	0	0	0	0	NA	3.49882498104125	271	NA
287	3-3-8	2005-08-26 09:55:00	90	20	70	10	23	14	15	14	14	NA	NA	NA	NA	0	0	0	0	0	105	0	secchi 90	0	0	0	0	0	0	0	0	0	NA	NA	NA	NA	NA	0	2	1	int	0	0	0	0	NA	0	0	16
288	3-3-5	2005-08-26 09:36:59	90	0	90	10	12	18	13	10	7	NA	NA	NA	NA	0	0	0	0	0	85	0	secchi unl	0	0	0.0886000022292137	0	0	0	0	0	0	2.2	1.8	2.5	2.3	NA	0	2	1	int	0	0	0	0	y	11.2725782836229	0	12
289	3-3-6	2005-08-26 09:43:59	90	0	90	5	11	9	7	21	18	NA	NA	NA	NA	0	0	0	0	0	80	0	secchi unl	3	0	0.0885000005364418	0.35139998793602	0	0	0	0	0	1.8	2	2.1	2.4	1.6	0	2	1	int	0	0	0	0	y	11.2598550682515	45	13.2
290	3-3-9	2005-08-26 10:02:00	0	0	0	0	NA	NA	NA	NA	NA	NA	NA	NA	NA	0	0	0	0	0	120	0	secchi 100	0	0	0	0	0	0	0	0	0	NA	NA	NA	NA	NA	0	2	1	ext	0	0	0	0	NA	0	0	NA
291	3-3-10	2005-08-26 10:07:00	0	0	0	0	NA	NA	NA	NA	NA	NA	NA	NA	NA	0	0	0	0	0	110	0	secchi 90	0	0	0	0	0	0	0	0	0	NA	NA	NA	NA	NA	0	2	1	ext	0	0	0	0	NA	0	0	NA
292	3-2-10	2005-08-26 10:20:00	100	0	100	0	8	17	18	17	21	NA	NA	NA	NA	0	0	0	0	0	55	0	secchi unl on margin of bare soil	0	0	0	0	0	0	0	0	0	NA	NA	NA	NA	NA	0	2	1	ext	0	0	0	0	NA	0	0	16.2
293	3-2-9	2005-08-26 10:27:00	50	0	50	0	10	16	14	5	11	NA	NA	NA	NA	0	0	0	0	0	80	0	secchi unl	0	0	0	0	0	0	0	0	0	NA	NA	NA	NA	NA	0	2	1	ext	0	0	0	0	y	0	0	11.2
294	3-2-8	2005-08-26 10:31:59	50	0	50	0	5	7	8	6	7	NA	NA	NA	NA	0	0	0	0	0	70	0	secchi unl	0	0	0	0	0	0	0	0	0	NA	NA	NA	NA	NA	0	2	1	int	0	0	0	0	NA	0	0	6.6
295	3-2-7	2005-08-26 10:38:00	90	0	90	0	5	10	9	7	8	NA	NA	NA	NA	0	0	0	0	0	70	0	secchi unl	1	0	0.0441999994218349	0.83899998664856	0	0	0	0	0	1.8	1.7	1.9	2	2.3	0	2	1	int	0	0	0	0	NA	5.62356592644006	107	7.8
296	3-2-4	2005-08-26 11:00:00	70	0	70	0	18	16	15	9	12	NA	NA	NA	NA	0	0	0	0	0	65	0	secchi unl	0	0	0	0.0149999996647239	0	0	0	0	0	NA	NA	NA	NA	NA	0	2	1	int	0	0	0	0	NA	0	2	14
297	3-2-3	2005-08-26 11:06:59	20	0	20	20	20	19	12	18	10	NA	NA	NA	NA	0	0	0	0	0	75	0	secchi unl	0	0	0	1.87890005111694	0	0	0	0	0	NA	NA	NA	NA	NA	0	2	1	int	0	0	0	0	y	0	239	15.8
298	3-2-6	2005-08-26 10:46:00	80	0	80	0	11	10	7	9	11	NA	NA	NA	NA	0	0	0	0	0	70	0	secchi unl	0	0	0	0	0	0	0	0	0	NA	NA	NA	NA	NA	0	2	1	int	0	0	0	0	NA	0	0	9.6
299	3-2-5	2005-08-26 10:49:00	80	0	80	0	19	6	9	9	6	NA	NA	NA	NA	0	0	0	0	0	0	0	secch unl	0	0	0	0	0	0	0	0	0	NA	NA	NA	NA	NA	0	2	1	int	0	0	0	0	NA	0	0	9.8
300	3-1-3	2005-08-26 12:01:59	40	0	40	20	18	12	11	9	19	NA	NA	NA	NA	0	0	0	0	0	127	0	secch unl	0	0	0	0	0	0	0	0	0	NA	NA	NA	NA	NA	0	2	1	int	0	0	0	0	NA	0	0	13.8
301	3-1-4	2005-08-26 12:08:59	0	0	0	0	NA	NA	NA	NA	NA	NA	NA	NA	NA	0	0	0	0	0	140	0	secchi 105	0	0	0	0	0	0	0	0	0	NA	NA	NA	NA	NA	0	2	1	int	0	0	0	0	NA	0	0	NA
302	3-1-1	2005-08-26 11:51:00	0	0	0	0	NA	NA	NA	NA	NA	NA	NA	NA	NA	0	0	0	0	0	130	0	secchi 95	0	0	0	0	0	0	0	0	0	NA	NA	NA	NA	NA	0	2	1	ext	0	0	0	0	NA	0	0	NA
303	3-1-2	2005-08-26 11:51:59	10	5	5	40	9	16	17	21	7	NA	NA	NA	NA	0	0	0	0	0	105	0	secchi 95	2	0	0.00899999961256981	0.13120000064373	0	0	0	0	0	1.6	1.7	1.5	2.1	NA	0	2	1	ext	0	0	0	0	y	1.14506995070726	17	14
304	3-1-7	2005-08-26 12:30:59	80	0	80	20	18	16	12	8	10	NA	NA	NA	NA	0	0	0	0	0	132	0	secchi 110	2	0	0.00240000011399388	0.359899997711182	0	0	0	0	0	1.3	NA	NA	NA	NA	0	2	1	int	0	0	0	0	y	0.305352014503442	46	12.8
305	3-1-8	2005-08-26 12:38:00	60	0	60	0	7	8	6	13	13	NA	NA	NA	NA	0	0	0	0	0	110	0	secchi unl	0	0	0.00970000028610229	0.146300002932549	0	0	0	0	0	1.6	1.7	1.5	NA	NA	0	2	1	int	0	0	0	0	NA	1.23413103640079	19	9.4
306	3-1-5	2005-08-26 12:14:59	0	0	0	0	NA	NA	NA	NA	NA	NA	NA	NA	NA	0	0	0	0	0	145	0	secchi 90	0	0	0	0	0	0	0	0	0	NA	NA	NA	NA	NA	0	2	1	int	0	0	0	0	NA	0	0	NA
307	3-1-6	2005-08-26 12:24:00	0	0	0	0	NA	NA	NA	NA	NA	NA	NA	NA	NA	0	0	0	0	0	180	0	secchi 65	0	0	0	0	0	0	0	0	0	NA	NA	NA	NA	NA	0	2	1	int	0	0	0	0	NA	0	0	NA
308	4-2-10	2005-10-27 13:34:59	0	0	0	0	NA	NA	NA	NA	NA	NA	NA	NA	NA	0	0	0	0	0	42	0	secchi unlimited	0	0	0	0	0	0	0	0	0	NA	NA	NA	NA	NA	0	3	1	ext	0	0	0	0	NA	0	0	NA
309	4-2-9	2005-10-27 01:25:00	10	10	0	0	65	54	60	60	39	NA	NA	NA	NA	0	0	0	0	0	65	0	secchi unlimited	2	0	0.312400013208389	0.466199994087219	0	0	0	0	0	2	3.5	4.1	1.9	3.8	0	3	1	ext	0	0	0	0	NA	39.7466536805034	59	55.6
310	4-2-7	2005-10-27 01:05:00	30	30	0	10	46	41	38	33	41	NA	NA	NA	NA	0	0	0	0	0	62	0	secchi unlimited	3	0	0.218899995088577	0.648400008678436	0	0	0	0	0	2.5	3.5	2.3	1.8	3.4	0	3	1	int	0	0	0	0	y	27.8506463751197	82	39.8
311	4-2-8	2005-10-27 01:15:00	40	40	0	0	44	36	34	49	48	NA	NA	NA	NA	0	0	0	0	0	55	0	secchi unlimited	3	0	0.23199999332428	0.704900026321411	0	0	0	0	0	3.4	3.8	2.5	3.2	2.5	0	3	1	int	0	0	0	0	NA	29.5173591506481	90	42.2
312	4-2-5	2005-10-27 12:43:00	20	20	0	10	15	35	39	38	31	NA	NA	NA	NA	0	0	0	0	0	105	0	secchi unlimited	4	0	0.326599985361099	0.777899980545044	0	0	0	0	0	2.2	3.9	2.5	3.6	2.4	0	3	1	int	0	0	0	0	y	41.5533161374927	99	31.6
313	4-2-6	2005-10-27 12:52:00	10	10	0	10	46	25	37	44	47	NA	NA	NA	NA	0	0	0	0	0	75	0	secchi unlimited	1	0	0.0877000018954277	0.601599991321564	0	0	0	0	0	4.2	2.6	3.6	4.1	3.4	0	3	1	int	0	0	0	0	y	11.1580712411553	77	39.8
314	4-2-3	2005-10-27 12:26:00	0	0	0	10	NA	NA	NA	NA	NA	NA	NA	NA	NA	0	0	0	0	0	155	0	secchi unlimited	0	0	0	0	0	0	0	0	0	NA	NA	NA	NA	NA	0	3	1	int	0	0	0	0	y	0	0	NA
315	4-2-4	2005-10-27 12:33:59	10	10	0	10	36	40	36	33	29	NA	NA	NA	NA	0	0	0	0	0	135	0	secchi unlimited	2	0	0.138699993491173	0.144400000572205	0	0	0	0	0	3.4	2.8	3.1	3.2	3.5	0	3	1	int	0	0	0	0	y	17.6468001718819	18	34.8
316	4-2-1	2005-10-27 12:08:59	0	0	0	0	NA	NA	NA	NA	NA	NA	NA	NA	NA	0	0	0	0	0	240	0	secchi unlimited	0	0	0	0	0	0	0	0	0	NA	NA	NA	NA	NA	0	3	1	ext	0	0	0	0	NA	0	0	NA
317	4-2-2	2005-10-27 12:17:59	0	0	0	0	NA	NA	NA	NA	NA	NA	NA	NA	NA	0	0	0	0	0	0	0	Data logger not taken out between sites	0	0	0	0	0	0	0	0	0	NA	NA	NA	NA	NA	0	3	1	ext	0	0	0	0	NA	0	0	NA
318	4-1-9	2005-10-27 11:29:59	50	50	0	0	50	48	33	32	44	NA	NA	NA	NA	0	0	0	0	0	65	0	Secchi unlimited	3	0	0.222100004553795	1.03779995441437	0	0	0	0	0	3.1	3	3.4	2	2.4	0	3	1	ext	0	0	0	0	y	28.2577835793793	132	41.4
319	4-1-10	2005-10-27 11:41:00	5	5	0	0	20	NA	NA	NA	NA	NA	NA	NA	NA	0	0	0	0	0	0	0	NA	0	0	0.0746000036597252	0	0	0	0	0	0	3.5	2.1	3.5	2.7	3.7	0	3	1	ext	0	0	0	0	y	9.49135846562684	0	20
320	4-1-7	2005-10-27 11:06:00	45	45	0	0	59	26	61	48	37	NA	NA	NA	NA	0	0	0	0	0	80	0	secchi 75	6	0	0.602199971675873	0.84469997882843	0	0	0	0	0	3.2	3.7	3.2	2.5	2.8	0	3	1	int	0	0	0	0	NA	76.6179023963213	107	46.2
321	4-1-8	2005-10-27 11:18:00	20	20	0	0	56	60	43	45	53	NA	NA	NA	NA	0	0	0	0	0	75	0	secchi 70 forget to take datalogger out of water	4	0	1.25820004940033	0.113099999725819	0	0	0	0	0	3.8	1.7	3.5	4	2.5	0	3	1	int	0	0	0	0	NA	160.080792285204	14	51.4
322	4-1-5	2005-10-27 10:44:00	25	25	0	0	47	45	46	59	24	NA	NA	NA	NA	0	0	0	0	0	95	0	Secchi 80	2	0	0.164700001478195	1.03869998455048	0	0	0	0	0	2.4	2.5	2.6	2.6	2.2	0	3	1	int	0	0	0	0	NA	20.9547811880708	132	44.2
323	4-1-6	2005-10-27 10:54:00	30	30	0	0	71	65	58	54	55	NA	NA	NA	NA	0	0	0	0	0	72	0	unlimited secchi	5	0	0.460799992084503	0.427899986505508	0	0	0	0	0	2.5	1.8	2.8	2.9	2.8	0	3	1	int	0	0	0	0	NA	58.6275829929113	54	60.6
326	4-1-3	2005-10-27 10:12:59	20	20	0	0	45	33	44	41	47	NA	NA	NA	NA	0	0	0	0	0	110	0	secchi 80	1	0	0.391299992799759	0.334800004959106	0	0	0	0	0	3.1	2.1	1.8	2	2.4	0	3	1	int	0	0	0	0	NA	49.7850980839133	43	42
327	4-1-4	2005-10-27 10:30:00	25	25	0	0	34	52	48	48	26	NA	NA	NA	NA	0	0	0	0	0	105	0	secchi 75	2	0	0.340400010347366	1.32280004024506	0	0	0	0	0	2.3	3.2	4.5	3.4	2.8	0	3	1	int	0	0	0	0	NA	43.3090933164954	168	41.6
328	4-1-1	2005-10-27 10:44:00	0	0	0	0	NA	NA	NA	NA	NA	NA	NA	NA	NA	0	0	0	0	0	195	0	secchi 90	0	0	0	0	0	0	0	0	0	NA	NA	NA	NA	NA	0	3	1	ext	0	0	0	0	NA	0	0	NA
329	4-1-2	2005-10-27 10:59:00	20	20	0	5	54	60	40	44	47	NA	NA	NA	NA	0	0	0	0	0	115	0	secchi 80	9	0	0.491100013256073	1.44550001621246	0	0	0	0	0	3.5	2.4	3.1	3.3	4	0	3	1	ext	0	0	0	0	y	62.4826546865702	184	49
331	4-3-10	2005-11-18 11:19:59	0	0	0	0	NA	NA	NA	NA	NA	NA	NA	NA	NA	0	0	0	0	0	97	0	unlimited secchi	0	0	0	0	0	0	0	0	0	NA	NA	NA	NA	NA	0	3	1	ext	0	0	0	0	NA	0	0	NA
332	4-3-9	2005-11-18 11:26:59	0	0	0	0	NA	NA	NA	NA	NA	NA	NA	NA	NA	0	0	0	0	0	100	0	unlimited secchi	0	0	0	0	0	0	0	0	0	NA	NA	NA	NA	NA	0	3	1	ext	0	0	0	0	NA	0	0	NA
333	4-3-8	2005-11-18 11:35:00	10	10	0	10	NA	NA	NA	NA	NA	NA	NA	NA	NA	0	0	0	0	0	115	0	secchi unlimited	0	0	0	0	0	0	0	0	0	NA	NA	NA	NA	NA	0	3	1	int	0	0	0	0	y	0	0	NA
334	4-3-7	2005-11-18 11:45:59	20	20	0	10	31	27	17	15	45	NA	NA	NA	NA	0	0	0	0	0	118	0	secchi unlimited	4	0	0.0804999992251396	0.371399998664856	0	0	0	0	0	2	2.3	1.8	2.9	1.7	0	3	1	int	0	0	0	0	NA	10.2420149014145	47	27
335	4-3-6	2005-11-18 11:55:59	30	30	0	10	30	25	35	47	58	NA	NA	NA	NA	0	0	0	0	0	115	0	secchi unlimited	0	0	0.0722000002861023	0.048700001090765	0	0	0	0	0	2.6	2.5	2.6	2.5	2	0	3	1	int	0	0	0	0	y	9.1860060364008	6	39
336	4-3-5	2005-11-18 12:06:00	0	0	0	5	NA	NA	NA	NA	NA	NA	NA	NA	NA	0	0	0	0	0	120	0	secchi unlimited	0	0	0	0	0	0	0	0	0	NA	NA	NA	NA	NA	0	3	1	int	0	0	0	0	y	0	0	NA
337	4-3-4	2005-11-18 12:17:00	30	30	0	10	40	37	45	47	38	NA	NA	NA	NA	0	0	0	0	0	110	0	unlimited sechi	1	0	0.264200001955032	0.177300006151199	0	0	0	0	0	2.9	3.5	3.2	2.6	1.8	0	3	1	int	0	0	0	0	NA	33.6141662487388	23	41.4
338	4-3-3	2005-11-18 12:26:00	10	10	0	5	27	14	22	30	28	NA	NA	NA	NA	0	0	0	0	0	105	0	secchi unlimited	3	0	0.188199996948242	0.215399995446205	0	0	0	0	0	2.8	1.9	1.7	1.3	2.6	0	3	1	int	0	0	0	0	y	23.9446856117249	27	24.2
339	4-3-2	2005-11-18 12:33:00	10	10	0	10	60	40	39	42	28	NA	NA	NA	NA	0	0	0	0	0	NA	0	secchi unlimited	8	0	0.297100007534027	1.46430003643036	0	0	0	0	0	3.5	2.5	2.8	1.7	1.9	0	3	1	ext	0	0	0	0	y	37.8000339585543	186	41.8
340	4-3-1	2005-11-18 12:45:00	20	20	0	10	37	40	41	38	25	NA	NA	NA	NA	0	0	0	0	0	140	0	secchi unlimited	4	0	0.37270000576973	1.67200005054474	0	0	0	0	0	3.2	2.5	2.8	2.6	3.8	0	3	1	ext	0	0	0	0	y	47.4186217340827	213	36.2
341	3-3-1	2005-11-18 13:28:59	0	0	0	0	NA	NA	NA	NA	NA	NA	NA	NA	NA	0	0	0	0	0	135	0	secchi unlimited	0	0	0	0	0	0	0	0	0	NA	NA	NA	NA	NA	0	3	1	ext	0	0	0	0	NA	0	0	NA
342	3-3-2	2005-11-18 13:36:00	10	10	0	0	23	22	14	21	19	NA	NA	NA	NA	0	0	0	0	0	130	0	secchi unlimited	4	0	0.0498999990522861	0.589399993419647	0	0	0	0	0	2.7	2	2.2	2.9	2.1	0	3	1	ext	0	0	0	0	NA	6.34877687942237	75	19.8
343	3-3-3	2005-11-18 13:49:00	0	0	0	0	NA	NA	NA	NA	NA	NA	NA	NA	NA	0	0	0	0	0	180	0	secchi 130	0	0	0	0	0	0	0	0	0	NA	NA	NA	NA	NA	0	3	1	int	0	0	0	0	NA	0	0	NA
344	3-3-4	2005-11-18 13:56:00	10	10	0	0	10	11	9	17	15	NA	NA	NA	NA	0	0	0	0	0	85	0	secchi unlimited	3	0	0.0542999990284443	2.35500001907349	0	0	0	0	0	1.8	1.9	2.1	1.8	2	0	3	1	int	0	0	0	0	NA	6.90858887638897	300	12.4
345	3-3-5	2005-11-18 14:09:00	10	10	0	0	14	14	12	17	15	NA	NA	NA	NA	0	0	0	0	0	92	0	secchi unlimited	4	0	0.089699998497963	0.202800005674362	0	0	0	0	0	2	1.8	1.9	1.7	2	0	3	1	int	0	0	0	0	NA	11.4125308088958	26	14.4
346	3-3-6	2005-11-18 14:18:00	5	5	0	0	21	18	23	20	24	NA	NA	NA	NA	0	0	0	0	0	95	0	secchi unlimited	2	0	0.114200003445148	0.323300004005432	0	0	0	0	0	1.8	2.4	2	2.2	1.9	0	3	1	int	0	0	0	0	NA	14.5296664383262	41	21.2
347	3-3-7	2005-11-18 14:26:59	0	0	0	0	NA	NA	NA	NA	NA	NA	NA	NA	NA	0	0	0	0	0	140	0	secchi 125	0	0	0	0	0	0	0	0	0	NA	NA	NA	NA	NA	0	3	1	int	0	0	0	0	NA	0	0	NA
348	3-3-8	2005-11-18 14:32:59	5	5	0	0	20	14	12	16	21	NA	NA	NA	NA	0	0	0	0	0	105	0	secchi unlimited	0	0	0.0031999999191612	0.0593000017106533	0	0	0	0	0	2.5	2.8	NA	NA	NA	0	3	1	int	0	0	0	0	NA	0.40713598971488	8	16.6
349	3-3-9	2005-11-18 14:41:00	0	0	0	0	NA	NA	NA	NA	NA	NA	NA	NA	NA	0	0	0	0	0	130	0	secchi unlimited	0	0	0	0	0	0	0	0	0	NA	NA	NA	NA	NA	0	3	1	ext	0	0	0	0	NA	0	0	NA
350	3-3-10	2005-11-18 14:50:00	0	0	0	0	NA	NA	NA	NA	NA	NA	NA	NA	NA	0	0	0	0	0	85	0	secchi unlimited	0	0	0	0	0	0	0	0	0	NA	NA	NA	NA	NA	0	3	1	ext	0	0	0	0	NA	0	0	NA
352	3-2-2	2005-11-21 09:17:00	20	0	20	0	10	9	11	20	10	NA	NA	NA	NA	0	0	0	0	0	65	0	secchi unlimited patchy area	0	0	0	0	0	0	0	0	0	NA	NA	NA	NA	NA	0	3	1	ext	0	0	0	0	NA	0	0	12
353	3-2-1	2005-11-21 09:06:00	20	10	10	0	15	14	25	35	30	NA	NA	NA	NA	0	0	0	0	0	96	0	secchi unlimited general area very patchy	3	0	0.0456999987363815	0.138899996876717	0	0	0	0	0	1.5	1.8	2.5	1.9	1.7	0	3	1	ext	0	0	0	0	NA	5.81441083922982	18	23.8
354	3-2-3	2005-11-21 09:24:59	60	10	50	0	20	17	15	21	21	NA	NA	NA	NA	0	0	0	0	0	47	0	secchi unlimited	0	0	0.000899999984540045	0	0	0	0	0	0	1.9	NA	NA	NA	NA	0	3	1	int	0	0	0	0	NA	0.11450699803303	0	18.8
355	3-2-4	2005-11-21 09:42:00	60	10	50	0	30	21	30	22	35	NA	NA	NA	NA	0	0	0	0	0	47	0	unlimited	5	0	0.0571999996900558	0.398499995470047	0	0	0	0	0	1.2	1.3	1.8	2.2	1.2	0	3	1	int	0	0	0	0	NA	7.27755596056581	51	27.6
356	3-2-5	2005-11-21 09:51:00	25	5	20	0	13	25	15	14	14	NA	NA	NA	NA	0	0	0	0	0	53	0	unlimited	3	0	0.0223999992012978	0.130500003695488	0	0	0	0	0	1.2	2	1.5	1.6	2.2	0	3	1	int	0	0	0	0	NA	2.84995189838111	17	16.2
357	3-2-6	2005-11-21 10:02:00	80	30	50	0	15	17	22	17	15	NA	NA	NA	NA	0	0	0	0	0	56	0	unlimited	2	0	0.0771000012755394	0.257699996232986	0	0	0	0	0	2	2.1	2	1.7	1.8	0	3	1	int	0	0	0	0	NA	9.80943316228688	33	17.2
358	3-2-7	2005-11-21 10:12:00	50	40	10	0	25	25	22	27	23	NA	NA	NA	NA	0	0	0	0	0	61	0	unlimited	8	0	0.0689999982714653	0.972699999809265	0	0	0	0	0	1.8	1.9	1.7	2.4	1.9	0	3	1	int	0	0	0	0	NA	8.77886978007853	124	24.4
359	3-2-8	2005-11-21 10:18:59	5	0	5	0	9	8	NA	NA	NA	NA	NA	NA	NA	0	0	0	0	0	66	0	unlimited	1	0	0.00689999992027879	0.141200006008148	0	0	0	0	0	3.2	1.2	1.4	NA	NA	0	3	1	int	0	0	0	0	NA	0.87788698985707	18	8.5
360	3-2-9	2005-11-21 10:28:59	0	0	0	0	NA	NA	NA	NA	NA	NA	NA	NA	NA	0	0	0	0	0	69	0	unlimited	0	0	0	0	0	0	0	0	0	NA	NA	NA	NA	NA	0	3	1	ext	0	0	0	0	NA	0	0	NA
361	3-2-10	2005-11-21 10:38:00	5	0	5	0	10	7	NA	NA	NA	NA	NA	NA	NA	0	0	0	0	0	45	0	unlimited	0	0	0.00659999996423721	0.0100999996066093	0	0	0	0	0	1.5	1.8	NA	NA	NA	0	3	1	ext	0	0	0	0	NA	0.839717995449901	1	8.5
362	3-1-1	2005-11-21 11:02:00	0	0	0	0	NA	NA	NA	NA	NA	NA	NA	NA	NA	0	0	0	0	0	114	0	unlimited	0	0	0	0	0	0	0	0	0	NA	NA	NA	NA	NA	0	3	1	ext	0	0	0	0	NA	0	0	NA
363	3-1-2	2005-11-21 11:06:00	10	5	5	0	15	9	10	7	7	NA	NA	NA	NA	0	0	0	0	0	96	0	unlimited	0	0	0.00789999961853027	0	0	0	0	0	0	2	2.5	NA	NA	NA	0	3	1	ext	0	0	0	0	NA	1.00511695146561	0	9.6
364	3-1-3	2005-11-21 11:13:59	10	5	5	0	7	4	11	10	7	NA	NA	NA	NA	0	0	0	0	0	117	0	unlimited	2	0	0.0159000009298325	0.137799993157387	0	0	0	0	0	1.3	1.4	1.2	1.4	1.3	0	3	1	int	0	0	0	0	NA	2.02295711830258	18	7.8
365	3-1-4	2005-11-21 11:26:59	0	0	0	0	NA	NA	NA	NA	NA	NA	NA	NA	NA	0	0	0	0	0	127	0	unlimited	0	0	0	0	0	0	0	0	0	NA	NA	NA	NA	NA	0	3	1	int	0	0	0	0	NA	0	0	NA
366	3-1-5	2005-11-21 11:32:00	0	0	0	0	NA	NA	NA	NA	NA	NA	NA	NA	NA	0	0	0	0	0	132	0	unlimited	0	0	0	0	0	0	0	0	0	NA	NA	NA	NA	NA	0	3	1	int	0	0	0	0	NA	0	0	NA
367	3-1-6	2005-11-21 11:37:00	0	0	0	0	NA	NA	NA	NA	NA	NA	NA	NA	NA	0	0	0	0	0	133	0	unlimited	0	0	0	0	0	0	0	0	0	NA	NA	NA	NA	NA	0	3	1	int	0	0	0	0	NA	0	0	NA
368	3-1-7	2005-11-21 11:47:00	30	10	20	0	12	15	17	18	11	NA	NA	NA	NA	0	0	0	0	0	104	0	unlimited	2	0	0.0441000014543533	0.217700004577637	0	0	0	0	0	2	1.9	2	1.8	1.9	0	3	1	int	0	0	0	0	NA	5.61084318503737	28	14.6
369	3-1-8	2005-11-21 11:58:00	10	5	5	0	17	10	14	15	12	NA	NA	NA	NA	0	0	0	0	0	90	0	unlimited	1	0	0.0212999992072582	0.158700004220009	0	0	0	0	0	1.5	1.8	1.7	1.8	1.5	0	3	1	int	0	0	0	0	NA	2.70999889913946	20	13.6
370	3-1-9	2005-11-21 12:07:00	30	15	15	0	16	11	17	12	15	NA	NA	NA	NA	0	0	0	0	0	92	0	unlimited	1	0	0.0715000033378601	0	0	0	0	0	0	2	2.2	2.1	2.5	1.9	0	3	1	ext	0	0	0	0	NA	9.09694542467594	0	14.2
371	3-1-10	2005-11-21 12:16:00	15	5	10	0	16	12	22	16	15	NA	NA	NA	NA	0	0	0	0	0	105	0	unlimited	2	0	0.0295000001788139	0.217500001192093	0	0	0	0	0	1.6	1.4	1.8	1.7	1.6	0	3	1	ext	0	0	0	0	NA	3.7532850227505	28	16.2
[truncated: 3 more columns]
