# Supplementary material for: Synthesizer: Expediting synthesis studies from context-free data with information retrieval techniques
Source: PLoS One. 2017 Apr 24;12(4):e0175860. doi: 10.1371/journal.pone.0175860 (PMC5402950; doi:10.1371/journal.pone.0175860)
Supplement: S1 Dataset — (ZIP) [file pone.0175860.s001.zip › SampleAnnotationsSupplement/ECOLOGY_B/SAV2005.xls]

## Sheet: SAV2005
uniqueid	station_id	Date___Time	Per_Cover_sav	Z_marina	R_Maritima	Per_cover_Macro_Algae	Sav_Height1	Sav_Height2	Sav_Height3	Sav_Height4	Sav_Height5	Boat_Scaring	Grazing	epiphytes	wasting_disease	Temperature	Conductivity	Salinity	DO_per	Do_mg_l	Depth	pH	Comments_on_field_work	Stems_in_Core_z	Stems_in_Core_r	Leaf_biomass	Root_biomass	Sav_Height1_lab	Sav_Height2_lab	Sav_Height3_lab	Sav_Height4_lab	Sav_Height5_lab	Leaf_width1	Leaf_width2	Leaf_width3	Leaf_width4	Leaf_width5	Turbidity	sample_period	counter	int_ext	levels	utmx	utmy	line	macro_sample	above_ground_grams_m2z	below_ground_grams_m2z	blade_height_average
188	3-1-1	2005-06-02 08:28:00	5	5		0										0	0	0	0	0	134	0	secchi unlimited	0		0	0	0	0	0	0	0						0	1	1	ext	0	0	0	0		0	0
189	3-1-2	2005-06-02 08:39:00	50	50	0	0	26	24	18	27	28		30	31	32	0	0	0	0	0	125	0	secchi unlimited seagrass seeding	7		0.4339	1.7562	0	0	0	0	0	2.5	2.6	1.1	1.9	2.9	0	1	1	ext	0	0	0	0		55.2051	223	24.6
190	3-1-3	2005-06-02 08:48:00	60	60	0	0	18	21	13	16	27					0	0	0	0	0	0	0	secchi unlimited	9	18	0.1665	1.4258	0	0	0	0	0	1.9	2.7	1.5	2.1	1.8	0	1	1	int	0	0	0	0		21.1838	181	19
191	3-1-4	2005-06-02 09:05:00	5	5	0	0										0	0	0	0	0	156	0	secchi unlimited	0		0	0	0	0	0	0	0						0	1	1	int	0	0	0	0		0	0
192	3-1-5	2005-06-02 09:15:00	0	0	0	0										0	0	0	0	0	160	0	secchi 148	0		0	0	0	0	0	0	0						0	1	1	int	0	0	0	0		0	0
193	3-1-6	2005-06-02 09:24:00	0	0	0	0										0	0	0	0	0	160	0	secchi = 157	0		0	0	0	0	0	0	0						0	1	1	int	0	0	0	0		0	0
194	3-1-7	2005-06-02 09:36:00	75	75	0	0	17	18	24	25	23					0	0	0	0	0	138	0	secchi unlimited	6	19	0.1912	1.2301	0	0	0	0	0	2.1	1.8	3.1	2.2	2.5	0	1	1	int	0	0	0	0		24.3264	157	21.4
195	3-1-8	2005-06-02 09:48:00	0	0	0	0	12	13	14	15	16					0	0	0	0	0	119	0	secchi unlimited	9	9	0.1563	1.2748	0	0	0	0	0	2.8	1.8	3	1.5	2.3	0	1	1	int	0	0	0	0		19.886	162	14
196	3-1-9	2005-06-02 09:58:00	40	40	0	0	16	16	18	15	19					0	0	0	0	0	122	0	secchi unlimited	7		0.1735	2.7152	0	0	0	0	0	2.2	1.3	1.4	2	1.5	0	1	1	ext	0	0	0	0		22.0744	345	16.8
197	3-1-10	2005-06-02 10:06:00	35	35	0	0	21	21	16	18	20					0	0	0	0	0	131	0	secchi unlimited	7	6	0.1927	0.369	0	0	0	0	0						0	1	1	ext	0	0	0	0		24.4729	46.83	19.2
198	3-2-1	2005-06-02 10:23:00	80	80	0	10	26	27	27	28	24					0	0	0	0	0	110	0	secchi = 110	22	2	1.7076	4.155	0	0	0	0	0	2.1	3.2	3.1	2.7	2.9	0	1	1	ext	0	0	0	0		217.258	529	26.4
199	3-2-2	2005-06-02 10:35:00	40	40	0	0	20	21	21	22	24					0	0	0	0	0	110	0	secchi = 110	2	5	0.1757	0.3916	0	0	0	0	0	2.9	3.2	2.3	3.7	2.3	0	1	1	ext	0	0	0	0		22.3543	50	21.6
200	3-2-3	2005-06-02 10:45:00	80	80	0	0	40	30	29	28	33					0	0	0	0	0	90	0	unlimited secchi	0	21	0	0	0	0	0	0	0						0	1	1	int	0	0	0	0		0	0	32
201	3-2-4	2005-06-02 11:00:00	90	90	0	0	16	23	22	24	16					0	0	0	0	0	75	0	secchi unlimited	11	5	0.4766	2.2673	0	0	0	0	0	1.5	2.7	2	2.1	2.8	0	1	1	int	0	0	0	0		60.6378	288	20.2
202	3-2-5	2005-06-02 11:07:00	40	40	0	0	22	21	22	25	20					0	0	0	0	0	85	0	secchi unlimited	0	40	0	0	0	0	0	0	0						0	1	1	int	0	0	0	0		0	0	22
203	3-2-6	2005-06-02 11:18:00	50	50	0	0	21	22	18	23	22					0	0	0	0	0	87	0	secch unlimited	16	3	0.4932	5.5463	0	0	0	0	0	1.8	2.2	1.7	2	1.9	0	1	1	int	0	0	0	0		62.7498	706	21.2
204	3-2-7	2005-06-02 11:27:00	40	40	0	0	12	13	13	17	13					0	0	0	0	0	86	0	secchi unlimited	4	6	0.1716	1.8743	0	0	0	0	0	2.8	2.6	2.1	1.8	2.9	0	1	1	int	0	0	0	0		21.8327	238	13.6
205	3-2-8	2005-06-02 11:36:00	10	10	0	0	27	26	26	22	20					0	0	0	0	0	0	0	secchi unlimited	5	15	0.1721	0.268	0	0	0	0	0	2.6	2.4	2.3	2.5	1.8	0	1	1	int	0	0	0	0		21.8963	34	24.2
206	3-2-9	2005-06-02 11:44:00	20	20	0	10	4	5	4	5	5					0	0	0	0	0	90	0	unlimited	0	26	0	0	0	0	0	0	0						0	1	1	ext	0	0	0	0		0	0	4.6
207	3-2-10	2005-06-02 11:52:00	20	20	0	0	7	7	7	7	7					0	0	0	0	0	94	0	unlimited secchi	0	10	0.0033	0	0	0	0	0	0	1.2	1.8	2.5	2.6		0	1	1	ext	0	0	0	0		0.419859	0	7
208	3-3-10	2005-06-02 12:10:00	20	20	0	0	7	7	7	7	7					0	0	0	0	0	93	0	secchi unlimited	0	17	0.0021	0	0	0	0	0	0	2.5					0	1	1	ext	0	0	0	0		0.267183	0	7
209	3-3-9	2005-06-02 12:21:00	0	0	0	0										0	0	0	0	0	151	0	secci unlimited	0		0	0	0	0	0	0	0						0	1	1	ext	0	0	0	0		0	0
210	3-3-8	2005-06-02 12:30:00	65	65	0	0	20	20	21	18	19					0	0	0	0	0	111	0	secch unlimited	3	1	0.3668	1.0814	0	0	0	0	0	2.8	3.2	2.9	1.5	2.8	0	1	1	int	0	0	0	0		46.668	138	19.6
211	3-3-7	2005-06-02 12:40:00	0	0	0	0										0	0	0	0	0	105	0	secchi unlimited	0		0	0	0	0	0	0	0						0	1	1	int	0	0	0	0		0	0
212	3-3-6	2005-06-02 12:50:00	80	80	0	0	29	41	32	31	35					0	0	0	0	0	104	0	secchi unlimted	16	5	0.9099	1.0443	0	0	0	0	0	2.5	2.6	3.1	2.9	2.5	0	1	1	int	0	0	0	0		115.767	133	33.6
213	3-3-5	2005-06-02 13:00:00	40	40	0	0	7	7	7	7	7					0	0	0	0	0	97	0	secchi unlimited	0	19	0	0	0	0	0	0	0						0	1	1	int	0	0	0	0		0	0	7
214	3-3-4	2005-06-02 13:09:00	100	100	0	0	25	29	31	26	30					0	0	0	0	0	102	0	secchi unlimited	7	0	1.0312	1.2344	0	0	0	0	0	1.7	1.4	2.2	2.4	3.1	0	1	1	int	0	0	0	0		131.2	157	28.2
215	3-3-3	2005-06-02 13:19:00	0	0	0	0										0	0	0	0	0	164	0	secchi unlimited	0		0	0	0	0	0	0	0						0	1	1	int	0	0	0	0		0	0
216	3-3-2	2005-06-02 13:27:00	100	100	0	0	35	34	40	42	35					0	0	0	0	0	135	0	secchi unlimited	14		0.9493	2.8731	0	0	0	0	0	2.4	2.8	1.9	2.3	2.4	0	1	1	ext	0	0	0	0		120.779	366	37.2
217	3-3-1	2005-06-02 13:36:00	0	0	0	0										0	0	0	0	0	137	0	secchi unlimited	0		0	0	0	0	0	0	0						0	1	1	ext	0	0	0	0		0	0
218	4-1-10	2005-06-08 15:13:00	0	0	0	5										0	0	0	0	0	96	0	sechhi unlimited	0		0	0	0	0	0	0	0						0	1	1	ext	0	0	0	0		0	0
219	4-1-9	2005-06-09 15:02:00	40	40	0	40	71	62	70	67	79					0	0	0	0	0	88	0	secchi unlimted	3		0.2655	2.6157	0	0	0	0	0	2.4	3.4	2.7	4.8	3	0	1	1	ext	0	0	0	0		33.7796	333	69.8
220	4-1-8	2005-06-09 14:54:00	20	20	0	60	35	32	50	56	48					0	0	0	0	0	86	0	secchi unlimited	5		1.3891	2.004	0	0	0	0	0	5.1	4.1	3.2	4.9	2.9	0	1	1	int	0	0	0	0		176.735	255	44.2
221	4-1-7	2005-06-09 14:44:00	90	90	0	10	60	58	55	62	59					0	0	0	0	0	100	0	secchi unlimited	5		0.7493	3.6158	0	0	0	0	0	5.1	4.8	5.7	5.2	5.1	0	1	1	int	0	0	0	0		95.3334	460	58.8
222	4-1-6	2005-06-09 14:31:00	90	90	0	5	45	44	48	45	43					0	0	0	0	0	73	0	secchi unlimited	14		1.3461	2.8372	0	0	0	0	0	4.1	3.8	3.1	4.4	3.2	0	1	1	int	0	0	0	0		171.264	361	45
223	4-1-4	2005-06-09 13:56:00	50	50	0	10	62	58	51	46	45					0	0	0	0	0	129	0	secchi unlimited	5		1.1178	0.9409	0	0	0	0	0	3.8	3.2	4.7	4.4	2.1	0	1	1	int	0	0	0	0		142.218	120	52.4
224	4-1-5	2005-06-09 14:16:00	80	80	0	10	44	55	45	59	58					0	0	0	0	0	117	0	secchi unlimited	4		1.375	1.3465	0	0	0	0	0	5	3.4	3.9	4	4.8	0	1	1	int	0	0	0	0		174.941	171	52.2
225	4-1-3	2005-06-09 13:47:00	40	40	0	20	28	28	31	36	36					0	0	0	0	0	127	0	secchi unlimited	2		0.3786	0.1375	0	0	0	0	0	4.5	4.4	3.7	4.4	3	0	1	1	int	0	0	0	0		48.1693	17	31.8
226	4-1-2	2005-06-09 13:40:00	60	60	0	20	47	46	40	51	45					0	0	0	0	0	137	0	secchi unlimited	2		1.4201	0.9233	0	0	0	0	0	5.5	4.1	5.7	4.2	3.3	0	1	1	ext	0	0	0	0		180.679	117	45.8
227	4-1-1	2005-06-09 13:30:00	0	0	0	100										0	0	0	0	0	220	0	secchi unlimited	0		0	0	0	0	0	0	0						0	1	1	ext	0	0	0	0		0	0
228	4-2-1	2005-06-09 13:23:00	0	0	0	60										0	0	0	0	0	280	0	secchi unlimited	0		0	0	0	0	0	0	0						0	1	1	ext	0	0	0	0		0	0
229	4-2-2	2005-06-09 13:18:00	0	0	0	40										0	0	0	0	0	236	0	secchi unlimited	0		0	0	0	0	0	0	0						0	1	1	ext	0	0	0	0		0	0
230	4-2-3	2005-06-09 13:07:00	10	10	0	90	65	55	60	62	52					0	0	0	0	0	180	0	secchi unlimited	0		0.0778	0	0	0	0	0	0	4	3.5	3.6	4.5	4	0	1	1	int	0	0	0	0		9.89849	0	58.8
231	4-2-4	2005-06-09 12:57:00	50	50	0	50	30	46	44	35	35					0	0	0	0	0	160	0	secchi unlimted	6		0.4304	0.3574	0	0	0	0	0	3.2	3.6	4.5	4.2	3.8	0	1	1	int	0	0	0	0		54.7598	45	38
232	4-2-5	2005-06-09 12:48:00	90	90	0	10	90	69	85	70	65					0	0	0	0	0	131	0	secchi unlimited	2		0.71	5.5442	0	0	0	0	0	5	4.6	4.6	4.9	5	0	1	1	int	0	0	0	0		90.3333	705	75.8
233	4-2-6	2005-06-09 12:38:00	90	90	0	10	51	50	64	58	66					0	0	0	0	0	102	0	secchi unlimited	5		0.9802	1.8841	0	0	0	0	0	3.6	4.4	3.9	5.3	4.6	0	1	1	int	0	0	0	0		124.711	240	57.8
234	4-2-7	2005-06-09 12:26:00	80	80	0	20	50	60	58	58	56					0	0	0	0	0	80	0	secchi unlimited	6		1.3609	1.5983	0	0	0	0	0	4.9	4.9	4.2	4.1	3.6	0	1	1	int	0	0	0	0		173.147	203	56.4
235	4-2-8	2005-06-09 12:13:00	50	50	0	50	56	55	65	62	55					0	0	0	0	0	81	0	secchi unlimted	6		2.734	7.2323	0	0	0	0	0	3.9	2.9	4	4.5	2.4	0	1	1	int	0	0	0	0		347.847	920	58.6
236	4-2-9	2005-06-09 12:05:00	50	50	0	40	55	51	50	53	45					0	0	0	0	0	91	0	secchi unlimited	3		0.1827	0.5251	0	0	0	0	0	4.4	2.5	4	3.7	4.2	0	1	1	ext	0	0	0	0		23.2449	67	50.8
237	4-2-10	2005-06-09 11:58:00	0	0	0	0										0	0	0	0	0	75	0	secchi unlimited	0		0	0	0	0	0	0	0						0	1	1	ext	0	0	0	0		0	0
238	4-3-1	2005-06-09 11:28:00	70	70	0	30	50	45	40	38	48					0	0	0	0	0	161	0	secchi unlimited	3		0.7689	1.8527	0	0	0	0	0	4.7	4.1	3.7	4	4.5	0	1	1	ext	0	0	0	0		97.8271	236	44.2
239	4-3-2	2005-06-09 11:10:00	40	40	0	30	28	27	26	35	39					0	0	0	0	0	130	0	secchi unlimited	1		0.0194	0.1072	0	0	0	0	0	1.9	2.1	2.2	2.5		0	1	1	ext	0	0	0	0		2.46826	14	31
240	4-3-3	2005-06-09 11:01:00	5	5	0	5	18	24	23	30	30					0	0	0	0	0	119	0	secchi unlimited	3		0.6339	1.2091	0	0	0	0	0	2.1	3.5	3.2	3.1	3.6	0	1	1	int	0	0	0	0		80.6511	154	25
241	4-3-4	2005-06-09 10:54:00	10	10	0	10	30	29	27	24	28					0	0	0	0	0	113	0	secchi unlimted	2		0.1147	0.9329	0	0	0	0	0	3.1	3.6	2.6	3.3	3.5	0	1	1	int	0	0	0	0		14.5933	119	27.6
242	4-3-5	2005-06-09 10:47:00	10	10	0	15	25	33	31	30	32					0	0	0	0	0	134	0	secchi unlimited	2		0.1118	0.5869	0	0	0	0	0	2.1	2.9	2.4		2.3	0	1	1	int	0	0	0	0		14.2243	75	30.2
243	4-3-6	2005-06-09 10:40:00	20	20	0	20	34	30	24	36	29					0	0	0	0	0	128	0	secchi unlimited	6		0.4256	0.9663	0	0	0	0	0	3.7	2.5	2.4	3.5	3.4	0	1	1	int	0	0	0	0		54.1491	123	30.6
244	4-3-7	2005-06-09 10:30:00	20	20	0	30	21	16	14	28	28					0	0	0	0	0	134	0	secchi unlimited	2		0.1635	0.5051	0	0	0	0	0	2.2	3.4	3.2	3.1	3.5	0	1	1	int	0	0	0	0		20.8021	64	21.4
245	4-3-8	2005-06-09 10:21:00	5	5	0	30	28	27	24	23	25					0	0	0	0	0	132	0	secchi unlimted	1		0.0387	0.0851	0	0	0	0	0	4	1.9	3	2.1		0	1	1	int	0	0	0	0		4.9238	11	25.4
246	4-3-9	2005-06-09 10:13:00	0	0	0	5										0	0	0	0	0	120	0	secchi unlimited	0		0	0	0	0	0	0	0						0	1	1	ext	0	0	0	0		0	0
247	4-3-10	2005-06-09 10:07:00	0	0	0	5										0	0	0	0	0	105	0	secchi unlimited	0		0	0	0	0	0	0	0						0	1	1	ext	0	0	0	0		0	0
248	4-1-2	2005-08-17	40	40	0	30	80	49	53	12	19					0	0	0	0	0	135	0	secchi 110	4	0	0.3305	2.4735	0	0	0	0	0	3.7	2.8	3	2.2	1.7	0	2	1	ext	0	0	0	0	y	42.0495	315	42.6
249	4-1-1	2005-08-17 10:30:00	0	0	0	10										0	0	0	0	0	210	0	secchi 110	0	0	0	0	0	0	0	0	0						0	2	1	ext	0	0	0	0	y	0	0
250	4-3-10	2005-08-17 08:10:00	0	0	0	5										0	0	0	0	0	110	0	sechhi 100 Sany beds	0	0	0	0	0	0	0	0	0						0	2	1	ext	0	0	0	0	y	0	0
251	4-3-9	2005-08-17 08:21:00	0	0	0	5										0	0	0	0	0	115	0	secch 100 sandy	0	0	0	0	0	0	0	0	0						0	2	1	ext	0	0	0	0	y	0	0
252	4-3-8	2005-08-17 08:27:00	0	0	0	5										0	0	0	0	0	135	0	secchi - 85	0	0	0	0	0	0	0	0	0						0	2	1	int	0	0	0	0	y	0	0
253	4-3-7	2005-08-17 12:55:00	30	30	0	10	38	36	48	28	31					0	0	0	0	0	115	0	secchi 90	2	0	0.3793	0.6122	0	0	0	0	0	3.6	2.1	2.8	3.7	2.3	0	2	1	int	0	0	0	0	y	48.2583	78	36.2
254	4-3-6	2005-08-17 13:01:00	80	80	0	0	48	38	42	46	26					0	0	0	0	0	110	0	secchi 90	2	0	0.329	0.1576	0	0	0	0	0	2.1	3.4	3.1	2.7	2.5	0	2	1	int	0	0	0	0	y	41.8587	20	40
255	4-3-5	2005-08-17 13:08:00	65	65	0	0	27	40	53	55	48					0	0	0	0	0	115	0	sechi 85 no pictures	3	0	0.5595	0.3635	0	0	0	0	0	2.5	2.8	2.7	3.4	2.3	0	2	1	int	0	0	0	0	y	71.1852	46	44.6
256	4-3-4	2005-08-17 13:17:00	0	0	0	10										0	0	0	0	0	102	0	secchi 85	0	0	0	0	0	0	0	0	0						0	2	1	int	0	0	0	0	y	0	0
257	4-3-3	2005-08-17 13:22:00	20	20	0	0	13	19	31	30	28					0	0	0	0	0	105	0	secchi 85	2	0	0.3068	1.2135	0	0	0	0	0	1.8	3	2.3	2.5	2.6	0	2	1	int	0	0	0	0		39.0342	154	24.2
258	4-3-2	2005-08-17 13:29:00	10	10	0	10	15	42	40	30	45					0	0	0	0	0	115	0	secchi 85	1	0	0.1189	0.1209	0	0	0	0	0	2.4	3.5	2.2	3.1	3.3	0	2	1	ext	0	0	0	0	y	15.1276	15	34.4
259	4-3-1	2005-08-17 13:35:00	70	70	0	0	35	28	17	25	32					0	0	0	0	0	130	0	secchi 90	8	0	0.7049	2.9704	0	0	0	0	0	3.6	3	3.4	2.1	2.8	0	2	1	ext	0	0	0	0	y	89.6844	378	27.4
260	4-1-3	2005-08-17 10:12:00	80	80	0	20	51	53	45	37	56					0	0	0	0	0	130	0	secchi 115	3	0	0.3933	1.3595	0	0	0	0	0	4.2	2.8	2.8	3.2	3	0	2	1	int	0	0	0	0	y	50.0396	173	48.4
261	4-1-4	2005-08-17 10:01:00	90	90	0	10	20	32	40	25	21					0	0	0	0	0	125	0	secchi 85	5	0	0.972	1.4891	0	0	0	0	0	2.5	5	4.6	2.8	5.1	0	2	1	int	0	0	0	0	y	123.668	189	27.6
262	4-1-5	2005-08-17 09:48:00	100	100	0	0	52	17	62	73	35					0	0	0	0	0	110	0	secchi unl	3	0	0.6475	1.5918	0	0	0	0	0	3.5	3.8	3.4	3.3	3.3	0	2	1	int	0	0	0	0	y	82.3814	203	47.8
263	4-1-6	2005-08-17 09:37:00	80	80	0	0	45	53	57	35	65					0	0	0	0	0	105	0	secch un	2	0	1.0279	1.0141	0	0	0	0	0	3	3.1	3.3	3.8	3.1	0	2	1	int	0	0	0	0	y	130.78	129	51
264	4-1-7	2005-08-17 09:26:00	100	100	0	0	51	67	29	39	43					0	0	0	0	0	105	0	secchi unl	1	0	1.1446	1.3429	0	0	0	0	0	1.6	3.6	3.4	4.3	4.1	0	2	1	int	0	0	0	0		145.627	171	45.8
265	4-1-8	2005-08-17 09:15:00	40	40	0	10	39	35	19	33	46					0	0	0	0	0	95	0	secchi unl	3	0	0.8997	1.6947	0	0	0	0	0	3.6	1.4	2.3	2.7	4	0	2	1	int	0	0	0	0	y	114.469	216	34.4
266	4-1-10	2005-08-17 09:01:00	0	0	0	5										0	0	0	0	0	80	0	secchi unl	0	0	0	0	0	0	0	0	0						0	2	1	ext	0	0	0	0	y	0	0
267	4-1-9	2005-08-17 09:07:00	80	80	0	10	27	26	41	33	38					0	0	0	0	0	90	0	secch unl	4	0	1.4547	1.1244	0	0	0	0	0	2.3	3.8	3.6	3.7	3.2	0	2	1	ext	0	0	0	0	y	185.081	143	33
268	4-2-1	2005-08-17 11:06:00	0	0	0	10										0	0	0	0	0	286	0	secchi 110	0	0	0	0	0	0	0	0	0						0	2	1	ext	0	0	0	0	y	0	0
269	4-2-2	2005-08-17 11:13:00	0	0	0	10										0	0	0	0	0	210	0	secchi 110	0	0	0	0	0	0	0	0	0						0	2	1	ext	0	0	0	0	y	0	0
270	4-2-3	2005-08-17 11:18:00	0	0	0	10										0	0	0	0	0	170	0	secchi 120	0	0	0	0	0	0	0	0	0						0	2	1	int	0	0	0	0	y	0	0
271	4-2-4	2005-08-17 11:28:00	40	40	0	40	39	41	54	45	68					0	0	0	0	0	185	0	secchi 110	2	0	0.2183	0.6811	0	0	0	0	0	4.2	4.4	3.2	4.4	4.3	0	2	1	int	0	0	0	0	y	27.7743	87	49.4
272	4-2-5	2005-08-17 11:36:00	70	70	0	20	38	53	42	40	41					0	0	0	0	0	115	0	secchi 105	5	0	1.2401	2.1498	0	0	0	0	0	4.1	3.2	3.6	4	3.3	0	2	1	int	0	0	0	0	y	157.778	274	42.8
273	4-2-6	2005-08-17 11:49:00	100	100	0	0	42	58	45	50	45					0	0	0	0	0	85	0	secchi unl	3	0	0.8784	1.4552	0	0	0	0	0	4.2	3.6	3.4	4.3	4	0	2	1	int	0	0	0	0	y	111.759	185	48
274	4-2-7	2005-08-17 12:01:00	100	100	0	0	49	42	44	29	20					0	0	0	0	0	75	0	secchi unl	3	0	0.8647	2.6908	0	0	0	0	0	3.5	3.4	2.5	3.3	4.5	0	2	1	int	0	0	0	0	y	110.016	342	36.8
275	4-2-8	2005-08-17 12:12:00	90	90	0	10	40	32	32	34	48					0	0	0	0	0	60	0	secci unl	3	0	0.4291	0.8015	0	0	0	0	0	2.8	2.6	3.3	3.4	2.9	0	2	1	int	0	0	0	0	y	54.5944	102	37.2
276	4-2-9	2005-08-17 12:28:00	5	5	0	0	51	41	39	42	37					0	0	0	0	0	67	0	secchi unl very patchy 50 sav	2	0	0.1615	0.3113	0	0	0	0	0	3.6	3	3.4	2.1	2.8	0	2	1	ext	0	0	0	0	y	20.5476	40	42
277	4-2-10	2005-08-17 12:31:00	0	0	0	10										0	0	0	0	0	55	0	secch unl	0	0	0	0	0	0	0	0	0						0	2	1	ext	0	0	0	0	y	0	0
278	3-1-9	2005-08-26 12:46:00	10	0	10	0	18	12	11	9	12					0	0	0	0	0	107	0	secch unl depth measured ruppia	0	0	0	0	0	0	0	0	0						0	2	1	ext	0	0	0	0	y	0	0	12.4
279	3-1-10	2005-08-26 12:54:00	30	0	30	10	8	7	10	14	12					0	0	0	0	0	120	0	secch unl 115	0	0	0	0	0	0	0	0	0						0	2	1	ext	0	0	0	0	y	0	0	10.2
280	3-2-2	2005-08-26 11:14:00	100	10	90	0	18	12	13	7	30					0	0	0	0	0	80	0	secch unl Ruppia measured	1	0	0.0171	0.7462	0	0	0	0	0	2.2	1.6	1.2	2.1	1.9	0	2	1	ext	0	0	0	0		2.17563	95	16
281	3-2-1	2005-08-26 11:23:00	20	0	20	0	18	16	19	17	9					0	0	0	0	0	140	0	secchi 105	0	0	0	0	0	0	0	0	0						0	2	1	ext	0	0	0	0	y	0	0	15.8
282	3-3-3	2005-08-26 09:24:00	0	0	0	0										0	0	0	0	0	157	0	secch 95	0	0	0	0	0	0	0	0	0						0	2	1	int	0	0	0	0		0	0
283	3-3-4	2005-08-26 09:31:00	90	40	50	10	13	11	6	6	3					0	0	0	0	0	80	0	secchi unl	1	0	0.0669	0.1735	0	0	0	0	0	2	1.7	1.9	2.1	2.4	0	2	1	int	0	0	0	0	y	8.51169	22	7.8
284	3-3-1	2005-08-26 09:11:00	0	0	0	0										0	0	0	0	0	145	0	secch = 95	0	0	0	0	0	0	0	0	0						0	2	1	ext	0	0	0	0		0	0
285	3-3-2	2005-08-26 09:17:00	20	20	0	30	28	14	22	29	24					0	0	0	0	0	130	0	secchi = 105	2	0	0.164	0.1532	0	0	0	0	0	2.8	2.3	2.5	2.1	1.8	0	2	1	ext	0	0	0	0	y	20.8657	19	23.4
286	3-3-7	2005-08-26 09:50:00	0	0	0	0										0	0	0	0	0	180	0	secchi = 95	4	0	0.0275	2.1317	0	0	0	0	0	1.5	1.4	2.1	1.3	2.2	0	2	1	int	0	0	0	0		3.49882	271
287	3-3-8	2005-08-26 09:55:00	90	20	70	10	23	14	15	14	14					0	0	0	0	0	105	0	secchi 90	0	0	0	0	0	0	0	0	0						0	2	1	int	0	0	0	0		0	0	16
288	3-3-5	2005-08-26 09:37:00	90	0	90	10	12	18	13	10	7					0	0	0	0	0	85	0	secchi unl	0	0	0.0886	0	0	0	0	0	0	2.2	1.8	2.5	2.3		0	2	1	int	0	0	0	0	y	11.2726	0	12
289	3-3-6	2005-08-26 09:44:00	90	0	90	5	11	9	7	21	18					0	0	0	0	0	80	0	secchi unl	3	0	0.0885	0.3514	0	0	0	0	0	1.8	2	2.1	2.4	1.6	0	2	1	int	0	0	0	0	y	11.2599	45	13.2
290	3-3-9	2005-08-26 10:02:00	0	0	0	0										0	0	0	0	0	120	0	secchi 100	0	0	0	0	0	0	0	0	0						0	2	1	ext	0	0	0	0		0	0
291	3-3-10	2005-08-26 10:07:00	0	0	0	0										0	0	0	0	0	110	0	secchi 90	0	0	0	0	0	0	0	0	0						0	2	1	ext	0	0	0	0		0	0
292	3-2-10	2005-08-26 10:20:00	100	0	100	0	8	17	18	17	21					0	0	0	0	0	55	0	secchi unl on margin of bare soil	0	0	0	0	0	0	0	0	0						0	2	1	ext	0	0	0	0		0	0	16.2
293	3-2-9	2005-08-26 10:27:00	50	0	50	0	10	16	14	5	11					0	0	0	0	0	80	0	secchi unl	0	0	0	0	0	0	0	0	0						0	2	1	ext	0	0	0	0	y	0	0	11.2
294	3-2-8	2005-08-26 10:32:00	50	0	50	0	5	7	8	6	7					0	0	0	0	0	70	0	secchi unl	0	0	0	0	0	0	0	0	0						0	2	1	int	0	0	0	0		0	0	6.6
295	3-2-7	2005-08-26 10:38:00	90	0	90	0	5	10	9	7	8					0	0	0	0	0	70	0	secchi unl	1	0	0.0442	0.839	0	0	0	0	0	1.8	1.7	1.9	2	2.3	0	2	1	int	0	0	0	0		5.62357	107	7.8
296	3-2-4	2005-08-26 11:00:00	70	0	70	0	18	16	15	9	12					0	0	0	0	0	65	0	secchi unl	0	0	0	0.015	0	0	0	0	0						0	2	1	int	0	0	0	0		0	2	14
297	3-2-3	2005-08-26 11:07:00	20	0	20	20	20	19	12	18	10					0	0	0	0	0	75	0	secchi unl	0	0	0	1.8789	0	0	0	0	0						0	2	1	int	0	0	0	0	y	0	239	15.8
298	3-2-6	2005-08-26 10:46:00	80	0	80	0	11	10	7	9	11					0	0	0	0	0	70	0	secchi unl	0	0	0	0	0	0	0	0	0						0	2	1	int	0	0	0	0		0	0	9.6
299	3-2-5	2005-08-26 10:49:00	80	0	80	0	19	6	9	9	6					0	0	0	0	0	0	0	secch unl	0	0	0	0	0	0	0	0	0						0	2	1	int	0	0	0	0		0	0	9.8
300	3-1-3	2005-08-26 12:02:00	40	0	40	20	18	12	11	9	19					0	0	0	0	0	127	0	secch unl	0	0	0	0	0	0	0	0	0						0	2	1	int	0	0	0	0		0	0	13.8
301	3-1-4	2005-08-26 12:09:00	0	0	0	0										0	0	0	0	0	140	0	secchi 105	0	0	0	0	0	0	0	0	0						0	2	1	int	0	0	0	0		0	0
302	3-1-1	2005-08-26 11:51:00	0	0	0	0										0	0	0	0	0	130	0	secchi 95	0	0	0	0	0	0	0	0	0						0	2	1	ext	0	0	0	0		0	0
303	3-1-2	2005-08-26 11:52:00	10	5	5	40	9	16	17	21	7					0	0	0	0	0	105	0	secchi 95	2	0	0.009	0.1312	0	0	0	0	0	1.6	1.7	1.5	2.1		0	2	1	ext	0	0	0	0	y	1.14507	17	14
304	3-1-7	2005-08-26 12:31:00	80	0	80	20	18	16	12	8	10					0	0	0	0	0	132	0	secchi 110	2	0	0.0024	0.3599	0	0	0	0	0	1.3					0	2	1	int	0	0	0	0	y	0.305352	46	12.8
305	3-1-8	2005-08-26 12:38:00	60	0	60	0	7	8	6	13	13					0	0	0	0	0	110	0	secchi unl	0	0	0.0097	0.1463	0	0	0	0	0	1.6	1.7	1.5			0	2	1	int	0	0	0	0		1.23413	19	9.4
306	3-1-5	2005-08-26 12:15:00	0	0	0	0										0	0	0	0	0	145	0	secchi 90	0	0	0	0	0	0	0	0	0						0	2	1	int	0	0	0	0		0	0
307	3-1-6	2005-08-26 12:24:00	0	0	0	0										0	0	0	0	0	180	0	secchi 65	0	0	0	0	0	0	0	0	0						0	2	1	int	0	0	0	0		0	0
308	4-2-10	2005-10-27 13:35:00	0	0	0	0										0	0	0	0	0	42	0	secchi unlimited	0	0	0	0	0	0	0	0	0						0	3	1	ext	0	0	0	0		0	0
309	4-2-9	2005-10-27 01:25:00	10	10	0	0	65	54	60	60	39					0	0	0	0	0	65	0	secchi unlimited	2	0	0.3124	0.4662	0	0	0	0	0	2	3.5	4.1	1.9	3.8	0	3	1	ext	0	0	0	0		39.7467	59	55.6
310	4-2-7	2005-10-27 01:05:00	30	30	0	10	46	41	38	33	41					0	0	0	0	0	62	0	secchi unlimited	3	0	0.2189	0.6484	0	0	0	0	0	2.5	3.5	2.3	1.8	3.4	0	3	1	int	0	0	0	0	y	27.8506	82	39.8
311	4-2-8	2005-10-27 01:15:00	40	40	0	0	44	36	34	49	48					0	0	0	0	0	55	0	secchi unlimited	3	0	0.232	0.7049	0	0	0	0	0	3.4	3.8	2.5	3.2	2.5	0	3	1	int	0	0	0	0		29.5174	90	42.2
312	4-2-5	2005-10-27 12:43:00	20	20	0	10	15	35	39	38	31					0	0	0	0	0	105	0	secchi unlimited	4	0	0.3266	0.7779	0	0	0	0	0	2.2	3.9	2.5	3.6	2.4	0	3	1	int	0	0	0	0	y	41.5533	99	31.6
313	4-2-6	2005-10-27 12:52:00	10	10	0	10	46	25	37	44	47					0	0	0	0	0	75	0	secchi unlimited	1	0	0.0877	0.6016	0	0	0	0	0	4.2	2.6	3.6	4.1	3.4	0	3	1	int	0	0	0	0	y	11.1581	77	39.8
314	4-2-3	2005-10-27 12:26:00	0	0	0	10										0	0	0	0	0	155	0	secchi unlimited	0	0	0	0	0	0	0	0	0						0	3	1	int	0	0	0	0	y	0	0
315	4-2-4	2005-10-27 12:34:00	10	10	0	10	36	40	36	33	29					0	0	0	0	0	135	0	secchi unlimited	2	0	0.1387	0.1444	0	0	0	0	0	3.4	2.8	3.1	3.2	3.5	0	3	1	int	0	0	0	0	y	17.6468	18	34.8
316	4-2-1	2005-10-27 12:09:00	0	0	0	0										0	0	0	0	0	240	0	secchi unlimited	0	0	0	0	0	0	0	0	0						0	3	1	ext	0	0	0	0		0	0
317	4-2-2	2005-10-27 12:18:00	0	0	0	0										0	0	0	0	0	0	0	Data logger not taken out between sites	0	0	0	0	0	0	0	0	0						0	3	1	ext	0	0	0	0		0	0
318	4-1-9	2005-10-27 11:30:00	50	50	0	0	50	48	33	32	44					0	0	0	0	0	65	0	Secchi unlimited	3	0	0.2221	1.0378	0	0	0	0	0	3.1	3	3.4	2	2.4	0	3	1	ext	0	0	0	0	y	28.2578	132	41.4
319	4-1-10	2005-10-27 11:41:00	5	5	0	0	20									0	0	0	0	0	0	0		0	0	0.0746	0	0	0	0	0	0	3.5	2.1	3.5	2.7	3.7	0	3	1	ext	0	0	0	0	y	9.49136	0	20
320	4-1-7	2005-10-27 11:06:00	45	45	0	0	59	26	61	48	37					0	0	0	0	0	80	0	secchi 75	6	0	0.6022	0.8447	0	0	0	0	0	3.2	3.7	3.2	2.5	2.8	0	3	1	int	0	0	0	0		76.6179	107	46.2
321	4-1-8	2005-10-27 11:18:00	20	20	0	0	56	60	43	45	53					0	0	0	0	0	75	0	secchi 70 forget to take datalogger out of water	4	0	1.2582	0.1131	0	0	0	0	0	3.8	1.7	3.5	4	2.5	0	3	1	int	0	0	0	0		160.081	14	51.4
322	4-1-5	2005-10-27 10:44:00	25	25	0	0	47	45	46	59	24					0	0	0	0	0	95	0	Secchi 80	2	0	0.1647	1.0387	0	0	0	0	0	2.4	2.5	2.6	2.6	2.2	0	3	1	int	0	0	0	0		20.9548	132	44.2
323	4-1-6	2005-10-27 10:54:00	30	30	0	0	71	65	58	54	55					0	0	0	0	0	72	0	unlimited secchi	5	0	0.4608	0.4279	0	0	0	0	0	2.5	1.8	2.8	2.9	2.8	0	3	1	int	0	0	0	0		58.6276	54	60.6
326	4-1-3	2005-10-27 10:13:00	20	20	0	0	45	33	44	41	47					0	0	0	0	0	110	0	secchi 80	1	0	0.3913	0.3348	0	0	0	0	0	3.1	2.1	1.8	2	2.4	0	3	1	int	0	0	0	0		49.7851	43	42
327	4-1-4	2005-10-27 10:30:00	25	25	0	0	34	52	48	48	26					0	0	0	0	0	105	0	secchi 75	2	0	0.3404	1.3228	0	0	0	0	0	2.3	3.2	4.5	3.4	2.8	0	3	1	int	0	0	0	0		43.3091	168	41.6
328	4-1-1	2005-10-27 10:44:00	0	0	0	0										0	0	0	0	0	195	0	secchi 90	0	0	0	0	0	0	0	0	0						0	3	1	ext	0	0	0	0		0	0
329	4-1-2	2005-10-27 10:59:00	20	20	0	5	54	60	40	44	47					0	0	0	0	0	115	0	secchi 80	9	0	0.4911	1.4455	0	0	0	0	0	3.5	2.4	3.1	3.3	4	0	3	1	ext	0	0	0	0	y	62.4827	184	49
331	4-3-10	2005-11-18 11:20:00	0	0	0	0										0	0	0	0	0	97	0	unlimited secchi	0	0	0	0	0	0	0	0	0						0	3	1	ext	0	0	0	0		0	0
332	4-3-9	2005-11-18 11:27:00	0	0	0	0										0	0	0	0	0	100	0	unlimited secchi	0	0	0	0	0	0	0	0	0						0	3	1	ext	0	0	0	0		0	0
333	4-3-8	2005-11-18 11:35:00	10	10	0	10										0	0	0	0	0	115	0	secchi unlimited	0	0	0	0	0	0	0	0	0						0	3	1	int	0	0	0	0	y	0	0
334	4-3-7	2005-11-18 11:46:00	20	20	0	10	31	27	17	15	45					0	0	0	0	0	118	0	secchi unlimited	4	0	0.0805	0.3714	0	0	0	0	0	2	2.3	1.8	2.9	1.7	0	3	1	int	0	0	0	0		10.242	47	27
335	4-3-6	2005-11-18 11:56:00	30	30	0	10	30	25	35	47	58					0	0	0	0	0	115	0	secchi unlimited	0	0	0.0722	0.0487	0	0	0	0	0	2.6	2.5	2.6	2.5	2	0	3	1	int	0	0	0	0	y	9.18601	6	39
336	4-3-5	2005-11-18 12:06:00	0	0	0	5										0	0	0	0	0	120	0	secchi unlimited	0	0	0	0	0	0	0	0	0						0	3	1	int	0	0	0	0	y	0	0
337	4-3-4	2005-11-18 12:17:00	30	30	0	10	40	37	45	47	38					0	0	0	0	0	110	0	unlimited sechi	1	0	0.2642	0.1773	0	0	0	0	0	2.9	3.5	3.2	2.6	1.8	0	3	1	int	0	0	0	0		33.6142	23	41.4
338	4-3-3	2005-11-18 12:26:00	10	10	0	5	27	14	22	30	28					0	0	0	0	0	105	0	secchi unlimited	3	0	0.1882	0.2154	0	0	0	0	0	2.8	1.9	1.7	1.3	2.6	0	3	1	int	0	0	0	0	y	23.9447	27	24.2
339	4-3-2	2005-11-18 12:33:00	10	10	0	10	60	40	39	42	28					0	0	0	0	0		0	secchi unlimited	8	0	0.2971	1.4643	0	0	0	0	0	3.5	2.5	2.8	1.7	1.9	0	3	1	ext	0	0	0	0	y	37.8	186	41.8
340	4-3-1	2005-11-18 12:45:00	20	20	0	10	37	40	41	38	25					0	0	0	0	0	140	0	secchi unlimited	4	0	0.3727	1.672	0	0	0	0	0	3.2	2.5	2.8	2.6	3.8	0	3	1	ext	0	0	0	0	y	47.4186	213	36.2
341	3-3-1	2005-11-18 13:29:00	0	0	0	0										0	0	0	0	0	135	0	secchi unlimited	0	0	0	0	0	0	0	0	0						0	3	1	ext	0	0	0	0		0	0
342	3-3-2	2005-11-18 13:36:00	10	10	0	0	23	22	14	21	19					0	0	0	0	0	130	0	secchi unlimited	4	0	0.0499	0.5894	0	0	0	0	0	2.7	2	2.2	2.9	2.1	0	3	1	ext	0	0	0	0		6.34878	75	19.8
343	3-3-3	2005-11-18 13:49:00	0	0	0	0										0	0	0	0	0	180	0	secchi 130	0	0	0	0	0	0	0	0	0						0	3	1	int	0	0	0	0		0	0
344	3-3-4	2005-11-18 13:56:00	10	10	0	0	10	11	9	17	15					0	0	0	0	0	85	0	secchi unlimited	3	0	0.0543	2.355	0	0	0	0	0	1.8	1.9	2.1	1.8	2	0	3	1	int	0	0	0	0		6.90859	300	12.4
345	3-3-5	2005-11-18 14:09:00	10	10	0	0	14	14	12	17	15					0	0	0	0	0	92	0	secchi unlimited	4	0	0.0897	0.2028	0	0	0	0	0	2	1.8	1.9	1.7	2	0	3	1	int	0	0	0	0		11.4125	26	14.4
346	3-3-6	2005-11-18 14:18:00	5	5	0	0	21	18	23	20	24					0	0	0	0	0	95	0	secchi unlimited	2	0	0.1142	0.3233	0	0	0	0	0	1.8	2.4	2	2.2	1.9	0	3	1	int	0	0	0	0		14.5297	41	21.2
347	3-3-7	2005-11-18 14:27:00	0	0	0	0										0	0	0	0	0	140	0	secchi 125	0	0	0	0	0	0	0	0	0						0	3	1	int	0	0	0	0		0	0
348	3-3-8	2005-11-18 14:33:00	5	5	0	0	20	14	12	16	21					0	0	0	0	0	105	0	secchi unlimited	0	0	0.0032	0.0593	0	0	0	0	0	2.5	2.8				0	3	1	int	0	0	0	0		0.407136	8	16.6
349	3-3-9	2005-11-18 14:41:00	0	0	0	0										0	0	0	0	0	130	0	secchi unlimited	0	0	0	0	0	0	0	0	0						0	3	1	ext	0	0	0	0		0	0
350	3-3-10	2005-11-18 14:50:00	0	0	0	0										0	0	0	0	0	85	0	secchi unlimited	0	0	0	0	0	0	0	0	0						0	3	1	ext	0	0	0	0		0	0
352	3-2-2	2005-11-21 09:17:00	20	0	20	0	10	9	11	20	10					0	0	0	0	0	65	0	secchi unlimited patchy area	0	0	0	0	0	0	0	0	0						0	3	1	ext	0	0	0	0		0	0	12
353	3-2-1	2005-11-21 09:06:00	20	10	10	0	15	14	25	35	30					0	0	0	0	0	96	0	secchi unlimited general area very patchy	3	0	0.0457	0.1389	0	0	0	0	0	1.5	1.8	2.5	1.9	1.7	0	3	1	ext	0	0	0	0		5.81441	18	23.8
354	3-2-3	2005-11-21 09:25:00	60	10	50	0	20	17	15	21	21					0	0	0	0	0	47	0	secchi unlimited	0	0	0.0009	0	0	0	0	0	0	1.9					0	3	1	int	0	0	0	0		0.114507	0	18.8
355	3-2-4	2005-11-21 09:42:00	60	10	50	0	30	21	30	22	35					0	0	0	0	0	47	0	unlimited	5	0	0.0572	0.3985	0	0	0	0	0	1.2	1.3	1.8	2.2	1.2	0	3	1	int	0	0	0	0		7.27756	51	27.6
356	3-2-5	2005-11-21 09:51:00	25	5	20	0	13	25	15	14	14					0	0	0	0	0	53	0	unlimited	3	0	0.0224	0.1305	0	0	0	0	0	1.2	2	1.5	1.6	2.2	0	3	1	int	0	0	0	0		2.84995	17	16.2
357	3-2-6	2005-11-21 10:02:00	80	30	50	0	15	17	22	17	15					0	0	0	0	0	56	0	unlimited	2	0	0.0771	0.2577	0	0	0	0	0	2	2.1	2	1.7	1.8	0	3	1	int	0	0	0	0		9.80943	33	17.2
358	3-2-7	2005-11-21 10:12:00	50	40	10	0	25	25	22	27	23					0	0	0	0	0	61	0	unlimited	8	0	0.069	0.9727	0	0	0	0	0	1.8	1.9	1.7	2.4	1.9	0	3	1	int	0	0	0	0		8.77887	124	24.4
359	3-2-8	2005-11-21 10:19:00	5	0	5	0	9	8								0	0	0	0	0	66	0	unlimited	1	0	0.0069	0.1412	0	0	0	0	0	3.2	1.2	1.4			0	3	1	int	0	0	0	0		0.877887	18	8.5
360	3-2-9	2005-11-21 10:29:00	0	0	0	0										0	0	0	0	0	69	0	unlimited	0	0	0	0	0	0	0	0	0						0	3	1	ext	0	0	0	0		0	0
361	3-2-10	2005-11-21 10:38:00	5	0	5	0	10	7								0	0	0	0	0	45	0	unlimited	0	0	0.0066	0.0101	0	0	0	0	0	1.5	1.8				0	3	1	ext	0	0	0	0		0.839718	1	8.5
362	3-1-1	2005-11-21 11:02:00	0	0	0	0										0	0	0	0	0	114	0	unlimited	0	0	0	0	0	0	0	0	0						0	3	1	ext	0	0	0	0		0	0
363	3-1-2	2005-11-21 11:06:00	10	5	5	0	15	9	10	7	7					0	0	0	0	0	96	0	unlimited	0	0	0.0079	0	0	0	0	0	0	2	2.5				0	3	1	ext	0	0	0	0		1.00512	0	9.6
364	3-1-3	2005-11-21 11:14:00	10	5	5	0	7	4	11	10	7					0	0	0	0	0	117	0	unlimited	2	0	0.0159	0.1378	0	0	0	0	0	1.3	1.4	1.2	1.4	1.3	0	3	1	int	0	0	0	0		2.02296	18	7.8
365	3-1-4	2005-11-21 11:27:00	0	0	0	0										0	0	0	0	0	127	0	unlimited	0	0	0	0	0	0	0	0	0						0	3	1	int	0	0	0	0		0	0
366	3-1-5	2005-11-21 11:32:00	0	0	0	0										0	0	0	0	0	132	0	unlimited	0	0	0	0	0	0	0	0	0						0	3	1	int	0	0	0	0		0	0
367	3-1-6	2005-11-21 11:37:00	0	0	0	0										0	0	0	0	0	133	0	unlimited	0	0	0	0	0	0	0	0	0						0	3	1	int	0	0	0	0		0	0
368	3-1-7	2005-11-21 11:47:00	30	10	20	0	12	15	17	18	11					0	0	0	0	0	104	0	unlimited	2	0	0.0441	0.2177	0	0	0	0	0	2	1.9	2	1.8	1.9	0	3	1	int	0	0	0	0		5.61084	28	14.6
369	3-1-8	2005-11-21 11:58:00	10	5	5	0	17	10	14	15	12					0	0	0	0	0	90	0	unlimited	1	0	0.0213	0.1587	0	0	0	0	0	1.5	1.8	1.7	1.8	1.5	0	3	1	int	0	0	0	0		2.71	20	13.6
370	3-1-9	2005-11-21 12:07:00	30	15	15	0	16	11	17	12	15					0	0	0	0	0	92	0	unlimited	1	0	0.0715	0	0	0	0	0	0	2	2.2	2.1	2.5	1.9	0	3	1	ext	0	0	0	0		9.09695	0	14.2
371	3-1-10	2005-11-21 12:16:00	15	5	10	0	16	12	22	16	15					0	0	0	0	0	105	0	unlimited	2	0	0.0295	0.2175	0	0	0	0	0	1.6	1.4	1.8	1.7	1.6	0	3	1	ext	0	0	0	0		3.75329	28	16.2
[truncated: 3 more columns]
