# Supplementary material for: Synthesizer: Expediting synthesis studies from context-free data with information retrieval techniques
Source: PLoS One. 2017 Apr 24;12(4):e0175860. doi: 10.1371/journal.pone.0175860 (PMC5402950; doi:10.1371/journal.pone.0175860)
Supplement: S1 Dataset — (ZIP) [file pone.0175860.s001.zip › SampleAnnotationsSupplement/ECOLOGY_B/SAV2006.csv]

uniqueid	station id	biomasscollected	sample period	Date Time	Date Excel	Date txt	Time Excel	Time txt	Per Cover sav	Z marina	R Maritima	Per cover Macro Algae	Sav Height1	Sav Height2	Sav Height3	Sav Height4	Sav Height5	Boat Scaring	Grazing	epiphytes	wasting disease	Temperature	Conductivity	Salinity	DO per	Do mg l	Depth	pH	Comments on field work	Stems in Core z	Zostera shootdensity	Stems in Core r	Ruppia shootdensity	Leaf biomass	Root biomass	Sav Height1 lab	Sav Height2 lab	Sav Height3 lab	Sav Height4 lab	Sav Height5 lab	Leaf width1	Leaf width2	Leaf width3	Leaf width4	Leaf width5	Turbidity	counter	int ext	levels
36	1-1-1	y	1	2006-06-12 07:57:59	2006-06-12 07:57:59	38880.3319444444	2006-06-12 07:57:59	38880.3319444444	0	0	0	0	0	NA	NA	NA	NA	NA	NA	NA	NA	18.61	43.43	28.04	103.7	8.2	170	8.08	NA	0	NA	0	0	0	0	NA	NA	NA	NA	NA	0	0	0	NA	0	NA	1	ext	NA
38	1-1-3	y	1	2006-06-12 08:25:00	2006-06-12 08:25:00	38880.3506944444	2006-06-12 08:25:00	38880.3506944444	40	40	0	0	0	NA	NA	NA	NA	NA	NA	NA	NA	18.66	43.14	27.83	105.3	8.33	170	8.13	NA	0	NA	0	0	0	0	NA	NA	NA	NA	NA	0	0	0	0	0	NA	1	int	NA
39	1-1-4	y	1	2006-06-12 08:37:00	2006-06-12 08:37:00	38880.3590277778	2006-06-12 08:37:00	38880.3590277778	50	50	0	0	34	23	43	37	NA	NA	NA	NA	NA	18.54	43.45	28.01	104.1	8.24	160	8.16	two pics	2	254.777070063694	0	0	0.262899994850159	0.737900018692017	NA	NA	NA	NA	NA	4	3.7	2.4	4.4	2.3	NA	1	int	NA
40	1-1-5	y	1	2006-06-12 08:58:59	2006-06-12 08:58:59	38880.3743055556	2006-06-12 08:58:59	38880.3743055556	80	80	0	0	34	30	31	40	NA	NA	NA	NA	NA	18.54	43.54	28.12	105.5	8.33	150	8.16	NA	3	382.165605095541	0	0	0.202900007367134	1.19910001754761	NA	NA	NA	NA	NA	2.4	1.4	4	4.5	3.8	NA	1	int	NA
31	1-1-6	y	1	2006-06-12 09:14:00	2006-06-12 09:14:00	38880.3847222222	2006-06-12 09:14:00	38880.3847222222	50	50	0	0	21	28	25	16	24	NA	NA	NA	NA	18.52	43.77	28.29	104.6	8.24	140	8.14	NA	4	509.554140127389	0	0	0.212300002574921	1.11259996891022	NA	NA	NA	NA	NA	2.8	1.8	3.3	2.2	3.4	NA	1	int	NA
32	1-1-7	y	1	2006-06-12 09:27:00	2006-06-12 09:27:00	38880.39375	2006-06-12 09:27:00	38880.39375	90	90	0	0	29	29	18	26	27	NA	NA	NA	NA	18.52	43.85	23.38	98.6	7.87	137	8.16	NA	2	254.777070063694	0	0	0.147400006651878	1.39419996738434	NA	NA	NA	NA	NA	3	3.5	3.2	3.4	2.7	NA	1	int	NA
34	1-1-9	y	1	2006-06-12 09:46:59	2006-06-12 09:46:59	38880.4076388889	2006-06-12 09:46:59	38880.4076388889	80	80	0	0	26	14	35	28	38	NA	NA	NA	NA	18.6	43.5	28.38	107.1	8.5	145	8.3	NA	2	254.777070063694	0	0	0.0668999999761581	1.24230003356934	NA	NA	NA	NA	NA	2.8	2.5	3.7	2.2	3.1	NA	1	ext	NA
51	1-2-10	y	1	2006-06-12 10:12:59	2006-06-12 10:12:59	38880.4256944444	2006-06-12 10:12:59	38880.4256944444	0	0	0	5	0	NA	NA	NA	NA	NA	NA	NA	NA	18.62	44.54	28.84	101.7	8	185	8.29	NA	0	NA	0	0	0	0	NA	NA	NA	NA	NA	0	0	0	0	0	NA	1	ext	NA
73	1-2-3	y	1	2006-06-12 11:16:59	2006-06-12 11:16:59	38880.4701388889	2006-06-12 11:16:59	38880.4701388889	50	50	0	5	30	38	30	29	32	NA	NA	NA	NA	18.62	44.82	29.03	107	8.41	150	8.19	NA	1	127.388535031847	0	0	0.129199996590614	0.966000020503998	NA	NA	NA	NA	NA	2.2	3.4	3.1	3	3.8	NA	1	int	NA
72	1-2-4	y	1	2006-06-12 11:03:00	2006-06-12 11:03:00	38880.4604166667	2006-06-12 11:03:00	38880.4604166667	100	95	5	0	21	20	24	NA	NA	NA	NA	NA	NA	18.54	44.58	28.91	102.4	8.06	135	8.21	NA	0	NA	0	0	0.0812000036239624	0.828999996185303	NA	NA	NA	NA	NA	4.5	4	3.8	4	3.9	NA	1	int	NA
71	1-2-5	y	1	2006-06-12 10:56:00	2006-06-12 10:56:00	38880.4555555556	2006-06-12 10:56:00	38880.4555555556	90	90	0	5	18	37	37	35	17	NA	NA	NA	NA	18.27	44.66	28.93	105.3	8.34	125	8.29	NA	2	254.777070063694	0	0	0.00430000014603138	1.64030003547668	NA	NA	NA	NA	NA	2.3	0	0	0	0	NA	1	int	NA
30	1-2-6	y	1	2006-06-12 10:44:59	2006-06-12 10:44:59	38880.4479166667	2006-06-12 10:44:59	38880.4479166667	0	0	0	0	40	36	36	25	33	NA	NA	NA	NA	18.36	44.44	28.77	105.3	8.33	135	8.22	too turbid to see bottom	3	382.165605095541	0	0	0.093800000846386	1.61960005760193	NA	NA	NA	NA	NA	3.3	2.2	3.3	4	2.8	NA	1	int	NA
29	1-2-7	y	1	2006-06-12 10:34:00	2006-06-12 10:34:00	38880.4402777778	2006-06-12 10:34:00	38880.4402777778	75	75	0	0	35	41	30	NA	NA	NA	NA	NA	NA	18.47	44.24	28.63	103.4	8.15	150	8.22	isopod	2	254.777070063694	0	0	0.0480000004172325	1.40160000324249	NA	NA	NA	NA	NA	3.3	2.5	1.9	1.6	1.9	NA	1	int	NA
28	1-2-8	y	1	2006-06-12 10:25:00	2006-06-12 10:25:00	38880.4340277778	2006-06-12 10:25:00	38880.4340277778	0	0	0	0	0	NA	NA	NA	NA	NA	NA	NA	NA	18.45	44.21	28.6	100.3	7.93	183	8.23	NA	0	NA	0	0	0	0	NA	NA	NA	NA	NA	0	0	0	0	0	NA	1	int	NA
46	1-3-1	y	1	2006-06-21 09:35:00	2006-06-21 09:35:00	38889.3993055556	2006-06-21 09:35:00	38889.3993055556	0	0	0	5	0	NA	NA	NA	NA	NA	NA	NA	NA	23.87	46.38	30.12	115.4	8.19	164	8.14	NA	0	NA	0	0	0	0	NA	NA	NA	NA	NA	0	0	0	0	0	NA	1	ext	NA
45	1-3-10	y	1	2006-06-21 10:56:00	2006-06-21 10:56:00	38889.4555555556	2006-06-21 10:56:00	38889.4555555556	5	5	0	0	33	12	13	NA	NA	NA	NA	NA	NA	24.87	46.37	30.09	132.5	9.25	125	8.3	NA	0	NA	0	0	0	0	NA	NA	NA	NA	NA	0	0	0	0	0	NA	1	ext	NA
47	1-3-2	y	1	2006-06-21 09:42:00	2006-06-21 09:42:00	38889.4041666667	2006-06-21 09:42:00	38889.4041666667	0	0	0	0	0	NA	NA	NA	NA	NA	NA	NA	NA	23.93	46.37	30.11	116.4	8.26	145	8.14	NA	0	NA	0	0	0	0	NA	NA	NA	NA	NA	0	0	0	0	0	NA	1	ext	NA
41	1-3-6	y	1	2006-06-21 10:11:00	2006-06-21 10:11:00	38889.4243055556	2006-06-21 10:11:00	38889.4243055556	5	5	0	5	28	29	17	32	NA	NA	NA	NA	NA	24.32	46.36	30.1	114.2	8.05	120	8.16	NA	1	127.388535031847	0	0	0.0362999998033047	0.333400011062622	NA	NA	NA	NA	NA	3.6	2.8	3.5	3.4	2.9	NA	1	int	NA
42	1-3-7	y	1	2006-06-21 10:23:00	2006-06-21 10:23:00	38889.4326388889	2006-06-21 10:23:00	38889.4326388889	90	90	0	0	31	28	24	17	NA	NA	NA	NA	NA	24.45	46.34	30.38	116.2	8.15	112	8.18	NA	6	764.331210191083	0	0	0.253800004720688	1.1550999879837	NA	NA	NA	NA	NA	2.8	2.9	4.4	2.5	3.4	NA	1	int	NA
43	1-3-8	y	1	2006-06-21 10:37:00	2006-06-21 10:37:00	38889.4423611111	2006-06-21 10:37:00	38889.4423611111	20	20	0	5	34	23	30	NA	NA	NA	NA	NA	NA	24.64	46.33	30.07	123.8	8.66	108	8.34	NA	0	NA	0	0	0.0520000010728836	0.665229976177216	NA	NA	NA	NA	NA	2.9	4	3.8	3.2	3.3	NA	1	int	NA
70	2-1-10	y	1	2006-06-13 10:02:59	2006-06-13 10:02:59	38881.41875	2006-06-13 10:02:59	38881.41875	0	0	0	0	0	NA	NA	NA	NA	NA	NA	NA	NA	19.54	45.38	29.45	108.9	8.4	173	8.27	NA	0	NA	0	0	0	0	NA	NA	NA	NA	NA	0	0	0	0	0	NA	1	ext	NA
63	2-1-3	y	1	2006-06-13 08:35:00	2006-06-13 08:35:00	38881.3576388889	2006-06-13 08:35:00	38881.3576388889	10	10	0	5	28	24	24	24	NA	NA	NA	NA	NA	19.07	45.44	29.49	113	8.79	160	8.21	NA	0	NA	0	0	0.0261000003665686	0.356099992990494	NA	NA	NA	NA	NA	3	4.8	3.3	0	0	NA	1	int	NA
64	2-1-4	y	1	2006-06-13 08:51:59	2006-06-13 08:51:59	38881.3694444444	2006-06-13 08:51:59	38881.3694444444	5	5	0	0	38	36	NA	NA	NA	NA	NA	NA	NA	19.15	45.47	29.51	113.9	8.82	170	8.2	NA	2	254.777070063694	0	0	0.0705000013113022	0.713199973106384	NA	NA	NA	NA	NA	0	0	0	0	0	NA	1	int	NA
65	2-1-5	y	1	2006-06-13 09:06:00	2006-06-13 09:06:00	38881.3791666667	2006-06-13 09:06:00	38881.3791666667	20	20	0	5	24	39	31	NA	NA	NA	NA	NA	NA	19.13	45.38	29.45	119.6	9.29	188	8.25	NA	0	NA	0	0	0.0322999991476536	0.0498999990522861	NA	NA	NA	NA	NA	3.2	4.6	4.8	3.1	3.2	NA	1	int	NA
66	2-1-6	y	1	2006-06-13 09:19:00	2006-06-13 09:19:00	38881.3881944444	2006-06-13 09:19:00	38881.3881944444	10	10	0	0	26	39	24	NA	NA	NA	NA	NA	NA	19.09	45.4	29.46	112.6	8.76	166	8.19	isopod	2	254.777070063694	0	0	0.0627999976277351	0.194700002670288	NA	NA	NA	NA	NA	3.5	4	3.8	2.5	2.9	NA	1	int	NA
67	2-1-7	y	1	2006-06-13 09:35:00	2006-06-13 09:35:00	38881.3993055556	2006-06-13 09:35:00	38881.3993055556	5	5	0	0	18	34	17	NA	NA	NA	NA	NA	NA	19.29	45.4	29.46	114.8	8.88	143	8.21	NA	2	254.777070063694	0	0	0.0320000015199184	0.866299986839294	NA	NA	NA	NA	NA	4.1	3.5	4.4	3.1	2.2	NA	1	int	NA
5	2-2-1	y	1	2006-06-13 12:01:59	2006-06-13 12:01:59	38881.5013888889	2006-06-13 12:01:59	38881.5013888889	0	0	0	2	0	NA	NA	NA	NA	NA	NA	NA	NA	20.79	45.55	29.56	123.4	9.29	75	8.15	NA	0	NA	0	0	0	0	NA	NA	NA	NA	NA	0	0	0	0	0	NA	1	ext	NA
4	2-2-2	y	1	2006-06-13 11:53:00	2006-06-13 11:53:00	38881.4951388889	2006-06-13 11:53:00	38881.4951388889	5	5	0	5	26	22	18	NA	NA	NA	NA	NA	NA	20.09	45.59	29.59	117.4	8.95	62	8.11	NA	2	254.777070063694	0	0	0.0971999987959862	0.101499997079372	NA	NA	NA	NA	NA	2.2	2.8	2.9	2.1	2.4	NA	1	ext	NA
3	2-2-3	y	1	2006-06-13 11:35:59	2006-06-13 11:35:59	38881.4833333333	2006-06-13 11:35:59	38881.4833333333	5	5	0	5	14	NA	NA	NA	NA	NA	NA	NA	NA	19.53	45.61	29.61	108.9	8.38	79	8.07	NA	2	254.777070063694	0	0	0.0386000014841557	0.672900021076202	NA	NA	NA	NA	NA	1.8	2.5	2	1.6	2.2	NA	1	int	NA
82	2-2-4	y	1	2006-06-13 11:25:00	2006-06-13 11:25:00	38881.4756944444	2006-06-13 11:25:00	38881.4756944444	0	0	0	5	0	NA	NA	NA	NA	NA	NA	NA	NA	19.45	45.58	29.59	100.3	7.74	107	8.01	NA	0	NA	0	0	0	0	NA	NA	NA	NA	NA	0	0	0	0	0	NA	1	int	NA
81	2-2-5	y	1	2006-06-13 11:13:59	2006-06-13 11:13:59	38881.4680555556	2006-06-13 11:13:59	38881.4680555556	0	0	0	0	0	NA	NA	NA	NA	NA	NA	NA	NA	19.45	45.51	29.54	113.3	8.66	123	8.06	NA	0	NA	0	0	0	0	NA	NA	NA	NA	NA	0	0	0	0	0	NA	1	int	NA
10	2-2-6	y	1	2006-06-13 11:03:59	2006-06-13 11:03:59	38881.4611111111	2006-06-13 11:03:59	38881.4611111111	10	10	0	0	38	61	40	NA	NA	NA	NA	NA	NA	19.39	45.5	29.53	108.3	8.36	151	8.08	NA	0	NA	0	0	0.0103000001981854	0.14190000295639	NA	NA	NA	NA	NA	4	0	0	0	0	NA	1	int	NA
9	2-2-7	y	1	2006-06-13 10:52:00	2006-06-13 10:52:00	38881.4527777778	2006-06-13 10:52:00	38881.4527777778	5	5	0	0	30	26	54	48	56	NA	NA	NA	NA	19.25	45.5	29.53	98.7	7.65	163	8.03	NA	0	NA	0	0	0	0.0342000015079975	NA	NA	NA	NA	NA	0	0	0	0	0	NA	1	int	NA
8	2-2-8	y	1	2006-06-13 10:38:59	2006-06-13 10:38:59	38881.44375	2006-06-13 10:38:59	38881.44375	50	50	0	0	49	28	32	30	NA	NA	NA	NA	NA	19.14	45.43	29.49	103	8	150	8.03	NA	1	127.388535031847	0	0	0.804000020027161	0.100000001490116	NA	NA	NA	NA	NA	2.4	3	4.2	3.7	3.7	NA	1	int	NA
7	2-2-9	y	1	2006-06-13 10:31:00	2006-06-13 10:31:00	38881.4381944444	2006-06-13 10:31:00	38881.4381944444	0	0	0	0	0	NA	NA	NA	NA	NA	NA	NA	NA	19.13	45.45	29.49	99.8	7.66	155	7.99	NA	0	NA	0	0	0	0	NA	NA	NA	NA	NA	0	0	0	0	0	NA	1	ext	NA
11	2-3-1	y	1	2006-06-13 12:14:00	2006-06-13 12:14:00	38881.5097222222	2006-06-13 12:14:00	38881.5097222222	0	0	0	0	0	NA	NA	NA	NA	NA	NA	NA	NA	19.89	45.69	29.67	114.2	8.73	183	8.07	NA	0	0	0	0	0	0	NA	NA	NA	NA	NA	0	0	0	0	0	NA	1	ext	NA
13	2-3-3	y	1	2006-06-13 12:24:59	2006-06-13 12:24:59	38881.5173611111	2006-06-13 12:24:59	38881.5173611111	5	5	0	0	19	15	NA	NA	NA	NA	NA	NA	NA	20.12	45.59	29.59	129.8	9.89	104	8.16	NA	1	127.388535031847	0	0	0.0200999993830919	0.146200001239777	NA	NA	NA	NA	NA	2.5	3	2	2.2	2.5	NA	1	int	NA
14	2-3-4	y	1	2006-06-13 12:33:00	2006-06-13 12:33:00	38881.5229166667	2006-06-13 12:33:00	38881.5229166667	0	0	0	0	0	NA	NA	NA	NA	NA	NA	NA	NA	20.18	45.56	29.57	125.6	9.56	93	8.18	NA	0	0	0	0	0	0	NA	NA	NA	NA	NA	0	0	0	0	0	NA	1	int	NA
15	2-3-5	y	1	2006-06-13 12:39:00	2006-06-13 12:39:00	38881.5270833333	2006-06-13 12:39:00	38881.5270833333	0	0	0	5	0	NA	NA	NA	NA	NA	NA	NA	NA	20.18	45.54	29.56	125.5	9.55	115	8.15	NA	0	0	0	0	0	0	NA	NA	NA	NA	NA	0	0	0	0	0	NA	1	int	NA
99	2-3-9	y	1	2006-06-13 12:58:00	2006-06-13 12:58:00	38881.5402777778	2006-06-13 12:58:00	38881.5402777778	5	5	0	0	35	25	21	43	NA	NA	NA	NA	NA	20.2	45.47	29.5	118	8.93	119	8.11	25% SAV all around site	0	0	0	0	0.015599999576807	0	NA	NA	NA	NA	NA	3.2	3.7	3.3	0	0	NA	1	ext	NA
126	3-1-1	y	1	2006-07-07 13:09:59	2006-07-07 13:09:59	38905.5486111111	2006-07-07 13:09:59	38905.5486111111	0	0	0	0	0	NA	NA	NA	NA	NA	NA	NA	NA	24.89	28.14	17.31	124.5	9.34	125	8.23	NA	0	0	0	0	0	0	NA	NA	NA	NA	NA	0	0	0	0	0	NA	1	ext	NA
131	3-1-3	y	1	2006-07-14 07:50:59	2006-07-14 07:50:59	38912.3270833333	2006-07-14 07:50:59	38912.3270833333	50	25	25	5	14	12	17	NA	NA	NA	NA	NA	NA	25.88	33	20.62	100.2	7.25	115	8.16	NA	8	1019.10828025478	0	0	0.0423999987542629	0.635999977588654	NA	NA	NA	NA	NA	1.4	2	1.6	2.1	1.4	NA	1	int	NA
132	3-1-4	y	1	2006-07-14 08:13:59	2006-07-14 08:13:59	38912.3430555556	2006-07-14 08:13:59	38912.3430555556	0	0	0	0	0	NA	NA	NA	NA	NA	NA	NA	NA	25.96	33.05	20.76	100.1	7.23	135	8.17	NA	0	0	0	0	0	0	NA	NA	NA	NA	NA	0	0	0	0	0	NA	1	int	NA
133	3-1-5	y	1	2006-07-14 08:19:59	2006-07-14 08:19:59	38912.3472222222	2006-07-14 08:19:59	38912.3472222222	0	0	0	0	0	NA	NA	NA	NA	NA	NA	NA	NA	26.05	34.58	21.7	98.2	7.05	135	8.17	NA	0	0	0	0	0	0	NA	NA	NA	NA	NA	0	0	0	0	0	NA	1	int	NA
134	3-1-6	y	1	2006-07-14 08:26:59	2006-07-14 08:26:59	38912.3520833333	2006-07-14 08:26:59	38912.3520833333	0	0	0	0	0	NA	NA	NA	NA	NA	NA	NA	NA	26.08	34.94	21.95	98.1	7.02	140	8.16	NA	0	0	0	0	0	0	NA	NA	NA	NA	NA	0	0	0	0	0	NA	1	int	NA
135	3-1-7	y	1	2006-07-14 08:29:59	2006-07-14 08:29:59	38912.3541666667	2006-07-14 08:29:59	38912.3541666667	90	70	20	0	16	12	11	11	NA	NA	NA	NA	NA	26.22	34.62	21.72	98.8	7.07	110	8.17	NA	6	764.331210191083	0	0	0.0430999994277954	0.578800022602081	NA	NA	NA	NA	NA	1.5	1.2	2.1	1.8	1.7	NA	1	int	NA
125	3-2-1	y	1	2006-07-07 12:59:00	2006-07-07 12:59:00	38905.5409722222	2006-07-07 12:59:00	38905.5409722222	0	0	0	0	0	NA	NA	NA	NA	NA	NA	NA	NA	25.2	28.27	17.43	130.7	9.76	80	8.36	NA	0	0	0	0	0	0	NA	NA	NA	NA	NA	0	0	0	0	0	NA	1	ext	NA
121	3-2-10	y	1	2006-07-07 12:23:00	2006-07-07 12:23:00	38905.5159722222	2006-07-07 12:23:00	38905.5159722222	90	0	90	0	0	NA	NA	NA	NA	NA	NA	NA	NA	25.5	30.79	19.1	150.2	10.97	48	8.35	NA	0	0	0	0	0	0	NA	NA	NA	NA	NA	0	0	0	0	0	NA	1	ext	NA
140	3-2-3	y	1	2006-07-14 09:22:00	2006-07-14 09:22:00	38912.3902777778	2006-07-14 09:22:00	38912.3902777778	100	0	100	0	13	48	29	NA	NA	NA	NA	NA	NA	25.85	37.9	24.02	96	6.82	75	8.11	rock-layered bottom	2	254.777070063694	0	0	0	0.12610000371933	NA	NA	NA	NA	NA	2.5	1.5	2.5	1.5	0	NA	1	int	NA
139	3-2-4	y	1	2006-07-14 09:11:00	2006-07-14 09:11:00	38912.3826388889	2006-07-14 09:11:00	38912.3826388889	30	5	25	25	15	9	15	NA	NA	NA	NA	NA	NA	26.12	36.49	23.03	104.2	7.41	65	8.2	3 snails and 1 crab found in core sample	0	0	0	0	0.0384000018239021	0.0658000037074089	NA	NA	NA	NA	NA	0	0	0	0	0	NA	1	int	NA
138	3-2-5	y	1	2006-07-14 09:03:00	2006-07-14 09:03:00	38912.3770833333	2006-07-14 09:03:00	38912.3770833333	50	0	50	25	6	18	14	NA	NA	NA	NA	NA	NA	26.2	36.12	22.77	105.3	7.49	70	8.2	NA	0	0	0	0	0	0	NA	NA	NA	NA	NA	0	0	0	0	0	NA	1	int	NA
137	3-2-6	y	1	2006-07-14 08:55:59	2006-07-14 08:55:59	38912.3722222222	2006-07-14 08:55:59	38912.3722222222	50	0	50	5	11	9	8	NA	NA	NA	NA	NA	NA	26.21	36.19	22.82	105.7	7.48	75	8.2	NA	7	891.71974522293	0	0	0	0	NA	NA	NA	NA	NA	2.8	2.7	1.8	2.8	2.5	NA	1	int	NA
136	3-2-7	y	1	2006-07-14 08:50:00	2006-07-14 08:50:00	38912.3680555556	2006-07-14 08:50:00	38912.3680555556	75	25	50	25	66	15	22	16	NA	NA	NA	NA	NA	26.23	36.03	22.71	102.8	7.3	80	8.19	NA	0	0	0	0	0.171100005507469	1.11349999904633	NA	NA	NA	NA	NA	0	0	0	0	0	NA	1	int	NA
111	3-3-1	y	1	2006-07-07 10:47:00	2006-07-07 10:47:00	38905.4493055556	2006-07-07 10:47:00	38905.4493055556	0	0	0	0	0	NA	NA	NA	NA	NA	NA	NA	NA	24.62	32.32	20.17	114.7	8.51	135	8.22	NA	0	0	0	0	0	0	NA	NA	NA	NA	NA	0	0	0	0	0	NA	1	ext	NA
120	3-3-10	y	1	2006-07-07 12:01:59	2006-07-07 12:01:59	38905.5013888889	2006-07-07 12:01:59	38905.5013888889	5	5	0	0	0	NA	NA	NA	NA	NA	NA	NA	NA	24.66	32.63	20.53	119.8	8.87	75	8.25	NA	0	0	0	0	0	0	NA	NA	NA	NA	NA	0	0	0	0	0	NA	1	ext	NA
113	3-3-3	y	1	2006-07-07 11:00:00	2006-07-07 11:00:00	38905.4583333333	2006-07-07 11:00:00	38905.4583333333	0	0	0	0	0	NA	NA	NA	NA	NA	NA	NA	NA	24.39	31.29	19.46	118.1	8.81	153	8.22	NA	0	0	0	0	0	0	NA	NA	NA	NA	NA	0	0	0	0	0	NA	1	int	NA
114	3-3-4	y	1	2006-07-07 11:05:00	2006-07-07 11:05:00	38905.4618055556	2006-07-07 11:05:00	38905.4618055556	75	75	0	5	19	19	23	NA	NA	yes	NA	NA	NA	24.5	31.1	19.33	124.2	9.28	80	8.29	boat scarring	6	764.331210191083	0	0	0.0688999965786934	0.854499995708466	NA	NA	NA	NA	NA	2.5	1.8	2.5	1.3	1.5	NA	1	int	NA
115	3-3-5	y	1	2006-07-07 11:15:00	2006-07-07 11:15:00	38905.46875	2006-07-07 11:15:00	38905.46875	75	25	50	25	21	17	18	NA	NA	NA	NA	NA	NA	24.55	31.5	19.6	126	9.34	75	8.3	good place for camera system	10	1273.88535031847	0	0	0.0388000011444092	0.345400005578995	NA	NA	NA	NA	NA	2.1	1.9	2	2.2	2.1	NA	1	int	NA
117	3-3-7	y	1	2006-07-07 11:39:59	2006-07-07 11:39:59	38905.4861111111	2006-07-07 11:39:59	38905.4861111111	0	0	0	0	0	NA	NA	NA	NA	NA	NA	NA	NA	24.03	31.27	19.45	122.4	9.21	130	8.26	NA	0	0	0	0	0	0	NA	NA	NA	NA	NA	0	0	0	0	0	NA	1	int	NA
118	3-3-8	y	1	2006-07-07 11:47:00	2006-07-07 11:47:00	38905.4909722222	2006-07-07 11:47:00	38905.4909722222	80	0	80	20	13	17	23	19	21	NA	NA	NA	NA	24.38	31.27	19.45	130.9	9.79	95	8.35	NA	3	382.165605095541	0	0	0.0247000008821487	0.263399988412857	NA	NA	NA	NA	NA	3.8	2	1.7	1.9	1.8	NA	1	int	NA
150	4-1-1	y	1	2006-07-14 11:22:00	2006-07-14 11:22:00	38912.4736111111	2006-07-14 11:22:00	38912.4736111111	0	0	0	0	0	NA	NA	NA	NA	NA	NA	NA	NA	24.84	43.24	27.82	117.9	8.33	210	8.12	NA	0	0	0	0	0	0	NA	NA	NA	NA	NA	0	0	0	0	0	NA	1	ext	NA
141	4-1-10	y	1	2006-07-14 10:08:00	2006-07-14 10:08:00	38912.4222222222	2006-07-14 10:08:00	38912.4222222222	5	5	0	0	0	NA	NA	NA	NA	NA	NA	NA	NA	20.16	45.33	29.43	84.5	6.46	105	7.82	sea robin found	2	254.777070063694	0	0	0	0.0601000003516674	NA	NA	NA	NA	NA	1.9	2.1	2.8	3	2	NA	1	ext	NA
149	4-1-2	y	1	2006-07-14 11:13:00	2006-07-14 11:13:00	38912.4673611111	2006-07-14 11:13:00	38912.4673611111	100	100	0	0	85	79	74	72	NA	NA	NA	NA	NA	24.38	43.9	28.31	119.4	8.48	135	8.15	NA	1	127.388535031847	0	0	0.117799997329712	0.771600008010864	NA	NA	NA	NA	NA	4.2	4.2	3.2	4.2	4.7	NA	1	ext	NA
148	4-1-3	y	1	2006-07-14 11:08:00	2006-07-14 11:08:00	38912.4638888889	2006-07-14 11:08:00	38912.4638888889	100	100	0	0	65	54	35	67	NA	NA	NA	NA	NA	24.39	43.87	28.29	122.2	8.65	120	8.15	secci disappears into seagrass	0	0	0	0	0.0920000001788139	0.897000014781952	NA	NA	NA	NA	NA	2.5	2.5	2.3	4	4.2	NA	1	int	NA
147	4-1-4	y	1	2006-07-14 10:56:00	2006-07-14 10:56:00	38912.4555555556	2006-07-14 10:56:00	38912.4555555556	100	100	0	0	78	81	50	92	92	NA	NA	NA	NA	24.43	43.8	28.25	121	8.58	120	8.15	NA	1	127.388535031847	0	0	0.997200012207031	1.16970002651215	NA	NA	NA	NA	NA	4.3	3.6	4.4	3.5	3.5	NA	1	int	NA
146	4-1-5	y	1	2006-07-14 10:44:59	2006-07-14 10:44:59	38912.4479166667	2006-07-14 10:44:59	38912.4479166667	100	100	0	0	54	65	60	43	NA	NA	NA	NA	NA	24.18	43.84	28.27	117.7	8.4	112	8.13	secci disappears into seagrass	1	127.388535031847	0	0	0.336800009012222	1.20650005340576	NA	NA	NA	NA	NA	3.9	3.1	4	3.4	3.3	NA	1	int	NA
145	4-1-6	y	1	2006-07-14 10:31:59	2006-07-14 10:31:59	38912.4388888889	2006-07-14 10:31:59	38912.4388888889	100	100	0	0	87	43	88	89	72	NA	NA	NA	NA	23.66	44.27	28.6	113	8.04	95	8.1	on edge of no SAV and high growth	4	509.554140127389	0	0	1.12000000476837	1.50929999351501	NA	NA	NA	NA	NA	4.9	5.6	3.8	3.2	4.6	NA	1	int	NA
144	4-1-7	y	1	2006-07-14 10:27:00	2006-07-14 10:27:00	38912.4354166667	2006-07-14 10:27:00	38912.4354166667	0	0	0	0	0	NA	NA	NA	NA	NA	NA	NA	NA	23.33	44.35	28.65	112.3	8.1	70	8.09	NA	0	0	0	0	0	0	NA	NA	NA	NA	NA	0	0	0	0	0	NA	1	int	NA
142	4-1-9	y	1	2006-07-14 10:15:00	2006-07-14 10:15:00	38912.4270833333	2006-07-14 10:15:00	38912.4270833333	0	0	0	0	0	NA	NA	NA	NA	NA	NA	NA	NA	23.34	43.45	28.02	103	7.47	95	8.05	macro stuck to camera system	0	0	0	0	0	0	NA	NA	NA	NA	NA	0	0	0	0	0	NA	1	ext	NA
160	4-2-1	y	1	2006-07-14 13:04:00	2006-07-14 13:04:00	38912.5444444444	2006-07-14 13:04:00	38912.5444444444	0	0	0	0	0	NA	NA	NA	NA	NA	NA	NA	NA	25.01	43.75	28.2	120.2	8.46	165	8.19	NA	0	0	0	0	0	0	NA	NA	NA	NA	NA	0	0	0	0	0	NA	1	ext	NA
159	4-2-2	y	1	2006-07-14 12:59:00	2006-07-14 12:59:00	38912.5409722222	2006-07-14 12:59:00	38912.5409722222	0	0	0	0	0	NA	NA	NA	NA	NA	NA	NA	NA	24.94	43.95	28.3	122.1	8.6	235	8.2	NA	0	0	0	0	0	0	NA	NA	NA	NA	NA	0	0	0	0	0	NA	1	ext	NA
158	4-2-3	y	1	2006-07-14 12:53:00	2006-07-14 12:53:00	38912.5368055556	2006-07-14 12:53:00	38912.5368055556	0	0	0	5	0	NA	NA	NA	NA	NA	NA	NA	NA	23.82	44.2	28.51	119.5	8.49	185	8.19	NA	0	0	0	0	0	0	NA	NA	NA	NA	NA	0	0	0	0	0	NA	1	int	NA
157	4-2-4	y	1	2006-07-14 12:42:00	2006-07-14 12:42:00	38912.5291666667	2006-07-14 12:42:00	38912.5291666667	100	100	0	0	71	49	48	NA	NA	NA	NA	NA	NA	19.63	47.08	30.7	92.9	7.14	150	7.87	NA	2	254.777070063694	0	0	0.104699999094009	1.11679995059967	NA	NA	NA	NA	NA	3.2	4.1	3.5	3.1	3.2	NA	1	int	NA
156	4-2-5	y	1	2006-07-14 12:32:00	2006-07-14 12:32:00	38912.5222222222	2006-07-14 12:32:00	38912.5222222222	100	100	0	0	93	84	89	NA	NA	NA	NA	NA	NA	17.86	47.91	31.25	92	7.21	130	7.85	NA	3	382.165605095541	0	0	0.129600003361702	2.47329998016357	NA	NA	NA	NA	NA	4.1	3.8	3.1	1.8	3.8	NA	1	int	NA
155	4-2-6	y	1	2006-07-14 12:17:00	2006-07-14 12:17:00	38912.5118055556	2006-07-14 12:17:00	38912.5118055556	100	100	0	0	81	87	50	NA	NA	NA	NA	NA	NA	20.25	46.69	30.4	100.4	7.6	95	7.93	NA	2	254.777070063694	0	0	0.33270001411438	1.10269999504089	NA	NA	NA	NA	NA	3.1	4.8	3.7	3.4	4.5	NA	1	int	NA
154	4-2-7	y	1	2006-07-14 12:06:00	2006-07-14 12:06:00	38912.5041666667	2006-07-14 12:06:00	38912.5041666667	0	0	0	0	30	38	NA	NA	NA	NA	NA	NA	NA	22.54	45.22	29.3	115.1	8.38	80	8.07	too turbid to see	0	0	0	0	0.0284000001847744	0.812900006771088	NA	NA	NA	NA	NA	3.4	2.6	2	2.7	2	NA	1	int	NA
153	4-2-8	y	1	2006-07-14 11:55:59	2006-07-14 11:55:59	38912.4972222222	2006-07-14 11:55:59	38912.4972222222	100	100	0	0	83	71	65	75	NA	NA	NA	NA	NA	18.34	47.56	31.03	104.5	8.13	75	7.93	NA	3	382.165605095541	0	0	0.0797000005841255	0.795400023460388	NA	NA	NA	NA	NA	4.7	3.3	3.1	4	3.7	NA	1	int	NA
110	4-3-1	y	1	2006-07-07 09:56:00	2006-07-07 09:56:00	38905.4138888889	2006-07-07 09:56:00	38905.4138888889	40	0	40	0	56	45	51	NA	NA	NA	NA	NA	NA	23.15	41.56	26.66	116.2	8.53	137	8.2	NA	4	509.554140127389	0	0	0.759400010108948	0.894299983978271	NA	NA	NA	NA	NA	4	4	2.5	4	2.8	NA	1	ext	NA
107	4-3-4	y	1	2006-07-07 09:35:00	2006-07-07 09:35:00	38905.3993055556	2006-07-07 09:35:00	38905.3993055556	90	90	0	5	77	78	65	NA	NA	NA	NA	NA	NA	23.39	41.77	26.81	115.1	8.4	100	8.2	NA	2	254.777070063694	0	0	0.161799997091293	0.749100029468536	NA	NA	NA	NA	NA	3.2	3.2	3.8	2.8	2.5	NA	1	int	NA
102	4-3-9	y	1	2006-07-07 09:08:00	2006-07-07 09:08:00	38905.3805555556	2006-07-07 09:08:00	38905.3805555556	0	0	0	0	0	NA	NA	NA	NA	NA	NA	NA	NA	23.17	41.58	26.68	113.6	8.29	100	8.15	NA	0	0	0	0	0	0	NA	NA	NA	NA	NA	0	0	0	0	0	NA	1	ext	NA
162	1-1-1	y	2	2006-08-10 07:56:00	2006-08-10 07:56:00	38939.3305555556	2006-08-10 07:56:00	38939.3305555556	0	0	0	0	0	NA	NA	NA	NA	NA	NA	NA	NA	26.23	47.88	31.16	88	5.96	185	7.91	NA	0	0	0	0	0	0	NA	NA	NA	NA	NA	0	0	0	0	0	NA	1	ext	NA
274	1-1-3	y	2	2006-09-21 08:35:00	2006-09-21 08:35:00	38981.3576388889	2006-09-21 08:35:00	38981.3576388889	10	10	0	10	0	NA	NA	NA	NA	NA	NA	NA	NA	19.06	36.688	23.26	89	7.18	190	8.11	NA	4	509.554140127389	0	0	0.144400000572205	0.246299996972084	NA	NA	NA	NA	NA	0	0	0	0	0	NA	1	int	NA
275	1-1-4	y	2	2006-09-21 08:45:59	2006-09-21 08:45:59	38981.3652777778	2006-09-21 08:45:59	38981.3652777778	10	10	0	10	0	NA	NA	NA	NA	NA	NA	NA	NA	18.86	37.578	23.89	99.4	8.02	170	8.13	NA	0	0	0	0	0	0	NA	NA	NA	NA	NA	0	0	0	0	0	NA	1	int	NA
276	1-1-5	y	2	2006-09-21 08:55:59	2006-09-21 08:55:59	38981.3722222222	2006-09-21 08:55:59	38981.3722222222	15	15	0	10	0	NA	NA	NA	NA	NA	NA	NA	NA	18.96	31.52	19.68	92.4	7.63	155	8.26	NA	0	0	0	0	0.0917000025510788	0.556500017642975	NA	NA	NA	NA	NA	0	0	0	0	0	NA	1	int	NA
277	1-1-6	y	2	2006-09-21 09:06:00	2006-09-21 09:06:00	38981.3791666667	2006-09-21 09:06:00	38981.3791666667	40	40	0	10	0	NA	NA	NA	NA	NA	NA	NA	NA	18.87	37.562	23.88	94.5	7.63	145	8.29	NA	2	254.777070063694	0	0	0.0966000035405159	0.595099985599518	NA	NA	NA	NA	NA	0	0	0	0	0	NA	1	int	NA
278	1-1-7	y	2	2006-09-21 09:14:00	2006-09-21 09:14:00	38981.3847222222	2006-09-21 09:14:00	38981.3847222222	40	40	0	10	0	NA	NA	NA	NA	NA	NA	NA	NA	18.84	37.704	23.98	95.3	7.69	150	8.31	NA	3	382.165605095541	0	0	0.185100004076958	7.30590009689331	NA	NA	NA	NA	NA	0	0	0	0	0	NA	1	int	NA
165	1-1-9	y	2	2006-08-10 08:39:59	2006-08-10 08:39:59	38939.3611111111	2006-08-10 08:39:59	38939.3611111111	10	10	0	25	0	NA	NA	NA	NA	NA	NA	NA	NA	26.4	47.76	31.06	95.5	6.45	150	8.21	NA	7	891.71974522293	0	0	0.238800004124641	1.31640005111694	NA	NA	NA	NA	NA	0	0	0	0	0	NA	1	ext	NA
167	1-2-10	y	2	2006-08-10 09:04:59	2006-08-10 09:04:59	38939.3784722222	2006-08-10 09:04:59	38939.3784722222	0	0	0	0	0	NA	NA	NA	NA	NA	NA	NA	NA	26.56	47.53	30.9	100.1	6.75	185	8.08	NA	0	0	0	0	0	0	NA	NA	NA	NA	NA	0	0	0	0	0	NA	1	ext	NA
404	1-2-3	y	2	2006-09-21 10:07:00	2006-09-21 10:07:00	38981.4215277778	2006-09-21 10:07:00	38981.4215277778	10	10	0	10	0	NA	NA	NA	NA	NA	NA	NA	NA	19.51	37.652	23.94	94.3	7.51	160	8.14	NA	1	127.388535031847	0	0	0.0737999975681305	0.517300009727478	NA	NA	NA	NA	NA	0	0	0	0	0	NA	1	int	NA
282	1-2-4	y	2	2006-09-21 09:58:00	2006-09-21 09:58:00	38981.4152777778	2006-09-21 09:58:00	38981.4152777778	10	10	0	5	0	NA	NA	NA	NA	NA	NA	NA	NA	19.27	38.505	24.54	91.6	7.31	145	8.13	NA	0	0	0	0	0.0395999997854233	0.322800010442734	NA	NA	NA	NA	NA	0	0	0	0	0	NA	1	int	NA
281	1-2-5	y	2	2006-09-21 09:48:00	2006-09-21 09:48:00	38981.4083333333	2006-09-21 09:48:00	38981.4083333333	40	40	0	10	0	NA	NA	NA	NA	NA	NA	NA	NA	18.8	38.061	24.23	94.6	7.63	140	8.16	NA	3	382.165605095541	0	0	0.511600017547607	0.701499998569489	NA	NA	NA	NA	NA	0	0	0	0	0	NA	1	int	NA
280	1-2-6	y	2	2006-09-21 09:40:00	2006-09-21 09:40:00	38981.4027777778	2006-09-21 09:40:00	38981.4027777778	25	25	0	5	0	NA	NA	NA	NA	NA	NA	NA	NA	18.59	37.352	23.73	94.1	7.64	140	8.21	NA	16	2038.21656050955	0	0	0.367599993944168	0.557299971580505	NA	NA	NA	NA	NA	0	0	0	0	0	NA	1	int	NA
279	1-2-7	y	2	2006-09-21 09:26:00	2006-09-21 09:26:00	38981.3930555556	2006-09-21 09:26:00	38981.3930555556	5	5	0	5	0	NA	NA	NA	NA	NA	NA	NA	NA	18.52	34.414	21.68	92.7	7.63	155	8.23	NA	3	382.165605095541	0	0	0.0207000002264977	0.45210000872612	NA	NA	NA	NA	NA	0	0	0	0	0	NA	1	int	NA
169	1-2-8	y	2	2006-08-10 09:20:00	2006-08-10 09:20:00	38939.3888888889	2006-08-10 09:20:00	38939.3888888889	0	0	0	0	0	NA	NA	NA	NA	NA	NA	NA	NA	26.35	47.7	31.02	97.7	6.61	185	8.05	NA	0	0	0	0	0.0544000007212162	0	NA	NA	NA	NA	NA	0	0	0	0	0	NA	1	int	NA
172	1-3-1	y	2	2006-08-10 09:56:00	2006-08-10 09:56:00	38939.4138888889	2006-08-10 09:56:00	38939.4138888889	0	0	0	0	0	NA	NA	NA	NA	NA	NA	NA	NA	25.91	47.6	30.96	101	6.39	220	8.03	NA	0	0	0	0	0	0	NA	NA	NA	NA	NA	0	0	0	0	0	NA	1	ext	NA
181	1-3-10	y	2	2006-08-10 10:57:00	2006-08-10 10:57:00	38939.45625	2006-08-10 10:57:00	38939.45625	0	0	0	15	0	NA	NA	NA	NA	NA	NA	NA	NA	25.67	47.63	30.99	97.8	6.67	190	7.93	NA	0	0	0	0	0	0	NA	NA	NA	NA	NA	0	0	0	0	0	NA	1	ext	NA
173	1-3-2	y	2	2006-08-10 10:01:00	2006-08-10 10:01:00	38939.4173611111	2006-08-10 10:01:00	38939.4173611111	0	0	0	0	0	NA	NA	NA	NA	NA	NA	NA	NA	26.41	47.65	30.99	107.5	7.29	200	8.13	NA	0	0	0	0	0	0	NA	NA	NA	NA	NA	0	0	0	0	0	NA	1	ext	NA
177	1-3-6	y	2	2006-08-10 10:24:00	2006-08-10 10:24:00	38939.4333333333	2006-08-10 10:24:00	38939.4333333333	50	50	0	5	22	24	18	NA	NA	NA	NA	NA	NA	25.67	47.6	30.97	95.4	6.52	180	7.93	NA	0	0	0	0	0.0239000003784895	0.310499995946884	NA	NA	NA	NA	NA	0	0	0	0	0	NA	1	int	NA
178	1-3-7	y	2	2006-08-10 10:34:59	2006-08-10 10:34:59	38939.4409722222	2006-08-10 10:34:59	38939.4409722222	25	25	0	75	19	21	16	NA	NA	NA	NA	NA	NA	25.61	47.61	30.97	88.4	6.06	175	7.82	NA	1	127.388535031847	0	0	0.110399998724461	0.351000010967255	NA	NA	NA	NA	NA	0	0	0	0	0	NA	1	int	NA
179	1-3-8	y	2	2006-08-10 10:41:00	2006-08-10 10:41:00	38939.4451388889	2006-08-10 10:41:00	38939.4451388889	75	75	0	5	21	27	25	14	NA	NA	NA	NA	NA	25.59	47.62	30.99	92.7	6.35	NA	7.92	NA	2	254.777070063694	0	0	0.100000001490116	0.247500002384186	NA	NA	NA	NA	NA	0	0	0	0	0	NA	1	int	NA
268	2-1-10	y	2	2006-09-21 11:37:00	2006-09-21 11:37:00	38981.4840277778	2006-09-21 11:37:00	38981.4840277778	0	0	0	10	0	NA	NA	NA	NA	NA	NA	NA	NA	19.51	38.803	24.75	99.5	7.89	155	8.26	NA	0	0	0	0	0	0	NA	NA	NA	NA	NA	0	0	0	0	0	NA	1	ext	NA
271	2-1-3	y	2	2006-09-21 10:34:59	2006-09-21 10:34:59	38981.4409722222	2006-09-21 10:34:59	38981.4409722222	15	15	0	10	0	NA	NA	NA	NA	NA	NA	NA	NA	19.29	37.611	23.91	98.3	7.87	170	8.25	NA	3	382.165605095541	0	0	0.103500001132488	0.657000005245209	NA	NA	NA	NA	NA	0	0	0	0	0	NA	1	int	NA
272	2-1-4	y	2	2006-09-21 10:47:59	2006-09-21 10:47:59	38981.45	2006-09-21 10:47:59	38981.45	5	5	0	5	0	NA	NA	NA	NA	NA	NA	NA	NA	19.14	36.967	23.46	98	7.88	175	8.25	NA	0	0	0	0	0.122699998319149	0.351900011301041	NA	NA	NA	NA	NA	0	0	0	0	0	NA	1	int	NA
273	2-1-5	y	2	2006-09-21 10:59:00	2006-09-21 10:59:00	38981.4576388889	2006-09-21 10:59:00	38981.4576388889	0	0	0	10	0	NA	NA	NA	NA	NA	NA	NA	NA	18.87	39.161	25	96.6	7.74	190	8.21	NA	0	0	0	0	0	0	NA	NA	NA	NA	NA	0	0	0	0	0	NA	1	int	NA
264	2-1-6	y	2	2006-09-21 11:05:00	2006-09-21 11:05:00	38981.4618055556	2006-09-21 11:05:00	38981.4618055556	5	5	0	5	0	NA	NA	NA	NA	NA	NA	NA	NA	19.16	38.856	24.79	98.9	7.89	110	8.24	NA	0	0	0	0	0.103500001132488	0.251500010490417	NA	NA	NA	NA	NA	0	0	0	0	0	NA	1	int	NA
265	2-1-7	y	2	2006-09-21 11:15:00	2006-09-21 11:15:00	38981.46875	2006-09-21 11:15:00	38981.46875	10	10	0	5	0	NA	NA	NA	NA	NA	NA	NA	NA	19.31	39.316	25.11	97.4	7.74	110	8.23	NA	2	254.777070063694	0	0	0.173299998044968	1.35669994354248	NA	NA	NA	NA	NA	0	0	0	0	0	NA	1	int	NA
257	2-2-1	y	2	2006-09-21 12:56:59	2006-09-21 12:56:59	38981.5395833333	2006-09-21 12:56:59	38981.5395833333	0	0	0	0	0	NA	NA	NA	NA	NA	NA	NA	NA	20.12	39.094	24.95	114.5	8.97	60	8.37	NA	0	0	0	0	0	0	NA	NA	NA	NA	NA	0	0	0	0	0	NA	1	ext	NA
256	2-2-2	y	2	2006-09-21 12:48:00	2006-09-21 12:48:00	38981.5333333333	2006-09-21 12:48:00	38981.5333333333	60	60	0	5	24	21	22	26	23	NA	NA	NA	NA	20.15	39.295	25.09	133.2	10.42	45	8.47	NA	4	509.554140127389	0	0	0.268200010061264	0.823400020599365	NA	NA	NA	NA	NA	0	0	0	0	0	NA	1	ext	NA
255	2-2-3	y	2	2006-09-21 12:40:00	2006-09-21 12:40:00	38981.5277777778	2006-09-21 12:40:00	38981.5277777778	40	40	0	5	0	NA	NA	NA	NA	NA	NA	NA	NA	19.62	39.335	25.12	116.6	9.21	45	8.34	NA	0	0	0	0	0.0636999979615211	0.137899994850159	NA	NA	NA	NA	NA	0	0	0	0	0	NA	1	int	NA
254	2-2-4	y	2	2006-09-21 12:23:00	2006-09-21 12:23:00	38981.5159722222	2006-09-21 12:23:00	38981.5159722222	0	0	0	60	0	NA	NA	NA	NA	NA	NA	NA	NA	19.54	39.435	25.19	103.2	8.16	90	8.28	NA	1	127.388535031847	0	0	0	0	NA	NA	NA	NA	NA	0	0	0	0	0	NA	1	int	NA
253	2-2-5	y	2	2006-09-21 12:24:59	2006-09-21 12:24:59	38981.5173611111	2006-09-21 12:24:59	38981.5173611111	20	20	0	20	0	NA	NA	NA	NA	NA	NA	NA	NA	19.94	36.524	23.14	106.9	8.49	100	8.27	NA	1	127.388535031847	0	0	0.419699996709824	0.200499996542931	NA	NA	NA	NA	NA	0	0	0	0	0	NA	1	int	NA
263	2-2-6	y	2	2006-09-21 12:20:00	2006-09-21 12:20:00	38981.5138888889	2006-09-21 12:20:00	38981.5138888889	0	0	0	10	0	NA	NA	NA	NA	NA	NA	NA	NA	20.01	39.366	25.14	104.5	8.19	125	8.26	NA	0	0	0	0	0	0	NA	NA	NA	NA	NA	0	0	0	0	0	NA	1	int	NA
262	2-2-7	y	2	2006-09-21 12:14:59	2006-09-21 12:14:59	38981.5104166667	2006-09-21 12:14:59	38981.5104166667	0	0	0	0	0	NA	NA	NA	NA	NA	NA	NA	NA	19.69	39.278	25.08	104.6	8.25	120	8.28	NA	0	0	0	0	0	0	NA	NA	NA	NA	NA	0	0	0	0	0	NA	1	int	NA
261	2-2-8	y	2	2006-09-21 12:08:00	2006-09-21 12:08:00	38981.5055555556	2006-09-21 12:08:00	38981.5055555556	0	0	0	10	0	NA	NA	NA	NA	NA	NA	NA	NA	19.57	39.549	25.27	110.2	8.71	180	8.3	NA	0	0	0	0	0	0	NA	NA	NA	NA	NA	0	0	0	0	0	NA	1	int	NA
260	2-2-9	y	2	2006-09-21 12:01:59	2006-09-21 12:01:59	38981.5013888889	2006-09-21 12:01:59	38981.5013888889	0	0	0	10	0	NA	NA	NA	NA	NA	NA	NA	NA	19.38	38.97	24.87	108.1	8.59	105	8.29	NA	0	0	0	0	0	0	NA	NA	NA	NA	NA	0	0	0	0	0	NA	1	ext	NA
182	2-3-1	y	2	2006-08-10 11:13:00	2006-08-10 11:13:00	38939.4673611111	2006-08-10 11:13:00	38939.4673611111	0	0	0	0	0	NA	NA	NA	NA	NA	NA	NA	NA	24.12	47.33	30.81	96.1	6.76	175	7.9	NA	0	0	0	0	0	0	NA	NA	NA	NA	NA	0	0	0	0	0	NA	1	ext	NA
184	2-3-3	y	2	2006-08-10 11:23:00	2006-08-10 11:23:00	38939.4743055556	2006-08-10 11:23:00	38939.4743055556	0	0	0	0	0	NA	NA	NA	NA	NA	NA	NA	NA	24.37	47.35	30.81	99.9	7	125	8.05	NA	0	0	0	0	0	0	NA	NA	NA	NA	NA	0	0	0	0	0	NA	1	int	NA
185	2-3-4	y	2	2006-08-10 11:28:00	2006-08-10 11:28:00	38939.4777777778	2006-08-10 11:28:00	38939.4777777778	0	0	0	0	0	NA	NA	NA	NA	NA	NA	NA	NA	24.57	47.37	30.83	95.9	6.7	105	8.04	NA	0	0	0	0	0	0	NA	NA	NA	NA	NA	0	0	0	0	0	NA	1	int	NA
186	2-3-5	y	2	2006-08-10 11:32:00	2006-08-10 11:32:00	38939.4805555556	2006-08-10 11:32:00	38939.4805555556	0	0	0	0	0	NA	NA	NA	NA	NA	NA	NA	NA	24.61	47.38	30.83	93.2	6.51	135	8.04	NA	0	0	0	0	0	0	NA	NA	NA	NA	NA	0	0	0	0	0	NA	1	int	NA
191	2-3-9	y	2	2006-08-10 12:11:59	2006-08-10 12:11:59	38939.5083333333	2006-08-10 12:11:59	38939.5083333333	5	5	0	0	15	6	NA	NA	NA	NA	NA	NA	NA	25.13	47.66	31.02	107.3	7.41	135	8.04	NA	1	127.388535031847	0	0	0.0215000007301569	0.0227000005543232	NA	NA	NA	NA	NA	0	0	0	0	0	NA	1	ext	NA
249	3-1-1	y	2	2006-09-07 10:36:00	2006-09-07 10:36:00	38967.4416666667	2006-09-07 10:36:00	38967.4416666667	0	0	0	0	0	NA	NA	NA	NA	NA	NA	NA	NA	21.46	31.667	19.76	106	8.35	120	8.3	NA	0	0	0	0	0	0	NA	NA	NA	NA	NA	0	0	0	0	0	NA	1	ext	NA
242	3-1-3	y	2	2006-09-12 13:07:00	2006-09-12 13:07:00	38972.5465277778	2006-09-12 13:07:00	38972.5465277778	10	0	10	0	0	NA	NA	NA	NA	NA	NA	NA	NA	19.49	31.296	19.52	106.3	8.7	185	8.29	NA	1	127.388535031847	0	0	0.0136000001803041	0.046399999409914	NA	NA	NA	NA	NA	0	0	0	0	0	NA	1	int	NA
241	3-1-4	y	2	2006-09-12 13:02:00	2006-09-12 13:02:00	38972.5430555556	2006-09-12 13:02:00	38972.5430555556	0	0	0	0	0	NA	NA	NA	NA	NA	NA	NA	NA	19.36	32.28	20.2	106.3	8.69	190	8.29	NA	0	0	0	0	0	0	NA	NA	NA	NA	NA	0	0	0	0	0	NA	1	int	NA
240	3-1-5	y	2	2006-09-12 12:55:00	2006-09-12 12:55:00	38972.5381944444	2006-09-12 12:55:00	38972.5381944444	0	0	0	0	0	NA	NA	NA	NA	NA	NA	NA	NA	19.24	31.377	19.58	111.9	9.2	180	8.33	NA	0	0	0	0	0	0	NA	NA	NA	NA	NA	0	0	0	0	0	NA	1	int	NA
239	3-1-6	y	2	2006-09-12 12:46:59	2006-09-12 12:46:59	38972.5326388889	2006-09-12 12:46:59	38972.5326388889	0	0	0	0	0	NA	NA	NA	NA	NA	NA	NA	NA	19.2	31.06	19.36	113.2	9.32	185	8.35	NA	0	0	0	0	0	0	NA	NA	NA	NA	NA	0	0	0	0	0	NA	1	int	NA
238	3-1-7	y	2	2006-09-12 12:36:59	2006-09-12 12:36:59	38972.5256944444	2006-09-12 12:36:59	38972.5256944444	0	0	0	80	0	NA	NA	NA	NA	NA	NA	NA	NA	19.46	29.644	18.4	115.4	9.52	140	8.44	NA	0	0	0	0	0	0	NA	NA	NA	NA	NA	0	0	0	0	0	NA	1	int	NA
210	3-2-1	y	2	2006-08-16 13:18:59	2006-08-16 13:18:59	38945.5548611111	2006-08-16 13:18:59	38945.5548611111	75	4	75	20	35	18	15	13	11	NA	NA	NA	NA	40.78	31.449	19.18	97.8	5.61	115	7.9	NA	0	0	0	0	0.111199997365475	0.29899999499321	NA	NA	NA	NA	NA	0	0	0	0	0	NA	1	ext	NA
208	3-2-10	y	2	2006-08-16 12:53:59	2006-08-16 12:53:59	38945.5375	2006-08-16 12:53:59	38945.5375	100	0	100	0	0	NA	NA	NA	NA	NA	NA	NA	NA	44.08	29.453	17.75	101.1	5.56	30	7.83	NA	0	0	0	0	0	0	NA	NA	NA	NA	NA	0	0	0	0	0	NA	1	ext	NA
233	3-2-3	y	2	2006-09-12 11:39:00	2006-09-12 11:39:00	38972.4854166667	2006-09-12 11:39:00	38972.4854166667	20	20	0	20	0	NA	NA	NA	NA	NA	NA	NA	NA	18.72	30.491	18.98	106.2	8.85	105	8.37	NA	0	0	0	0	0.171800002455711	0.308200001716614	NA	NA	NA	NA	NA	0	0	0	0	0	NA	1	int	NA
234	3-2-4	y	2	2006-09-12 11:50:00	2006-09-12 11:50:00	38972.4930555556	2006-09-12 11:50:00	38972.4930555556	65	5	60	10	0	NA	NA	NA	NA	NA	NA	NA	NA	19.08	30.696	19.11	114	9.42	100	8.38	NA	0	0	0	0	0.00860000029206276	0	NA	NA	NA	NA	NA	0	0	0	0	0	NA	1	int	NA
235	3-2-5	y	2	2006-09-12 12:00:00	2006-09-12 12:00:00	38972.5	2006-09-12 12:00:00	38972.5	20	0	20	20	0	NA	NA	NA	NA	NA	NA	NA	NA	19.19	29.678	18.42	114.6	9.5	105	8.39	NA	0	0	0	0	0	0	NA	NA	NA	NA	NA	0	0	0	0	0	NA	1	int	NA
236	3-2-6	y	2	2006-09-12 12:08:59	2006-09-12 12:08:59	38972.50625	2006-09-12 12:08:59	38972.50625	60	0	60	0	0	NA	NA	NA	NA	NA	NA	NA	NA	19.24	31.022	19.34	112.6	9.26	110	8.38	NA	0	0	0	0	0	0	NA	NA	NA	NA	NA	0	0	0	0	0	NA	1	int	NA
237	3-2-7	y	2	2006-09-12 12:23:00	2006-09-12 12:23:00	38972.5159722222	2006-09-12 12:23:00	38972.5159722222	90	10	80	10	0	NA	NA	NA	NA	NA	NA	NA	NA	19.77	32.708	20.49	111.4	9.01	NA	8.4	NA	0	0	0	0	0.00529999984428287	0.114699997007847	NA	NA	NA	NA	NA	0	0	0	0	0	NA	1	int	NA
196	3-3-1	y	2	2006-08-16 11:16:00	2006-08-16 11:16:00	38945.4694444444	2006-08-16 11:16:00	38945.4694444444	0	0	0	0	0	NA	NA	NA	NA	NA	NA	NA	NA	24.89	39.552	25.21	99.2	7.12	125	7.64	NA	0	0	0	0	0	0	NA	NA	NA	NA	NA	0	0	0	0	0	NA	1	ext	NA
205	3-3-10	y	2	2006-08-16 12:29:00	2006-08-16 12:29:00	38945.5201388889	2006-08-16 12:29:00	38945.5201388889	0	0	0	0	0	NA	NA	NA	NA	NA	NA	NA	NA	29.27	40.13	25.51	100.6	6.69	90	7.88	NA	0	0	0	0	0	0	NA	NA	NA	NA	NA	0	0	0	0	0	NA	1	ext	NA
198	3-3-3	y	2	2006-08-16 11:26:00	2006-08-16 11:26:00	38945.4763888889	2006-08-16 11:26:00	38945.4763888889	0	0	0	0	0	NA	NA	NA	NA	NA	NA	NA	NA	37.07	33.826	20.9	93.1	5.61	150	7.84	NA	0	0	0	0	0	0	NA	NA	NA	NA	NA	0	0	0	0	0	NA	1	int	NA
199	3-3-4	y	2	2006-08-16 11:32:59	2006-08-16 11:32:59	38945.48125	2006-08-16 11:32:59	38945.48125	30	25	5	25	21	21	20	19	13	NA	NA	NA	NA	25.4	41.819	26.81	130.8	9.22	80	7.96	NA	9	1146.49681528662	0	0	0.337199985980988	1.15489995479584	NA	NA	NA	NA	NA	0	0	0	0	0	NA	1	int	NA
200	3-3-5	y	2	2006-08-16 11:45:59	2006-08-16 11:45:59	38945.4902777778	2006-08-16 11:45:59	38945.4902777778	75	0	75	25	6	4	5	6	NA	NA	NA	NA	NA	37.73	34.459	21.31	87	5.17	180	7.61	NA	0	0	0	0	0.00730000017210841	0	NA	NA	NA	NA	NA	0	0	0	0	0	NA	1	int	NA
202	3-3-7	y	2	2006-08-16 12:01:59	2006-08-16 12:01:59	38945.5013888889	2006-08-16 12:01:59	38945.5013888889	0	0	0	0	0	NA	NA	NA	NA	NA	NA	NA	NA	27.55	38.609	24.48	91.9	6.33	138	7.94	NA	0	0	0	0	0	0	NA	NA	NA	NA	NA	0	0	0	0	0	NA	1	int	NA
203	3-3-8	y	2	2006-08-16 12:08:59	2006-08-16 12:08:59	38945.50625	2006-08-16 12:08:59	38945.50625	75	0	75	20	8	6	9	NA	NA	NA	NA	NA	NA	38.34	33.939	20.94	87.1	5.14	100	7.9	NA	1	127.388535031847	0	0	0.00310000008903444	0.172999992966652	NA	NA	NA	NA	NA	0	0	0	0	0	NA	1	int	NA
194	4-1-1	y	2	2006-08-16 10:21:59	2006-08-16 10:21:59	38945.4319444444	2006-08-16 10:21:59	38945.4319444444	0	0	0	5	0	NA	NA	NA	NA	NA	NA	NA	NA	47.78	30.365	18.26	76.9	3.99	195	7.54	NA	0	0	0	0	0	0	NA	NA	NA	NA	NA	0	0	0	0	0	NA	1	ext	NA
214	4-1-10	y	2	2006-09-07 08:02:00	2006-09-07 08:02:00	38967.3347222222	2006-09-07 08:02:00	38967.3347222222	0	0	0	0	0	NA	NA	NA	NA	NA	NA	NA	NA	20.8	45.976	29.87	95.8	7.2	110	8.22	NA	0	0	0	0	0	0	NA	NA	NA	NA	NA	0	0	0	0	0	NA	1	ext	NA
195	4-1-2	y	2	2006-08-16 10:31:59	2006-08-16 10:31:59	38945.4388888889	2006-08-16 10:31:59	38945.4388888889	0	0	0	10	43	35	47	33	NA	NA	NA	NA	NA	47.54	30.554	18.4	70.1	3.65	115	7.6	NA	4	509.554140127389	0	0	0.476799994707108	0.421999990940094	NA	NA	NA	NA	NA	0	0	0	0	0	NA	1	ext	NA
223	4-1-3	y	2	2006-09-12 09:08:59	2006-09-12 09:08:59	38972.38125	2006-09-12 09:08:59	38972.38125	30	30	0	5	0	NA	NA	NA	NA	NA	NA	NA	NA	19.74	41.927	26.96	101	7.87	135	8.29	NA	0	0	0	0	0	0	NA	NA	NA	NA	NA	0	0	0	0	0	NA	1	int	NA
222	4-1-4	y	2	2006-09-12 09:20:00	2006-09-12 09:20:00	38972.3888888889	2006-09-12 09:20:00	38972.3888888889	40	40	0	0	0	NA	NA	NA	NA	NA	NA	NA	NA	19.58	42.867	27.64	104.6	8.14	140	8.32	NA	2	254.777070063694	0	0	0.565500020980835	0.916299998760223	NA	NA	NA	NA	NA	0	0	0	0	0	NA	1	int	NA
224	4-1-5	y	2	2006-09-12 09:30:59	2006-09-12 09:30:59	38972.3965277778	2006-09-12 09:30:59	38972.3965277778	60	60	0	5	0	NA	NA	NA	NA	NA	NA	NA	NA	18.82	44.605	28.89	107.3	8.42	135	8.36	NA	4	509.554140127389	0	0	0.277399986982346	1.00730001926422	NA	NA	NA	NA	NA	0	0	0	0	0	NA	1	int	NA
225	4-1-6	y	2	2006-09-12 09:40:00	2006-09-12 09:40:00	38972.4027777778	2006-09-12 09:40:00	38972.4027777778	60	60	0	0	0	NA	NA	NA	NA	NA	NA	NA	NA	18.83	43.929	28.4	104.1	8.18	115	8.37	NA	6	764.331210191083	0	0	0.884400010108948	1.83519995212555	NA	NA	NA	NA	NA	0	0	0	0	0	NA	1	int	NA
226	4-1-7	y	2	2006-09-12 09:49:59	2006-09-12 09:49:59	38972.4097222222	2006-09-12 09:49:59	38972.4097222222	80	80	0	0	0	NA	NA	NA	NA	NA	NA	NA	NA	18.83	42.026	27.04	103.1	8.17	125	8.39	NA	4	509.554140127389	0	0	0.256399989128113	1.87300002574921	NA	NA	NA	NA	NA	0	0	0	0	0	NA	1	int	NA
213	4-1-9	y	2	2006-09-07 07:53:00	2006-09-07 07:53:00	38967.3284722222	2006-09-07 07:53:00	38967.3284722222	0	0	0	0	0	NA	NA	NA	NA	NA	NA	NA	NA	20.91	45.295	29.37	93.1	7	100	8.2	NA	0	0	0	0	0	0	NA	NA	NA	NA	NA	0	0	0	0	0	NA	1	ext	NA
192	4-2-1	y	2	2006-08-16 10:01:00	2006-08-16 10:01:00	38945.4173611111	2006-08-16 10:01:00	38945.4173611111	0	0	0	0	0	NA	NA	NA	NA	NA	NA	NA	NA	48.05	30.511	18.35	70.2	3.63	234	7.35	NA	0	0	0	0	0	0	NA	NA	NA	NA	NA	0	0	0	0	0	NA	1	ext	NA
193	4-2-2	y	2	2006-08-16 10:15:00	2006-08-16 10:15:00	38945.4270833333	2006-08-16 10:15:00	38945.4270833333	0	0	0	0	0	NA	NA	NA	NA	NA	NA	NA	NA	47.92	30.62	18.43	69.9	3.62	220	7.65	NA	0	0	0	0	0	0	NA	NA	NA	NA	NA	0	0	0	0	0	NA	1	ext	NA
231	4-2-3	y	2	2006-09-12 10:53:00	2006-09-12 10:53:00	38972.4534722222	2006-09-12 10:53:00	38972.4534722222	10	10	0	10	0	NA	NA	NA	NA	NA	NA	NA	NA	18.87	43.882	28.37	106.4	8.36	205	8.36	NA	0	0	0	0	0.281399995088577	0.0690999999642372	NA	NA	NA	NA	NA	0	0	0	0	0	NA	1	int	NA
230	4-2-4	y	2	2006-09-12 10:43:00	2006-09-12 10:43:00	38972.4465277778	2006-09-12 10:43:00	38972.4465277778	10	10	0	20	0	NA	NA	NA	NA	NA	NA	NA	NA	18.89	44.182	28.58	105.4	8.26	170	8.35	NA	1	127.388535031847	0	0	0.319400012493134	0.0456000007688999	NA	NA	NA	NA	NA	0	0	0	0	0	NA	1	int	NA
229	4-2-5	y	2	2006-09-12 10:31:00	2006-09-12 10:31:00	38972.4381944444	2006-09-12 10:31:00	38972.4381944444	25	25	0	5	0	NA	NA	NA	NA	NA	NA	NA	NA	18.83	43.886	28.37	103.8	8.16	155	8.35	NA	1	127.388535031847	0	0	0.102099999785423	0.873799979686737	NA	NA	NA	NA	NA	0	0	0	0	0	NA	1	int	NA
228	4-2-6	y	2	2006-09-12 10:17:00	2006-09-12 10:17:00	38972.4284722222	2006-09-12 10:17:00	38972.4284722222	25	25	0	5	0	NA	NA	NA	NA	NA	NA	NA	NA	18.84	39.468	25.22	107.8	8.63	110	8.37	NA	3	382.165605095541	0	0	0.511099994182587	1.0867999792099	NA	NA	NA	NA	NA	0	0	0	0	0	NA	1	int	NA
227	4-2-7	y	2	2006-09-12 10:09:00	2006-09-12 10:09:00	38972.4229166667	2006-09-12 10:09:00	38972.4229166667	10	10	0	5	0	NA	NA	NA	NA	NA	NA	NA	NA	18.76	42.2	27.16	105.2	8.34	100	8.34	NA	1	127.388535031847	0	0	0.388200014829636	0.298200011253357	NA	NA	NA	NA	NA	0	0	0	0	0	NA	1	int	NA
217	4-2-8	y	2	2006-09-07 08:32:59	2006-09-07 08:32:59	38967.35625	2006-09-07 08:32:59	38967.35625	75	75	0	0	52	54	53	61	51	NA	NA	NA	NA	21.09	43.672	28.2	97.9	7.39	85	8.26	NA	3	382.165605095541	0	0	0.261799991130829	0.372900009155273	NA	NA	NA	NA	NA	0	0	0	0	0	NA	1	int	NA
248	4-3-1	y	2	2006-09-07 09:48:00	2006-09-07 09:48:00	38967.4083333333	2006-09-07 09:48:00	38967.4083333333	30	30	0	0	0	NA	NA	NA	NA	NA	NA	NA	NA	21.69	38.931	24.82	114.9	8.75	165	8.36	NA	1	127.388535031847	0	0	0.0925000011920929	0.667400002479553	NA	NA	NA	NA	NA	0	0	0	0	0	NA	1	ext	NA
245	4-3-4	y	2	2006-09-07 09:24:59	2006-09-07 09:24:59	38967.3923611111	2006-09-07 09:24:59	38967.3923611111	15	15	0	5	40	30	35	34	33	NA	NA	NA	NA	21.18	45.088	29.22	99.1	7.42	130	8.26	NA	3	382.165605095541	0	0	0.224999994039536	0.579599976539612	NA	NA	NA	NA	NA	0	0	0	0	0	NA	1	int	NA
219	4-3-9	y	2	2006-09-07 08:57:00	2006-09-07 08:57:00	38967.3729166667	2006-09-07 08:57:00	38967.3729166667	0	0	0	0	0	NA	NA	NA	NA	NA	NA	NA	NA	21.01	43.112	27.8	92.7	7.02	130	8.23	NA	0	0	0	0	0	0	NA	NA	NA	NA	NA	0	0	0	0	0	NA	1	ext	NA
313	1-1-1	y	3	2006-10-03 13:05:00	2006-10-03 13:05:00	38993.5451388889	2006-10-03 13:05:00	38993.5451388889	0	0	0	0	0	NA	NA	NA	NA	NA	NA	NA	NA	19.43	41.273	26.5	129.7	10.19	145	8.38	NA	0	0	0	0	0	0	NA	NA	NA	NA	NA	0	0	0	0	0	NA	1	ext	NA
314	1-1-3	y	3	2006-10-16 08:35:00	2006-10-16 08:35:00	39006.3576388889	2006-10-16 08:35:00	39006.3576388889	15	10	5	0	0	NA	NA	NA	NA	NA	NA	NA	NA	13.24	40.455	25.86	111.6	9.96	155	7.74	NA	1	127.388535031847	0	0	0.0878999978303909	0.144800007343292	NA	NA	NA	NA	NA	3	2.1	1.8	1.9	NA	NA	1	int	NA
315	1-1-4	y	3	2006-10-16 08:57:00	2006-10-16 08:57:00	39006.3729166667	2006-10-16 08:57:00	39006.3729166667	25	20	5	0	0	NA	NA	NA	NA	NA	NA	NA	NA	12.82	24.051	14.62	108.9	10.52	135	7.91	NA	0	0	0	0	0.00870000012218952	0.119699999690056	NA	NA	NA	NA	NA	0	0	0	0	0	NA	1	int	NA
316	1-1-5	y	3	2006-10-16 09:08:00	2006-10-16 09:08:00	39006.3805555556	2006-10-16 09:08:00	39006.3805555556	30	30	0	0	0	NA	NA	NA	NA	NA	NA	NA	NA	13.21	40.534	25.92	109.9	9.81	NA	7.96	NA	2	254.777070063694	0	0	0.186800003051758	0.615299999713898	NA	NA	NA	NA	NA	0	0	0	0	0	NA	1	int	NA
317	1-1-6	y	3	2006-10-16 09:14:59	2006-10-16 09:14:59	39006.3854166667	2006-10-16 09:14:59	39006.3854166667	60	60	0	0	0	NA	NA	NA	NA	NA	NA	NA	NA	13.24	40.517	25.9	109	9.73	NA	7.97	NA	2	254.777070063694	0	0	0.0815000012516975	0.174099996685982	NA	NA	NA	NA	NA	0	0	0	0	0	NA	1	int	NA
318	1-1-7	y	3	2006-10-16 09:24:59	2006-10-16 09:24:59	39006.3923611111	2006-10-16 09:24:59	39006.3923611111	10	10	0	0	0	NA	NA	NA	NA	NA	NA	NA	NA	13.31	37.651	23.89	110.2	9.94	NA	7.98	NA	7	891.71974522293	0	0	0.262800008058548	1.4371999502182	NA	NA	NA	NA	NA	0	0	0	0	0	NA	1	int	NA
310	1-1-9	y	3	2006-10-03 12:49:00	2006-10-03 12:49:00	38993.5340277778	2006-10-03 12:49:00	38993.5340277778	0	0	0	0	0	NA	NA	NA	NA	NA	NA	NA	NA	19.58	37.804	24.04	122.7	9.76	95	8.4	NA	0	0	0	0	0	0	NA	NA	NA	NA	NA	0	0	0	0	0	NA	1	ext	NA
304	1-2-10	y	3	2006-10-03 12:23:00	2006-10-03 12:23:00	38993.5159722222	2006-10-03 12:23:00	38993.5159722222	0	0	0	0	0	NA	NA	NA	NA	NA	NA	NA	NA	19.4	41.419	26.6	123.8	9.73	120	8.4	NA	0	0	0	0	0	0	NA	NA	NA	NA	NA	0	0	0	0	0	NA	1	ext	NA
323	1-2-3	y	3	2006-10-16 10:20:00	2006-10-16 10:20:00	39006.4305555556	2006-10-16 10:20:00	39006.4305555556	10	10	0	0	0	NA	NA	NA	NA	NA	NA	NA	NA	NA	NA	NA	NA	NA	NA	NA	NA	1	127.388535031847	0	0	0.0555000007152557	0.209600001573563	NA	NA	NA	NA	NA	0	0	0	0	0	NA	1	int	NA
322	1-2-4	y	3	2006-10-16 10:08:00	2006-10-16 10:08:00	39006.4222222222	2006-10-16 10:08:00	39006.4222222222	20	20	0	5	0	NA	NA	NA	NA	NA	NA	NA	NA	13.63	40.518	25.91	114.8	10.16	NA	7.98	NA	0	0	0	0	0.193499997258186	0.199200004339218	NA	NA	NA	NA	NA	0	0	0	0	0	NA	1	int	NA
321	1-2-5	y	3	2006-10-16 09:59:59	2006-10-16 09:59:59	39006.4166666667	2006-10-16 09:59:59	39006.4166666667	15	15	0	0	0	NA	NA	NA	NA	NA	NA	NA	NA	13.4	40.741	26.07	112	9.94	NA	8	NA	2	254.777070063694	0	0	0.105400003492832	0.291900008916855	NA	NA	NA	NA	NA	2.8	2.9	3.1	1.8	NA	NA	1	int	NA
320	1-2-6	y	3	2006-10-16 09:51:00	2006-10-16 09:51:00	39006.4104166667	2006-10-16 09:51:00	39006.4104166667	30	30	0	0	0	NA	NA	NA	NA	NA	NA	NA	NA	13.38	40.737	26.06	110	9.78	NA	8.01	NA	16	2038.21656050955	0	0	0.0812999978661537	0.189899995923042	NA	NA	NA	NA	NA	2.2	2.2	1.9	NA	NA	NA	1	int	NA
319	1-2-7	y	3	2006-10-16 09:42:00	2006-10-16 09:42:00	39006.4041666667	2006-10-16 09:42:00	39006.4041666667	15	15	0	5	0	NA	NA	NA	NA	NA	NA	NA	NA	13.39	40.986	26.24	110.9	9.84	NA	7.98	NA	3	382.165605095541	0	0	0.112800002098083	0.219500005245209	NA	NA	NA	NA	NA	0	0	0	0	0	NA	1	int	NA
306	1-2-8	y	3	2006-10-03 12:35:00	2006-10-03 12:35:00	38993.5243055556	2006-10-03 12:35:00	38993.5243055556	0	0	0	0	0	NA	NA	NA	NA	NA	NA	NA	NA	19.44	40.056	25.63	121.3	9.58	120	8.38	NA	0	0	0	0	0	0	NA	NA	NA	NA	NA	0	0	0	0	0	NA	1	int	NA
294	1-3-1	y	3	2006-10-03 10:44:00	2006-10-03 10:44:00	38993.4472222222	2006-10-03 10:44:00	38993.4472222222	0	0	0	100	0	NA	NA	NA	NA	NA	NA	NA	NA	18.72	42.732	27.54	127.9	10.13	155	8.29	NA	0	0	0	0	0	0	NA	NA	NA	NA	NA	0	0	0	0	0	NA	1	ext	NA
303	1-3-10	y	3	2006-10-03 11:57:00	2006-10-03 11:57:00	38993.4979166667	2006-10-03 11:57:00	38993.4979166667	25	25	0	50	26	28	NA	NA	NA	NA	NA	NA	NA	19.15	42.208	27.17	133.9	10.54	130	8.43	NA	1	127.388535031847	0	0	0.00999999977648258	0.0417999997735023	NA	NA	NA	NA	NA	2.6	NA	NA	NA	NA	NA	1	ext	NA
295	1-3-2	y	3	2006-10-03 10:54:00	2006-10-03 10:54:00	38993.4541666667	2006-10-03 10:54:00	38993.4541666667	0	0	0	5	0	NA	NA	NA	NA	NA	NA	NA	NA	18.83	41.211	26.46	134.3	10.68	140	8.37	NA	0	0	0	0	0	0	NA	NA	NA	NA	NA	0	0	0	0	0	NA	1	ext	NA
299	1-3-6	y	3	2006-10-03 11:23:00	2006-10-03 11:23:00	38993.4743055556	2006-10-03 11:23:00	38993.4743055556	10	10	0	25	0	NA	NA	NA	NA	NA	NA	NA	NA	18.98	41.187	26.44	129.3	10.26	115	8.38	NA	0	0	0	0	0	0	NA	NA	NA	NA	NA	0	0	0	0	0	NA	1	int	NA
300	1-3-7	y	3	2006-10-03 11:35:00	2006-10-03 11:35:00	38993.4826388889	2006-10-03 11:35:00	38993.4826388889	100	100	0	0	36	NA	NA	NA	NA	NA	NA	NA	NA	19.06	41.838	26.9	130.6	10.32	110	8.4	NA	0	0	0	0	0	0	NA	NA	NA	NA	NA	0	0	0	0	0	NA	1	int	NA
301	1-3-8	y	3	2006-10-03 11:45:00	2006-10-03 11:45:00	38993.4895833333	2006-10-03 11:45:00	38993.4895833333	25	25	0	0	36	26	28	22	NA	NA	NA	NA	NA	19.11	40.835	26.19	136.7	10.83	105	8.42	NA	2	254.777070063694	0	0	0.0852999985218048	0.0373000018298626	NA	NA	NA	NA	NA	3.2	2.1	2.6	2.7	NA	NA	1	int	NA
333	2-1-10	y	3	2006-10-16 12:11:59	2006-10-16 12:11:59	39006.5083333333	2006-10-16 12:11:59	39006.5083333333	0	0	0	0	0	NA	NA	NA	NA	NA	NA	NA	NA	14.17	40.067	25.61	112.6	9.87	125	7.95	NA	0	0	0	0	0	0	NA	NA	NA	NA	NA	0	0	0	0	0	NA	1	ext	NA
326	2-1-3	y	3	2006-10-16 10:54:00	2006-10-16 10:54:00	39006.4541666667	2006-10-16 10:54:00	39006.4541666667	10	10	0	10	0	NA	NA	NA	NA	NA	NA	NA	NA	13.93	41.368	26.52	112.5	9.86	130	7.9	NA	3	382.165605095541	0	0	0.0335999988019466	0.133900001645088	NA	NA	NA	NA	NA	2.2	1.8	1.6	NA	NA	NA	1	int	NA
327	2-1-4	y	3	2006-10-16 11:12:00	2006-10-16 11:12:00	39006.4666666667	2006-10-16 11:12:00	39006.4666666667	0	0	0	10	0	NA	NA	NA	NA	NA	NA	NA	NA	14.04	42.8	27.54	113.1	9.82	135	7.91	NA	0	0	0	0	0.0377999991178513	0.0603000000119209	NA	NA	NA	NA	NA	0	0	0	0	0	NA	1	int	NA
328	2-1-5	y	3	2006-10-16 11:22:00	2006-10-16 11:22:00	39006.4736111111	2006-10-16 11:22:00	39006.4736111111	0	0	0	0	0	NA	NA	NA	NA	NA	NA	NA	NA	14.13	42.595	27.4	114.7	9.95	155	7.93	NA	0	0	0	0	0	0	NA	NA	NA	NA	NA	0	0	0	0	0	NA	1	int	NA
329	2-1-6	y	3	2006-10-16 11:35:00	2006-10-16 11:35:00	39006.4826388889	2006-10-16 11:35:00	39006.4826388889	10	10	0	10	0	NA	NA	NA	NA	NA	NA	NA	NA	14.11	42.491	27.32	115	9.99	130	7.94	NA	0	0	0	0	0	0.102200001478195	NA	NA	NA	NA	NA	0	0	0	0	0	NA	1	int	NA
330	2-1-7	y	3	2006-10-16 11:47:00	2006-10-16 11:47:00	39006.4909722222	2006-10-16 11:47:00	39006.4909722222	5	5	0	10	0	NA	NA	NA	NA	NA	NA	NA	NA	14.25	42.206	27.12	115	9.97	105	7.95	NA	0	0	0	0	0	0.0252999998629093	NA	NA	NA	NA	NA	0	0	0	0	0	NA	1	int	NA
343	2-2-1	y	3	2006-10-16 13:50:00	2006-10-16 13:50:00	39006.5763888889	2006-10-16 13:50:00	39006.5763888889	0	0	0	10	0	NA	NA	NA	NA	NA	NA	NA	NA	14.52	43.139	27.8	103.5	8.89	65	7.75	NA	0	0	0	0	0	0	NA	NA	NA	NA	NA	0	0	0	0	0	NA	1	ext	NA
342	2-2-2	y	3	2006-10-16 13:40:00	2006-10-16 13:40:00	39006.5694444444	2006-10-16 13:40:00	39006.5694444444	30	30	0	10	0	NA	NA	NA	NA	NA	NA	NA	NA	14.96	43.161	27.82	107	9.1	50	7.78	NA	0	0	0	0	0.18299999833107	0.866699993610382	NA	NA	NA	NA	NA	0	0	0	0	0	NA	1	ext	NA
341	2-2-3	y	3	2006-10-16 13:25:59	2006-10-16 13:25:59	39006.5597222222	2006-10-16 13:25:59	39006.5597222222	50	50	0	10	0	NA	NA	NA	NA	NA	NA	NA	NA	14.98	43.29	27.91	114.9	9.77	50	7.87	NA	0	0	0	0	0.18809999525547	0.489300012588501	NA	NA	NA	NA	NA	0	0	0	0	0	NA	1	int	NA
340	2-2-4	y	3	2006-10-16 13:12:00	2006-10-16 13:12:00	39006.55	2006-10-16 13:12:00	39006.55	30	30	0	10	0	NA	NA	NA	NA	NA	NA	NA	NA	15.4	43.522	28.08	126.4	10.64	95	7.98	NA	1	127.388535031847	0	0	0.0728999972343445	0.147699996829033	NA	NA	NA	NA	NA	0	0	0	0	0	NA	1	int	NA
339	2-2-5	y	3	2006-10-16 12:56:59	2006-10-16 12:56:59	39006.5395833333	2006-10-16 12:56:59	39006.5395833333	10	10	0	15	0	NA	NA	NA	NA	NA	NA	NA	NA	15.66	43.21	27.87	152.7	12.81	90	8.02	NA	1	127.388535031847	0	0	0.0151000004261732	0.0800999999046326	NA	NA	NA	NA	NA	0	0	0	0	0	NA	1	int	NA
338	2-2-6	y	3	2006-10-16 12:51:00	2006-10-16 12:51:00	39006.5354166667	2006-10-16 12:51:00	39006.5354166667	0	0	0	10	0	NA	NA	NA	NA	NA	NA	NA	NA	14.79	43.243	27.88	114.4	9.77	115	7.93	NA	0	0	0	0	0	0	NA	NA	NA	NA	NA	0	0	0	0	0	NA	1	int	NA
337	2-2-7	y	3	2006-10-16 12:43:59	2006-10-16 12:43:59	39006.5305555556	2006-10-16 12:43:59	39006.5305555556	0	0	0	10	0	NA	NA	NA	NA	NA	NA	NA	NA	14.55	42.805	27.56	125.3	10.77	NA	7.95	NA	0	0	0	0	0	0	NA	NA	NA	NA	NA	0	0	0	0	0	NA	1	int	NA
336	2-2-8	y	3	2006-10-16 12:36:59	2006-10-16 12:36:59	39006.5256944444	2006-10-16 12:36:59	39006.5256944444	0	0	0	5	0	NA	NA	NA	NA	NA	NA	NA	NA	14.38	42.651	27.44	134	11.56	115	7.97	NA	0	0	0	0	0	0	NA	NA	NA	NA	NA	0	0	0	0	0	NA	1	int	NA
335	2-2-9	y	3	2006-10-16 12:30:00	2006-10-16 12:30:00	39006.5208333333	2006-10-16 12:30:00	39006.5208333333	0	0	0	0	0	NA	NA	NA	NA	NA	NA	NA	NA	14.5	42.888	27.62	120.8	10.39	120	7.93	NA	0	0	0	0	0	0	NA	NA	NA	NA	NA	0	0	0	0	0	NA	1	ext	NA
284	2-3-1	y	3	2006-10-03 09:17:59	2006-10-03 09:17:59	38993.3875	2006-10-03 09:17:59	38993.3875	0	0	0	0	0	NA	NA	NA	NA	NA	NA	NA	NA	18.52	43.526	28.11	120.5	9.54	140	8.01	NA	0	0	0	0	0	0	NA	NA	NA	NA	NA	0	0	0	0	0	NA	1	ext	NA
286	2-3-3	y	3	2006-10-03 09:27:00	2006-10-03 09:27:00	38993.39375	2006-10-03 09:27:00	38993.39375	0	0	0	5	0	NA	NA	NA	NA	NA	NA	NA	NA	18.57	43.615	28.18	123.1	9.74	85	8.24	NA	0	0	0	0	0	0	NA	NA	NA	NA	NA	0	0	0	0	0	NA	1	int	NA
287	2-3-4	y	3	2006-10-03 09:30:59	2006-10-03 09:30:59	38993.3965277778	2006-10-03 09:30:59	38993.3965277778	0	0	0	0	0	NA	NA	NA	NA	NA	NA	NA	NA	18.56	43.744	28.27	125	9.88	70	8.27	NA	0	0	0	0	0	0	NA	NA	NA	NA	NA	0	0	0	0	0	NA	1	int	NA
288	2-3-5	y	3	2006-10-03 09:35:00	2006-10-03 09:35:00	38993.3993055556	2006-10-03 09:35:00	38993.3993055556	0	0	0	0	0	NA	NA	NA	NA	NA	NA	NA	NA	18.45	42.673	27.5	115.2	9.17	180	8.23	NA	0	0	0	0	0	0	NA	NA	NA	NA	NA	0	0	0	0	0	NA	1	int	NA
292	2-3-9	y	3	2006-10-03 09:59:59	2006-10-03 09:59:59	38993.4166666667	2006-10-03 09:59:59	38993.4166666667	5	5	0	0	0	NA	NA	NA	NA	NA	NA	NA	NA	18.44	42.126	27.11	112	8.94	105	8.21	NA	1	127.388535031847	0	0	0.0432000011205673	0.0524999983608723	NA	NA	NA	NA	NA	2.2	NA	NA	NA	NA	NA	1	ext	NA
344	3-1-1	y	3	2006-11-15 07:44:59	2006-11-15 07:44:59	39036.3229166667	2006-11-15 07:44:59	39036.3229166667	0	0	0	0	0	NA	NA	NA	NA	NA	NA	NA	NA	14.11	32.428	20.29	96.7	8.77	145	7.69	NA	0	0	0	0	0	0	NA	NA	NA	NA	NA	0	0	0	0	0	NA	1	ext	NA
346	3-1-3	y	3	2006-11-15 08:13:00	2006-11-15 08:13:00	39036.3423611111	2006-11-15 08:13:00	39036.3423611111	10	0	10	0	0	NA	NA	NA	NA	NA	NA	NA	NA	14.15	31.473	19.63	95.5	8.69	155	7.55	NA	0	0	0	0	0	0	NA	NA	NA	NA	NA	0	0	0	0	0	NA	1	int	NA
347	3-1-4	y	3	2006-11-15 08:23:59	2006-11-15 08:23:59	39036.35	2006-11-15 08:23:59	39036.35	0	0	0	0	0	NA	NA	NA	NA	NA	NA	NA	NA	14.15	30.363	18.87	92.7	8.47	165	7.49	NA	0	0	0	0	0	0	NA	NA	NA	NA	NA	0	0	0	0	0	NA	1	int	NA
348	3-1-5	y	3	2006-11-15 08:29:00	2006-11-15 08:29:00	39036.3534722222	2006-11-15 08:29:00	39036.3534722222	0	0	0	0	0	NA	NA	NA	NA	NA	NA	NA	NA	14.13	29.776	18.48	92.9	8.52	170	7.47	NA	0	0	0	0	0	0	NA	NA	NA	NA	NA	0	0	0	0	0	NA	1	int	NA
349	3-1-6	y	3	2006-11-15 08:35:59	2006-11-15 08:35:59	39036.3583333333	2006-11-15 08:35:59	39036.3583333333	0	0	0	0	0	NA	NA	NA	NA	NA	NA	NA	NA	14.26	29.194	18.08	102.8	9.42	170	7.47	NA	0	0	0	0	0	0	NA	NA	NA	NA	NA	0	0	0	0	0	NA	1	int	NA
350	3-1-7	y	3	2006-11-15 08:41:00	2006-11-15 08:41:00	39036.3618055556	2006-11-15 08:41:00	39036.3618055556	20	15	5	0	17	18	17	11	18	NA	NA	NA	NA	14.18	27.775	17.12	95.1	8.78	140	7.47	NA	1	127.388535031847	0	0	0.0131000000983477	0.32710000872612	NA	NA	NA	NA	NA	0	0	0	0	0	NA	1	int	NA
357	3-2-1	y	3	2006-11-15 09:59:00	2006-11-15 09:59:00	39036.4159722222	2006-11-15 09:59:00	39036.4159722222	15	15	0	0	24	24	15	17	19	NA	NA	NA	NA	14.32	29.033	17.97	95.8	8.78	150	7.49	NA	0	0	0	0	0.121100001037121	0	NA	NA	NA	NA	NA	0	0	0	0	0	NA	1	ext	NA
400	3-2-10	y	3	2006-11-06 14:19:00	2006-11-06 14:19:00	39027.5965277778	2006-11-06 14:19:00	39027.5965277778	20	0	20	0	0	NA	NA	NA	NA	NA	NA	NA	NA	9.31	31.949	19.84	113	11.42	80	7.78	NA	0	0	0	0	0	0	NA	NA	NA	NA	NA	0	0	0	0	0	NA	1	ext	NA
355	3-2-3	y	3	2006-11-15 09:42:00	2006-11-15 09:42:00	39036.4041666667	2006-11-15 09:42:00	39036.4041666667	70	70	0	20	0	NA	NA	NA	NA	NA	NA	NA	NA	14.29	29.384	18.21	96.3	8.81	100	7.49	NA	0	0	0	0	0	0	NA	NA	NA	NA	NA	0	0	0	0	0	NA	1	int	NA
354	3-2-4	y	3	2006-11-15 09:32:00	2006-11-15 09:32:00	39036.3972222222	2006-11-15 09:32:00	39036.3972222222	70	70	0	20	0	NA	NA	NA	NA	NA	NA	NA	NA	14.28	29.085	18.01	95.7	8.77	100	7.49	NA	1	127.388535031847	0	0	0.0631999969482422	3.61989998817444	NA	NA	NA	NA	NA	2.2	2.4	NA	NA	NA	NA	1	int	NA
353	3-2-5	y	3	2006-11-15 09:22:00	2006-11-15 09:22:00	39036.3902777778	2006-11-15 09:22:00	39036.3902777778	40	20	20	20	10	13	15	11	12	NA	NA	NA	NA	14.26	29.219	18.1	95.3	8.74	95	7.48	NA	4	509.554140127389	0	0	0.0819000005722046	0.993900001049042	NA	NA	NA	NA	NA	2.2	2.4	2.2	2.1	2.6	NA	1	int	NA
352	3-2-6	y	3	2006-11-15 09:13:00	2006-11-15 09:13:00	39036.3840277778	2006-11-15 09:13:00	39036.3840277778	50	50	0	40	18	17	14	15	12	NA	NA	NA	NA	14.21	29.965	18.6	93.7	8.57	100	7.47	NA	2	254.777070063694	0	0	0.0511000007390976	0.245299994945526	NA	NA	NA	NA	NA	3.3	2.5	1.8	2	0	NA	1	int	NA
351	3-2-7	y	3	2006-11-15 09:01:00	2006-11-15 09:01:00	39036.3756944444	2006-11-15 09:01:00	39036.3756944444	90	70	20	0	11	21	24	17	13	NA	NA	NA	NA	14.19	29.712	18.43	95.5	8.75	105	7.48	NA	0	0	0	0	0	0	NA	NA	NA	NA	NA	0	0	0	0	0	NA	1	int	NA
388	3-3-1	y	3	2006-11-06 12:39:00	2006-11-06 12:39:00	39027.5270833333	2006-11-06 12:39:00	39027.5270833333	0	0	0	0	0	NA	NA	NA	NA	NA	NA	NA	NA	9.18	32.711	20.35	109.6	11.07	NA	7.84	NA	0	0	0	0	0	0	NA	NA	NA	NA	NA	0	0	0	0	0	NA	1	ext	NA
397	3-3-10	y	3	2006-11-06 13:46:00	2006-11-06 13:46:00	39027.5736111111	2006-11-06 13:46:00	39027.5736111111	10	0	10	5	0	NA	NA	NA	NA	NA	NA	NA	NA	8.55	32.328	20.07	109.5	11.23	NA	7.75	NA	0	0	0	0	0	0	NA	NA	NA	NA	NA	0	0	0	0	0	NA	1	ext	NA
390	3-3-3	y	3	2006-11-06 12:53:00	2006-11-06 12:53:00	39027.5368055556	2006-11-06 12:53:00	39027.5368055556	0	0	0	0	0	NA	NA	NA	NA	NA	NA	NA	NA	9.07	32.755	20.38	109.4	11.07	NA	7.76	NA	0	0	0	0	0	0	NA	NA	NA	NA	NA	0	0	0	0	0	NA	1	int	NA
391	3-3-4	y	3	2006-11-06 12:59:59	2006-11-06 12:59:59	39027.5416666667	2006-11-06 12:59:59	39027.5416666667	25	15	10	10	24	26	26	30	29	NA	NA	NA	NA	9.29	33.414	20.84	110.4	11.09	105	7.76	NA	3	382.165605095541	0	0	0.780799984931946	0	NA	NA	NA	NA	NA	0	0	0	0	0	NA	1	int	NA
392	3-3-5	y	3	2006-11-06 13:09:00	2006-11-06 13:09:00	39027.5479166667	2006-11-06 13:09:00	39027.5479166667	5	0	5	0	0	NA	NA	NA	NA	NA	NA	NA	NA	9.44	33.281	20.75	114.3	11.45	110	7.77	NA	0	0	0	0	0.0108000002801418	0	NA	NA	NA	NA	NA	0	0	0	0	0	NA	1	int	NA
394	3-3-7	y	3	2006-11-06 13:23:00	2006-11-06 13:23:00	39027.5576388889	2006-11-06 13:23:00	39027.5576388889	0	0	0	0	0	NA	NA	NA	NA	NA	NA	NA	NA	8.97	32.957	20.51	110	11.15	135	7.75	NA	0	0	0	0	0	0	NA	NA	NA	NA	NA	0	0	0	0	0	NA	1	int	NA
395	3-3-8	y	3	2006-11-06 13:28:59	2006-11-06 13:28:59	39027.5618055556	2006-11-06 13:28:59	39027.5618055556	40	20	20	10	0	NA	NA	NA	NA	NA	NA	NA	NA	8.89	32.95	20.5	110.1	11.18	120	7.75	NA	2	254.777070063694	0	0	0.0838000029325485	0.301499992609024	NA	NA	NA	NA	NA	0	0	0	0	0	NA	1	int	NA
386	4-1-1	y	3	2006-11-06 11:55:59	2006-11-06 11:55:59	39027.4972222222	2006-11-06 11:55:59	39027.4972222222	0	0	0	5	0	NA	NA	NA	NA	NA	NA	NA	NA	9.96	42.861	27.43	107.9	10.23	200	7.8	NA	0	0	0	0	0	0	NA	NA	NA	NA	NA	0	0	0	0	0	NA	1	ext	NA
365	4-1-10	y	3	2006-11-15 11:39:00	2006-11-15 11:39:00	39036.4854166667	2006-11-15 11:39:00	39036.4854166667	0	0	0	0	0	NA	NA	NA	NA	NA	NA	NA	NA	14.61	40.046	25.6	97.5	8.47	100	7.69	NA	0	0	0	0	0	0	NA	NA	NA	NA	NA	0	0	0	0	0	NA	1	ext	NA
387	4-1-2	y	3	2006-11-06 12:01:00	2006-11-06 12:01:00	39027.5006944444	2006-11-06 12:01:00	39027.5006944444	40	40	0	0	26	34	45	45	33	NA	NA	NA	NA	10.6	44.032	28.3	110	10.22	135	7.8	NA	6	764.331210191083	0	0	0.69379997253418	1.25629997253418	NA	NA	NA	NA	NA	0	0	0	0	0	NA	1	ext	NA
358	4-1-3	y	3	2006-11-15 10:41:59	2006-11-15 10:41:59	39036.4458333333	2006-11-15 10:41:59	39036.4458333333	40	40	0	0	0	NA	NA	NA	NA	NA	NA	NA	NA	14.51	40.306	25.78	94.1	8.19	135	7.53	NA	3	382.165605095541	0	0	0.1908999979496	0.752699971199036	NA	NA	NA	NA	NA	0	0	0	0	0	NA	1	int	NA
359	4-1-4	y	3	2006-11-15 10:50:59	2006-11-15 10:50:59	39036.4520833333	2006-11-15 10:50:59	39036.4520833333	40	40	0	0	0	NA	NA	NA	NA	NA	NA	NA	NA	14.53	40.262	25.75	94.8	8.24	125	7.63	NA	3	382.165605095541	0	0	0.250200003385544	0.576099991798401	NA	NA	NA	NA	NA	0	0	0	0	0	NA	1	int	NA
360	4-1-5	y	3	2006-11-15 11:00:00	2006-11-15 11:00:00	39036.4583333333	2006-11-15 11:00:00	39036.4583333333	60	60	0	10	0	NA	NA	NA	NA	NA	NA	NA	NA	14.56	40.225	25.73	94.9	8.25	115	7.66	NA	5	636.942675159236	0	0	0.223399996757507	0.316700011491776	NA	NA	NA	NA	NA	2.1	2.5	1.3	3.7	NA	NA	1	int	NA
361	4-1-6	y	3	2006-11-15 11:08:00	2006-11-15 11:08:00	39036.4638888889	2006-11-15 11:08:00	39036.4638888889	70	70	0	0	0	NA	NA	NA	NA	NA	NA	NA	NA	14.57	40.162	25.68	97.2	8.45	100	7.68	NA	5	636.942675159236	0	0	0.93860000371933	0.880299985408783	NA	NA	NA	NA	NA	3.2	1.9	2.1	3.1	3	NA	1	int	NA
362	4-1-7	y	3	2006-11-15 11:16:59	2006-11-15 11:16:59	39036.4701388889	2006-11-15 11:16:59	39036.4701388889	70	70	0	0	0	NA	NA	NA	NA	NA	NA	NA	NA	14.58	40.207	25.71	98.6	8.57	110	7.69	NA	0	0	0	0	1.10409998893738	1.13510000705719	NA	NA	NA	NA	NA	0	0	0	0	0	NA	1	int	NA
364	4-1-9	y	3	2006-11-15 11:29:59	2006-11-15 11:29:59	39036.4791666667	2006-11-15 11:29:59	39036.4791666667	10	10	0	0	17	23	19	13	17	NA	NA	NA	NA	14.58	40.253	25.75	94.8	8.23	90	7.69	NA	4	509.554140127389	0	0	0.303200006484985	0.759599983692169	NA	NA	NA	NA	NA	0	0	0	0	0	NA	1	ext	NA
384	4-2-1	y	3	2006-11-06 11:35:00	2006-11-06 11:35:00	39027.4826388889	2006-11-06 11:35:00	39027.4826388889	0	0	0	0	0	NA	NA	NA	NA	NA	NA	NA	NA	9.49	43.566	27.91	108.6	10.37	220	7.76	NA	0	0	0	0	0	0	NA	NA	NA	NA	NA	0	0	0	0	0	NA	1	ext	NA
385	4-2-2	y	3	2006-11-06 11:42:59	2006-11-06 11:42:59	39027.4881944444	2006-11-06 11:42:59	39027.4881944444	0	0	0	10	0	NA	NA	NA	NA	NA	NA	NA	NA	10.27	43.967	28.23	107.4	10.06	205	7.78	NA	0	0	0	0	0	0	NA	NA	NA	NA	NA	0	0	0	0	0	NA	1	ext	NA
373	4-2-3	y	3	2006-11-15 12:42:00	2006-11-15 12:42:00	39036.5291666667	2006-11-15 12:42:00	39036.5291666667	0	0	0	0	0	NA	NA	NA	NA	NA	NA	NA	NA	14.54	40.282	25.77	95.8	8.33	180	7.7	NA	0	0	0	0	0	0	NA	NA	NA	NA	NA	0	0	0	0	0	NA	1	int	NA
372	4-2-4	y	3	2006-11-15 12:33:00	2006-11-15 12:33:00	39036.5229166667	2006-11-15 12:33:00	39036.5229166667	15	15	0	5	13.4	35.3	11.8	24.3	32.55	NA	NA	NA	NA	14.56	40.409	25.86	95.3	8.28	155	7.7	NA	1	127.388535031847	0	0	0.14020000398159	0.0205000005662441	NA	NA	NA	NA	NA	3.2	3.2	3	NA	NA	NA	1	int	NA
371	4-2-5	y	3	2006-11-15 12:24:59	2006-11-15 12:24:59	39036.5173611111	2006-11-15 12:24:59	39036.5173611111	10	10	0	0	0	NA	NA	NA	NA	NA	NA	NA	NA	14.6	40.435	25.88	98.1	8.51	130	7.71	NA	2	254.777070063694	0	0	0.0716999992728233	0.186599999666214	NA	NA	NA	NA	NA	3.1	2.8	3.1	3.5	3.3	NA	1	int	NA
370	4-2-6	y	3	2006-11-15 12:17:59	2006-11-15 12:17:59	39036.5125	2006-11-15 12:17:59	39036.5125	70	70	0	10	0	NA	NA	NA	NA	NA	NA	NA	NA	14.6	40.356	25.82	98.8	8.57	95	7.72	NA	3	382.165605095541	0	0	0.256300002336502	1.2014000415802	NA	NA	NA	NA	NA	0	0	0	0	0	NA	1	int	NA
369	4-2-7	y	3	2006-11-15 12:08:00	2006-11-15 12:08:00	39036.5055555556	2006-11-15 12:08:00	39036.5055555556	40	40	0	0	0	NA	NA	NA	NA	NA	NA	NA	NA	14.62	40.198	25.71	99.3	8.62	80	7.73	NA	2	254.777070063694	0	0	0.232299998402596	0.491600006818771	NA	NA	NA	NA	NA	0	0	0	0	0	NA	1	int	NA
368	4-2-8	y	3	2006-11-15 12:01:59	2006-11-15 12:01:59	39036.5013888889	2006-11-15 12:01:59	39036.5013888889	80	80	0	0	15	23	10	25	28	NA	NA	NA	NA	14.72	40.268	25.76	103.2	8.94	70	7.74	NA	4	509.554140127389	0	0	0.200200006365776	0.325700014829636	NA	NA	NA	NA	NA	3.2	3	2	2.7	NA	NA	1	int	NA
383	4-3-1	y	3	2006-11-06 11:13:59	2006-11-06 11:13:59	39027.4680555556	2006-11-06 11:13:59	39027.4680555556	30	0	30	5	24	34	23	29	17	NA	NA	NA	NA	8.54	43.531	27.82	107.9	10.53	165	7.87	NA	4	509.554140127389	0	0	0.17849999666214	0.273000001907349	NA	NA	NA	NA	NA	0	0	0	0	0	NA	1	ext	NA
380	4-3-4	y	3	2006-11-06 10:50:59	2006-11-06 10:50:59	39027.4520833333	2006-11-06 10:50:59	39027.4520833333	10	10	0	10	33	31	33	18	33	NA	NA	NA	NA	12.14	45.937	29.73	111.9	9.98	125	7.84	NA	1	127.388535031847	0	0	0.162000000476837	0.193200007081032	NA	NA	NA	NA	NA	2.8	4.2	3.7	NA	NA	NA	1	int	NA
375	4-3-9	y	3	2006-11-06 10:20:00	2006-11-06 10:20:00	39027.4305555556	2006-11-06 10:20:00	39027.4305555556	0	0	0	0	0	NA	NA	NA	NA	NA	NA	NA	NA	12.19	46.052	29.81	110.6	9.84	125	7.73	NA	0	0	0	0	0	0	NA	NA	NA	NA	NA	0	0	0	0	0	NA	1	ext	NA
35	1-1-10	NA	1	2006-06-12 09:56:00	2006-06-12 09:56:00	38880.4138888889	2006-06-12 09:56:00	38880.4138888889	0	0	0	0	NA	NA	NA	NA	NA	NA	NA	NA	NA	18.65	43.98	28.44	105.3	8.62	170	8.35	NA	NA	NA	NA	NA	NA	NA	NA	NA	NA	NA	NA	NA	NA	NA	NA	NA	NA	1	ext	NA
37	1-1-2	NA	1	2006-06-12 08:13:59	2006-06-12 08:13:59	38880.3430555556	2006-06-12 08:13:59	38880.3430555556	15	15	0	0	NA	NA	NA	NA	NA	NA	NA	NA	NA	18.63	43.4	28.02	105.9	8.3	178	8.1	NA	NA	NA	NA	NA	NA	NA	NA	NA	NA	NA	NA	NA	NA	NA	NA	NA	NA	1	ext	NA
33	1-1-8	NA	1	2006-06-12 09:43:00	2006-06-12 09:43:00	38880.4048611111	2006-06-12 09:43:00	38880.4048611111	0	0	0	0	NA	NA	NA	NA	NA	NA	NA	NA	NA	18.57	43.99	28.44	103.4	8.17	140	8.22	NA	NA	NA	NA	NA	NA	NA	NA	NA	NA	NA	NA	NA	NA	NA	NA	NA	NA	1	int	NA
75	1-2-1	NA	1	2006-06-12 11:32:59	2006-06-12 11:32:59	38880.48125	2006-06-12 11:32:59	38880.48125	0	0	0	0	NA	NA	NA	NA	NA	NA	NA	NA	NA	18.72	44.57	28.86	105.4	8.28	148	8.15	NA	NA	NA	NA	NA	NA	NA	NA	NA	NA	NA	NA	NA	NA	NA	NA	NA	NA	1	ext	NA
74	1-2-2	NA	1	2006-06-12 11:28:00	2006-06-12 11:28:00	38880.4777777778	2006-06-12 11:28:00	38880.4777777778	0	0	0	0	NA	NA	NA	NA	NA	NA	NA	NA	NA	18.69	44.36	28.7	107.6	8.45	162	8.19	NA	NA	NA	NA	NA	NA	NA	NA	NA	NA	NA	NA	NA	NA	NA	NA	NA	NA	1	ext	NA
52	1-2-9	NA	1	2006-06-12 10:20:00	2006-06-12 10:20:00	38880.4305555556	2006-06-12 10:20:00	38880.4305555556	0	0	0	0	NA	NA	NA	NA	NA	NA	NA	NA	NA	18.37	44.28	28.65	107.3	8.5	160	8.33	NA	NA	NA	NA	NA	NA	NA	NA	NA	NA	NA	NA	NA	NA	NA	NA	NA	NA	1	ext	NA
48	1-3-3	NA	1	2006-06-21 09:48:00	2006-06-21 09:48:00	38889.4083333333	2006-06-21 09:48:00	38889.4083333333	5	5	0	5	18	NA	NA	NA	NA	NA	NA	NA	NA	24.05	46.36	30.1	111.6	7.9	NA	8.13	NA	NA	NA	NA	NA	0.0022	0.106899999082088	NA	NA	NA	NA	NA	2.8	2.6	NA	NA	NA	NA	1	int	NA
49	1-3-4	NA	1	2006-06-21 09:58:00	2006-06-21 09:58:00	38889.4152777778	2006-06-21 09:58:00	38889.4152777778	25	25	0	0	NA	NA	NA	NA	NA	NA	NA	NA	NA	24.16	46.37	30.1	115.7	8.18	138	8.15	NA	NA	NA	NA	NA	NA	NA	NA	NA	NA	NA	NA	NA	NA	NA	NA	NA	NA	1	int	NA
50	1-3-5	NA	1	2006-06-21 10:05:59	2006-06-21 10:05:59	38889.4208333333	2006-06-21 10:05:59	38889.4208333333	25	25	0	0	NA	NA	NA	NA	NA	NA	NA	NA	NA	24.23	46.35	30.39	117	8.26	NA	8.17	NA	NA	NA	NA	NA	NA	NA	NA	NA	NA	NA	NA	NA	NA	NA	NA	NA	NA	1	int	NA
44	1-3-9	NA	1	2006-06-21 10:49:00	2006-06-21 10:49:00	38889.4506944444	2006-06-21 10:49:00	38889.4506944444	75	75	0	5	NA	NA	NA	NA	NA	NA	NA	NA	NA	24.61	46.33	30.07	120.6	8.46	107	8.23	NA	NA	NA	NA	NA	NA	NA	NA	NA	NA	NA	NA	NA	NA	NA	NA	NA	NA	1	ext	NA
61	2-1-1	NA	1	2006-06-13 08:16:59	2006-06-13 08:16:59	38881.3451388889	2006-06-13 08:16:59	38881.3451388889	0	0	0	0	NA	NA	NA	NA	NA	NA	NA	NA	NA	18.71	45.4	29.46	98.3	7.7	190	8.02	6/13/06 very sunny	NA	NA	NA	NA	NA	NA	NA	NA	NA	NA	NA	NA	NA	NA	NA	NA	NA	1	ext	NA
62	2-1-2	NA	1	2006-06-13 08:26:00	2006-06-13 08:26:00	38881.3513888889	2006-06-13 08:26:00	38881.3513888889	0	0	0	0	NA	NA	NA	NA	NA	NA	NA	NA	NA	19.16	45.49	29.53	112	8.68	147	8.24	10% SAV cover everywhere outside of transect	NA	NA	NA	NA	NA	NA	NA	NA	NA	NA	NA	NA	NA	NA	NA	NA	NA	1	ext	NA
68	2-1-8	NA	1	2006-06-13 09:48:00	2006-06-13 09:48:00	38881.4083333333	2006-06-13 09:48:00	38881.4083333333	0	0	0	0	NA	NA	NA	NA	NA	NA	NA	NA	NA	19.38	45.4	29.46	118.2	9.14	132	8.23	NA	NA	NA	NA	NA	NA	NA	NA	NA	NA	NA	NA	NA	NA	NA	NA	NA	NA	1	int	NA
69	2-1-9	NA	1	2006-06-13 09:55:00	2006-06-13 09:55:00	38881.4131944444	2006-06-13 09:55:00	38881.4131944444	0	0	0	0	NA	NA	NA	NA	NA	NA	NA	NA	NA	19.61	45.51	29.54	122	9.39	134	8.31	NA	NA	NA	NA	NA	NA	NA	NA	NA	NA	NA	NA	NA	NA	NA	NA	NA	NA	1	ext	NA
6	2-2-10	NA	1	2006-06-13 10:25:59	2006-06-13 10:25:59	38881.4347222222	2006-06-13 10:25:59	38881.4347222222	0	0	0	0	NA	NA	NA	NA	NA	NA	NA	NA	NA	18.9	45.45	29.5	94.8	7.32	160	7.94	NA	NA	NA	NA	NA	NA	NA	NA	NA	NA	NA	NA	NA	NA	NA	NA	NA	NA	1	ext	NA
100	2-3-10	NA	1	2006-06-13 13:07:00	2006-06-13 13:07:00	38881.5465277778	2006-06-13 13:07:00	38881.5465277778	25	25	0	0	NA	NA	NA	NA	NA	NA	NA	NA	NA	20.33	45.44	29.48	117.7	8.94	115	8.11	NA	NA	NA	NA	NA	NA	NA	NA	NA	NA	NA	NA	NA	NA	NA	NA	NA	NA	1	ext	NA
12	2-3-2	NA	1	2006-06-13 12:17:59	2006-06-13 12:17:59	38881.5125	2006-06-13 12:17:59	38881.5125	0	0	0	0	NA	NA	NA	NA	NA	NA	NA	NA	NA	19.98	45.63	29.62	123.5	9.41	138	8.13	NA	NA	NA	NA	NA	NA	NA	NA	NA	NA	NA	NA	NA	NA	NA	NA	NA	NA	1	ext	NA
96	2-3-6	NA	1	2006-06-13 12:43:59	2006-06-13 12:43:59	38881.5305555556	2006-06-13 12:43:59	38881.5305555556	0	0	0	0	NA	NA	NA	NA	NA	NA	NA	NA	NA	20.16	45.54	29.55	112.8	8.58	140	8.1	shells on bottom	NA	NA	NA	NA	NA	NA	NA	NA	NA	NA	NA	NA	NA	NA	NA	NA	NA	1	int	NA
97	2-3-7	NA	1	2006-06-13 12:48:00	2006-06-13 12:48:00	38881.5333333333	2006-06-13 12:48:00	38881.5333333333	25	25	0	0	NA	NA	NA	NA	NA	NA	NA	NA	NA	20.16	45.52	29.54	113.4	8.63	70	8.1	NA	NA	NA	NA	NA	NA	NA	NA	NA	NA	NA	NA	NA	NA	NA	NA	NA	NA	1	int	NA
98	2-3-8	NA	1	2006-06-13 12:53:00	2006-06-13 12:53:00	38881.5368055556	2006-06-13 12:53:00	38881.5368055556	50	50	0	0	NA	NA	NA	NA	NA	NA	NA	NA	NA	20.14	45.51	29.54	115.2	8.78	70	8.12	NA	NA	NA	NA	NA	NA	NA	NA	NA	NA	NA	NA	NA	NA	NA	NA	NA	NA	1	int	NA
130	3-1-10	NA	1	2006-07-07 13:37:00	2006-07-07 13:37:00	38905.5673611111	2006-07-07 13:37:00	38905.5673611111	75	0	75	0	NA	NA	NA	NA	NA	NA	NA	NA	NA	24.88	28.9	17.83	127.1	9.43	95	8.29	NA	NA	NA	NA	NA	NA	NA	NA	NA	NA	NA	NA	NA	NA	NA	NA	NA	NA	1	ext	NA
127	3-1-2	NA	1	2006-07-07 13:15:59	2006-07-07 13:15:59	38905.5527777778	2006-07-07 13:15:59	38905.5527777778	0	0	0	0	NA	NA	NA	NA	NA	NA	NA	NA	NA	25.02	27.8	17.08	127.1	9.53	95	8.26	NA	NA	NA	NA	NA	NA	NA	NA	NA	NA	NA	NA	NA	NA	NA	NA	NA	NA	1	ext	NA
128	3-1-8	NA	1	2006-07-07 13:27:00	2006-07-07 13:27:00	38905.5604166667	2006-07-07 13:27:00	38905.5604166667	80	0	80	0	NA	NA	NA	NA	NA	NA	NA	NA	NA	25.1	28.48	17.54	132	9.78	85	8.33	NA	NA	NA	NA	NA	NA	NA	NA	NA	NA	NA	NA	NA	NA	NA	NA	NA	NA	1	int	NA
129	3-1-9	NA	1	2006-07-07 13:31:59	2006-07-07 13:31:59	38905.5638888889	2006-07-07 13:31:59	38905.5638888889	100	50	50	0	NA	NA	NA	NA	NA	NA	NA	NA	NA	24.98	28.69	17.68	127.4	9.52	85	8.3	NA	NA	NA	NA	NA	NA	NA	NA	NA	NA	NA	NA	NA	NA	NA	NA	NA	NA	1	ext	NA
124	3-2-2	NA	1	2006-07-07 12:51:00	2006-07-07 12:51:00	38905.5354166667	2006-07-07 12:51:00	38905.5354166667	5	0	5	0	6	13	12	10	NA	NA	NA	NA	NA	25.41	27.95	17.18	135.2	10.05	63	8.41	NA	NA	NA	NA	NA	NA	NA	NA	NA	NA	NA	NA	NA	NA	NA	NA	NA	NA	1	ext	NA
123	3-2-8	NA	1	2006-07-07 12:36:00	2006-07-07 12:36:00	38905.525	2006-07-07 12:36:00	38905.525	30	5	25	5	NA	NA	NA	NA	NA	NA	NA	NA	NA	25.63	29.53	18.24	135.1	9.95	66	8.4	NA	NA	NA	NA	NA	NA	NA	NA	NA	NA	NA	NA	NA	NA	NA	NA	NA	NA	1	int	NA
122	3-2-9	NA	1	2006-07-07 12:29:00	2006-07-07 12:29:00	38905.5201388889	2006-07-07 12:29:00	38905.5201388889	30	5	25	0	NA	NA	NA	NA	NA	NA	NA	NA	NA	25.47	29.77	18.41	131.6	9.71	68	8.36	NA	NA	NA	NA	NA	NA	NA	NA	NA	NA	NA	NA	NA	NA	NA	NA	NA	NA	1	ext	NA
112	3-3-2	NA	1	2006-07-07 10:54:00	2006-07-07 10:54:00	38905.4541666667	2006-07-07 10:54:00	38905.4541666667	85	85	0	0	NA	NA	NA	NA	NA	NA	NA	NA	NA	24.47	31.21	19.41	118.4	8.83	120	8.24	NA	NA	NA	NA	NA	NA	NA	NA	NA	NA	NA	NA	NA	NA	NA	NA	NA	NA	1	ext	NA
116	3-3-6	NA	1	2006-07-07 11:34:00	2006-07-07 11:34:00	38905.4819444444	2006-07-07 11:34:00	38905.4819444444	100	0	100	0	NA	NA	NA	NA	NA	NA	NA	NA	NA	24.41	31.34	19.5	121.8	9.09	80	8.25	NA	NA	NA	NA	NA	NA	NA	NA	NA	NA	NA	NA	NA	NA	NA	NA	NA	NA	1	int	NA
119	3-3-9	NA	1	2006-07-07 11:55:59	2006-07-07 11:55:59	38905.4972222222	2006-07-07 11:55:59	38905.4972222222	0	0	0	0	NA	NA	NA	NA	NA	NA	NA	NA	NA	24.44	31.26	19.44	121	9.05	125	8.27	NA	NA	NA	NA	NA	NA	NA	NA	NA	NA	NA	NA	NA	NA	NA	NA	NA	NA	1	ext	NA
143	4-1-8	NA	1	2006-07-14 10:20:00	2006-07-14 10:20:00	38912.4305555556	2006-07-14 10:20:00	38912.4305555556	100	100	0	0	93	NA	NA	NA	NA	NA	NA	NA	NA	23.75	43.96	28.37	117.3	8.43	90	8.15	NA	NA	NA	NA	NA	NA	NA	NA	NA	NA	NA	NA	NA	NA	NA	NA	NA	NA	1	int	NA
151	4-2-10	NA	1	2006-07-14 11:42:59	2006-07-14 11:42:59	38912.4881944444	2006-07-14 11:42:59	38912.4881944444	0	0	0	10	NA	NA	NA	NA	NA	NA	NA	NA	NA	15.27	48.49	31.66	81.9	6.74	70	7.75	NA	NA	NA	NA	NA	NA	NA	NA	NA	NA	NA	NA	NA	NA	NA	NA	NA	NA	1	ext	NA
152	4-2-9	NA	1	2006-07-14 11:50:00	2006-07-14 11:50:00	38912.4930555556	2006-07-14 11:50:00	38912.4930555556	0	0	0	5	NA	NA	NA	NA	NA	NA	NA	NA	NA	16	48.37	31.59	85.6	6.97	90	7.79	NA	NA	NA	NA	NA	NA	NA	NA	NA	NA	NA	NA	NA	NA	NA	NA	NA	NA	1	ext	NA
101	4-3-10	NA	1	2006-07-07 09:01:00	2006-07-07 09:01:00	38905.3756944444	2006-07-07 09:01:00	38905.3756944444	0	0	0	0	NA	NA	NA	NA	NA	NA	NA	NA	NA	23.07	41.48	26.61	110.2	8.1	100	8.14	NA	NA	NA	NA	NA	NA	NA	NA	NA	NA	NA	NA	NA	NA	NA	NA	NA	NA	1	ext	NA
109	4-3-2	NA	1	2006-07-07 09:49:00	2006-07-07 09:49:00	38905.4090277778	2006-07-07 09:49:00	38905.4090277778	50	50	0	0	NA	NA	NA	NA	NA	NA	NA	NA	NA	23.28	41.88	26.89	118.5	8.66	110	8.22	75% coverage around site	NA	NA	NA	NA	NA	NA	NA	NA	NA	NA	NA	NA	NA	NA	NA	NA	NA	1	ext	NA
108	4-3-3	NA	1	2006-07-07 09:43:00	2006-07-07 09:43:00	38905.4048611111	2006-07-07 09:43:00	38905.4048611111	100	100	0	0	NA	NA	NA	NA	NA	NA	NA	NA	NA	23.4	41.79	26.83	118	8.61	103	8.22	NA	NA	NA	NA	NA	NA	NA	NA	NA	NA	NA	NA	NA	NA	NA	NA	NA	NA	1	int	NA
106	4-3-5	NA	1	2006-07-07 09:29:00	2006-07-07 09:29:00	38905.3951388889	2006-07-07 09:29:00	38905.3951388889	0	0	0	5	NA	NA	NA	NA	NA	NA	NA	NA	NA	23.38	41.77	26.81	113.5	8.29	100	8.19	NA	NA	NA	NA	NA	NA	NA	NA	NA	NA	NA	NA	NA	NA	NA	NA	NA	NA	1	int	NA
105	4-3-6	NA	1	2006-07-07 09:23:00	2006-07-07 09:23:00	38905.3909722222	2006-07-07 09:23:00	38905.3909722222	0	0	0	5	NA	NA	NA	NA	NA	NA	NA	NA	NA	23.37	41.74	26.79	113.5	8.28	105	8.19	NA	NA	NA	NA	NA	NA	NA	NA	NA	NA	NA	NA	NA	NA	NA	NA	NA	NA	1	int	NA
104	4-3-7	NA	1	2006-07-07 09:17:59	2006-07-07 09:17:59	38905.3875	2006-07-07 09:17:59	38905.3875	0	0	0	0	NA	NA	NA	NA	NA	NA	NA	NA	NA	23.35	41.68	26.75	114.5	8.36	105	8.18	NA	NA	NA	NA	NA	NA	NA	NA	NA	NA	NA	NA	NA	NA	NA	NA	NA	NA	1	int	NA
103	4-3-8	NA	1	2006-07-07 09:13:00	2006-07-07 09:13:00	38905.3840277778	2006-07-07 09:13:00	38905.3840277778	0	0	0	0	NA	NA	NA	NA	NA	NA	NA	NA	NA	23.23	41.62	26.7	112.2	8.22	113	8.16	5% coverage around site	NA	NA	NA	NA	NA	NA	NA	NA	NA	NA	NA	NA	NA	NA	NA	NA	NA	1	int	NA
166	1-1-10	NA	2	2006-08-10 08:51:59	2006-08-10 08:51:59	38939.3694444444	2006-08-10 08:51:59	38939.3694444444	5	5	0	0	NA	NA	NA	NA	NA	NA	NA	NA	NA	26.39	47.56	30.92	92.2	6.24	NA	8.13	NA	NA	NA	NA	NA	NA	NA	NA	NA	NA	NA	NA	NA	NA	NA	NA	NA	NA	1	ext	NA
163	1-1-2	NA	2	2006-08-10 08:19:59	2006-08-10 08:19:59	38939.3472222222	2006-08-10 08:19:59	38939.3472222222	5	5	0	0	NA	NA	NA	NA	NA	NA	NA	NA	NA	26.17	47.7	31.03	90.3	6.12	190	7.74	NA	NA	NA	NA	NA	NA	NA	NA	NA	NA	NA	NA	NA	NA	NA	NA	NA	NA	1	ext	NA
164	1-1-8	NA	2	2006-08-10 08:35:59	2006-08-10 08:35:59	38939.3583333333	2006-08-10 08:35:59	38939.3583333333	10	10	0	25	24	16	NA	NA	NA	NA	NA	NA	NA	26.28	47.82	31.12	96.8	6.56	145	8.19	NA	NA	NA	NA	NA	NA	0.554400026798248	NA	NA	NA	NA	NA	NA	NA	NA	NA	NA	NA	1	int	NA
171	1-2-1	NA	2	2006-08-10 09:43:59	2006-08-10 09:43:59	38939.4055555556	2006-08-10 09:43:59	38939.4055555556	5	5	0	0	NA	NA	NA	NA	NA	NA	NA	NA	NA	25.98	47.5	30.89	103.1	6.99	170	7.97	NA	NA	NA	NA	NA	NA	NA	NA	NA	NA	NA	NA	NA	NA	NA	NA	NA	NA	1	ext	NA
170	1-2-2	NA	2	2006-08-10 09:36:59	2006-08-10 09:36:59	38939.4006944444	2006-08-10 09:36:59	38939.4006944444	0	0	0	0	NA	NA	NA	NA	NA	NA	NA	NA	NA	26.16	47.47	30.86	103.1	6.97	190	7.99	NA	NA	NA	NA	NA	NA	NA	NA	NA	NA	NA	NA	NA	NA	NA	NA	NA	NA	1	ext	NA
168	1-2-9	NA	2	2006-08-10 09:11:59	2006-08-10 09:11:59	38939.3833333333	2006-08-10 09:11:59	38939.3833333333	0	0	0	0	NA	NA	NA	NA	NA	NA	NA	NA	NA	26.34	47.67	31.01	94.1	6.36	170	8.06	NA	NA	NA	NA	NA	NA	NA	NA	NA	NA	NA	NA	NA	NA	NA	NA	NA	NA	1	ext	NA
174	1-3-3	NA	2	2006-08-10 10:07:00	2006-08-10 10:07:00	38939.4215277778	2006-08-10 10:07:00	38939.4215277778	0	0	0	0	NA	NA	NA	NA	NA	NA	NA	NA	NA	25.97	47.61	30.97	101.4	6.91	190	8.06	NA	NA	NA	NA	NA	NA	NA	NA	NA	NA	NA	NA	NA	NA	NA	NA	NA	NA	1	int	NA
175	1-3-4	NA	2	2006-08-10 10:14:00	2006-08-10 10:14:00	38939.4263888889	2006-08-10 10:14:00	38939.4263888889	25	25	0	25	NA	NA	NA	NA	NA	NA	NA	NA	NA	25.74	47.59	30.96	96.3	6.58	185	7.98	NA	NA	NA	NA	NA	NA	NA	NA	NA	NA	NA	NA	NA	NA	NA	NA	NA	NA	1	int	NA
176	1-3-5	NA	2	2006-08-10 10:18:59	2006-08-10 10:18:59	38939.4298611111	2006-08-10 10:18:59	38939.4298611111	15	15	0	5	NA	NA	NA	NA	NA	NA	NA	NA	NA	25.66	47.6	30.96	94.1	6.44	190	7.92	NA	NA	NA	NA	NA	NA	NA	NA	NA	NA	NA	NA	NA	NA	NA	NA	NA	NA	1	int	NA
180	1-3-9	NA	2	2006-08-10 10:52:00	2006-08-10 10:52:00	38939.4527777778	2006-08-10 10:52:00	38939.4527777778	25	25	0	5	NA	NA	NA	NA	NA	NA	NA	NA	NA	25.52	47.64	31	95.4	6.54	170	7.91	NA	NA	NA	NA	NA	NA	NA	NA	NA	NA	NA	NA	NA	NA	NA	NA	NA	NA	1	ext	NA
269	2-1-1	NA	2	2006-09-21 10:21:00	2006-09-21 10:21:00	38981.43125	2006-09-21 10:21:00	38981.43125	0	0	0	0	NA	NA	NA	NA	NA	NA	NA	NA	NA	19.29	39.496	25.24	101.3	8.04	205	8.19	NA	NA	NA	NA	NA	NA	NA	NA	NA	NA	NA	NA	NA	NA	NA	NA	NA	NA	1	ext	NA
270	2-1-2	NA	2	2006-09-21 10:27:00	2006-09-21 10:27:00	38981.4354166667	2006-09-21 10:27:00	38981.4354166667	5	5	0	10	NA	NA	NA	NA	NA	NA	NA	NA	NA	19.36	39.205	25.03	102.9	8.17	160	8.24	NA	NA	NA	NA	NA	NA	NA	NA	NA	NA	NA	NA	NA	NA	NA	NA	NA	NA	1	ext	NA
266	2-1-8	NA	2	2006-09-21 11:23:59	2006-09-21 11:23:59	38981.475	2006-09-21 11:23:59	38981.475	40	40	0	10	NA	NA	NA	NA	NA	NA	NA	NA	NA	19.59	39.154	24.99	102	8.06	110	8.25	NA	NA	NA	NA	NA	NA	NA	NA	NA	NA	NA	NA	NA	NA	NA	NA	NA	NA	1	int	NA
267	2-1-9	NA	2	2006-09-21 11:32:00	2006-09-21 11:32:00	38981.4805555556	2006-09-21 11:32:00	38981.4805555556	5	5	0	5	NA	NA	NA	NA	NA	NA	NA	NA	NA	19.26	39.29	25.09	102.6	8.16	115	8.22	NA	NA	NA	NA	NA	NA	NA	NA	NA	NA	NA	NA	NA	NA	NA	NA	NA	NA	1	ext	NA
259	2-2-10	NA	2	2006-09-21 11:55:59	2006-09-21 11:55:59	38981.4972222222	2006-09-21 11:55:59	38981.4972222222	0	0	0	10	NA	NA	NA	NA	NA	NA	NA	NA	NA	19.56	39.492	25.23	98.4	7.77	110	8.23	NA	NA	NA	NA	NA	NA	NA	NA	NA	NA	NA	NA	NA	NA	NA	NA	NA	NA	1	ext	NA
190	2-3-10	NA	2	2006-08-10 12:11:00	2006-08-10 12:11:00	38939.5076388889	2006-08-10 12:11:00	38939.5076388889	75	75	0	0	NA	NA	NA	NA	NA	NA	NA	NA	NA	25.09	47.64	31.01	108.4	7.43	115	8.04	NA	NA	NA	NA	NA	NA	NA	NA	NA	NA	NA	NA	NA	NA	NA	NA	NA	NA	1	ext	NA
183	2-3-2	NA	2	2006-08-10 11:18:00	2006-08-10 11:18:00	38939.4708333333	2006-08-10 11:18:00	38939.4708333333	0	0	0	0	NA	NA	NA	NA	NA	NA	NA	NA	NA	24.22	47.35	30.81	97.5	6.84	160	8	NA	NA	NA	NA	NA	NA	NA	NA	NA	NA	NA	NA	NA	NA	NA	NA	NA	NA	1	ext	NA
187	2-3-6	NA	2	2006-08-10 11:39:00	2006-08-10 11:39:00	38939.4854166667	2006-08-10 11:39:00	38939.4854166667	0	0	0	0	NA	NA	NA	NA	NA	NA	NA	NA	NA	24.65	47.38	30.83	91.5	6.39	185	8.04	NA	NA	NA	NA	NA	NA	NA	NA	NA	NA	NA	NA	NA	NA	NA	NA	NA	NA	1	int	NA
188	2-3-7	NA	2	2006-08-10 11:57:00	2006-08-10 11:57:00	38939.4979166667	2006-08-10 11:57:00	38939.4979166667	50	50	0	0	NA	NA	NA	NA	NA	NA	NA	NA	NA	24.94	47.42	30.85	108.8	7.47	90	7.47	NA	NA	NA	NA	NA	NA	NA	NA	NA	NA	NA	NA	NA	NA	NA	NA	NA	NA	1	int	NA
189	2-3-8	NA	2	2006-08-10 12:03:00	2006-08-10 12:03:00	38939.5020833333	2006-08-10 12:03:00	38939.5020833333	75	75	0	0	NA	NA	NA	NA	NA	NA	NA	NA	NA	24.99	47.6	30.98	106.1	7.33	90	8.05	NA	NA	NA	NA	NA	NA	NA	NA	NA	NA	NA	NA	NA	NA	NA	NA	NA	NA	1	int	NA
232	3-1-10	NA	2	2006-09-07 11:09:00	2006-09-07 11:09:00	38967.4645833333	2006-09-07 11:09:00	38967.4645833333	90	0	90	10	NA	NA	NA	NA	NA	NA	NA	NA	NA	21.55	29.7	18.42	102	8.08	140	8.17	NA	NA	NA	NA	NA	NA	NA	NA	NA	NA	NA	NA	NA	NA	NA	NA	NA	NA	1	ext	NA
250	3-1-2	NA	2	2006-09-07 10:43:00	2006-09-07 10:43:00	38967.4465277778	2006-09-07 10:43:00	38967.4465277778	10	0	10	0	NA	NA	NA	NA	NA	NA	NA	NA	NA	21.45	34.657	21.83	101.7	7.91	140	8.27	NA	NA	NA	NA	NA	NA	NA	NA	NA	NA	NA	NA	NA	NA	NA	NA	NA	NA	1	ext	NA
251	3-1-8	NA	2	2006-09-07 10:54:59	2006-09-07 10:54:59	38967.4548611111	2006-09-07 10:54:59	38967.4548611111	60	0	60	25	NA	NA	NA	NA	NA	NA	NA	NA	NA	21.9	29.51	18.28	103.1	8.12	130	8.25	NA	NA	NA	NA	NA	NA	NA	NA	NA	NA	NA	NA	NA	NA	NA	NA	NA	NA	1	int	NA
252	3-1-9	NA	2	2006-09-07 11:00:59	2006-09-07 11:00:59	38967.4590277778	2006-09-07 11:00:59	38967.4590277778	70	20	50	0	NA	NA	NA	NA	NA	NA	NA	NA	NA	21.73	29.16	18.05	109.1	8.64	130	8.22	NA	NA	NA	NA	NA	NA	NA	NA	NA	NA	NA	NA	NA	NA	NA	NA	NA	NA	1	ext	NA
209	3-2-2	NA	2	2006-08-16 13:09:59	2006-08-16 13:09:59	38945.5486111111	2006-08-16 13:09:59	38945.5486111111	75	0	75	5	8	6	13	NA	NA	NA	NA	NA	NA	42.84	30.36	18.39	88.2	4.93	80	7.71	NA	NA	NA	NA	NA	NA	NA	NA	NA	NA	NA	NA	NA	NA	NA	NA	NA	NA	1	ext	NA
206	3-2-8	NA	2	2006-08-16 12:42:00	2006-08-16 12:42:00	38945.5291666667	2006-08-16 12:42:00	38945.5291666667	100	0	100	0	NA	NA	NA	NA	NA	NA	NA	NA	NA	41.37	30.149	18.29	116.2	6.64	75	8.03	NA	NA	NA	NA	NA	NA	0.0103000001981854	NA	NA	NA	NA	NA	NA	NA	NA	NA	NA	NA	1	int	NA
207	3-2-9	NA	2	2006-08-16 12:48:00	2006-08-16 12:48:00	38945.5333333333	2006-08-16 12:48:00	38945.5333333333	100	0	100	0	NA	NA	NA	NA	NA	NA	NA	NA	NA	41.17	31.41	19.14	90.8	5.18	78	7.9	NA	NA	NA	NA	NA	NA	NA	NA	NA	NA	NA	NA	NA	NA	NA	NA	NA	NA	1	ext	NA
197	3-3-2	NA	2	2006-08-16 11:22:00	2006-08-16 11:22:00	38945.4736111111	2006-08-16 11:22:00	38945.4736111111	50	25	25	10	NA	NA	NA	NA	NA	NA	NA	NA	NA	24.46	40.984	26.23	99.5	7.15	115	7.84	NA	NA	NA	NA	NA	NA	NA	NA	NA	NA	NA	NA	NA	NA	NA	NA	NA	NA	1	ext	NA
201	3-3-6	NA	2	2006-08-16 11:55:59	2006-08-16 11:55:59	38945.4972222222	2006-08-16 11:55:59	38945.4972222222	80	40	40	10	NA	NA	NA	NA	NA	NA	NA	NA	NA	36.74	33.894	20.95	99.4	6.01	85	7.99	NA	NA	NA	NA	NA	NA	NA	NA	NA	NA	NA	NA	NA	NA	NA	NA	NA	NA	1	int	NA
204	3-3-9	NA	2	2006-08-16 12:19:00	2006-08-16 12:19:00	38945.5131944444	2006-08-16 12:19:00	38945.5131944444	0	0	0	0	NA	NA	NA	NA	NA	NA	NA	NA	NA	24.48	43.389	27.95	98.3	6.99	130	7.92	NA	NA	NA	NA	NA	NA	NA	NA	NA	NA	NA	NA	NA	NA	NA	NA	NA	NA	1	ext	NA
212	4-1-8	NA	2	2006-09-07 07:40:00	2006-09-07 07:40:00	38967.3194444444	2006-09-07 07:40:00	38967.3194444444	40	40	0	0	NA	NA	NA	NA	NA	NA	NA	NA	NA	21.31	41.181	26.42	103.3	7.84	105	8.14	NA	NA	NA	NA	NA	NA	NA	NA	NA	NA	NA	NA	NA	NA	NA	NA	NA	NA	1	int	NA
215	4-2-10	NA	2	2006-09-07 08:16:59	2006-09-07 08:16:59	38967.3451388889	2006-09-07 08:16:59	38967.3451388889	0	0	0	0	NA	NA	NA	NA	NA	NA	NA	NA	NA	20.95	44.45	28.76	94.3	7.11	80	8.24	NA	NA	NA	NA	NA	NA	NA	NA	NA	NA	NA	NA	NA	NA	NA	NA	NA	NA	1	ext	NA
216	4-2-9	NA	2	2006-09-07 08:23:59	2006-09-07 08:23:59	38967.35	2006-09-07 08:23:59	38967.35	0	0	0	0	NA	NA	NA	NA	NA	NA	NA	NA	NA	21.01	43.982	28.43	96.3	7.27	80	8.25	NA	NA	NA	NA	NA	NA	NA	NA	NA	NA	NA	NA	NA	NA	NA	NA	NA	NA	1	ext	NA
218	4-3-10	NA	2	2006-09-07 08:50:00	2006-09-07 08:50:00	38967.3680555556	2006-09-07 08:50:00	38967.3680555556	0	0	0	0	NA	NA	NA	NA	NA	NA	NA	NA	NA	20.98	46.085	29.95	92.2	6.9	125	8.23	NA	NA	NA	NA	NA	NA	NA	NA	NA	NA	NA	NA	NA	NA	NA	NA	NA	NA	1	ext	NA
247	4-3-2	NA	2	2006-09-07 09:40:59	2006-09-07 09:40:59	38967.4034722222	2006-09-07 09:40:59	38967.4034722222	60	60	0	5	NA	NA	NA	NA	NA	NA	NA	NA	NA	21.75	40.173	25.7	112	8.47	140	8.33	NA	NA	NA	NA	NA	NA	NA	NA	NA	NA	NA	NA	NA	NA	NA	NA	NA	NA	1	ext	NA
246	4-3-3	NA	2	2006-09-07 09:35:00	2006-09-07 09:35:00	38967.3993055556	2006-09-07 09:35:00	38967.3993055556	30	30	0	0	NA	NA	NA	NA	NA	NA	NA	NA	NA	21.34	44.646	28.9	101.1	7.56	135	8.26	NA	NA	NA	NA	NA	NA	NA	NA	NA	NA	NA	NA	NA	NA	NA	NA	NA	NA	1	int	NA
244	4-3-5	NA	2	2006-09-07 09:19:00	2006-09-07 09:19:00	38967.3881944444	2006-09-07 09:19:00	38967.3881944444	0	0	0	0	NA	NA	NA	NA	NA	NA	NA	NA	NA	21.17	43.444	28.04	95.4	7.2	135	8.25	NA	NA	NA	NA	NA	NA	NA	NA	NA	NA	NA	NA	NA	NA	NA	NA	NA	NA	1	int	NA
243	4-3-6	NA	2	2006-09-07 09:13:00	2006-09-07 09:13:00	38967.3840277778	2006-09-07 09:13:00	38967.3840277778	0	0	0	0	NA	NA	NA	NA	NA	NA	NA	NA	NA	21.12	40.231	25.75	95.3	7.29	135	8.24	NA	NA	NA	NA	NA	NA	NA	NA	NA	NA	NA	NA	NA	NA	NA	NA	NA	NA	1	int	NA
221	4-3-7	NA	2	2006-09-07 09:07:00	2006-09-07 09:07:00	38967.3798611111	2006-09-07 09:07:00	38967.3798611111	0	0	0	0	NA	NA	NA	NA	NA	NA	NA	NA	NA	21.07	44.473	28.78	93.3	7.02	140	8.24	NA	NA	NA	NA	NA	NA	NA	NA	NA	NA	NA	NA	NA	NA	NA	NA	NA	NA	1	int	NA
220	4-3-8	NA	2	2006-09-07 09:03:00	2006-09-07 09:03:00	38967.3770833333	2006-09-07 09:03:00	38967.3770833333	0	0	0	0	NA	NA	NA	NA	NA	NA	NA	NA	NA	21.02	45.849	29.77	93.4	6.99	145	8.24	NA	NA	NA	NA	NA	NA	NA	NA	NA	NA	NA	NA	NA	NA	NA	NA	NA	NA	1	int	NA
309	1-1-10	NA	3	2006-10-03 12:45:00	2006-10-03 12:45:00	38993.53125	2006-10-03 12:45:00	38993.53125	0	0	0	0	NA	NA	NA	NA	NA	NA	NA	NA	NA	19.59	39.403	25.17	125.2	9.89	130	8.41	NA	NA	NA	NA	NA	NA	NA	NA	NA	NA	NA	NA	NA	NA	NA	NA	NA	NA	1	ext	NA
312	1-1-2	NA	3	2006-10-03 13:04:00	2006-10-03 13:04:00	38993.5444444444	2006-10-03 13:04:00	38993.5444444444	0	0	0	0	NA	NA	NA	NA	NA	NA	NA	NA	NA	19.43	41.273	26.5	127.7	10.04	140	8.37	NA	NA	NA	NA	NA	NA	NA	NA	NA	NA	NA	NA	NA	NA	NA	NA	NA	NA	1	ext	NA
311	1-1-8	NA	3	2006-10-03 12:53:59	2006-10-03 12:53:59	38993.5375	2006-10-03 12:53:59	38993.5375	0	0	0	0	NA	NA	NA	NA	NA	NA	NA	NA	NA	19.67	41.076	26.36	123	9.64	95	8.4	NA	NA	NA	NA	NA	NA	NA	NA	NA	NA	NA	NA	NA	NA	NA	NA	NA	NA	1	int	NA
307	1-2-1	NA	3	2006-10-03 13:21:59	2006-10-03 13:21:59	38993.5569444444	2006-10-03 13:21:59	38993.5569444444	5	5	0	5	NA	NA	NA	NA	NA	NA	NA	NA	NA	19.46	40.787	26.15	133.8	10.53	105	8.44	NA	NA	NA	NA	NA	NA	NA	NA	NA	NA	NA	NA	NA	NA	NA	NA	NA	NA	1	ext	NA
308	1-2-2	NA	3	2006-10-03 13:18:59	2006-10-03 13:18:59	38993.5548611111	2006-10-03 13:18:59	38993.5548611111	0	0	0	5	NA	NA	NA	NA	NA	NA	NA	NA	NA	19.58	41.849	26.91	137.8	10.77	120	8.45	NA	NA	NA	NA	NA	NA	NA	NA	NA	NA	NA	NA	NA	NA	NA	NA	NA	NA	1	ext	NA
305	1-2-9	NA	3	2006-10-03 12:29:00	2006-10-03 12:29:00	38993.5201388889	2006-10-03 12:29:00	38993.5201388889	0	0	0	0	NA	NA	NA	NA	NA	NA	NA	NA	NA	19.36	40.097	25.66	120.9	9.56	105	8.38	NA	NA	NA	NA	NA	NA	NA	NA	NA	NA	NA	NA	NA	NA	NA	NA	NA	NA	1	ext	NA
296	1-3-3	NA	3	2006-10-03 11:02:00	2006-10-03 11:02:00	38993.4597222222	2006-10-03 11:02:00	38993.4597222222	0	0	0	0	NA	NA	NA	NA	NA	NA	NA	NA	NA	18.84	41.796	26.87	136.3	10.81	130	8.4	NA	NA	NA	NA	NA	NA	NA	NA	NA	NA	NA	NA	NA	NA	NA	NA	NA	NA	1	int	NA
297	1-3-4	NA	3	2006-10-03 11:08:00	2006-10-03 11:08:00	38993.4638888889	2006-10-03 11:08:00	38993.4638888889	25	25	0	10	NA	NA	NA	NA	NA	NA	NA	NA	NA	18.9	42.413	27.31	131.3	10.38	130	8.38	NA	NA	NA	NA	NA	NA	NA	NA	NA	NA	NA	NA	NA	NA	NA	NA	NA	NA	1	int	NA
298	1-3-5	NA	3	2006-10-03 11:16:59	2006-10-03 11:16:59	38993.4701388889	2006-10-03 11:16:59	38993.4701388889	50	50	0	50	NA	NA	NA	NA	NA	NA	NA	NA	NA	18.96	41.722	26.82	135.2	10.7	130	8.39	NA	NA	NA	NA	NA	NA	NA	NA	NA	NA	NA	NA	NA	NA	NA	NA	NA	NA	1	int	NA
302	1-3-9	NA	3	2006-10-03 11:51:59	2006-10-03 11:51:59	38993.4944444444	2006-10-03 11:51:59	38993.4944444444	25	25	0	75	NA	NA	NA	NA	NA	NA	NA	NA	NA	19.16	41.507	26.67	131.5	10.38	105	8.41	NA	NA	NA	NA	NA	NA	NA	NA	NA	NA	NA	NA	NA	NA	NA	NA	NA	NA	1	ext	NA
324	2-1-1	NA	3	2006-10-16 10:41:00	2006-10-16 10:41:00	39006.4451388889	2006-10-16 10:41:00	39006.4451388889	0	0	0	0	NA	NA	NA	NA	NA	NA	NA	NA	NA	13.69	42.119	27.05	108.4	9.51	170	7.85	NA	NA	NA	NA	NA	NA	NA	NA	NA	NA	NA	NA	NA	NA	NA	NA	NA	NA	1	ext	NA
325	2-1-2	NA	3	2006-10-16 10:47:59	2006-10-16 10:47:59	39006.45	2006-10-16 10:47:59	39006.45	10	10	0	0	NA	NA	NA	NA	NA	NA	NA	NA	NA	13.88	41.411	26.55	112.8	9.89	120	7.89	NA	NA	NA	NA	NA	NA	NA	NA	NA	NA	NA	NA	NA	NA	NA	NA	NA	NA	1	ext	NA
331	2-1-8	NA	3	2006-10-16 11:58:59	2006-10-16 11:58:59	39006.4993055556	2006-10-16 11:58:59	39006.4993055556	10	10	0	10	NA	NA	NA	NA	NA	NA	NA	NA	NA	14.48	41.834	26.86	122.8	10.62	85	7.99	NA	NA	NA	NA	NA	NA	NA	NA	NA	NA	NA	NA	NA	NA	NA	NA	NA	NA	1	int	NA
332	2-1-9	NA	3	2006-10-16 12:07:00	2006-10-16 12:07:00	39006.5048611111	2006-10-16 12:07:00	39006.5048611111	20	20	0	10	NA	NA	NA	NA	NA	NA	NA	NA	NA	13.52	43.081	27.73	105.9	9.29	95	7.87	NA	NA	NA	NA	NA	NA	NA	NA	NA	NA	NA	NA	NA	NA	NA	NA	NA	NA	1	ext	NA
334	2-2-10	NA	3	2006-10-16 12:24:00	2006-10-16 12:24:00	39006.5166666667	2006-10-16 12:24:00	39006.5166666667	0	0	0	0	NA	NA	NA	NA	NA	NA	NA	NA	NA	14.47	42.418	27.28	114.5	9.87	120	7.93	NA	NA	NA	NA	NA	NA	NA	NA	NA	NA	NA	NA	NA	NA	NA	NA	NA	NA	1	ext	NA
293	2-3-10	NA	3	2006-10-03 10:05:00	2006-10-03 10:05:00	38993.4201388889	2006-10-03 10:05:00	38993.4201388889	0	0	0	0	NA	NA	NA	NA	NA	NA	NA	NA	NA	18.47	42.172	27.14	113.1	9.02	90	8.21	NA	NA	NA	NA	NA	NA	NA	NA	NA	NA	NA	NA	NA	NA	NA	NA	NA	NA	1	ext	NA
285	2-3-2	NA	3	2006-10-03 09:23:00	2006-10-03 09:23:00	38993.3909722222	2006-10-03 09:23:00	38993.3909722222	0	0	0	0	NA	NA	NA	NA	NA	NA	NA	NA	NA	18.54	43.296	27.95	122.1	9.68	110	8.18	NA	NA	NA	NA	NA	NA	NA	NA	NA	NA	NA	NA	NA	NA	NA	NA	NA	NA	1	ext	NA
289	2-3-6	NA	3	2006-10-03 09:40:00	2006-10-03 09:40:00	38993.4027777778	2006-10-03 09:40:00	38993.4027777778	0	0	0	0	NA	NA	NA	NA	NA	NA	NA	NA	NA	18.53	42.525	27.39	119.7	9.52	155	8.25	NA	NA	NA	NA	NA	NA	NA	NA	NA	NA	NA	NA	NA	NA	NA	NA	NA	NA	1	int	NA
290	2-3-7	NA	3	2006-10-03 09:46:00	2006-10-03 09:46:00	38993.4069444444	2006-10-03 09:46:00	38993.4069444444	75	75	0	5	NA	NA	NA	NA	NA	NA	NA	NA	NA	18.52	42.472	27.36	121	9.63	55	8.26	NA	NA	NA	NA	NA	NA	NA	NA	NA	NA	NA	NA	NA	NA	NA	NA	NA	NA	1	int	NA
291	2-3-8	NA	3	2006-10-03 09:53:00	2006-10-03 09:53:00	38993.4118055556	2006-10-03 09:53:00	38993.4118055556	75	75	0	15	NA	NA	NA	NA	NA	NA	NA	NA	NA	18.49	42.412	27.31	116.6	9.28	55	8.24	NA	NA	NA	NA	NA	NA	NA	NA	NA	NA	NA	NA	NA	NA	NA	NA	NA	NA	1	int	NA
401	3-1-10	NA	3	2006-11-06 14:34:00	2006-11-06 14:34:00	39027.6069444444	2006-11-06 14:34:00	39027.6069444444	15	0	15	5	NA	NA	NA	NA	NA	NA	NA	NA	NA	8.57	30.654	18.93	107.9	11.15	NA	7.74	NA	NA	NA	NA	NA	NA	NA	NA	NA	NA	NA	NA	NA	NA	NA	NA	NA	NA	1	ext	NA
345	3-1-2	NA	3	2006-11-15 08:02:00	2006-11-15 08:02:00	39036.3347222222	2006-11-15 08:02:00	39036.3347222222	10	0	10	0	NA	NA	NA	NA	NA	NA	NA	NA	NA	14.11	32.231	20.15	95	8.62	135	7.54	NA	NA	NA	NA	NA	NA	NA	NA	NA	NA	NA	NA	NA	NA	NA	NA	NA	NA	1	ext	NA
403	3-1-8	NA	3	2006-11-06 14:45:00	2006-11-06 14:45:00	39027.6145833333	2006-11-06 14:45:00	39027.6145833333	50	10	40	5	NA	NA	NA	NA	NA	NA	NA	NA	NA	8.7	30.811	19.04	109.1	11.23	110	7.71	NA	NA	NA	NA	NA	NA	NA	NA	NA	NA	NA	NA	NA	NA	NA	NA	NA	NA	1	int	NA
402	3-1-9	NA	3	2006-11-06 14:39:00	2006-11-06 14:39:00	39027.6104166667	2006-11-06 14:39:00	39027.6104166667	10	5	5	0	NA	NA	NA	NA	NA	NA	NA	NA	NA	8.69	30.941	19.13	109.9	11.32	110	7.71	NA	NA	NA	NA	NA	NA	NA	NA	NA	NA	NA	NA	NA	NA	NA	NA	NA	NA	1	ext	NA
356	3-2-2	NA	3	2006-11-15 09:49:59	2006-11-15 09:49:59	39036.4097222222	2006-11-15 09:49:59	39036.4097222222	10	10	0	0	10	24	24	19	26	NA	NA	NA	NA	14.28	29.398	18.22	95.9	8.78	105	7.48	NA	5	636.942675159236	NA	NA	0.149700000882149	0.595000028610229	NA	NA	NA	NA	NA	2.2	1.5	2	2	NA	NA	1	ext	NA
398	3-2-8	NA	3	2006-11-06 14:02:00	2006-11-06 14:02:00	39027.5847222222	2006-11-06 14:02:00	39027.5847222222	40	40	0	30	NA	NA	NA	NA	NA	NA	NA	NA	NA	9.19	32.541	20.24	110.8	11.19	90	7.77	NA	NA	NA	NA	NA	NA	NA	NA	NA	NA	NA	NA	NA	NA	NA	NA	NA	NA	1	int	NA
399	3-2-9	NA	3	2006-11-06 14:10:59	2006-11-06 14:10:59	39027.5909722222	2006-11-06 14:10:59	39027.5909722222	80	0	80	0	NA	NA	NA	NA	NA	NA	NA	NA	NA	9.2	32.022	19.88	113.3	11.47	90	7.8	NA	NA	NA	NA	NA	NA	NA	NA	NA	NA	NA	NA	NA	NA	NA	NA	NA	NA	1	ext	NA
389	3-3-2	NA	3	2006-11-06 12:46:59	2006-11-06 12:46:59	39027.5326388889	2006-11-06 12:46:59	39027.5326388889	20	20	0	0	NA	NA	NA	NA	NA	NA	NA	NA	NA	9.02	33.18	20.67	108	10.92	135	7.77	NA	NA	NA	NA	NA	NA	NA	NA	NA	NA	NA	NA	NA	NA	NA	NA	NA	NA	1	ext	NA
393	3-3-6	NA	3	2006-11-06 13:17:00	2006-11-06 13:17:00	39027.5534722222	2006-11-06 13:17:00	39027.5534722222	20	0	20	0	NA	NA	NA	NA	NA	NA	NA	NA	NA	9.27	33.342	20.79	111.6	11.22	110	7.77	NA	NA	NA	NA	NA	NA	NA	NA	NA	NA	NA	NA	NA	NA	NA	NA	NA	NA	1	int	NA
396	3-3-9	NA	3	2006-11-06 13:37:00	2006-11-06 13:37:00	39027.5673611111	2006-11-06 13:37:00	39027.5673611111	0	0	0	20	NA	NA	NA	NA	NA	NA	NA	NA	NA	8.52	32.509	20.19	110.7	11.36	140	7.75	NA	NA	NA	NA	NA	NA	NA	NA	NA	NA	NA	NA	NA	NA	NA	NA	NA	NA	1	ext	NA
363	4-1-8	NA	3	2006-11-15 11:25:00	2006-11-15 11:25:00	39036.4756944444	2006-11-15 11:25:00	39036.4756944444	80	80	0	0	NA	NA	NA	NA	NA	NA	NA	NA	NA	14.58	40.251	25.74	97.4	8.46	100	7.69	NA	NA	NA	NA	NA	NA	NA	NA	NA	NA	NA	NA	NA	NA	NA	NA	NA	NA	1	int	NA
366	4-2-10	NA	3	2006-11-15 11:51:59	2006-11-15 11:51:59	39036.4944444444	2006-11-15 11:51:59	39036.4944444444	0	0	0	10	NA	NA	NA	NA	NA	NA	NA	NA	NA	14.72	40.39	25.85	103.4	8.95	60	7.72	NA	NA	NA	NA	NA	NA	NA	NA	NA	NA	NA	NA	NA	NA	NA	NA	NA	NA	1	ext	NA
367	4-2-9	NA	3	2006-11-15 11:55:59	2006-11-15 11:55:59	39036.4972222222	2006-11-15 11:55:59	39036.4972222222	0	0	0	10	NA	NA	NA	NA	NA	NA	NA	NA	NA	14.7	40.219	25.72	103.3	8.95	85	7.74	NA	NA	NA	NA	NA	NA	NA	NA	NA	NA	NA	NA	NA	NA	NA	NA	NA	NA	1	ext	NA
374	4-3-10	NA	3	2006-11-06 10:15:59	2006-11-06 10:15:59	39027.4277777778	2006-11-06 10:15:59	39027.4277777778	0	0	0	0	NA	NA	NA	NA	NA	NA	NA	NA	NA	12.2	46.029	29.8	110.6	9.84	115	7.67	NA	NA	NA	NA	NA	NA	NA	NA	NA	NA	NA	NA	NA	NA	NA	NA	NA	NA	1	ext	NA
382	4-3-2	NA	3	2006-11-06 11:06:59	2006-11-06 11:06:59	39027.4631944444	2006-11-06 11:06:59	39027.4631944444	50	50	0	10	NA	NA	NA	NA	NA	NA	NA	NA	NA	10.53	44.264	28.46	109.2	10.16	130	7.83	NA	NA	NA	NA	NA	NA	NA	NA	NA	NA	NA	NA	NA	NA	NA	NA	NA	NA	1	ext	NA
381	4-3-3	NA	3	2006-11-06 11:00:00	2006-11-06 11:00:00	39027.4583333333	2006-11-06 11:00:00	39027.4583333333	30	30	0	10	NA	NA	NA	NA	NA	NA	NA	NA	NA	11.62	45.284	29.24	107.3	9.7	122	7.85	NA	NA	NA	NA	NA	NA	NA	NA	NA	NA	NA	NA	NA	NA	NA	NA	NA	NA	1	int	NA
379	4-3-5	NA	3	2006-11-06 10:47:59	2006-11-06 10:47:59	39027.45	2006-11-06 10:47:59	39027.45	0	0	0	5	NA	NA	NA	NA	NA	NA	NA	NA	NA	12.14	45.979	29.76	111	9.89	125	7.83	NA	NA	NA	NA	NA	NA	NA	NA	NA	NA	NA	NA	NA	NA	NA	NA	NA	NA	1	int	NA
378	4-3-6	NA	3	2006-11-06 10:38:59	2006-11-06 10:38:59	39027.44375	2006-11-06 10:38:59	39027.44375	0	0	0	10	NA	NA	NA	NA	NA	NA	NA	NA	NA	12.08	46.033	29.79	108.8	9.7	135	7.81	NA	NA	NA	NA	NA	NA	NA	NA	NA	NA	NA	NA	NA	NA	NA	NA	NA	NA	1	int	NA
377	4-3-7	NA	3	2006-11-06 10:33:00	2006-11-06 10:33:00	39027.4395833333	2006-11-06 10:33:00	39027.4395833333	0	0	0	0	NA	NA	NA	NA	NA	NA	NA	NA	NA	12.17	45.85	29.67	112.3	10.01	130	7.8	NA	NA	NA	NA	NA	NA	NA	NA	NA	NA	NA	NA	NA	NA	NA	NA	NA	NA	1	int	NA
376	4-3-8	NA	3	2006-11-06 10:27:00	2006-11-06 10:27:00	39027.4354166667	2006-11-06 10:27:00	39027.4354166667	0	0	0	0	NA	NA	NA	NA	NA	NA	NA	NA	NA	12.1	46.052	29.81	109.1	9.73	135	7.76	NA	NA	NA	NA	NA	NA	NA	NA	NA	NA	NA	NA	NA	NA	NA	NA	NA	NA	1	int	NA
NA	NA	NA	NA	NA	NA	NA	NA	NA	NA	NA	NA	NA	NA	NA	NA	NA	NA	NA	NA	NA	NA	NA	NA	NA	NA	NA	NA	NA	NA	NA	NA	NA	NA	NA	NA	NA	NA	NA	NA	NA	NA	NA	NA	NA	NA	NA	NA	NA	NA
[truncated: 13 more columns]
