# Supplementary material for: Synthesizer: Expediting synthesis studies from context-free data with information retrieval techniques
Source: PLoS One. 2017 Apr 24;12(4):e0175860. doi: 10.1371/journal.pone.0175860 (PMC5402950; doi:10.1371/journal.pone.0175860)
Supplement: S1 Dataset — (ZIP) [file pone.0175860.s001.zip › SampleAnnotationsSupplement/ECOLOGY_B/SAV2006.xls]

## Sheet: SAV2006
uniqueid	station_id	biomasscollected	sample_period	Date___Time	Date_Excel	Date_txt	Time_Excel	Time_txt	Per_Cover_sav	Z_marina	R_Maritima	Per_cover_Macro_Algae	Sav_Height1	Sav_Height2	Sav_Height3	Sav_Height4	Sav_Height5	Boat_Scaring	Grazing	epiphytes	wasting_disease	Temperature	Conductivity	Salinity	DO_per	Do_mg_l	Depth	pH	Comments_on_field_work	Stems_in_Core_z	Zostera_shootdensity	Stems_in_Core_r	Ruppia_shootdensity	Leaf_biomass	Root_biomass	Sav_Height1_lab	Sav_Height2_lab	Sav_Height3_lab	Sav_Height4_lab	Sav_Height5_lab	Leaf_width1	Leaf_width2	Leaf_width3	Leaf_width4	Leaf_width5	Turbidity		counter	int_ext
36	1-1-1	y	1	2006-06-12 07:58:00	2006-06-12 07:58:00	38880.3	2006-06-12 07:58:00	38880.3	0	0	0	0	0									18.61	43.43	28.04	103.7	8.2	170	8.08		0		0	0	0	0						0	0	0		0			1	ext
38	1-1-3	y	1	2006-06-12 08:25:00	2006-06-12 08:25:00	38880.4	2006-06-12 08:25:00	38880.4	40	40	0	0	0									18.66	43.14	27.83	105.3	8.33	170	8.13		0		0	0	0	0						0	0	0	0	0			1	int
39	1-1-4	y	1	2006-06-12 08:37:00	2006-06-12 08:37:00	38880.4	2006-06-12 08:37:00	38880.4	50	50	0	0	34	23	43	37						18.54	43.45	28.01	104.1	8.24	160	8.16	two pics	2	254.777	0	0	0.2629	0.7379						4	3.7	2.4	4.4	2.3			1	int
40	1-1-5	y	1	2006-06-12 08:59:00	2006-06-12 08:59:00	38880.4	2006-06-12 08:59:00	38880.4	80	80	0	0	34	30	31	40						18.54	43.54	28.12	105.5	8.33	150	8.16		3	382.166	0	0	0.2029	1.1991						2.4	1.4	4	4.5	3.8			1	int
31	1-1-6	y	1	2006-06-12 09:14:00	2006-06-12 09:14:00	38880.4	2006-06-12 09:14:00	38880.4	50	50	0	0	21	28	25	16	24					18.52	43.77	28.29	104.6	8.24	140	8.14		4	509.554	0	0	0.2123	1.1126						2.8	1.8	3.3	2.2	3.4			1	int
32	1-1-7	y	1	2006-06-12 09:27:00	2006-06-12 09:27:00	38880.4	2006-06-12 09:27:00	38880.4	90	90	0	0	29	29	18	26	27					18.52	43.85	23.38	98.6	7.87	137	8.16		2	254.777	0	0	0.1474	1.3942						3	3.5	3.2	3.4	2.7			1	int
34	1-1-9	y	1	2006-06-12 09:47:00	2006-06-12 09:47:00	38880.4	2006-06-12 09:47:00	38880.4	80	80	0	0	26	14	35	28	38					18.6	43.5	28.38	107.1	8.5	145	8.3		2	254.777	0	0	0.0669	1.2423						2.8	2.5	3.7	2.2	3.1			1	ext
51	1-2-10	y	1	2006-06-12 10:13:00	2006-06-12 10:13:00	38880.4	2006-06-12 10:13:00	38880.4	0	0	0	5	0									18.62	44.54	28.84	101.7	8	185	8.29		0		0	0	0	0						0	0	0	0	0			1	ext
73	1-2-3	y	1	2006-06-12 11:17:00	2006-06-12 11:17:00	38880.5	2006-06-12 11:17:00	38880.5	50	50	0	5	30	38	30	29	32					18.62	44.82	29.03	107	8.41	150	8.19		1	127.389	0	0	0.1292	0.966						2.2	3.4	3.1	3	3.8			1	int
72	1-2-4	y	1	2006-06-12 11:03:00	2006-06-12 11:03:00	38880.5	2006-06-12 11:03:00	38880.5	100	95	5	0	21	20	24							18.54	44.58	28.91	102.4	8.06	135	8.21		0		0	0	0.0812	0.829						4.5	4	3.8	4	3.9			1	int
71	1-2-5	y	1	2006-06-12 10:56:00	2006-06-12 10:56:00	38880.5	2006-06-12 10:56:00	38880.5	90	90	0	5	18	37	37	35	17					18.27	44.66	28.93	105.3	8.34	125	8.29		2	254.777	0	0	0.0043	1.6403						2.3	0	0	0	0			1	int
30	1-2-6	y	1	2006-06-12 10:45:00	2006-06-12 10:45:00	38880.4	2006-06-12 10:45:00	38880.4	0	0	0	0	40	36	36	25	33					18.36	44.44	28.77	105.3	8.33	135	8.22	too turbid to see bottom	3	382.166	0	0	0.0938	1.6196						3.3	2.2	3.3	4	2.8			1	int
29	1-2-7	y	1	2006-06-12 10:34:00	2006-06-12 10:34:00	38880.4	2006-06-12 10:34:00	38880.4	75	75	0	0	35	41	30							18.47	44.24	28.63	103.4	8.15	150	8.22	isopod	2	254.777	0	0	0.048	1.4016						3.3	2.5	1.9	1.6	1.9			1	int
28	1-2-8	y	1	2006-06-12 10:25:00	2006-06-12 10:25:00	38880.4	2006-06-12 10:25:00	38880.4	0	0	0	0	0									18.45	44.21	28.6	100.3	7.93	183	8.23		0		0	0	0	0						0	0	0	0	0			1	int
46	1-3-1	y	1	2006-06-21 09:35:00	2006-06-21 09:35:00	38889.4	2006-06-21 09:35:00	38889.4	0	0	0	5	0									23.87	46.38	30.12	115.4	8.19	164	8.14		0		0	0	0	0						0	0	0	0	0			1	ext
45	1-3-10	y	1	2006-06-21 10:56:00	2006-06-21 10:56:00	38889.5	2006-06-21 10:56:00	38889.5	5	5	0	0	33	12	13							24.87	46.37	30.09	132.5	9.25	125	8.3		0		0	0	0	0						0	0	0	0	0			1	ext
47	1-3-2	y	1	2006-06-21 09:42:00	2006-06-21 09:42:00	38889.4	2006-06-21 09:42:00	38889.4	0	0	0	0	0									23.93	46.37	30.11	116.4	8.26	145	8.14		0		0	0	0	0						0	0	0	0	0			1	ext
41	1-3-6	y	1	2006-06-21 10:11:00	2006-06-21 10:11:00	38889.4	2006-06-21 10:11:00	38889.4	5	5	0	5	28	29	17	32						24.32	46.36	30.1	114.2	8.05	120	8.16		1	127.389	0	0	0.0363	0.3334						3.6	2.8	3.5	3.4	2.9			1	int
42	1-3-7	y	1	2006-06-21 10:23:00	2006-06-21 10:23:00	38889.4	2006-06-21 10:23:00	38889.4	90	90	0	0	31	28	24	17						24.45	46.34	30.38	116.2	8.15	112	8.18		6	764.331	0	0	0.2538	1.1551						2.8	2.9	4.4	2.5	3.4			1	int
43	1-3-8	y	1	2006-06-21 10:37:00	2006-06-21 10:37:00	38889.4	2006-06-21 10:37:00	38889.4	20	20	0	5	34	23	30							24.64	46.33	30.07	123.8	8.66	108	8.34		0		0	0	0.052	0.66523						2.9	4	3.8	3.2	3.3			1	int
70	2-1-10	y	1	2006-06-13 10:03:00	2006-06-13 10:03:00	38881.4	2006-06-13 10:03:00	38881.4	0	0	0	0	0									19.54	45.38	29.45	108.9	8.4	173	8.27		0		0	0	0	0						0	0	0	0	0			1	ext
63	2-1-3	y	1	2006-06-13 08:35:00	2006-06-13 08:35:00	38881.4	2006-06-13 08:35:00	38881.4	10	10	0	5	28	24	24	24						19.07	45.44	29.49	113	8.79	160	8.21		0		0	0	0.0261	0.3561						3	4.8	3.3	0	0			1	int
64	2-1-4	y	1	2006-06-13 08:52:00	2006-06-13 08:52:00	38881.4	2006-06-13 08:52:00	38881.4	5	5	0	0	38	36								19.15	45.47	29.51	113.9	8.82	170	8.2		2	254.777	0	0	0.0705	0.7132						0	0	0	0	0			1	int
65	2-1-5	y	1	2006-06-13 09:06:00	2006-06-13 09:06:00	38881.4	2006-06-13 09:06:00	38881.4	20	20	0	5	24	39	31							19.13	45.38	29.45	119.6	9.29	188	8.25		0		0	0	0.0323	0.0499						3.2	4.6	4.8	3.1	3.2			1	int
66	2-1-6	y	1	2006-06-13 09:19:00	2006-06-13 09:19:00	38881.4	2006-06-13 09:19:00	38881.4	10	10	0	0	26	39	24							19.09	45.4	29.46	112.6	8.76	166	8.19	isopod	2	254.777	0	0	0.0628	0.1947						3.5	4	3.8	2.5	2.9			1	int
67	2-1-7	y	1	2006-06-13 09:35:00	2006-06-13 09:35:00	38881.4	2006-06-13 09:35:00	38881.4	5	5	0	0	18	34	17							19.29	45.4	29.46	114.8	8.88	143	8.21		2	254.777	0	0	0.032	0.8663						4.1	3.5	4.4	3.1	2.2			1	int
5	2-2-1	y	1	2006-06-13 12:02:00	2006-06-13 12:02:00	38881.5	2006-06-13 12:02:00	38881.5	0	0	0	2	0									20.79	45.55	29.56	123.4	9.29	75	8.15		0		0	0	0	0						0	0	0	0	0			1	ext
4	2-2-2	y	1	2006-06-13 11:53:00	2006-06-13 11:53:00	38881.5	2006-06-13 11:53:00	38881.5	5	5	0	5	26	22	18							20.09	45.59	29.59	117.4	8.95	62	8.11		2	254.777	0	0	0.0972	0.1015						2.2	2.8	2.9	2.1	2.4			1	ext
3	2-2-3	y	1	2006-06-13 11:36:00	2006-06-13 11:36:00	38881.5	2006-06-13 11:36:00	38881.5	5	5	0	5	14									19.53	45.61	29.61	108.9	8.38	79	8.07		2	254.777	0	0	0.0386	0.6729						1.8	2.5	2	1.6	2.2			1	int
82	2-2-4	y	1	2006-06-13 11:25:00	2006-06-13 11:25:00	38881.5	2006-06-13 11:25:00	38881.5	0	0	0	5	0									19.45	45.58	29.59	100.3	7.74	107	8.01		0		0	0	0	0						0	0	0	0	0			1	int
81	2-2-5	y	1	2006-06-13 11:14:00	2006-06-13 11:14:00	38881.5	2006-06-13 11:14:00	38881.5	0	0	0	0	0									19.45	45.51	29.54	113.3	8.66	123	8.06		0		0	0	0	0						0	0	0	0	0			1	int
10	2-2-6	y	1	2006-06-13 11:04:00	2006-06-13 11:04:00	38881.5	2006-06-13 11:04:00	38881.5	10	10	0	0	38	61	40							19.39	45.5	29.53	108.3	8.36	151	8.08		0		0	0	0.0103	0.1419						4	0	0	0	0			1	int
9	2-2-7	y	1	2006-06-13 10:52:00	2006-06-13 10:52:00	38881.5	2006-06-13 10:52:00	38881.5	5	5	0	0	30	26	54	48	56					19.25	45.5	29.53	98.7	7.65	163	8.03		0		0	0	0	0.0342						0	0	0	0	0			1	int
8	2-2-8	y	1	2006-06-13 10:39:00	2006-06-13 10:39:00	38881.4	2006-06-13 10:39:00	38881.4	50	50	0	0	49	28	32	30						19.14	45.43	29.49	103	8	150	8.03		1	127.389	0	0	0.804	0.1						2.4	3	4.2	3.7	3.7			1	int
7	2-2-9	y	1	2006-06-13 10:31:00	2006-06-13 10:31:00	38881.4	2006-06-13 10:31:00	38881.4	0	0	0	0	0									19.13	45.45	29.49	99.8	7.66	155	7.99		0		0	0	0	0						0	0	0	0	0			1	ext
11	2-3-1	y	1	2006-06-13 12:14:00	2006-06-13 12:14:00	38881.5	2006-06-13 12:14:00	38881.5	0	0	0	0	0									19.89	45.69	29.67	114.2	8.73	183	8.07		0	0	0	0	0	0						0	0	0	0	0			1	ext
13	2-3-3	y	1	2006-06-13 12:25:00	2006-06-13 12:25:00	38881.5	2006-06-13 12:25:00	38881.5	5	5	0	0	19	15								20.12	45.59	29.59	129.8	9.89	104	8.16		1	127.389	0	0	0.0201	0.1462						2.5	3	2	2.2	2.5			1	int
14	2-3-4	y	1	2006-06-13 12:33:00	2006-06-13 12:33:00	38881.5	2006-06-13 12:33:00	38881.5	0	0	0	0	0									20.18	45.56	29.57	125.6	9.56	93	8.18		0	0	0	0	0	0						0	0	0	0	0			1	int
15	2-3-5	y	1	2006-06-13 12:39:00	2006-06-13 12:39:00	38881.5	2006-06-13 12:39:00	38881.5	0	0	0	5	0									20.18	45.54	29.56	125.5	9.55	115	8.15		0	0	0	0	0	0						0	0	0	0	0			1	int
99	2-3-9	y	1	2006-06-13 12:58:00	2006-06-13 12:58:00	38881.5	2006-06-13 12:58:00	38881.5	5	5	0	0	35	25	21	43						20.2	45.47	29.5	118	8.93	119	8.11	25% SAV all around site	0	0	0	0	0.0156	0						3.2	3.7	3.3	0	0			1	ext
126	3-1-1	y	1	2006-07-07 13:10:00	2006-07-07 13:10:00	38905.5	2006-07-07 13:10:00	38905.5	0	0	0	0	0									24.89	28.14	17.31	124.5	9.34	125	8.23		0	0	0	0	0	0						0	0	0	0	0			1	ext
131	3-1-3	y	1	2006-07-14 07:51:00	2006-07-14 07:51:00	38912.3	2006-07-14 07:51:00	38912.3	50	25	25	5	14	12	17							25.88	33	20.62	100.2	7.25	115	8.16		8	1019.11	0	0	0.0424	0.636						1.4	2	1.6	2.1	1.4			1	int
132	3-1-4	y	1	2006-07-14 08:14:00	2006-07-14 08:14:00	38912.3	2006-07-14 08:14:00	38912.3	0	0	0	0	0									25.96	33.05	20.76	100.1	7.23	135	8.17		0	0	0	0	0	0						0	0	0	0	0			1	int
133	3-1-5	y	1	2006-07-14 08:20:00	2006-07-14 08:20:00	38912.3	2006-07-14 08:20:00	38912.3	0	0	0	0	0									26.05	34.58	21.7	98.2	7.05	135	8.17		0	0	0	0	0	0						0	0	0	0	0			1	int
134	3-1-6	y	1	2006-07-14 08:27:00	2006-07-14 08:27:00	38912.4	2006-07-14 08:27:00	38912.4	0	0	0	0	0									26.08	34.94	21.95	98.1	7.02	140	8.16		0	0	0	0	0	0						0	0	0	0	0			1	int
135	3-1-7	y	1	2006-07-14 08:30:00	2006-07-14 08:30:00	38912.4	2006-07-14 08:30:00	38912.4	90	70	20	0	16	12	11	11						26.22	34.62	21.72	98.8	7.07	110	8.17		6	764.331	0	0	0.0431	0.5788						1.5	1.2	2.1	1.8	1.7			1	int
125	3-2-1	y	1	2006-07-07 12:59:00	2006-07-07 12:59:00	38905.5	2006-07-07 12:59:00	38905.5	0	0	0	0	0									25.2	28.27	17.43	130.7	9.76	80	8.36		0	0	0	0	0	0						0	0	0	0	0			1	ext
121	3-2-10	y	1	2006-07-07 12:23:00	2006-07-07 12:23:00	38905.5	2006-07-07 12:23:00	38905.5	90	0	90	0	0									25.5	30.79	19.1	150.2	10.97	48	8.35		0	0	0	0	0	0						0	0	0	0	0			1	ext
140	3-2-3	y	1	2006-07-14 09:22:00	2006-07-14 09:22:00	38912.4	2006-07-14 09:22:00	38912.4	100	0	100	0	13	48	29							25.85	37.9	24.02	96	6.82	75	8.11	rock-layered bottom	2	254.777	0	0	0	0.1261						2.5	1.5	2.5	1.5	0			1	int
139	3-2-4	y	1	2006-07-14 09:11:00	2006-07-14 09:11:00	38912.4	2006-07-14 09:11:00	38912.4	30	5	25	25	15	9	15							26.12	36.49	23.03	104.2	7.41	65	8.2	3 snails and 1 crab found in core sample	0	0	0	0	0.0384	0.0658						0	0	0	0	0			1	int
138	3-2-5	y	1	2006-07-14 09:03:00	2006-07-14 09:03:00	38912.4	2006-07-14 09:03:00	38912.4	50	0	50	25	6	18	14							26.2	36.12	22.77	105.3	7.49	70	8.2		0	0	0	0	0	0						0	0	0	0	0			1	int
137	3-2-6	y	1	2006-07-14 08:56:00	2006-07-14 08:56:00	38912.4	2006-07-14 08:56:00	38912.4	50	0	50	5	11	9	8							26.21	36.19	22.82	105.7	7.48	75	8.2		7	891.72	0	0	0	0						2.8	2.7	1.8	2.8	2.5			1	int
136	3-2-7	y	1	2006-07-14 08:50:00	2006-07-14 08:50:00	38912.4	2006-07-14 08:50:00	38912.4	75	25	50	25	66	15	22	16						26.23	36.03	22.71	102.8	7.3	80	8.19		0	0	0	0	0.1711	1.1135						0	0	0	0	0			1	int
111	3-3-1	y	1	2006-07-07 10:47:00	2006-07-07 10:47:00	38905.4	2006-07-07 10:47:00	38905.4	0	0	0	0	0									24.62	32.32	20.17	114.7	8.51	135	8.22		0	0	0	0	0	0						0	0	0	0	0			1	ext
120	3-3-10	y	1	2006-07-07 12:02:00	2006-07-07 12:02:00	38905.5	2006-07-07 12:02:00	38905.5	5	5	0	0	0									24.66	32.63	20.53	119.8	8.87	75	8.25		0	0	0	0	0	0						0	0	0	0	0			1	ext
113	3-3-3	y	1	2006-07-07 11:00:00	2006-07-07 11:00:00	38905.5	2006-07-07 11:00:00	38905.5	0	0	0	0	0									24.39	31.29	19.46	118.1	8.81	153	8.22		0	0	0	0	0	0						0	0	0	0	0			1	int
114	3-3-4	y	1	2006-07-07 11:05:00	2006-07-07 11:05:00	38905.5	2006-07-07 11:05:00	38905.5	75	75	0	5	19	19	23			yes				24.5	31.1	19.33	124.2	9.28	80	8.29	boat scarring	6	764.331	0	0	0.0689	0.8545						2.5	1.8	2.5	1.3	1.5			1	int
115	3-3-5	y	1	2006-07-07 11:15:00	2006-07-07 11:15:00	38905.5	2006-07-07 11:15:00	38905.5	75	25	50	25	21	17	18							24.55	31.5	19.6	126	9.34	75	8.3	good place for camera system	10	1273.89	0	0	0.0388	0.3454						2.1	1.9	2	2.2	2.1			1	int
117	3-3-7	y	1	2006-07-07 11:40:00	2006-07-07 11:40:00	38905.5	2006-07-07 11:40:00	38905.5	0	0	0	0	0									24.03	31.27	19.45	122.4	9.21	130	8.26		0	0	0	0	0	0						0	0	0	0	0			1	int
118	3-3-8	y	1	2006-07-07 11:47:00	2006-07-07 11:47:00	38905.5	2006-07-07 11:47:00	38905.5	80	0	80	20	13	17	23	19	21					24.38	31.27	19.45	130.9	9.79	95	8.35		3	382.166	0	0	0.0247	0.2634						3.8	2	1.7	1.9	1.8			1	int
150	4-1-1	y	1	2006-07-14 11:22:00	2006-07-14 11:22:00	38912.5	2006-07-14 11:22:00	38912.5	0	0	0	0	0									24.84	43.24	27.82	117.9	8.33	210	8.12		0	0	0	0	0	0						0	0	0	0	0			1	ext
141	4-1-10	y	1	2006-07-14 10:08:00	2006-07-14 10:08:00	38912.4	2006-07-14 10:08:00	38912.4	5	5	0	0	0									20.16	45.33	29.43	84.5	6.46	105	7.82	sea robin found	2	254.777	0	0	0	0.0601						1.9	2.1	2.8	3	2			1	ext
149	4-1-2	y	1	2006-07-14 11:13:00	2006-07-14 11:13:00	38912.5	2006-07-14 11:13:00	38912.5	100	100	0	0	85	79	74	72						24.38	43.9	28.31	119.4	8.48	135	8.15		1	127.389	0	0	0.1178	0.7716						4.2	4.2	3.2	4.2	4.7			1	ext
148	4-1-3	y	1	2006-07-14 11:08:00	2006-07-14 11:08:00	38912.5	2006-07-14 11:08:00	38912.5	100	100	0	0	65	54	35	67						24.39	43.87	28.29	122.2	8.65	120	8.15	secci disappears into seagrass	0	0	0	0	0.092	0.897						2.5	2.5	2.3	4	4.2			1	int
147	4-1-4	y	1	2006-07-14 10:56:00	2006-07-14 10:56:00	38912.5	2006-07-14 10:56:00	38912.5	100	100	0	0	78	81	50	92	92					24.43	43.8	28.25	121	8.58	120	8.15		1	127.389	0	0	0.9972	1.1697						4.3	3.6	4.4	3.5	3.5			1	int
146	4-1-5	y	1	2006-07-14 10:45:00	2006-07-14 10:45:00	38912.4	2006-07-14 10:45:00	38912.4	100	100	0	0	54	65	60	43						24.18	43.84	28.27	117.7	8.4	112	8.13	secci disappears into seagrass	1	127.389	0	0	0.3368	1.2065						3.9	3.1	4	3.4	3.3			1	int
145	4-1-6	y	1	2006-07-14 10:32:00	2006-07-14 10:32:00	38912.4	2006-07-14 10:32:00	38912.4	100	100	0	0	87	43	88	89	72					23.66	44.27	28.6	113	8.04	95	8.1	on edge of no SAV and high growth	4	509.554	0	0	1.12	1.5093						4.9	5.6	3.8	3.2	4.6			1	int
144	4-1-7	y	1	2006-07-14 10:27:00	2006-07-14 10:27:00	38912.4	2006-07-14 10:27:00	38912.4	0	0	0	0	0									23.33	44.35	28.65	112.3	8.1	70	8.09		0	0	0	0	0	0						0	0	0	0	0			1	int
142	4-1-9	y	1	2006-07-14 10:15:00	2006-07-14 10:15:00	38912.4	2006-07-14 10:15:00	38912.4	0	0	0	0	0									23.34	43.45	28.02	103	7.47	95	8.05	macro stuck to camera system	0	0	0	0	0	0						0	0	0	0	0			1	ext
160	4-2-1	y	1	2006-07-14 13:04:00	2006-07-14 13:04:00	38912.5	2006-07-14 13:04:00	38912.5	0	0	0	0	0									25.01	43.75	28.2	120.2	8.46	165	8.19		0	0	0	0	0	0						0	0	0	0	0			1	ext
159	4-2-2	y	1	2006-07-14 12:59:00	2006-07-14 12:59:00	38912.5	2006-07-14 12:59:00	38912.5	0	0	0	0	0									24.94	43.95	28.3	122.1	8.6	235	8.2		0	0	0	0	0	0						0	0	0	0	0			1	ext
158	4-2-3	y	1	2006-07-14 12:53:00	2006-07-14 12:53:00	38912.5	2006-07-14 12:53:00	38912.5	0	0	0	5	0									23.82	44.2	28.51	119.5	8.49	185	8.19		0	0	0	0	0	0						0	0	0	0	0			1	int
157	4-2-4	y	1	2006-07-14 12:42:00	2006-07-14 12:42:00	38912.5	2006-07-14 12:42:00	38912.5	100	100	0	0	71	49	48							19.63	47.08	30.7	92.9	7.14	150	7.87		2	254.777	0	0	0.1047	1.1168						3.2	4.1	3.5	3.1	3.2			1	int
156	4-2-5	y	1	2006-07-14 12:32:00	2006-07-14 12:32:00	38912.5	2006-07-14 12:32:00	38912.5	100	100	0	0	93	84	89							17.86	47.91	31.25	92	7.21	130	7.85		3	382.166	0	0	0.1296	2.4733						4.1	3.8	3.1	1.8	3.8			1	int
155	4-2-6	y	1	2006-07-14 12:17:00	2006-07-14 12:17:00	38912.5	2006-07-14 12:17:00	38912.5	100	100	0	0	81	87	50							20.25	46.69	30.4	100.4	7.6	95	7.93		2	254.777	0	0	0.3327	1.1027						3.1	4.8	3.7	3.4	4.5			1	int
154	4-2-7	y	1	2006-07-14 12:06:00	2006-07-14 12:06:00	38912.5	2006-07-14 12:06:00	38912.5	0	0	0	0	30	38								22.54	45.22	29.3	115.1	8.38	80	8.07	too turbid to see	0	0	0	0	0.0284	0.8129						3.4	2.6	2	2.7	2			1	int
153	4-2-8	y	1	2006-07-14 11:56:00	2006-07-14 11:56:00	38912.5	2006-07-14 11:56:00	38912.5	100	100	0	0	83	71	65	75						18.34	47.56	31.03	104.5	8.13	75	7.93		3	382.166	0	0	0.0797	0.7954						4.7	3.3	3.1	4	3.7			1	int
110	4-3-1	y	1	2006-07-07 09:56:00	2006-07-07 09:56:00	38905.4	2006-07-07 09:56:00	38905.4	40	0	40	0	56	45	51							23.15	41.56	26.66	116.2	8.53	137	8.2		4	509.554	0	0	0.7594	0.8943						4	4	2.5	4	2.8			1	ext
107	4-3-4	y	1	2006-07-07 09:35:00	2006-07-07 09:35:00	38905.4	2006-07-07 09:35:00	38905.4	90	90	0	5	77	78	65							23.39	41.77	26.81	115.1	8.4	100	8.2		2	254.777	0	0	0.1618	0.7491						3.2	3.2	3.8	2.8	2.5			1	int
102	4-3-9	y	1	2006-07-07 09:08:00	2006-07-07 09:08:00	38905.4	2006-07-07 09:08:00	38905.4	0	0	0	0	0									23.17	41.58	26.68	113.6	8.29	100	8.15		0	0	0	0	0	0						0	0	0	0	0			1	ext
162	1-1-1	y	2	2006-08-10 07:56:00	2006-08-10 07:56:00	38939.3	2006-08-10 07:56:00	38939.3	0	0	0	0	0									26.23	47.88	31.16	88	5.96	185	7.91		0	0	0	0	0	0						0	0	0	0	0			1	ext
274	1-1-3	y	2	2006-09-21 08:35:00	2006-09-21 08:35:00	38981.4	2006-09-21 08:35:00	38981.4	10	10	0	10	0									19.06	36.688	23.26	89	7.18	190	8.11		4	509.554	0	0	0.1444	0.2463						0	0	0	0	0			1	int
275	1-1-4	y	2	2006-09-21 08:46:00	2006-09-21 08:46:00	38981.4	2006-09-21 08:46:00	38981.4	10	10	0	10	0									18.86	37.578	23.89	99.4	8.02	170	8.13		0	0	0	0	0	0						0	0	0	0	0			1	int
276	1-1-5	y	2	2006-09-21 08:56:00	2006-09-21 08:56:00	38981.4	2006-09-21 08:56:00	38981.4	15	15	0	10	0									18.96	31.52	19.68	92.4	7.63	155	8.26		0	0	0	0	0.0917	0.5565						0	0	0	0	0			1	int
277	1-1-6	y	2	2006-09-21 09:06:00	2006-09-21 09:06:00	38981.4	2006-09-21 09:06:00	38981.4	40	40	0	10	0									18.87	37.562	23.88	94.5	7.63	145	8.29		2	254.777	0	0	0.0966	0.5951						0	0	0	0	0			1	int
278	1-1-7	y	2	2006-09-21 09:14:00	2006-09-21 09:14:00	38981.4	2006-09-21 09:14:00	38981.4	40	40	0	10	0									18.84	37.704	23.98	95.3	7.69	150	8.31		3	382.166	0	0	0.1851	7.3059						0	0	0	0	0			1	int
165	1-1-9	y	2	2006-08-10 08:40:00	2006-08-10 08:40:00	38939.4	2006-08-10 08:40:00	38939.4	10	10	0	25	0									26.4	47.76	31.06	95.5	6.45	150	8.21		7	891.72	0	0	0.2388	1.3164						0	0	0	0	0			1	ext
167	1-2-10	y	2	2006-08-10 09:05:00	2006-08-10 09:05:00	38939.4	2006-08-10 09:05:00	38939.4	0	0	0	0	0									26.56	47.53	30.9	100.1	6.75	185	8.08		0	0	0	0	0	0						0	0	0	0	0			1	ext
404	1-2-3	y	2	2006-09-21 10:07:00	2006-09-21 10:07:00	38981.4	2006-09-21 10:07:00	38981.4	10	10	0	10	0									19.51	37.652	23.94	94.3	7.51	160	8.14		1	127.389	0	0	0.0738	0.5173						0	0	0	0	0			1	int
282	1-2-4	y	2	2006-09-21 09:58:00	2006-09-21 09:58:00	38981.4	2006-09-21 09:58:00	38981.4	10	10	0	5	0									19.27	38.505	24.54	91.6	7.31	145	8.13		0	0	0	0	0.0396	0.3228						0	0	0	0	0			1	int
281	1-2-5	y	2	2006-09-21 09:48:00	2006-09-21 09:48:00	38981.4	2006-09-21 09:48:00	38981.4	40	40	0	10	0									18.8	38.061	24.23	94.6	7.63	140	8.16		3	382.166	0	0	0.5116	0.7015						0	0	0	0	0			1	int
280	1-2-6	y	2	2006-09-21 09:40:00	2006-09-21 09:40:00	38981.4	2006-09-21 09:40:00	38981.4	25	25	0	5	0									18.59	37.352	23.73	94.1	7.64	140	8.21		16	2038.22	0	0	0.3676	0.5573						0	0	0	0	0			1	int
279	1-2-7	y	2	2006-09-21 09:26:00	2006-09-21 09:26:00	38981.4	2006-09-21 09:26:00	38981.4	5	5	0	5	0									18.52	34.414	21.68	92.7	7.63	155	8.23		3	382.166	0	0	0.0207	0.4521						0	0	0	0	0			1	int
169	1-2-8	y	2	2006-08-10 09:20:00	2006-08-10 09:20:00	38939.4	2006-08-10 09:20:00	38939.4	0	0	0	0	0									26.35	47.7	31.02	97.7	6.61	185	8.05		0	0	0	0	0.0544	0						0	0	0	0	0			1	int
172	1-3-1	y	2	2006-08-10 09:56:00	2006-08-10 09:56:00	38939.4	2006-08-10 09:56:00	38939.4	0	0	0	0	0									25.91	47.6	30.96	101	6.39	220	8.03		0	0	0	0	0	0						0	0	0	0	0			1	ext
181	1-3-10	y	2	2006-08-10 10:57:00	2006-08-10 10:57:00	38939.5	2006-08-10 10:57:00	38939.5	0	0	0	15	0									25.67	47.63	30.99	97.8	6.67	190	7.93		0	0	0	0	0	0						0	0	0	0	0			1	ext
173	1-3-2	y	2	2006-08-10 10:01:00	2006-08-10 10:01:00	38939.4	2006-08-10 10:01:00	38939.4	0	0	0	0	0									26.41	47.65	30.99	107.5	7.29	200	8.13		0	0	0	0	0	0						0	0	0	0	0			1	ext
177	1-3-6	y	2	2006-08-10 10:24:00	2006-08-10 10:24:00	38939.4	2006-08-10 10:24:00	38939.4	50	50	0	5	22	24	18							25.67	47.6	30.97	95.4	6.52	180	7.93		0	0	0	0	0.0239	0.3105						0	0	0	0	0			1	int
178	1-3-7	y	2	2006-08-10 10:35:00	2006-08-10 10:35:00	38939.4	2006-08-10 10:35:00	38939.4	25	25	0	75	19	21	16							25.61	47.61	30.97	88.4	6.06	175	7.82		1	127.389	0	0	0.1104	0.351						0	0	0	0	0			1	int
179	1-3-8	y	2	2006-08-10 10:41:00	2006-08-10 10:41:00	38939.4	2006-08-10 10:41:00	38939.4	75	75	0	5	21	27	25	14						25.59	47.62	30.99	92.7	6.35		7.92		2	254.777	0	0	0.1	0.2475						0	0	0	0	0			1	int
268	2-1-10	y	2	2006-09-21 11:37:00	2006-09-21 11:37:00	38981.5	2006-09-21 11:37:00	38981.5	0	0	0	10	0									19.51	38.803	24.75	99.5	7.89	155	8.26		0	0	0	0	0	0						0	0	0	0	0			1	ext
271	2-1-3	y	2	2006-09-21 10:35:00	2006-09-21 10:35:00	38981.4	2006-09-21 10:35:00	38981.4	15	15	0	10	0									19.29	37.611	23.91	98.3	7.87	170	8.25		3	382.166	0	0	0.1035	0.657						0	0	0	0	0			1	int
272	2-1-4	y	2	2006-09-21 10:48:00	2006-09-21 10:48:00	38981.4	2006-09-21 10:48:00	38981.4	5	5	0	5	0									19.14	36.967	23.46	98	7.88	175	8.25		0	0	0	0	0.1227	0.3519						0	0	0	0	0			1	int
273	2-1-5	y	2	2006-09-21 10:59:00	2006-09-21 10:59:00	38981.5	2006-09-21 10:59:00	38981.5	0	0	0	10	0									18.87	39.161	25	96.6	7.74	190	8.21		0	0	0	0	0	0						0	0	0	0	0			1	int
264	2-1-6	y	2	2006-09-21 11:05:00	2006-09-21 11:05:00	38981.5	2006-09-21 11:05:00	38981.5	5	5	0	5	0									19.16	38.856	24.79	98.9	7.89	110	8.24		0	0	0	0	0.1035	0.2515						0	0	0	0	0			1	int
265	2-1-7	y	2	2006-09-21 11:15:00	2006-09-21 11:15:00	38981.5	2006-09-21 11:15:00	38981.5	10	10	0	5	0									19.31	39.316	25.11	97.4	7.74	110	8.23		2	254.777	0	0	0.1733	1.3567						0	0	0	0	0			1	int
257	2-2-1	y	2	2006-09-21 12:57:00	2006-09-21 12:57:00	38981.5	2006-09-21 12:57:00	38981.5	0	0	0	0	0									20.12	39.094	24.95	114.5	8.97	60	8.37		0	0	0	0	0	0						0	0	0	0	0			1	ext
256	2-2-2	y	2	2006-09-21 12:48:00	2006-09-21 12:48:00	38981.5	2006-09-21 12:48:00	38981.5	60	60	0	5	24	21	22	26	23					20.15	39.295	25.09	133.2	10.42	45	8.47		4	509.554	0	0	0.2682	0.8234						0	0	0	0	0			1	ext
255	2-2-3	y	2	2006-09-21 12:40:00	2006-09-21 12:40:00	38981.5	2006-09-21 12:40:00	38981.5	40	40	0	5	0									19.62	39.335	25.12	116.6	9.21	45	8.34		0	0	0	0	0.0637	0.1379						0	0	0	0	0			1	int
254	2-2-4	y	2	2006-09-21 12:23:00	2006-09-21 12:23:00	38981.5	2006-09-21 12:23:00	38981.5	0	0	0	60	0									19.54	39.435	25.19	103.2	8.16	90	8.28		1	127.389	0	0	0	0						0	0	0	0	0			1	int
253	2-2-5	y	2	2006-09-21 12:25:00	2006-09-21 12:25:00	38981.5	2006-09-21 12:25:00	38981.5	20	20	0	20	0									19.94	36.524	23.14	106.9	8.49	100	8.27		1	127.389	0	0	0.4197	0.2005						0	0	0	0	0			1	int
263	2-2-6	y	2	2006-09-21 12:20:00	2006-09-21 12:20:00	38981.5	2006-09-21 12:20:00	38981.5	0	0	0	10	0									20.01	39.366	25.14	104.5	8.19	125	8.26		0	0	0	0	0	0						0	0	0	0	0			1	int
262	2-2-7	y	2	2006-09-21 12:15:00	2006-09-21 12:15:00	38981.5	2006-09-21 12:15:00	38981.5	0	0	0	0	0									19.69	39.278	25.08	104.6	8.25	120	8.28		0	0	0	0	0	0						0	0	0	0	0			1	int
261	2-2-8	y	2	2006-09-21 12:08:00	2006-09-21 12:08:00	38981.5	2006-09-21 12:08:00	38981.5	0	0	0	10	0									19.57	39.549	25.27	110.2	8.71	180	8.3		0	0	0	0	0	0						0	0	0	0	0			1	int
260	2-2-9	y	2	2006-09-21 12:02:00	2006-09-21 12:02:00	38981.5	2006-09-21 12:02:00	38981.5	0	0	0	10	0									19.38	38.97	24.87	108.1	8.59	105	8.29		0	0	0	0	0	0						0	0	0	0	0			1	ext
182	2-3-1	y	2	2006-08-10 11:13:00	2006-08-10 11:13:00	38939.5	2006-08-10 11:13:00	38939.5	0	0	0	0	0									24.12	47.33	30.81	96.1	6.76	175	7.9		0	0	0	0	0	0						0	0	0	0	0			1	ext
184	2-3-3	y	2	2006-08-10 11:23:00	2006-08-10 11:23:00	38939.5	2006-08-10 11:23:00	38939.5	0	0	0	0	0									24.37	47.35	30.81	99.9	7	125	8.05		0	0	0	0	0	0						0	0	0	0	0			1	int
185	2-3-4	y	2	2006-08-10 11:28:00	2006-08-10 11:28:00	38939.5	2006-08-10 11:28:00	38939.5	0	0	0	0	0									24.57	47.37	30.83	95.9	6.7	105	8.04		0	0	0	0	0	0						0	0	0	0	0			1	int
186	2-3-5	y	2	2006-08-10 11:32:00	2006-08-10 11:32:00	38939.5	2006-08-10 11:32:00	38939.5	0	0	0	0	0									24.61	47.38	30.83	93.2	6.51	135	8.04		0	0	0	0	0	0						0	0	0	0	0			1	int
191	2-3-9	y	2	2006-08-10 12:12:00	2006-08-10 12:12:00	38939.5	2006-08-10 12:12:00	38939.5	5	5	0	0	15	6								25.13	47.66	31.02	107.3	7.41	135	8.04		1	127.389	0	0	0.0215	0.0227						0	0	0	0	0			1	ext
249	3-1-1	y	2	2006-09-07 10:36:00	2006-09-07 10:36:00	38967.4	2006-09-07 10:36:00	38967.4	0	0	0	0	0									21.46	31.667	19.76	106	8.35	120	8.3		0	0	0	0	0	0						0	0	0	0	0			1	ext
242	3-1-3	y	2	2006-09-12 13:07:00	2006-09-12 13:07:00	38972.5	2006-09-12 13:07:00	38972.5	10	0	10	0	0									19.49	31.296	19.52	106.3	8.7	185	8.29		1	127.389	0	0	0.0136	0.0464						0	0	0	0	0			1	int
241	3-1-4	y	2	2006-09-12 13:02:00	2006-09-12 13:02:00	38972.5	2006-09-12 13:02:00	38972.5	0	0	0	0	0									19.36	32.28	20.2	106.3	8.69	190	8.29		0	0	0	0	0	0						0	0	0	0	0			1	int
240	3-1-5	y	2	2006-09-12 12:55:00	2006-09-12 12:55:00	38972.5	2006-09-12 12:55:00	38972.5	0	0	0	0	0									19.24	31.377	19.58	111.9	9.2	180	8.33		0	0	0	0	0	0						0	0	0	0	0			1	int
239	3-1-6	y	2	2006-09-12 12:47:00	2006-09-12 12:47:00	38972.5	2006-09-12 12:47:00	38972.5	0	0	0	0	0									19.2	31.06	19.36	113.2	9.32	185	8.35		0	0	0	0	0	0						0	0	0	0	0			1	int
238	3-1-7	y	2	2006-09-12 12:37:00	2006-09-12 12:37:00	38972.5	2006-09-12 12:37:00	38972.5	0	0	0	80	0									19.46	29.644	18.4	115.4	9.52	140	8.44		0	0	0	0	0	0						0	0	0	0	0			1	int
210	3-2-1	y	2	2006-08-16 13:19:00	2006-08-16 13:19:00	38945.6	2006-08-16 13:19:00	38945.6	75	4	75	20	35	18	15	13	11					40.78	31.449	19.18	97.8	5.61	115	7.9		0	0	0	0	0.1112	0.299						0	0	0	0	0			1	ext
208	3-2-10	y	2	2006-08-16 12:54:00	2006-08-16 12:54:00	38945.5	2006-08-16 12:54:00	38945.5	100	0	100	0	0									44.08	29.453	17.75	101.1	5.56	30	7.83		0	0	0	0	0	0						0	0	0	0	0			1	ext
233	3-2-3	y	2	2006-09-12 11:39:00	2006-09-12 11:39:00	38972.5	2006-09-12 11:39:00	38972.5	20	20	0	20	0									18.72	30.491	18.98	106.2	8.85	105	8.37		0	0	0	0	0.1718	0.3082						0	0	0	0	0			1	int
234	3-2-4	y	2	2006-09-12 11:50:00	2006-09-12 11:50:00	38972.5	2006-09-12 11:50:00	38972.5	65	5	60	10	0									19.08	30.696	19.11	114	9.42	100	8.38		0	0	0	0	0.0086	0						0	0	0	0	0			1	int
235	3-2-5	y	2	2006-09-12 12:00:00	2006-09-12 12:00:00	38972.5	2006-09-12 12:00:00	38972.5	20	0	20	20	0									19.19	29.678	18.42	114.6	9.5	105	8.39		0	0	0	0	0	0						0	0	0	0	0			1	int
236	3-2-6	y	2	2006-09-12 12:09:00	2006-09-12 12:09:00	38972.5	2006-09-12 12:09:00	38972.5	60	0	60	0	0									19.24	31.022	19.34	112.6	9.26	110	8.38		0	0	0	0	0	0						0	0	0	0	0			1	int
237	3-2-7	y	2	2006-09-12 12:23:00	2006-09-12 12:23:00	38972.5	2006-09-12 12:23:00	38972.5	90	10	80	10	0									19.77	32.708	20.49	111.4	9.01		8.4		0	0	0	0	0.0053	0.1147						0	0	0	0	0			1	int
196	3-3-1	y	2	2006-08-16 11:16:00	2006-08-16 11:16:00	38945.5	2006-08-16 11:16:00	38945.5	0	0	0	0	0									24.89	39.552	25.21	99.2	7.12	125	7.64		0	0	0	0	0	0						0	0	0	0	0			1	ext
205	3-3-10	y	2	2006-08-16 12:29:00	2006-08-16 12:29:00	38945.5	2006-08-16 12:29:00	38945.5	0	0	0	0	0									29.27	40.13	25.51	100.6	6.69	90	7.88		0	0	0	0	0	0						0	0	0	0	0			1	ext
198	3-3-3	y	2	2006-08-16 11:26:00	2006-08-16 11:26:00	38945.5	2006-08-16 11:26:00	38945.5	0	0	0	0	0									37.07	33.826	20.9	93.1	5.61	150	7.84		0	0	0	0	0	0						0	0	0	0	0			1	int
199	3-3-4	y	2	2006-08-16 11:33:00	2006-08-16 11:33:00	38945.5	2006-08-16 11:33:00	38945.5	30	25	5	25	21	21	20	19	13					25.4	41.819	26.81	130.8	9.22	80	7.96		9	1146.5	0	0	0.3372	1.1549						0	0	0	0	0			1	int
200	3-3-5	y	2	2006-08-16 11:46:00	2006-08-16 11:46:00	38945.5	2006-08-16 11:46:00	38945.5	75	0	75	25	6	4	5	6						37.73	34.459	21.31	87	5.17	180	7.61		0	0	0	0	0.0073	0						0	0	0	0	0			1	int
202	3-3-7	y	2	2006-08-16 12:02:00	2006-08-16 12:02:00	38945.5	2006-08-16 12:02:00	38945.5	0	0	0	0	0									27.55	38.609	24.48	91.9	6.33	138	7.94		0	0	0	0	0	0						0	0	0	0	0			1	int
203	3-3-8	y	2	2006-08-16 12:09:00	2006-08-16 12:09:00	38945.5	2006-08-16 12:09:00	38945.5	75	0	75	20	8	6	9							38.34	33.939	20.94	87.1	5.14	100	7.9		1	127.389	0	0	0.0031	0.173						0	0	0	0	0			1	int
194	4-1-1	y	2	2006-08-16 10:22:00	2006-08-16 10:22:00	38945.4	2006-08-16 10:22:00	38945.4	0	0	0	5	0									47.78	30.365	18.26	76.9	3.99	195	7.54		0	0	0	0	0	0						0	0	0	0	0			1	ext
214	4-1-10	y	2	2006-09-07 08:02:00	2006-09-07 08:02:00	38967.3	2006-09-07 08:02:00	38967.3	0	0	0	0	0									20.8	45.976	29.87	95.8	7.2	110	8.22		0	0	0	0	0	0						0	0	0	0	0			1	ext
195	4-1-2	y	2	2006-08-16 10:32:00	2006-08-16 10:32:00	38945.4	2006-08-16 10:32:00	38945.4	0	0	0	10	43	35	47	33						47.54	30.554	18.4	70.1	3.65	115	7.6		4	509.554	0	0	0.4768	0.422						0	0	0	0	0			1	ext
223	4-1-3	y	2	2006-09-12 09:09:00	2006-09-12 09:09:00	38972.4	2006-09-12 09:09:00	38972.4	30	30	0	5	0									19.74	41.927	26.96	101	7.87	135	8.29		0	0	0	0	0	0						0	0	0	0	0			1	int
222	4-1-4	y	2	2006-09-12 09:20:00	2006-09-12 09:20:00	38972.4	2006-09-12 09:20:00	38972.4	40	40	0	0	0									19.58	42.867	27.64	104.6	8.14	140	8.32		2	254.777	0	0	0.5655	0.9163						0	0	0	0	0			1	int
224	4-1-5	y	2	2006-09-12 09:31:00	2006-09-12 09:31:00	38972.4	2006-09-12 09:31:00	38972.4	60	60	0	5	0									18.82	44.605	28.89	107.3	8.42	135	8.36		4	509.554	0	0	0.2774	1.0073						0	0	0	0	0			1	int
225	4-1-6	y	2	2006-09-12 09:40:00	2006-09-12 09:40:00	38972.4	2006-09-12 09:40:00	38972.4	60	60	0	0	0									18.83	43.929	28.4	104.1	8.18	115	8.37		6	764.331	0	0	0.8844	1.8352						0	0	0	0	0			1	int
226	4-1-7	y	2	2006-09-12 09:50:00	2006-09-12 09:50:00	38972.4	2006-09-12 09:50:00	38972.4	80	80	0	0	0									18.83	42.026	27.04	103.1	8.17	125	8.39		4	509.554	0	0	0.2564	1.873						0	0	0	0	0			1	int
213	4-1-9	y	2	2006-09-07 07:53:00	2006-09-07 07:53:00	38967.3	2006-09-07 07:53:00	38967.3	0	0	0	0	0									20.91	45.295	29.37	93.1	7	100	8.2		0	0	0	0	0	0						0	0	0	0	0			1	ext
192	4-2-1	y	2	2006-08-16 10:01:00	2006-08-16 10:01:00	38945.4	2006-08-16 10:01:00	38945.4	0	0	0	0	0									48.05	30.511	18.35	70.2	3.63	234	7.35		0	0	0	0	0	0						0	0	0	0	0			1	ext
193	4-2-2	y	2	2006-08-16 10:15:00	2006-08-16 10:15:00	38945.4	2006-08-16 10:15:00	38945.4	0	0	0	0	0									47.92	30.62	18.43	69.9	3.62	220	7.65		0	0	0	0	0	0						0	0	0	0	0			1	ext
231	4-2-3	y	2	2006-09-12 10:53:00	2006-09-12 10:53:00	38972.5	2006-09-12 10:53:00	38972.5	10	10	0	10	0									18.87	43.882	28.37	106.4	8.36	205	8.36		0	0	0	0	0.2814	0.0691						0	0	0	0	0			1	int
230	4-2-4	y	2	2006-09-12 10:43:00	2006-09-12 10:43:00	38972.4	2006-09-12 10:43:00	38972.4	10	10	0	20	0									18.89	44.182	28.58	105.4	8.26	170	8.35		1	127.389	0	0	0.3194	0.0456						0	0	0	0	0			1	int
229	4-2-5	y	2	2006-09-12 10:31:00	2006-09-12 10:31:00	38972.4	2006-09-12 10:31:00	38972.4	25	25	0	5	0									18.83	43.886	28.37	103.8	8.16	155	8.35		1	127.389	0	0	0.1021	0.8738						0	0	0	0	0			1	int
228	4-2-6	y	2	2006-09-12 10:17:00	2006-09-12 10:17:00	38972.4	2006-09-12 10:17:00	38972.4	25	25	0	5	0									18.84	39.468	25.22	107.8	8.63	110	8.37		3	382.166	0	0	0.5111	1.0868						0	0	0	0	0			1	int
227	4-2-7	y	2	2006-09-12 10:09:00	2006-09-12 10:09:00	38972.4	2006-09-12 10:09:00	38972.4	10	10	0	5	0									18.76	42.2	27.16	105.2	8.34	100	8.34		1	127.389	0	0	0.3882	0.2982						0	0	0	0	0			1	int
217	4-2-8	y	2	2006-09-07 08:33:00	2006-09-07 08:33:00	38967.4	2006-09-07 08:33:00	38967.4	75	75	0	0	52	54	53	61	51					21.09	43.672	28.2	97.9	7.39	85	8.26		3	382.166	0	0	0.2618	0.3729						0	0	0	0	0			1	int
248	4-3-1	y	2	2006-09-07 09:48:00	2006-09-07 09:48:00	38967.4	2006-09-07 09:48:00	38967.4	30	30	0	0	0									21.69	38.931	24.82	114.9	8.75	165	8.36		1	127.389	0	0	0.0925	0.6674						0	0	0	0	0			1	ext
245	4-3-4	y	2	2006-09-07 09:25:00	2006-09-07 09:25:00	38967.4	2006-09-07 09:25:00	38967.4	15	15	0	5	40	30	35	34	33					21.18	45.088	29.22	99.1	7.42	130	8.26		3	382.166	0	0	0.225	0.5796						0	0	0	0	0			1	int
219	4-3-9	y	2	2006-09-07 08:57:00	2006-09-07 08:57:00	38967.4	2006-09-07 08:57:00	38967.4	0	0	0	0	0									21.01	43.112	27.8	92.7	7.02	130	8.23		0	0	0	0	0	0						0	0	0	0	0			1	ext
313	1-1-1	y	3	2006-10-03 13:05:00	2006-10-03 13:05:00	38993.5	2006-10-03 13:05:00	38993.5	0	0	0	0	0									19.43	41.273	26.5	129.7	10.19	145	8.38		0	0	0	0	0	0						0	0	0	0	0			1	ext
314	1-1-3	y	3	2006-10-16 08:35:00	2006-10-16 08:35:00	39006.4	2006-10-16 08:35:00	39006.4	15	10	5	0	0									13.24	40.455	25.86	111.6	9.96	155	7.74		1	127.389	0	0	0.0879	0.1448						3	2.1	1.8	1.9				1	int
315	1-1-4	y	3	2006-10-16 08:57:00	2006-10-16 08:57:00	39006.4	2006-10-16 08:57:00	39006.4	25	20	5	0	0									12.82	24.051	14.62	108.9	10.52	135	7.91		0	0	0	0	0.0087	0.1197						0	0	0	0	0			1	int
316	1-1-5	y	3	2006-10-16 09:08:00	2006-10-16 09:08:00	39006.4	2006-10-16 09:08:00	39006.4	30	30	0	0	0									13.21	40.534	25.92	109.9	9.81		7.96		2	254.777	0	0	0.1868	0.6153						0	0	0	0	0			1	int
317	1-1-6	y	3	2006-10-16 09:15:00	2006-10-16 09:15:00	39006.4	2006-10-16 09:15:00	39006.4	60	60	0	0	0									13.24	40.517	25.9	109	9.73		7.97		2	254.777	0	0	0.0815	0.1741						0	0	0	0	0			1	int
318	1-1-7	y	3	2006-10-16 09:25:00	2006-10-16 09:25:00	39006.4	2006-10-16 09:25:00	39006.4	10	10	0	0	0									13.31	37.651	23.89	110.2	9.94		7.98		7	891.72	0	0	0.2628	1.4372						0	0	0	0	0			1	int
310	1-1-9	y	3	2006-10-03 12:49:00	2006-10-03 12:49:00	38993.5	2006-10-03 12:49:00	38993.5	0	0	0	0	0									19.58	37.804	24.04	122.7	9.76	95	8.4		0	0	0	0	0	0						0	0	0	0	0			1	ext
304	1-2-10	y	3	2006-10-03 12:23:00	2006-10-03 12:23:00	38993.5	2006-10-03 12:23:00	38993.5	0	0	0	0	0									19.4	41.419	26.6	123.8	9.73	120	8.4		0	0	0	0	0	0						0	0	0	0	0			1	ext
323	1-2-3	y	3	2006-10-16 10:20:00	2006-10-16 10:20:00	39006.4	2006-10-16 10:20:00	39006.4	10	10	0	0	0																	1	127.389	0	0	0.0555	0.2096						0	0	0	0	0			1	int
322	1-2-4	y	3	2006-10-16 10:08:00	2006-10-16 10:08:00	39006.4	2006-10-16 10:08:00	39006.4	20	20	0	5	0									13.63	40.518	25.91	114.8	10.16		7.98		0	0	0	0	0.1935	0.1992						0	0	0	0	0			1	int
321	1-2-5	y	3	2006-10-16 10:00:00	2006-10-16 10:00:00	39006.4	2006-10-16 10:00:00	39006.4	15	15	0	0	0									13.4	40.741	26.07	112	9.94		8		2	254.777	0	0	0.1054	0.2919						2.8	2.9	3.1	1.8				1	int
320	1-2-6	y	3	2006-10-16 09:51:00	2006-10-16 09:51:00	39006.4	2006-10-16 09:51:00	39006.4	30	30	0	0	0									13.38	40.737	26.06	110	9.78		8.01		16	2038.22	0	0	0.0813	0.1899						2.2	2.2	1.9					1	int
319	1-2-7	y	3	2006-10-16 09:42:00	2006-10-16 09:42:00	39006.4	2006-10-16 09:42:00	39006.4	15	15	0	5	0									13.39	40.986	26.24	110.9	9.84		7.98		3	382.166	0	0	0.1128	0.2195						0	0	0	0	0			1	int
306	1-2-8	y	3	2006-10-03 12:35:00	2006-10-03 12:35:00	38993.5	2006-10-03 12:35:00	38993.5	0	0	0	0	0									19.44	40.056	25.63	121.3	9.58	120	8.38		0	0	0	0	0	0						0	0	0	0	0			1	int
294	1-3-1	y	3	2006-10-03 10:44:00	2006-10-03 10:44:00	38993.4	2006-10-03 10:44:00	38993.4	0	0	0	100	0									18.72	42.732	27.54	127.9	10.13	155	8.29		0	0	0	0	0	0						0	0	0	0	0			1	ext
303	1-3-10	y	3	2006-10-03 11:57:00	2006-10-03 11:57:00	38993.5	2006-10-03 11:57:00	38993.5	25	25	0	50	26	28								19.15	42.208	27.17	133.9	10.54	130	8.43		1	127.389	0	0	0.01	0.0418						2.6							1	ext
295	1-3-2	y	3	2006-10-03 10:54:00	2006-10-03 10:54:00	38993.5	2006-10-03 10:54:00	38993.5	0	0	0	5	0									18.83	41.211	26.46	134.3	10.68	140	8.37		0	0	0	0	0	0						0	0	0	0	0			1	ext
299	1-3-6	y	3	2006-10-03 11:23:00	2006-10-03 11:23:00	38993.5	2006-10-03 11:23:00	38993.5	10	10	0	25	0									18.98	41.187	26.44	129.3	10.26	115	8.38		0	0	0	0	0	0						0	0	0	0	0			1	int
300	1-3-7	y	3	2006-10-03 11:35:00	2006-10-03 11:35:00	38993.5	2006-10-03 11:35:00	38993.5	100	100	0	0	36									19.06	41.838	26.9	130.6	10.32	110	8.4		0	0	0	0	0	0						0	0	0	0	0			1	int
301	1-3-8	y	3	2006-10-03 11:45:00	2006-10-03 11:45:00	38993.5	2006-10-03 11:45:00	38993.5	25	25	0	0	36	26	28	22						19.11	40.835	26.19	136.7	10.83	105	8.42		2	254.777	0	0	0.0853	0.0373						3.2	2.1	2.6	2.7				1	int
333	2-1-10	y	3	2006-10-16 12:12:00	2006-10-16 12:12:00	39006.5	2006-10-16 12:12:00	39006.5	0	0	0	0	0									14.17	40.067	25.61	112.6	9.87	125	7.95		0	0	0	0	0	0						0	0	0	0	0			1	ext
326	2-1-3	y	3	2006-10-16 10:54:00	2006-10-16 10:54:00	39006.5	2006-10-16 10:54:00	39006.5	10	10	0	10	0									13.93	41.368	26.52	112.5	9.86	130	7.9		3	382.166	0	0	0.0336	0.1339						2.2	1.8	1.6					1	int
327	2-1-4	y	3	2006-10-16 11:12:00	2006-10-16 11:12:00	39006.5	2006-10-16 11:12:00	39006.5	0	0	0	10	0									14.04	42.8	27.54	113.1	9.82	135	7.91		0	0	0	0	0.0378	0.0603						0	0	0	0	0			1	int
328	2-1-5	y	3	2006-10-16 11:22:00	2006-10-16 11:22:00	39006.5	2006-10-16 11:22:00	39006.5	0	0	0	0	0									14.13	42.595	27.4	114.7	9.95	155	7.93		0	0	0	0	0	0						0	0	0	0	0			1	int
329	2-1-6	y	3	2006-10-16 11:35:00	2006-10-16 11:35:00	39006.5	2006-10-16 11:35:00	39006.5	10	10	0	10	0									14.11	42.491	27.32	115	9.99	130	7.94		0	0	0	0	0	0.1022						0	0	0	0	0			1	int
330	2-1-7	y	3	2006-10-16 11:47:00	2006-10-16 11:47:00	39006.5	2006-10-16 11:47:00	39006.5	5	5	0	10	0									14.25	42.206	27.12	115	9.97	105	7.95		0	0	0	0	0	0.0253						0	0	0	0	0			1	int
343	2-2-1	y	3	2006-10-16 13:50:00	2006-10-16 13:50:00	39006.6	2006-10-16 13:50:00	39006.6	0	0	0	10	0									14.52	43.139	27.8	103.5	8.89	65	7.75		0	0	0	0	0	0						0	0	0	0	0			1	ext
342	2-2-2	y	3	2006-10-16 13:40:00	2006-10-16 13:40:00	39006.6	2006-10-16 13:40:00	39006.6	30	30	0	10	0									14.96	43.161	27.82	107	9.1	50	7.78		0	0	0	0	0.183	0.8667						0	0	0	0	0			1	ext
341	2-2-3	y	3	2006-10-16 13:26:00	2006-10-16 13:26:00	39006.6	2006-10-16 13:26:00	39006.6	50	50	0	10	0									14.98	43.29	27.91	114.9	9.77	50	7.87		0	0	0	0	0.1881	0.4893						0	0	0	0	0			1	int
340	2-2-4	y	3	2006-10-16 13:12:00	2006-10-16 13:12:00	39006.6	2006-10-16 13:12:00	39006.6	30	30	0	10	0									15.4	43.522	28.08	126.4	10.64	95	7.98		1	127.389	0	0	0.0729	0.1477						0	0	0	0	0			1	int
339	2-2-5	y	3	2006-10-16 12:57:00	2006-10-16 12:57:00	39006.5	2006-10-16 12:57:00	39006.5	10	10	0	15	0									15.66	43.21	27.87	152.7	12.81	90	8.02		1	127.389	0	0	0.0151	0.0801						0	0	0	0	0			1	int
338	2-2-6	y	3	2006-10-16 12:51:00	2006-10-16 12:51:00	39006.5	2006-10-16 12:51:00	39006.5	0	0	0	10	0									14.79	43.243	27.88	114.4	9.77	115	7.93		0	0	0	0	0	0						0	0	0	0	0			1	int
337	2-2-7	y	3	2006-10-16 12:44:00	2006-10-16 12:44:00	39006.5	2006-10-16 12:44:00	39006.5	0	0	0	10	0									14.55	42.805	27.56	125.3	10.77		7.95		0	0	0	0	0	0						0	0	0	0	0			1	int
336	2-2-8	y	3	2006-10-16 12:37:00	2006-10-16 12:37:00	39006.5	2006-10-16 12:37:00	39006.5	0	0	0	5	0									14.38	42.651	27.44	134	11.56	115	7.97		0	0	0	0	0	0						0	0	0	0	0			1	int
335	2-2-9	y	3	2006-10-16 12:30:00	2006-10-16 12:30:00	39006.5	2006-10-16 12:30:00	39006.5	0	0	0	0	0									14.5	42.888	27.62	120.8	10.39	120	7.93		0	0	0	0	0	0						0	0	0	0	0			1	ext
284	2-3-1	y	3	2006-10-03 09:18:00	2006-10-03 09:18:00	38993.4	2006-10-03 09:18:00	38993.4	0	0	0	0	0									18.52	43.526	28.11	120.5	9.54	140	8.01		0	0	0	0	0	0						0	0	0	0	0			1	ext
286	2-3-3	y	3	2006-10-03 09:27:00	2006-10-03 09:27:00	38993.4	2006-10-03 09:27:00	38993.4	0	0	0	5	0									18.57	43.615	28.18	123.1	9.74	85	8.24		0	0	0	0	0	0						0	0	0	0	0			1	int
287	2-3-4	y	3	2006-10-03 09:31:00	2006-10-03 09:31:00	38993.4	2006-10-03 09:31:00	38993.4	0	0	0	0	0									18.56	43.744	28.27	125	9.88	70	8.27		0	0	0	0	0	0						0	0	0	0	0			1	int
288	2-3-5	y	3	2006-10-03 09:35:00	2006-10-03 09:35:00	38993.4	2006-10-03 09:35:00	38993.4	0	0	0	0	0									18.45	42.673	27.5	115.2	9.17	180	8.23		0	0	0	0	0	0						0	0	0	0	0			1	int
292	2-3-9	y	3	2006-10-03 10:00:00	2006-10-03 10:00:00	38993.4	2006-10-03 10:00:00	38993.4	5	5	0	0	0									18.44	42.126	27.11	112	8.94	105	8.21		1	127.389	0	0	0.0432	0.0525						2.2							1	ext
344	3-1-1	y	3	2006-11-15 07:45:00	2006-11-15 07:45:00	39036.3	2006-11-15 07:45:00	39036.3	0	0	0	0	0									14.11	32.428	20.29	96.7	8.77	145	7.69		0	0	0	0	0	0						0	0	0	0	0			1	ext
346	3-1-3	y	3	2006-11-15 08:13:00	2006-11-15 08:13:00	39036.3	2006-11-15 08:13:00	39036.3	10	0	10	0	0									14.15	31.473	19.63	95.5	8.69	155	7.55		0	0	0	0	0	0						0	0	0	0	0			1	int
347	3-1-4	y	3	2006-11-15 08:24:00	2006-11-15 08:24:00	39036.3	2006-11-15 08:24:00	39036.3	0	0	0	0	0									14.15	30.363	18.87	92.7	8.47	165	7.49		0	0	0	0	0	0						0	0	0	0	0			1	int
348	3-1-5	y	3	2006-11-15 08:29:00	2006-11-15 08:29:00	39036.4	2006-11-15 08:29:00	39036.4	0	0	0	0	0									14.13	29.776	18.48	92.9	8.52	170	7.47		0	0	0	0	0	0						0	0	0	0	0			1	int
349	3-1-6	y	3	2006-11-15 08:36:00	2006-11-15 08:36:00	39036.4	2006-11-15 08:36:00	39036.4	0	0	0	0	0									14.26	29.194	18.08	102.8	9.42	170	7.47		0	0	0	0	0	0						0	0	0	0	0			1	int
350	3-1-7	y	3	2006-11-15 08:41:00	2006-11-15 08:41:00	39036.4	2006-11-15 08:41:00	39036.4	20	15	5	0	17	18	17	11	18					14.18	27.775	17.12	95.1	8.78	140	7.47		1	127.389	0	0	0.0131	0.3271						0	0	0	0	0			1	int
357	3-2-1	y	3	2006-11-15 09:59:00	2006-11-15 09:59:00	39036.4	2006-11-15 09:59:00	39036.4	15	15	0	0	24	24	15	17	19					14.32	29.033	17.97	95.8	8.78	150	7.49		0	0	0	0	0.1211	0						0	0	0	0	0			1	ext
400	3-2-10	y	3	2006-11-06 14:19:00	2006-11-06 14:19:00	39027.6	2006-11-06 14:19:00	39027.6	20	0	20	0	0									9.31	31.949	19.84	113	11.42	80	7.78		0	0	0	0	0	0						0	0	0	0	0			1	ext
355	3-2-3	y	3	2006-11-15 09:42:00	2006-11-15 09:42:00	39036.4	2006-11-15 09:42:00	39036.4	70	70	0	20	0									14.29	29.384	18.21	96.3	8.81	100	7.49		0	0	0	0	0	0						0	0	0	0	0			1	int
354	3-2-4	y	3	2006-11-15 09:32:00	2006-11-15 09:32:00	39036.4	2006-11-15 09:32:00	39036.4	70	70	0	20	0									14.28	29.085	18.01	95.7	8.77	100	7.49		1	127.389	0	0	0.0632	3.6199						2.2	2.4						1	int
353	3-2-5	y	3	2006-11-15 09:22:00	2006-11-15 09:22:00	39036.4	2006-11-15 09:22:00	39036.4	40	20	20	20	10	13	15	11	12					14.26	29.219	18.1	95.3	8.74	95	7.48		4	509.554	0	0	0.0819	0.9939						2.2	2.4	2.2	2.1	2.6			1	int
352	3-2-6	y	3	2006-11-15 09:13:00	2006-11-15 09:13:00	39036.4	2006-11-15 09:13:00	39036.4	50	50	0	40	18	17	14	15	12					14.21	29.965	18.6	93.7	8.57	100	7.47		2	254.777	0	0	0.0511	0.2453						3.3	2.5	1.8	2	0			1	int
351	3-2-7	y	3	2006-11-15 09:01:00	2006-11-15 09:01:00	39036.4	2006-11-15 09:01:00	39036.4	90	70	20	0	11	21	24	17	13					14.19	29.712	18.43	95.5	8.75	105	7.48		0	0	0	0	0	0						0	0	0	0	0			1	int
388	3-3-1	y	3	2006-11-06 12:39:00	2006-11-06 12:39:00	39027.5	2006-11-06 12:39:00	39027.5	0	0	0	0	0									9.18	32.711	20.35	109.6	11.07		7.84		0	0	0	0	0	0						0	0	0	0	0			1	ext
397	3-3-10	y	3	2006-11-06 13:46:00	2006-11-06 13:46:00	39027.6	2006-11-06 13:46:00	39027.6	10	0	10	5	0									8.55	32.328	20.07	109.5	11.23		7.75		0	0	0	0	0	0						0	0	0	0	0			1	ext
390	3-3-3	y	3	2006-11-06 12:53:00	2006-11-06 12:53:00	39027.5	2006-11-06 12:53:00	39027.5	0	0	0	0	0									9.07	32.755	20.38	109.4	11.07		7.76		0	0	0	0	0	0						0	0	0	0	0			1	int
391	3-3-4	y	3	2006-11-06 13:00:00	2006-11-06 13:00:00	39027.5	2006-11-06 13:00:00	39027.5	25	15	10	10	24	26	26	30	29					9.29	33.414	20.84	110.4	11.09	105	7.76		3	382.166	0	0	0.7808	0						0	0	0	0	0			1	int
392	3-3-5	y	3	2006-11-06 13:09:00	2006-11-06 13:09:00	39027.5	2006-11-06 13:09:00	39027.5	5	0	5	0	0									9.44	33.281	20.75	114.3	11.45	110	7.77		0	0	0	0	0.0108	0						0	0	0	0	0			1	int
394	3-3-7	y	3	2006-11-06 13:23:00	2006-11-06 13:23:00	39027.6	2006-11-06 13:23:00	39027.6	0	0	0	0	0									8.97	32.957	20.51	110	11.15	135	7.75		0	0	0	0	0	0						0	0	0	0	0			1	int
395	3-3-8	y	3	2006-11-06 13:29:00	2006-11-06 13:29:00	39027.6	2006-11-06 13:29:00	39027.6	40	20	20	10	0									8.89	32.95	20.5	110.1	11.18	120	7.75		2	254.777	0	0	0.0838	0.3015						0	0	0	0	0			1	int
386	4-1-1	y	3	2006-11-06 11:56:00	2006-11-06 11:56:00	39027.5	2006-11-06 11:56:00	39027.5	0	0	0	5	0									9.96	42.861	27.43	107.9	10.23	200	7.8		0	0	0	0	0	0						0	0	0	0	0			1	ext
365	4-1-10	y	3	2006-11-15 11:39:00	2006-11-15 11:39:00	39036.5	2006-11-15 11:39:00	39036.5	0	0	0	0	0									14.61	40.046	25.6	97.5	8.47	100	7.69		0	0	0	0	0	0						0	0	0	0	0			1	ext
387	4-1-2	y	3	2006-11-06 12:01:00	2006-11-06 12:01:00	39027.5	2006-11-06 12:01:00	39027.5	40	40	0	0	26	34	45	45	33					10.6	44.032	28.3	110	10.22	135	7.8		6	764.331	0	0	0.6938	1.2563						0	0	0	0	0			1	ext
358	4-1-3	y	3	2006-11-15 10:42:00	2006-11-15 10:42:00	39036.4	2006-11-15 10:42:00	39036.4	40	40	0	0	0									14.51	40.306	25.78	94.1	8.19	135	7.53		3	382.166	0	0	0.1909	0.7527						0	0	0	0	0			1	int
359	4-1-4	y	3	2006-11-15 10:51:00	2006-11-15 10:51:00	39036.5	2006-11-15 10:51:00	39036.5	40	40	0	0	0									14.53	40.262	25.75	94.8	8.24	125	7.63		3	382.166	0	0	0.2502	0.5761						0	0	0	0	0			1	int
360	4-1-5	y	3	2006-11-15 11:00:00	2006-11-15 11:00:00	39036.5	2006-11-15 11:00:00	39036.5	60	60	0	10	0									14.56	40.225	25.73	94.9	8.25	115	7.66		5	636.943	0	0	0.2234	0.3167						2.1	2.5	1.3	3.7				1	int
361	4-1-6	y	3	2006-11-15 11:08:00	2006-11-15 11:08:00	39036.5	2006-11-15 11:08:00	39036.5	70	70	0	0	0									14.57	40.162	25.68	97.2	8.45	100	7.68		5	636.943	0	0	0.9386	0.8803						3.2	1.9	2.1	3.1	3			1	int
362	4-1-7	y	3	2006-11-15 11:17:00	2006-11-15 11:17:00	39036.5	2006-11-15 11:17:00	39036.5	70	70	0	0	0									14.58	40.207	25.71	98.6	8.57	110	7.69		0	0	0	0	1.1041	1.1351						0	0	0	0	0			1	int
364	4-1-9	y	3	2006-11-15 11:30:00	2006-11-15 11:30:00	39036.5	2006-11-15 11:30:00	39036.5	10	10	0	0	17	23	19	13	17					14.58	40.253	25.75	94.8	8.23	90	7.69		4	509.554	0	0	0.3032	0.7596						0	0	0	0	0			1	ext
384	4-2-1	y	3	2006-11-06 11:35:00	2006-11-06 11:35:00	39027.5	2006-11-06 11:35:00	39027.5	0	0	0	0	0									9.49	43.566	27.91	108.6	10.37	220	7.76		0	0	0	0	0	0						0	0	0	0	0			1	ext
385	4-2-2	y	3	2006-11-06 11:43:00	2006-11-06 11:43:00	39027.5	2006-11-06 11:43:00	39027.5	0	0	0	10	0									10.27	43.967	28.23	107.4	10.06	205	7.78		0	0	0	0	0	0						0	0	0	0	0			1	ext
373	4-2-3	y	3	2006-11-15 12:42:00	2006-11-15 12:42:00	39036.5	2006-11-15 12:42:00	39036.5	0	0	0	0	0									14.54	40.282	25.77	95.8	8.33	180	7.7		0	0	0	0	0	0						0	0	0	0	0			1	int
372	4-2-4	y	3	2006-11-15 12:33:00	2006-11-15 12:33:00	39036.5	2006-11-15 12:33:00	39036.5	15	15	0	5	13.4	35.3	11.8	24.3	32.55					14.56	40.409	25.86	95.3	8.28	155	7.7		1	127.389	0	0	0.1402	0.0205						3.2	3.2	3					1	int
371	4-2-5	y	3	2006-11-15 12:25:00	2006-11-15 12:25:00	39036.5	2006-11-15 12:25:00	39036.5	10	10	0	0	0									14.6	40.435	25.88	98.1	8.51	130	7.71		2	254.777	0	0	0.0717	0.1866						3.1	2.8	3.1	3.5	3.3			1	int
370	4-2-6	y	3	2006-11-15 12:18:00	2006-11-15 12:18:00	39036.5	2006-11-15 12:18:00	39036.5	70	70	0	10	0									14.6	40.356	25.82	98.8	8.57	95	7.72		3	382.166	0	0	0.2563	1.2014						0	0	0	0	0			1	int
369	4-2-7	y	3	2006-11-15 12:08:00	2006-11-15 12:08:00	39036.5	2006-11-15 12:08:00	39036.5	40	40	0	0	0									14.62	40.198	25.71	99.3	8.62	80	7.73		2	254.777	0	0	0.2323	0.4916						0	0	0	0	0			1	int
368	4-2-8	y	3	2006-11-15 12:02:00	2006-11-15 12:02:00	39036.5	2006-11-15 12:02:00	39036.5	80	80	0	0	15	23	10	25	28					14.72	40.268	25.76	103.2	8.94	70	7.74		4	509.554	0	0	0.2002	0.3257						3.2	3	2	2.7				1	int
383	4-3-1	y	3	2006-11-06 11:14:00	2006-11-06 11:14:00	39027.5	2006-11-06 11:14:00	39027.5	30	0	30	5	24	34	23	29	17					8.54	43.531	27.82	107.9	10.53	165	7.87		4	509.554	0	0	0.1785	0.273						0	0	0	0	0			1	ext
380	4-3-4	y	3	2006-11-06 10:51:00	2006-11-06 10:51:00	39027.5	2006-11-06 10:51:00	39027.5	10	10	0	10	33	31	33	18	33					12.14	45.937	29.73	111.9	9.98	125	7.84		1	127.389	0	0	0.162	0.1932						2.8	4.2	3.7					1	int
375	4-3-9	y	3	2006-11-06 10:20:00	2006-11-06 10:20:00	39027.4	2006-11-06 10:20:00	39027.4	0	0	0	0	0									12.19	46.052	29.81	110.6	9.84	125	7.73		0	0	0	0	0	0						0	0	0	0	0			1	ext
35	1-1-10		1	2006-06-12 09:56:00	2006-06-12 09:56:00	38880.4	2006-06-12 09:56:00	38880.4	0	0	0	0										18.65	43.98	28.44	105.3	8.62	170	8.35																				1	ext
37	1-1-2		1	2006-06-12 08:14:00	2006-06-12 08:14:00	38880.3	2006-06-12 08:14:00	38880.3	15	15	0	0										18.63	43.4	28.02	105.9	8.3	178	8.1																				1	ext
33	1-1-8		1	2006-06-12 09:43:00	2006-06-12 09:43:00	38880.4	2006-06-12 09:43:00	38880.4	0	0	0	0										18.57	43.99	28.44	103.4	8.17	140	8.22																				1	int
75	1-2-1		1	2006-06-12 11:33:00	2006-06-12 11:33:00	38880.5	2006-06-12 11:33:00	38880.5	0	0	0	0										18.72	44.57	28.86	105.4	8.28	148	8.15																				1	ext
74	1-2-2		1	2006-06-12 11:28:00	2006-06-12 11:28:00	38880.5	2006-06-12 11:28:00	38880.5	0	0	0	0										18.69	44.36	28.7	107.6	8.45	162	8.19																				1	ext
52	1-2-9		1	2006-06-12 10:20:00	2006-06-12 10:20:00	38880.4	2006-06-12 10:20:00	38880.4	0	0	0	0										18.37	44.28	28.65	107.3	8.5	160	8.33																				1	ext
48	1-3-3		1	2006-06-21 09:48:00	2006-06-21 09:48:00	38889.4	2006-06-21 09:48:00	38889.4	5	5	0	5	18									24.05	46.36	30.1	111.6	7.9		8.13						0.0022	0.1069						2.8	2.6						1	int
49	1-3-4		1	2006-06-21 09:58:00	2006-06-21 09:58:00	38889.4	2006-06-21 09:58:00	38889.4	25	25	0	0										24.16	46.37	30.1	115.7	8.18	138	8.15																				1	int
50	1-3-5		1	2006-06-21 10:06:00	2006-06-21 10:06:00	38889.4	2006-06-21 10:06:00	38889.4	25	25	0	0										24.23	46.35	30.39	117	8.26		8.17																				1	int
44	1-3-9		1	2006-06-21 10:49:00	2006-06-21 10:49:00	38889.5	2006-06-21 10:49:00	38889.5	75	75	0	5										24.61	46.33	30.07	120.6	8.46	107	8.23																				1	ext
61	2-1-1		1	2006-06-13 08:17:00	2006-06-13 08:17:00	38881.3	2006-06-13 08:17:00	38881.3	0	0	0	0										18.71	45.4	29.46	98.3	7.7	190	8.02	6/13/06 very sunny																			1	ext
62	2-1-2		1	2006-06-13 08:26:00	2006-06-13 08:26:00	38881.4	2006-06-13 08:26:00	38881.4	0	0	0	0										19.16	45.49	29.53	112	8.68	147	8.24	10% SAV cover everywhere outside of transect																			1	ext
68	2-1-8		1	2006-06-13 09:48:00	2006-06-13 09:48:00	38881.4	2006-06-13 09:48:00	38881.4	0	0	0	0										19.38	45.4	29.46	118.2	9.14	132	8.23																				1	int
69	2-1-9		1	2006-06-13 09:55:00	2006-06-13 09:55:00	38881.4	2006-06-13 09:55:00	38881.4	0	0	0	0										19.61	45.51	29.54	122	9.39	134	8.31																				1	ext
6	2-2-10		1	2006-06-13 10:26:00	2006-06-13 10:26:00	38881.4	2006-06-13 10:26:00	38881.4	0	0	0	0										18.9	45.45	29.5	94.8	7.32	160	7.94																				1	ext
100	2-3-10		1	2006-06-13 13:07:00	2006-06-13 13:07:00	38881.5	2006-06-13 13:07:00	38881.5	25	25	0	0										20.33	45.44	29.48	117.7	8.94	115	8.11																				1	ext
12	2-3-2		1	2006-06-13 12:18:00	2006-06-13 12:18:00	38881.5	2006-06-13 12:18:00	38881.5	0	0	0	0										19.98	45.63	29.62	123.5	9.41	138	8.13																				1	ext
96	2-3-6		1	2006-06-13 12:44:00	2006-06-13 12:44:00	38881.5	2006-06-13 12:44:00	38881.5	0	0	0	0										20.16	45.54	29.55	112.8	8.58	140	8.1	shells on bottom																			1	int
97	2-3-7		1	2006-06-13 12:48:00	2006-06-13 12:48:00	38881.5	2006-06-13 12:48:00	38881.5	25	25	0	0										20.16	45.52	29.54	113.4	8.63	70	8.1																				1	int
98	2-3-8		1	2006-06-13 12:53:00	2006-06-13 12:53:00	38881.5	2006-06-13 12:53:00	38881.5	50	50	0	0										20.14	45.51	29.54	115.2	8.78	70	8.12																				1	int
130	3-1-10		1	2006-07-07 13:37:00	2006-07-07 13:37:00	38905.6	2006-07-07 13:37:00	38905.6	75	0	75	0										24.88	28.9	17.83	127.1	9.43	95	8.29																				1	ext
127	3-1-2		1	2006-07-07 13:16:00	2006-07-07 13:16:00	38905.6	2006-07-07 13:16:00	38905.6	0	0	0	0										25.02	27.8	17.08	127.1	9.53	95	8.26																				1	ext
128	3-1-8		1	2006-07-07 13:27:00	2006-07-07 13:27:00	38905.6	2006-07-07 13:27:00	38905.6	80	0	80	0										25.1	28.48	17.54	132	9.78	85	8.33																				1	int
129	3-1-9		1	2006-07-07 13:32:00	2006-07-07 13:32:00	38905.6	2006-07-07 13:32:00	38905.6	100	50	50	0										24.98	28.69	17.68	127.4	9.52	85	8.3																				1	ext
124	3-2-2		1	2006-07-07 12:51:00	2006-07-07 12:51:00	38905.5	2006-07-07 12:51:00	38905.5	5	0	5	0	6	13	12	10						25.41	27.95	17.18	135.2	10.05	63	8.41																				1	ext
123	3-2-8		1	2006-07-07 12:36:00	2006-07-07 12:36:00	38905.5	2006-07-07 12:36:00	38905.5	30	5	25	5										25.63	29.53	18.24	135.1	9.95	66	8.4																				1	int
122	3-2-9		1	2006-07-07 12:29:00	2006-07-07 12:29:00	38905.5	2006-07-07 12:29:00	38905.5	30	5	25	0										25.47	29.77	18.41	131.6	9.71	68	8.36																				1	ext
112	3-3-2		1	2006-07-07 10:54:00	2006-07-07 10:54:00	38905.5	2006-07-07 10:54:00	38905.5	85	85	0	0										24.47	31.21	19.41	118.4	8.83	120	8.24																				1	ext
116	3-3-6		1	2006-07-07 11:34:00	2006-07-07 11:34:00	38905.5	2006-07-07 11:34:00	38905.5	100	0	100	0										24.41	31.34	19.5	121.8	9.09	80	8.25																				1	int
119	3-3-9		1	2006-07-07 11:56:00	2006-07-07 11:56:00	38905.5	2006-07-07 11:56:00	38905.5	0	0	0	0										24.44	31.26	19.44	121	9.05	125	8.27																				1	ext
143	4-1-8		1	2006-07-14 10:20:00	2006-07-14 10:20:00	38912.4	2006-07-14 10:20:00	38912.4	100	100	0	0	93									23.75	43.96	28.37	117.3	8.43	90	8.15																				1	int
151	4-2-10		1	2006-07-14 11:43:00	2006-07-14 11:43:00	38912.5	2006-07-14 11:43:00	38912.5	0	0	0	10										15.27	48.49	31.66	81.9	6.74	70	7.75																				1	ext
152	4-2-9		1	2006-07-14 11:50:00	2006-07-14 11:50:00	38912.5	2006-07-14 11:50:00	38912.5	0	0	0	5										16	48.37	31.59	85.6	6.97	90	7.79																				1	ext
101	4-3-10		1	2006-07-07 09:01:00	2006-07-07 09:01:00	38905.4	2006-07-07 09:01:00	38905.4	0	0	0	0										23.07	41.48	26.61	110.2	8.1	100	8.14																				1	ext
109	4-3-2		1	2006-07-07 09:49:00	2006-07-07 09:49:00	38905.4	2006-07-07 09:49:00	38905.4	50	50	0	0										23.28	41.88	26.89	118.5	8.66	110	8.22	75% coverage around site																			1	ext
108	4-3-3		1	2006-07-07 09:43:00	2006-07-07 09:43:00	38905.4	2006-07-07 09:43:00	38905.4	100	100	0	0										23.4	41.79	26.83	118	8.61	103	8.22																				1	int
106	4-3-5		1	2006-07-07 09:29:00	2006-07-07 09:29:00	38905.4	2006-07-07 09:29:00	38905.4	0	0	0	5										23.38	41.77	26.81	113.5	8.29	100	8.19																				1	int
105	4-3-6		1	2006-07-07 09:23:00	2006-07-07 09:23:00	38905.4	2006-07-07 09:23:00	38905.4	0	0	0	5										23.37	41.74	26.79	113.5	8.28	105	8.19																				1	int
104	4-3-7		1	2006-07-07 09:18:00	2006-07-07 09:18:00	38905.4	2006-07-07 09:18:00	38905.4	0	0	0	0										23.35	41.68	26.75	114.5	8.36	105	8.18																				1	int
103	4-3-8		1	2006-07-07 09:13:00	2006-07-07 09:13:00	38905.4	2006-07-07 09:13:00	38905.4	0	0	0	0										23.23	41.62	26.7	112.2	8.22	113	8.16	5% coverage around site																			1	int
166	1-1-10		2	2006-08-10 08:52:00	2006-08-10 08:52:00	38939.4	2006-08-10 08:52:00	38939.4	5	5	0	0										26.39	47.56	30.92	92.2	6.24		8.13																				1	ext
163	1-1-2		2	2006-08-10 08:20:00	2006-08-10 08:20:00	38939.3	2006-08-10 08:20:00	38939.3	5	5	0	0										26.17	47.7	31.03	90.3	6.12	190	7.74																				1	ext
164	1-1-8		2	2006-08-10 08:36:00	2006-08-10 08:36:00	38939.4	2006-08-10 08:36:00	38939.4	10	10	0	25	24	16								26.28	47.82	31.12	96.8	6.56	145	8.19							0.5544													1	int
171	1-2-1		2	2006-08-10 09:44:00	2006-08-10 09:44:00	38939.4	2006-08-10 09:44:00	38939.4	5	5	0	0										25.98	47.5	30.89	103.1	6.99	170	7.97																				1	ext
170	1-2-2		2	2006-08-10 09:37:00	2006-08-10 09:37:00	38939.4	2006-08-10 09:37:00	38939.4	0	0	0	0										26.16	47.47	30.86	103.1	6.97	190	7.99																				1	ext
168	1-2-9		2	2006-08-10 09:12:00	2006-08-10 09:12:00	38939.4	2006-08-10 09:12:00	38939.4	0	0	0	0										26.34	47.67	31.01	94.1	6.36	170	8.06																				1	ext
174	1-3-3		2	2006-08-10 10:07:00	2006-08-10 10:07:00	38939.4	2006-08-10 10:07:00	38939.4	0	0	0	0										25.97	47.61	30.97	101.4	6.91	190	8.06																				1	int
175	1-3-4		2	2006-08-10 10:14:00	2006-08-10 10:14:00	38939.4	2006-08-10 10:14:00	38939.4	25	25	0	25										25.74	47.59	30.96	96.3	6.58	185	7.98																				1	int
176	1-3-5		2	2006-08-10 10:19:00	2006-08-10 10:19:00	38939.4	2006-08-10 10:19:00	38939.4	15	15	0	5										25.66	47.6	30.96	94.1	6.44	190	7.92																				1	int
180	1-3-9		2	2006-08-10 10:52:00	2006-08-10 10:52:00	38939.5	2006-08-10 10:52:00	38939.5	25	25	0	5										25.52	47.64	31	95.4	6.54	170	7.91																				1	ext
269	2-1-1		2	2006-09-21 10:21:00	2006-09-21 10:21:00	38981.4	2006-09-21 10:21:00	38981.4	0	0	0	0										19.29	39.496	25.24	101.3	8.04	205	8.19																				1	ext
270	2-1-2		2	2006-09-21 10:27:00	2006-09-21 10:27:00	38981.4	2006-09-21 10:27:00	38981.4	5	5	0	10										19.36	39.205	25.03	102.9	8.17	160	8.24																				1	ext
266	2-1-8		2	2006-09-21 11:24:00	2006-09-21 11:24:00	38981.5	2006-09-21 11:24:00	38981.5	40	40	0	10										19.59	39.154	24.99	102	8.06	110	8.25																				1	int
267	2-1-9		2	2006-09-21 11:32:00	2006-09-21 11:32:00	38981.5	2006-09-21 11:32:00	38981.5	5	5	0	5										19.26	39.29	25.09	102.6	8.16	115	8.22																				1	ext
259	2-2-10		2	2006-09-21 11:56:00	2006-09-21 11:56:00	38981.5	2006-09-21 11:56:00	38981.5	0	0	0	10										19.56	39.492	25.23	98.4	7.77	110	8.23																				1	ext
190	2-3-10		2	2006-08-10 12:11:00	2006-08-10 12:11:00	38939.5	2006-08-10 12:11:00	38939.5	75	75	0	0										25.09	47.64	31.01	108.4	7.43	115	8.04																				1	ext
183	2-3-2		2	2006-08-10 11:18:00	2006-08-10 11:18:00	38939.5	2006-08-10 11:18:00	38939.5	0	0	0	0										24.22	47.35	30.81	97.5	6.84	160	8																				1	ext
187	2-3-6		2	2006-08-10 11:39:00	2006-08-10 11:39:00	38939.5	2006-08-10 11:39:00	38939.5	0	0	0	0										24.65	47.38	30.83	91.5	6.39	185	8.04																				1	int
188	2-3-7		2	2006-08-10 11:57:00	2006-08-10 11:57:00	38939.5	2006-08-10 11:57:00	38939.5	50	50	0	0										24.94	47.42	30.85	108.8	7.47	90	7.47																				1	int
189	2-3-8		2	2006-08-10 12:03:00	2006-08-10 12:03:00	38939.5	2006-08-10 12:03:00	38939.5	75	75	0	0										24.99	47.6	30.98	106.1	7.33	90	8.05																				1	int
232	3-1-10		2	2006-09-07 11:09:00	2006-09-07 11:09:00	38967.5	2006-09-07 11:09:00	38967.5	90	0	90	10										21.55	29.7	18.42	102	8.08	140	8.17																				1	ext
250	3-1-2		2	2006-09-07 10:43:00	2006-09-07 10:43:00	38967.4	2006-09-07 10:43:00	38967.4	10	0	10	0										21.45	34.657	21.83	101.7	7.91	140	8.27																				1	ext
251	3-1-8		2	2006-09-07 10:55:00	2006-09-07 10:55:00	38967.5	2006-09-07 10:55:00	38967.5	60	0	60	25										21.9	29.51	18.28	103.1	8.12	130	8.25																				1	int
252	3-1-9		2	2006-09-07 11:01:00	2006-09-07 11:01:00	38967.5	2006-09-07 11:01:00	38967.5	70	20	50	0										21.73	29.16	18.05	109.1	8.64	130	8.22																				1	ext
209	3-2-2		2	2006-08-16 13:10:00	2006-08-16 13:10:00	38945.5	2006-08-16 13:10:00	38945.5	75	0	75	5	8	6	13							42.84	30.36	18.39	88.2	4.93	80	7.71																				1	ext
206	3-2-8		2	2006-08-16 12:42:00	2006-08-16 12:42:00	38945.5	2006-08-16 12:42:00	38945.5	100	0	100	0										41.37	30.149	18.29	116.2	6.64	75	8.03							0.0103													1	int
207	3-2-9		2	2006-08-16 12:48:00	2006-08-16 12:48:00	38945.5	2006-08-16 12:48:00	38945.5	100	0	100	0										41.17	31.41	19.14	90.8	5.18	78	7.9																				1	ext
197	3-3-2		2	2006-08-16 11:22:00	2006-08-16 11:22:00	38945.5	2006-08-16 11:22:00	38945.5	50	25	25	10										24.46	40.984	26.23	99.5	7.15	115	7.84																				1	ext
201	3-3-6		2	2006-08-16 11:56:00	2006-08-16 11:56:00	38945.5	2006-08-16 11:56:00	38945.5	80	40	40	10										36.74	33.894	20.95	99.4	6.01	85	7.99																				1	int
204	3-3-9		2	2006-08-16 12:19:00	2006-08-16 12:19:00	38945.5	2006-08-16 12:19:00	38945.5	0	0	0	0										24.48	43.389	27.95	98.3	6.99	130	7.92																				1	ext
212	4-1-8		2	2006-09-07 07:40:00	2006-09-07 07:40:00	38967.3	2006-09-07 07:40:00	38967.3	40	40	0	0										21.31	41.181	26.42	103.3	7.84	105	8.14																				1	int
215	4-2-10		2	2006-09-07 08:17:00	2006-09-07 08:17:00	38967.3	2006-09-07 08:17:00	38967.3	0	0	0	0										20.95	44.45	28.76	94.3	7.11	80	8.24																				1	ext
216	4-2-9		2	2006-09-07 08:24:00	2006-09-07 08:24:00	38967.3	2006-09-07 08:24:00	38967.3	0	0	0	0										21.01	43.982	28.43	96.3	7.27	80	8.25																				1	ext
218	4-3-10		2	2006-09-07 08:50:00	2006-09-07 08:50:00	38967.4	2006-09-07 08:50:00	38967.4	0	0	0	0										20.98	46.085	29.95	92.2	6.9	125	8.23																				1	ext
247	4-3-2		2	2006-09-07 09:41:00	2006-09-07 09:41:00	38967.4	2006-09-07 09:41:00	38967.4	60	60	0	5										21.75	40.173	25.7	112	8.47	140	8.33																				1	ext
246	4-3-3		2	2006-09-07 09:35:00	2006-09-07 09:35:00	38967.4	2006-09-07 09:35:00	38967.4	30	30	0	0										21.34	44.646	28.9	101.1	7.56	135	8.26																				1	int
244	4-3-5		2	2006-09-07 09:19:00	2006-09-07 09:19:00	38967.4	2006-09-07 09:19:00	38967.4	0	0	0	0										21.17	43.444	28.04	95.4	7.2	135	8.25																				1	int
243	4-3-6		2	2006-09-07 09:13:00	2006-09-07 09:13:00	38967.4	2006-09-07 09:13:00	38967.4	0	0	0	0										21.12	40.231	25.75	95.3	7.29	135	8.24																				1	int
221	4-3-7		2	2006-09-07 09:07:00	2006-09-07 09:07:00	38967.4	2006-09-07 09:07:00	38967.4	0	0	0	0										21.07	44.473	28.78	93.3	7.02	140	8.24																				1	int
220	4-3-8		2	2006-09-07 09:03:00	2006-09-07 09:03:00	38967.4	2006-09-07 09:03:00	38967.4	0	0	0	0										21.02	45.849	29.77	93.4	6.99	145	8.24																				1	int
309	1-1-10		3	2006-10-03 12:45:00	2006-10-03 12:45:00	38993.5	2006-10-03 12:45:00	38993.5	0	0	0	0										19.59	39.403	25.17	125.2	9.89	130	8.41																				1	ext
312	1-1-2		3	2006-10-03 13:04:00	2006-10-03 13:04:00	38993.5	2006-10-03 13:04:00	38993.5	0	0	0	0										19.43	41.273	26.5	127.7	10.04	140	8.37																				1	ext
311	1-1-8		3	2006-10-03 12:54:00	2006-10-03 12:54:00	38993.5	2006-10-03 12:54:00	38993.5	0	0	0	0										19.67	41.076	26.36	123	9.64	95	8.4																				1	int
307	1-2-1		3	2006-10-03 13:22:00	2006-10-03 13:22:00	38993.6	2006-10-03 13:22:00	38993.6	5	5	0	5										19.46	40.787	26.15	133.8	10.53	105	8.44																				1	ext
308	1-2-2		3	2006-10-03 13:19:00	2006-10-03 13:19:00	38993.6	2006-10-03 13:19:00	38993.6	0	0	0	5										19.58	41.849	26.91	137.8	10.77	120	8.45																				1	ext
305	1-2-9		3	2006-10-03 12:29:00	2006-10-03 12:29:00	38993.5	2006-10-03 12:29:00	38993.5	0	0	0	0										19.36	40.097	25.66	120.9	9.56	105	8.38																				1	ext
296	1-3-3		3	2006-10-03 11:02:00	2006-10-03 11:02:00	38993.5	2006-10-03 11:02:00	38993.5	0	0	0	0										18.84	41.796	26.87	136.3	10.81	130	8.4																				1	int
297	1-3-4		3	2006-10-03 11:08:00	2006-10-03 11:08:00	38993.5	2006-10-03 11:08:00	38993.5	25	25	0	10										18.9	42.413	27.31	131.3	10.38	130	8.38																				1	int
298	1-3-5		3	2006-10-03 11:17:00	2006-10-03 11:17:00	38993.5	2006-10-03 11:17:00	38993.5	50	50	0	50										18.96	41.722	26.82	135.2	10.7	130	8.39																				1	int
302	1-3-9		3	2006-10-03 11:52:00	2006-10-03 11:52:00	38993.5	2006-10-03 11:52:00	38993.5	25	25	0	75										19.16	41.507	26.67	131.5	10.38	105	8.41																				1	ext
324	2-1-1		3	2006-10-16 10:41:00	2006-10-16 10:41:00	39006.4	2006-10-16 10:41:00	39006.4	0	0	0	0										13.69	42.119	27.05	108.4	9.51	170	7.85																				1	ext
325	2-1-2		3	2006-10-16 10:48:00	2006-10-16 10:48:00	39006.4	2006-10-16 10:48:00	39006.4	10	10	0	0										13.88	41.411	26.55	112.8	9.89	120	7.89																				1	ext
331	2-1-8		3	2006-10-16 11:59:00	2006-10-16 11:59:00	39006.5	2006-10-16 11:59:00	39006.5	10	10	0	10										14.48	41.834	26.86	122.8	10.62	85	7.99																				1	int
332	2-1-9		3	2006-10-16 12:07:00	2006-10-16 12:07:00	39006.5	2006-10-16 12:07:00	39006.5	20	20	0	10										13.52	43.081	27.73	105.9	9.29	95	7.87																				1	ext
334	2-2-10		3	2006-10-16 12:24:00	2006-10-16 12:24:00	39006.5	2006-10-16 12:24:00	39006.5	0	0	0	0										14.47	42.418	27.28	114.5	9.87	120	7.93																				1	ext
293	2-3-10		3	2006-10-03 10:05:00	2006-10-03 10:05:00	38993.4	2006-10-03 10:05:00	38993.4	0	0	0	0										18.47	42.172	27.14	113.1	9.02	90	8.21																				1	ext
285	2-3-2		3	2006-10-03 09:23:00	2006-10-03 09:23:00	38993.4	2006-10-03 09:23:00	38993.4	0	0	0	0										18.54	43.296	27.95	122.1	9.68	110	8.18																				1	ext
289	2-3-6		3	2006-10-03 09:40:00	2006-10-03 09:40:00	38993.4	2006-10-03 09:40:00	38993.4	0	0	0	0										18.53	42.525	27.39	119.7	9.52	155	8.25																				1	int
290	2-3-7		3	2006-10-03 09:46:00	2006-10-03 09:46:00	38993.4	2006-10-03 09:46:00	38993.4	75	75	0	5										18.52	42.472	27.36	121	9.63	55	8.26																				1	int
291	2-3-8		3	2006-10-03 09:53:00	2006-10-03 09:53:00	38993.4	2006-10-03 09:53:00	38993.4	75	75	0	15										18.49	42.412	27.31	116.6	9.28	55	8.24																				1	int
401	3-1-10		3	2006-11-06 14:34:00	2006-11-06 14:34:00	39027.6	2006-11-06 14:34:00	39027.6	15	0	15	5										8.57	30.654	18.93	107.9	11.15		7.74																				1	ext
345	3-1-2		3	2006-11-15 08:02:00	2006-11-15 08:02:00	39036.3	2006-11-15 08:02:00	39036.3	10	0	10	0										14.11	32.231	20.15	95	8.62	135	7.54																				1	ext
403	3-1-8		3	2006-11-06 14:45:00	2006-11-06 14:45:00	39027.6	2006-11-06 14:45:00	39027.6	50	10	40	5										8.7	30.811	19.04	109.1	11.23	110	7.71																				1	int
402	3-1-9		3	2006-11-06 14:39:00	2006-11-06 14:39:00	39027.6	2006-11-06 14:39:00	39027.6	10	5	5	0										8.69	30.941	19.13	109.9	11.32	110	7.71																				1	ext
356	3-2-2		3	2006-11-15 09:50:00	2006-11-15 09:50:00	39036.4	2006-11-15 09:50:00	39036.4	10	10	0	0	10	24	24	19	26					14.28	29.398	18.22	95.9	8.78	105	7.48		5	636.943			0.1497	0.595						2.2	1.5	2	2				1	ext
398	3-2-8		3	2006-11-06 14:02:00	2006-11-06 14:02:00	39027.6	2006-11-06 14:02:00	39027.6	40	40	0	30										9.19	32.541	20.24	110.8	11.19	90	7.77																				1	int
399	3-2-9		3	2006-11-06 14:11:00	2006-11-06 14:11:00	39027.6	2006-11-06 14:11:00	39027.6	80	0	80	0										9.2	32.022	19.88	113.3	11.47	90	7.8																				1	ext
389	3-3-2		3	2006-11-06 12:47:00	2006-11-06 12:47:00	39027.5	2006-11-06 12:47:00	39027.5	20	20	0	0										9.02	33.18	20.67	108	10.92	135	7.77																				1	ext
393	3-3-6		3	2006-11-06 13:17:00	2006-11-06 13:17:00	39027.6	2006-11-06 13:17:00	39027.6	20	0	20	0										9.27	33.342	20.79	111.6	11.22	110	7.77																				1	int
396	3-3-9		3	2006-11-06 13:37:00	2006-11-06 13:37:00	39027.6	2006-11-06 13:37:00	39027.6	0	0	0	20										8.52	32.509	20.19	110.7	11.36	140	7.75																				1	ext
363	4-1-8		3	2006-11-15 11:25:00	2006-11-15 11:25:00	39036.5	2006-11-15 11:25:00	39036.5	80	80	0	0										14.58	40.251	25.74	97.4	8.46	100	7.69																				1	int
366	4-2-10		3	2006-11-15 11:52:00	2006-11-15 11:52:00	39036.5	2006-11-15 11:52:00	39036.5	0	0	0	10										14.72	40.39	25.85	103.4	8.95	60	7.72																				1	ext
367	4-2-9		3	2006-11-15 11:56:00	2006-11-15 11:56:00	39036.5	2006-11-15 11:56:00	39036.5	0	0	0	10										14.7	40.219	25.72	103.3	8.95	85	7.74																				1	ext
374	4-3-10		3	2006-11-06 10:16:00	2006-11-06 10:16:00	39027.4	2006-11-06 10:16:00	39027.4	0	0	0	0										12.2	46.029	29.8	110.6	9.84	115	7.67																				1	ext
382	4-3-2		3	2006-11-06 11:07:00	2006-11-06 11:07:00	39027.5	2006-11-06 11:07:00	39027.5	50	50	0	10										10.53	44.264	28.46	109.2	10.16	130	7.83																				1	ext
381	4-3-3		3	2006-11-06 11:00:00	2006-11-06 11:00:00	39027.5	2006-11-06 11:00:00	39027.5	30	30	0	10										11.62	45.284	29.24	107.3	9.7	122	7.85																				1	int
379	4-3-5		3	2006-11-06 10:48:00	2006-11-06 10:48:00	39027.4	2006-11-06 10:48:00	39027.4	0	0	0	5										12.14	45.979	29.76	111	9.89	125	7.83																				1	int
378	4-3-6		3	2006-11-06 10:39:00	2006-11-06 10:39:00	39027.4	2006-11-06 10:39:00	39027.4	0	0	0	10										12.08	46.033	29.79	108.8	9.7	135	7.81																				1	int
377	4-3-7		3	2006-11-06 10:33:00	2006-11-06 10:33:00	39027.4	2006-11-06 10:33:00	39027.4	0	0	0	0										12.17	45.85	29.67	112.3	10.01	130	7.8																				1	int
376	4-3-8		3	2006-11-06 10:27:00	2006-11-06 10:27:00	39027.4	2006-11-06 10:27:00	39027.4	0	0	0	0										12.1	46.052	29.81	109.1	9.73	135	7.76																				1	int
[truncated: 14 more columns]

## Sheet: Sheet3
	Problems
	Time Period	Station
	1	1-3-3
	1	3-2-2
	1	4-1-8
	2	1-1-8
	2	3-2-2
	2	3-2-8
	3	3-2-8

## Sheet: means
	from database
		above	below	shoot density	blade height	sav %cover	macro %cover
	1	11.4748	55.6465	201.074	15.1353	27.4167	4.85
	2	14.0976	33.5444	151.805	4.41572	22.3333	6.66667
	3	9.66312	40.2874	636.943	28.475	23.4583	4.16667
	from database
		above	below	shoot density	blade height	sav %cover	macro %cover
	1	11.7652	55.4619	170.382	36.1183	31.375	2.05833
	2	13.7326	46.5319	156.051	21.619	22.6667	7
	3	12.7954	31.5559	157.643	23.2669	19.1667	6.625
	from CRC chapter
		above	below	shoot density	blade height	sav %cover	macro %cover
	1	11.35	51.54	378	19.37	32	2
	2	13.77	36.08	171	18.65	23	7
	3	12.74	24.23	174	18.61	19	7

## Sheet: biomass stations
station_id	sample_period	station_id	sample_period	station_id	sample_period
1-1-1	1	1-1-1	2	1-1-1	3				0	0		11.3416	53.3192
1-1-3	1	1-1-3	2	1-1-3	3				0	0
1-1-4	1	1-1-4	2	1-1-4	3				33.4488	93.883
1-1-5	1	1-1-5	2	1-1-5	3				25.815	152.561
1-1-6	1	1-1-6	2	1-1-6	3				27.0109	141.556
1-1-7	1	1-1-7	2	1-1-7	3				18.7537	177.384
1-1-9	1	1-1-9	2	1-1-9	3				8.51169	158.058
1-2-10	1	1-2-10	2	1-2-10	3				0	0
1-2-3	1	1-2-3	2	1-2-3	3				16.4381	122.904
1-2-4	1	1-2-4	2	1-2-4	3				10.3311	105.474
1-2-5	1	1-2-5	2	1-2-5	3				0.547089	208.695
1-2-6	1	1-2-6	2	1-2-6	3				11.9342	206.062
1-2-7	1	1-2-7	2	1-2-7	3				6.10704	178.326
1-2-8	1	1-2-8	2	1-2-8	3				0	0
1-3-1	1	1-3-1	2	1-3-1	3				0	0
1-3-10	1	1-3-10	2	1-3-10	3				0	0
1-3-2	1	1-3-2	2	1-3-2	3				0	0
1-3-6	1	1-3-6	2	1-3-6	3				4.61849	42.418
1-3-7	1	1-3-7	2	1-3-7	3				32.291	146.963
1-3-8	1	1-3-8	2	1-3-8	3				6.61596	82.9921
2-1-10	1	2-1-10	2	2-1-10	3				0	0
2-1-3	1	2-1-3	2	2-1-3	3				3.3207	45.3066
2-1-4	1	2-1-4	2	2-1-4	3				8.96972	90.7404
2-1-5	1	2-1-5	2	2-1-5	3				4.10953	6.34878
2-1-6	1	2-1-6	2	2-1-6	3				7.99004	24.7717
2-1-7	1	2-1-7	2	2-1-7	3				4.07136	110.219
2-2-1	1	2-2-1	2	2-2-1	3				0	0
2-2-2	1	2-2-2	2	2-2-2	3				12.3668	12.9138
2-2-3	1	2-2-3	2	2-2-3	3				4.91108	85.6131
2-2-4	1	2-2-4	2	2-2-4	3				0	0
2-2-5	1	2-2-5	2	2-2-5	3				0	0
2-2-6	1	2-2-6	2	2-2-6	3				1.31047	18.0539
2-2-7	1	2-2-7	2	2-2-7	3				0	4.35127
2-2-8	1	2-2-8	2	2-2-8	3				102.293	12.723
2-2-9	1	2-2-9	2	2-2-9	3				0	0
2-3-1	1	2-3-1	2	2-3-1	3				0	0
2-3-3	1	2-3-3	2	2-3-3	3				2.55732	18.601
2-3-4	1	2-3-4	2	2-3-4	3				0	0
2-3-5	1	2-3-5	2	2-3-5	3				0	0
2-3-9	1	2-3-9	2	2-3-9	3				1.98479	0
3-1-1	1	3-1-1	2	3-1-1	3				0	0
3-1-3	1	3-1-3	2	3-1-3	3				5.39455	80.9183
3-1-4	1	3-1-4	2	3-1-4	3				0	0
3-1-5	1	3-1-5	2	3-1-5	3				0	0
3-1-6	1	3-1-6	2	3-1-6	3				0	0
3-1-7	1	3-1-7	2	3-1-7	3				5.48361	73.6407
3-2-1	1	3-2-1	2	3-2-1	3				0	0
3-2-10	1	3-2-10	2	3-2-10	3				0	0
3-2-3	1	3-2-3	2	3-2-3	3				0	16.0437
3-2-4	1	3-2-4	2	3-2-4	3				4.88563	8.37173
3-2-5	1	3-2-5	2	3-2-5	3				0	0
3-2-6	1	3-2-6	2	3-2-6	3				0	0
3-2-7	1	3-2-7	2	3-2-7	3				21.7691	141.671
3-3-1	1	3-3-1	2	3-3-1	3				0	0
3-3-10	1	3-3-10	2	3-3-10	3				0	0
3-3-3	1	3-3-3	2	3-3-3	3				0	0
3-3-4	1	3-3-4	2	3-3-4	3				8.76615	108.718
3-3-5	1	3-3-5	2	3-3-5	3				4.93652	43.9452
3-3-7	1	3-3-7	2	3-3-7	3				0	0
3-3-8	1	3-3-8	2	3-3-8	3				3.14258	33.5124
4-1-1	1	4-1-1	2	4-1-1	3				0	0
4-1-10	1	4-1-10	2	4-1-10	3				0	7.64652
4-1-2	1	4-1-2	2	4-1-2	3				14.9877	98.1707
4-1-3	1	4-1-3	2	4-1-3	3				11.7052	114.125
4-1-4	1	4-1-4	2	4-1-4	3				126.874	148.821
4-1-5	1	4-1-5	2	4-1-5	3				42.8511	153.503
4-1-6	1	4-1-6	2	4-1-6	3				142.498	192.028
4-1-7	1	4-1-7	2	4-1-7	3				0	0
4-1-9	1	4-1-9	2	4-1-9	3				0	0
4-2-1	1	4-2-1	2	4-2-1	3				0	0
4-2-2	1	4-2-2	2	4-2-2	3				0	0
4-2-3	1	4-2-3	2	4-2-3	3				0	0
4-2-4	1	4-2-4	2	4-2-4	3				13.321	142.09
4-2-5	1	4-2-5	2	4-2-5	3				16.489	314.678
4-2-6	1	4-2-6	2	4-2-6	3				42.3294	140.297
4-2-7	1	4-2-7	2	4-2-7	3				3.61333	103.425
4-2-8	1	4-2-8	2	4-2-8	3				10.1402	101.199
4-3-1	1	4-3-1	2	4-3-1	3				96.6185	113.782
4-3-4	1	4-3-4	2	4-3-4	3				20.5858	95.308
4-3-9	1	4-3-9	2	4-3-9	3				0	0
									0	0
									0	0
									0	0
									0	0
									0	0
									18.372	31.3367
									0	0
									11.667	70.8035
									12.2904	75.7146
									23.5503	929.53
									30.3825	167.486
									0	0
									9.38957	65.8161
									5.03831	41.0698
									65.0909	89.2518
									46.7697	70.9053
									2.63366	57.5207
									6.92131	0
									0	0
									0	0
									0	0
									3.0408	39.5049
									14.0462	44.6577
									12.723	31.4894
									0	0
									13.1683	83.5901
									15.6111	44.7722
									0	0
									13.1683	31.9983
									22.049	172.613
									0	0
									34.1231	104.761
									8.10455	17.545
									0	0
									53.3984	25.5096
									0	0
									0	0
									0	0
									0	0
									0	0
									0	0
									0	0
									0	0
									2.73545	2.88812
									0	0
									1.73033	5.90347
									0	0
									0	0
									0	0
									0	0
									14.148	38.0418
									0	0
									21.8581	39.2123
									1.09418	0
									0	0
									0	0
									0.674319	14.5933
									0	0
									0	0
									0	0
									42.902	146.938
									0.928779	0
									0	0
									0.394413	22.0108
									0	0
									0	0
									60.6633	53.6911
									0	0
									71.9486	116.581
									35.2936	128.159
									112.522	233.492
									32.6218	238.302
									0	0
									0	0
									0	0
									35.8025	8.79159
									40.6373	5.80169
									12.9902	111.174
									65.0273	138.274
									49.3907	37.94
									33.3088	47.4441
									11.7688	84.9133
									28.6267	73.7425
									0	0
									0	0
									11.1835	18.4229
									1.1069	15.2294
									23.7666	78.2846
									10.3692	22.1507
									33.436	182.855
									0	0
									0	0
									7.06127	26.6674
									24.619	25.3442
									13.41	37.1384
									10.3438	24.161
									14.3515	27.927
									0	0
									0	0
									1.2723	5.31821
									0	0
									0	0
									0	0
									10.8527	4.74568
									0	0
									4.27493	17.0361
									4.80929	7.67197
									0	0
									0	13.0029
									0	3.21892
									0	0
									23.2831	110.27
									23.932	62.2536
									9.27507	18.7919
									1.92117	10.1911
									0	0
									0	0
									0	0
									0	0
									0	0
									0	0
									0	0
									0	0
									5.49634	6.67957
									0	0
									0	0
									0	0
									0	0
									0	0
									1.66671	41.6169
									15.4076	0
									0	0
									0	0
									8.04094	460.56
									10.4201	126.454
									6.50145	31.2095
									0	0
									0	0
									0	0
									0	0
									99.3412	0
									1.37408	0
									0	0
									10.6619	38.3598
									0	0
									0	0
									88.2722	159.839
									24.2882	95.766
									31.8329	73.2972
									28.4232	40.2937
									119.418	112.001
									140.475	144.419
									38.5761	96.6439
									0	0
									0	0
									0	0
									17.8376	2.60822
									9.12239	23.7411
									32.609	152.854
									29.5555	62.5463
									25.4714	41.4388
									22.7106	34.7338
									20.6113	24.5808
									0	0
