# Supplementary material for: Synthesizer: Expediting synthesis studies from context-free data with information retrieval techniques
Source: PLoS One. 2017 Apr 24;12(4):e0175860. doi: 10.1371/journal.pone.0175860 (PMC5402950; doi:10.1371/journal.pone.0175860)
Supplement: S1 Dataset — (ZIP) [file pone.0175860.s001.zip › SampleAnnotationsSupplement/ECOLOGY_B/SAV2008.csv]

uniqueid	station id	Date Time	Per Cover sav	Z marina	R Maritima	Per cover Macro Algae	Sav Height1	Sav Height2	Sav Height3	Sav Height4	Sav Height5	Boat Scaring	Grazing	epiphytes	wasting disease	Temperature	Conductivity	Salinity	DO per	Do mg l	Depth	pH	Comments on field work	Stems in Core z	stems in core z m 2	Stems in Core r	Leaf biomass	Root biomass	Sav Height1 lab	Sav Height2 lab	Sav Height3 lab	Sav Height4 lab	Sav Height5 lab	Leaf width1	Leaf width2	Leaf width3	Leaf width4	Leaf width5	Turbidity	sample period	counter	int ext	levels	utmx	utmy	line	macro sample	above ground grams m2	below ground grams m2
11	2-3-1	2008-06-05 07:59:00	0	0	0	0	NA	NA	NA	NA	NA	NA	NA	NA	NA	18.33	44.95	28.87	92.5	7.71	280	7.72	NA	0	0	NA	NA	NA	NA	NA	NA	NA	NA	NA	NA	NA	NA	NA	NA	1	1	ext	0	0	0	0	NullNull	0	0
12	2-3-2	2008-06-05 08:06:59	0	0	0	0	NA	NA	NA	NA	NA	NA	NA	NA	NA	18.33	44.6	28.88	88.8	6.95	190	7.776	NA	NA	NA	NA	NA	NA	NA	NA	NA	NA	NA	NA	NA	NA	NA	NA	NA	1	1	ext	0	0	0	0	NullNull	NA	NA
13	2-3-3	2008-06-05 08:19:00	0	0	0	0	NA	NA	NA	NA	NA	NA	NA	NA	NA	18.32	44.59	28.87	85.9	6.79	145	7.78	NA	0	0	NA	NA	0.00700000021606684	NA	NA	NA	NA	NA	NA	NA	NA	NA	NA	NA	1	1	int	0	0	0	0	NullNull	0	0.890610027490184
14	2-3-4	2008-06-05 08:26:00	30	30	0	30	NA	NA	NA	NA	NA	NA	NA	NA	NA	18.36	44.55	28.85	84.9	6.71	130	7.79	NA	0	0	NA	0.151899993419647	0.0351999998092651	NA	NA	NA	NA	NA	NA	NA	NA	NA	NA	NA	1	1	int	0	0	0	0	NullNull	19.3262361627817	4.4784959757328
15	2-3-5	2008-06-05 08:35:00	0	0	0	0	NA	NA	NA	NA	NA	NA	NA	NA	NA	18.44	44.48	28.79	85.4	6.75	250	7.79	50 mussel cover	0	0	NA	NA	NA	NA	NA	NA	NA	NA	NA	NA	NA	NA	NA	NA	1	1	int	0	0	0	0	NullNull	0	0
96	2-3-6	2008-06-05 08:48:59	0	0	0	0	NA	NA	NA	NA	NA	NA	NA	NA	NA	18.56	44.41	28.75	86.1	6.87	145	7.8	NA	NA	NA	NA	NA	NA	NA	NA	NA	NA	NA	NA	NA	NA	NA	NA	NA	1	1	int	0	0	0	0	NullNull	NA	NA
97	2-3-7	2008-06-05 08:53:00	30	30	0	70	NA	NA	NA	NA	NA	NA	NA	NA	NA	18.57	44.41	28.75	86.4	6.81	90	7.81	NA	NA	NA	NA	NA	NA	NA	NA	NA	NA	NA	NA	NA	NA	NA	NA	NA	1	1	int	0	0	0	0	NullNull	NA	NA
98	2-3-8	2008-06-05 09:00:00	75	75	0	25	NA	NA	NA	NA	NA	NA	NA	NA	NA	18.62	44.48	28.74	85.8	6.75	105	7.2	NA	NA	NA	NA	NA	NA	NA	NA	NA	NA	NA	NA	NA	NA	NA	NA	NA	1	1	int	0	0	0	0	NullNull	NA	NA
99	2-3-9	2008-06-05 09:06:00	0	0	0	0	NA	NA	NA	NA	NA	NA	NA	NA	NA	18.58	44.42	28.75	86.2	6.78	155	7.81	NA	0	0	NA	NA	0	NA	NA	NA	NA	NA	NA	NA	NA	NA	NA	NA	1	1	ext	0	0	0	0	NullNull	0	0
100	2-3-10	2008-06-05 09:14:00	90	90	0	10	47.5999984741211	58.5	56.4	NA	NA	NA	NA	NA	NA	18.62	44.43	28.76	89.2	7.03	120	7.84	NA	NA	NA	NA	NA	NA	NA	NA	NA	NA	NA	NA	NA	NA	NA	NA	NA	1	1	ext	0	0	0	0	NullNull	NA	NA
6	2-2-10	2008-06-05 09:32:00	0	0	0	0	NA	NA	NA	NA	NA	NA	NA	NA	NA	19.01	44.22	28.61	86.2	6.74	175	7.78	NA	NA	NA	NA	NA	NA	NA	NA	NA	NA	NA	NA	NA	NA	NA	NA	NA	1	1	ext	0	0	0	0	NullNull	NA	NA
7	2-2-9	2008-06-05 09:45:00	0	0	0	0	NA	NA	NA	NA	NA	NA	NA	NA	NA	19.01	44.21	28.6	85.2	6.66	170	7.79	NA	0	0	NA	NA	NA	NA	NA	NA	NA	NA	NA	NA	NA	NA	NA	NA	1	1	ext	0	0	0	0	NullNull	0	0
8	2-2-8	2008-06-05 09:53:00	0	0	0	100	NA	NA	NA	NA	NA	NA	NA	NA	NA	18.97	44.31	28.68	90.4	7.08	165	7.82	NA	0	0	NA	NA	NA	NA	NA	NA	NA	NA	NA	NA	NA	NA	NA	NA	1	1	int	0	0	0	0	NullNull	0	0
9	2-2-7	2008-06-05 10:02:59	0	0	0	0	NA	NA	NA	NA	NA	NA	NA	NA	NA	18.8	44.44	28.77	92.6	7.26	170	7.86	NA	0	0	NA	NA	NA	NA	NA	NA	NA	NA	NA	NA	NA	NA	NA	NA	1	1	int	0	0	0	0	NullNull	0	0
10	2-2-6	2008-06-05 10:12:00	0	0	0	0	NA	NA	NA	NA	NA	NA	NA	NA	NA	18.88	44.46	28.79	96.3	7.55	165	7.88	NA	0	0	NA	NA	0.104500003159046	NA	NA	NA	NA	NA	NA	NA	NA	NA	NA	NA	1	1	int	0	0	0	0	NullNull	0	13.2955354019254
81	2-2-5	2008-06-05 10:21:00	0	0	0	5	NA	NA	NA	NA	NA	NA	NA	NA	NA	18.82	44.56	28.85	100.7	7.9	145	7.92	NA	0	0	NA	NA	0.175400003790855	NA	NA	NA	NA	NA	NA	NA	NA	NA	NA	NA	1	1	int	0	0	0	0	NullNull	0	22.3161424823105
82	2-2-4	2008-06-05 10:28:59	0	0	0	100	NA	NA	NA	NA	NA	NA	NA	NA	NA	19	44.42	28.74	93	7.26	130	7.84	NA	0	0	NA	NA	NA	NA	NA	NA	NA	NA	NA	NA	NA	NA	NA	NA	1	1	int	0	0	0	0	NullNull	0	0
3	2-2-3	2008-06-05 10:38:59	0	0	0	0	NA	NA	NA	NA	NA	NA	NA	NA	NA	18.11	44.86	29.06	92.7	7.36	90	7.86	NA	0	0	NA	0.034400001168251	0.309799998998642	NA	NA	NA	NA	NA	NA	NA	NA	NA	NA	NA	1	1	int	0	0	0	0	NullNull	4.37671214863658	39.4158538725972
4	2-2-2	2008-06-05 10:47:00	5	5	0	0	NA	NA	NA	NA	NA	NA	NA	NA	NA	17.96	44.93	29.12	91.71	7.29	80	7.85	NA	0	0	NA	0	0	NA	NA	NA	NA	NA	NA	NA	NA	NA	NA	NA	1	1	ext	0	0	0	0	NullNull	0	0
5	2-2-1	2008-06-05 10:56:00	0	0	0	0	NA	NA	NA	NA	NA	NA	NA	NA	NA	17.77	44.95	29.14	89.5	7.15	105	7.83	NA	0	0	NA	0	0	NA	NA	NA	NA	NA	NA	NA	NA	NA	NA	NA	1	1	ext	0	0	0	0	NullNull	0	0
61	2-1-1	2008-06-05 11:10:00	0	0	0	0	NA	NA	NA	NA	NA	NA	NA	NA	NA	19.53	43.58	28.14	93.5	7.75	230	7.84	NA	NA	NA	NA	NA	NA	NA	NA	NA	NA	NA	NA	NA	NA	NA	NA	NA	1	1	ext	0	0	0	0	NullNull	NA	NA
62	2-1-2	2008-06-05 11:16:00	0	0	0	0	NA	NA	NA	NA	NA	NA	NA	NA	NA	19.79	43.4	28.02	93.9	7.25	170	7.8	NA	NA	NA	NA	NA	NA	NA	NA	NA	NA	NA	NA	NA	NA	NA	NA	NA	1	1	ext	0	0	0	0	NullNull	NA	NA
63	2-1-3	2008-06-05 11:22:00	25	25	0	75	56.4000015258789	42	32.3	27.4	38.7	NA	NA	NA	NA	19.94	43.41	28.02	96.5	7.4	185	7.86	Not core but hand sampe	6	763	NA	3.30789995193481	5.34310007095337	NA	NA	NA	NA	NA	NA	NA	NA	NA	NA	NA	1	1	int	0	0	0	0	NullNull	420.864110884666	679.802622027397
64	2-1-4	2008-06-05 11:35:00	0	0	0	30	NA	NA	NA	NA	NA	NA	NA	NA	NA	20.13	43.36	27.98	96.4	7.4	190	7.9	NA	0	0	NA	NA	NA	NA	NA	NA	NA	NA	NA	NA	NA	NA	NA	NA	1	1	int	0	0	0	0	NullNull	0	0
65	2-1-5	2008-06-05 11:42:59	5	5	0	50	NA	NA	NA	NA	NA	NA	NA	NA	NA	20.07	43.49	28.01	96.5	7.41	200	7.89	NA	0	0	NA	NA	NA	NA	NA	NA	NA	NA	NA	NA	NA	NA	NA	NA	1	1	int	0	0	0	0	NullNull	0	0
66	2-1-6	2008-06-05 11:51:59	70	70	0	30	45.7000007629395	28.6	34.2	45.3	36.5	NA	NA	NA	NA	20.11	43.46	28.06	96.6	7.43	175	7.92	NA	0	0	NA	0.135000005364418	1.40929996967316	NA	NA	NA	NA	NA	NA	NA	NA	NA	NA	NA	1	1	int	0	0	0	0	NullNull	17.1760506825149	179.305235141516
67	2-1-7	2008-06-05 12:03:00	0	0	0	0	NA	NA	NA	NA	NA	NA	NA	NA	NA	20.19	43.42	28.03	94.3	7.27	145	7.9	Patchy zostera nearby	0	0	NA	NA	NA	NA	NA	NA	NA	NA	NA	NA	NA	NA	NA	NA	1	1	int	0	0	0	0	NullNull	0	0
68	2-1-8	2008-06-05 12:14:59	0	0	0	0	NA	NA	NA	NA	NA	NA	NA	NA	NA	20.34	43.4	28	94.1	7.21	130	7.91	NA	NA	NA	NA	NA	NA	NA	NA	NA	NA	NA	NA	NA	NA	NA	NA	NA	1	1	int	0	0	0	0	NullNull	NA	NA
69	2-1-9	2008-06-05 12:14:59	80	80	0	20	NA	NA	NA	NA	NA	NA	NA	NA	NA	20.36	43.33	27.96	93.1	7.11	145	7.91	NA	NA	NA	NA	NA	NA	NA	NA	NA	NA	NA	NA	NA	NA	NA	NA	NA	1	1	ext	0	0	0	0	NullNull	NA	NA
70	2-1-10	2008-06-05 12:26:00	0	0	0	0	NA	NA	NA	NA	NA	NA	NA	NA	NA	20.33	43.4	28.02	92.3	7.05	174	7.9	NA	0	0	NA	NA	NA	NA	NA	NA	NA	NA	NA	NA	NA	NA	NA	NA	1	1	ext	0	0	0	0	NullNull	0	0
35	1-1-10	2008-06-06 01:25:00	5	5	0	0	29.5	15.8	18.1	NA	NA	NA	NA	NA	NA	21.74	NA	27.85	109.6	8.13	210	8.3	NA	NA	NA	NA	NA	NA	NA	NA	NA	NA	NA	NA	NA	NA	NA	NA	NA	1	1	ext	0	0	0	0	NullNull	NA	NA
46	1-3-1	2008-06-06 08:50:00	0	0	0	0	NA	NA	NA	NA	NA	NA	NA	NA	NA	20.24	NA	28.16	90.1	6.87	NA	7.9	NA	0	0	NA	NA	NA	NA	NA	NA	NA	NA	NA	NA	NA	NA	NA	NA	1	1	ext	0	0	0	0	NullNull	0	0
47	1-3-2	2008-06-06 08:58:00	0	0	0	5	NA	NA	NA	NA	NA	NA	NA	NA	NA	20.25	NA	28.19	88.6	6.74	NA	8.11	NA	0	0	NA	NA	NA	NA	NA	NA	NA	NA	NA	NA	NA	NA	NA	NA	1	1	ext	0	0	0	0	NullNull	0	0
48	1-3-3	2008-06-06 09:06:00	0	0	0	5	NA	NA	NA	NA	NA	NA	NA	NA	NA	20.25	NA	28.22	80.59	6.58	140	8.1	NA	NA	NA	NA	NA	NA	NA	NA	NA	NA	NA	NA	NA	NA	NA	NA	NA	1	1	int	0	0	0	0	NullNull	NA	NA
49	1-3-4	2008-06-06 09:11:59	30	30	0	5	53.5	38.7	39.1	26.9	24.2	NA	NA	NA	NA	20.28	NA	28.23	87.6	6.68	140	8.08	NA	NA	NA	NA	NA	NA	NA	NA	NA	NA	NA	NA	NA	NA	NA	NA	NA	1	1	int	0	0	0	0	NullNull	NA	NA
50	1-3-5	2008-06-06 09:20:59	100	100	0	0	45	83.7	74.4	61.3	47.1	NA	NA	NA	NA	20.29	NA	28.19	91	6.95	150	8	NA	NA	NA	NA	NA	NA	NA	NA	NA	NA	NA	NA	NA	NA	NA	NA	NA	1	1	int	0	0	0	0	NullNull	NA	NA
41	1-3-6	2008-06-06 09:27:00	75	75	0	5	32.5	36	43.9	37.8	33	NA	NA	NA	NA	20.32	NA	28.22	93.2	7	145	8.09	NA	2	254	NA	0.0894000008702278	0.861800014972687	NA	NA	NA	NA	NA	NA	NA	NA	NA	NA	NA	1	1	int	0	0	0	0	NullNull	11.3743621107191	109.646815904975
42	1-3-7	2008-06-06 09:36:59	90	90	0	5	44	35.6	34.5	39.9	38.5	NA	NA	NA	NA	20.41	NA	28.19	93	7.09	135	8.15	NA	5	636	NA	0.29229998588562	3.33459997177124	NA	NA	NA	NA	NA	NA	NA	NA	NA	NA	NA	1	1	int	0	0	0	0	NullNull	37.1893272042274	424.261154408455
43	1-3-8	2008-06-06 09:46:59	50	50	0	20	34.0999984741211	31.5	27.3	28.6	18.9	NA	NA	NA	NA	20.39	NA	28.18	93	7.09	135	8.15	NA	4	509	NA	0.0898000001907349	2.90520000457764	NA	NA	NA	NA	NA	NA	NA	NA	NA	NA	NA	1	1	int	0	0	0	0	NullNull	11.4252540242672	369.628596582413
44	1-3-9	2008-06-06 10:02:00	30	30	0	70	31	39.5	24	22.9	29.8	NA	NA	NA	NA	20.36	NA	28.16	92.42	6.99	140	8.08	NA	NA	NA	NA	NA	NA	NA	NA	NA	NA	NA	NA	NA	NA	NA	NA	NA	1	1	ext	0	0	0	0	NullNull	NA	NA
45	1-3-10	2008-06-06 10:09:59	5	5	0	5	37.5999984741211	36.4	22.2	14.6	20.4	NA	NA	NA	NA	20.36	NA	28.13	88.97	6.78	165	8.08	NA	0	0	NA	NA	NA	NA	NA	NA	NA	NA	NA	NA	NA	NA	NA	NA	1	1	ext	0	0	0	0	NullNull	0	0
51	1-2-10	2008-06-06 10:25:59	0	0	0	5	NA	NA	NA	NA	NA	NA	NA	NA	NA	20.03	NA	27.74	89.8	6.77	160	8.13	NA	0	0	NA	NA	NA	NA	NA	NA	NA	NA	NA	NA	NA	NA	NA	NA	1	1	ext	0	0	0	0	NullNull	0	0
52	1-2-9	2008-06-06 10:36:00	0	0	0	5	NA	NA	NA	NA	NA	NA	NA	NA	NA	20.98	NA	27.8	93.6	7.04	145	8.19	NA	NA	NA	NA	NA	NA	NA	NA	NA	NA	NA	NA	NA	NA	NA	NA	NA	1	1	ext	0	0	0	0	NullNull	NA	NA
28	1-2-8	2008-06-06 10:44:00	0	0	0	50	NA	NA	NA	NA	NA	NA	NA	NA	NA	20.88	NA	27.96	98.5	7.46	160	8.25	NA	0	0	NA	NA	NA	NA	NA	NA	NA	NA	NA	NA	NA	NA	NA	NA	1	1	int	0	0	0	0	NullNull	0	0
29	1-2-7	2008-06-06 10:52:00	75	75	0	25	21	24.4	18.2	16.9	18.6	NA	NA	NA	NA	20.78	NA	28.04	106.1	8.08	NA	8.37	NA	3	382	NA	0.152600005269051	0.709999978542328	NA	NA	NA	NA	NA	NA	NA	NA	NA	NA	NA	1	1	int	0	0	0	0	NullNull	19.4152986703813	90.3332972699404
30	1-2-6	2008-06-06 11:06:00	50	50	0	50	19	31	16	29.2	21.5	NA	NA	NA	NA	20.63	NA	28.2	111.2	8.5	130	8.36	NA	9	1145	NA	0.305900007486343	0.99779999256134	NA	NA	NA	NA	NA	NA	NA	NA	NA	NA	NA	1	1	int	0	0	0	0	NullNull	38.9196579524875	126.950093053579
71	1-2-5	2008-06-06 11:23:59	50	50	0	50	23.5	19.4	20.4	17	21.2	NA	NA	NA	NA	20.59	NA	28.2	116.3	8.98	125	8.3	NA	1	127	NA	0.0851000025868416	0.313699990510941	NA	NA	NA	NA	NA	NA	NA	NA	NA	NA	NA	1	1	int	0	0	0	0	NullNull	10.8272733291239	39.912049792707
72	1-2-4	2008-06-06 11:34:00	75	75	0	25	47.4000015258789	39	43.2	34.4	32.9	NA	NA	NA	NA	20.38	NA	28.35	102.4	7.74	135	8.12	NA	6	763	NA	0.164900004863739	0.784699976444244	NA	NA	NA	NA	NA	NA	NA	NA	NA	NA	NA	1	1	int	0	0	0	0	NullNull	20.9802276188135	99.8373780030012
73	1-2-3	2008-06-06 11:45:00	90	90	0	0	44	48.1	43.8	44.5	46	NA	NA	NA	NA	20	NA	28.35	99.1	7.54	155	8.13	NA	1	127	NA	0.0152000002563	0.141800001263618	NA	NA	NA	NA	NA	NA	NA	NA	NA	NA	NA	1	1	int	0	0	0	0	NullNull	1.93389603260905	18.0412141607702
75	1-2-1	2008-06-06 11:55:59	0	0	0	0	NA	NA	NA	NA	NA	NA	NA	NA	NA	20.5	NA	28.08	107	7.6	150	8.02	NA	NA	NA	NA	NA	NA	NA	NA	NA	NA	NA	NA	NA	NA	NA	NA	NA	1	1	ext	0	0	0	0	NullNull	NA	NA
74	1-2-2	2008-06-06 12:04:00	50	50	0	0	35.9000015258789	35.4	34.1	15.2	36.9	NA	NA	NA	NA	20.45	NA	28.11	99.5	7.25	155	7.98	NA	NA	NA	NA	NA	NA	NA	NA	NA	NA	NA	NA	NA	NA	NA	NA	NA	1	1	ext	0	0	0	0	NullNull	NA	NA
36	1-1-1	2008-06-06 12:24:00	0	0	0	0	NA	NA	NA	NA	NA	NA	NA	NA	NA	22.79	NA	28.28	107.8	8.08	180	8.11	NA	0	0	NA	NA	NA	NA	NA	NA	NA	NA	NA	NA	NA	NA	NA	NA	1	1	ext	0	0	0	0	NullNull	0	0
37	1-1-2	2008-06-06 12:24:59	0	0	0	0	NA	NA	NA	NA	NA	NA	NA	NA	NA	20.9	NA	28.22	105	7.95	180	8.16	NA	NA	NA	NA	NA	NA	NA	NA	NA	NA	NA	NA	NA	NA	NA	NA	NA	1	1	ext	0	0	0	0	NullNull	NA	NA
38	1-1-3	2008-06-06 12:27:59	0	0	0	5	NA	NA	NA	NA	NA	NA	NA	NA	NA	20.8	NA	28.13	102.1	7.71	185	8.19	NA	0	0	NA	NA	NA	NA	NA	NA	NA	NA	NA	NA	NA	NA	NA	NA	1	1	int	0	0	0	0	NullNull	0	0
39	1-1-4	2008-06-06 12:33:59	70	70	0	0	24.6000003814697	31.3	42.8	30.4	31.1	NA	NA	NA	NA	20.93	NA	28.12	107.8	8.14	170	8.27	NA	1	127	NA	0.183699995279312	1.00209999084473	NA	NA	NA	NA	NA	NA	NA	NA	NA	NA	NA	1	1	int	0	0	0	0	NullNull	23.3721503993869	127.497181835175
40	1-1-5	2008-06-06 12:45:00	30	30	0	10	28	27.5	22.3	34.4	26.6	NA	NA	NA	NA	21.02	NA	28.1	111.2	8.4	160	8.32	NA	9	1145	NA	0.751399993896484	0.835799992084503	NA	NA	NA	NA	NA	NA	NA	NA	NA	NA	NA	1	1	int	0	0	0	0	NullNull	95.6006212234497	106.338832992911
31	1-1-6	2008-06-06 12:53:59	80	80	0	5	36	18.1	19.7	24.4	16.9	NA	NA	NA	NA	21.13	NA	28.13	117.8	8.85	145	8.39	NA	4	509	NA	0.144299998879433	1.0460000038147	NA	NA	NA	NA	NA	NA	NA	NA	NA	NA	NA	1	1	int	0	0	0	0	NullNull	18.3592888574302	133.082580485344
33	1-1-8	2008-06-06 13:05:59	20	20	0	20	24.6000003814697	25.7	28.5	29.1	24.6	NA	NA	NA	NA	21.27	NA	28.15	120.1	9.03	140	8.39	NA	2	254	NA	0.0553999990224838	0.590099990367889	NA	NA	NA	NA	NA	NA	NA	NA	NA	NA	NA	1	1	int	0	0	0	0	NullNull	7.0845	75.0748
32	1-1-7	2008-06-06 13:12:00	0	0	0	0	32.5	31	24.3	28.8	27.7	NA	NA	NA	NA	21.46	NA	28.12	119.6	9	145	8.4	NA	0	NA	NA	NA	NA	NA	NA	NA	NA	NA	NA	NA	NA	NA	NA	NA	1	1	int	0	0	0	0	NullNull	0	0
34	1-1-9	2008-06-06 13:17:00	20	20	0	30	31.1000003814697	26.7	26.4	27.6	26	NA	NA	NA	NA	21.68	NA	28.06	122.3	9.18	150	8.44	NA	0	0	NA	NA	NA	NA	NA	NA	NA	NA	NA	NA	NA	NA	NA	NA	1	1	ext	0	0	0	0	NullNull	0	0
101	4-3-10	2008-06-09 09:20:00	0	0	0	0	NA	NA	NA	NA	NA	NA	NA	NA	NA	25.34	NA	28.24	98.1	6.87	NA	8.15	NA	NA	NA	NA	NA	NA	NA	NA	NA	NA	NA	NA	NA	NA	NA	NA	NA	1	1	ext	0	0	0	0	NullNull	NA	NA
102	4-3-9	2008-06-09 09:26:00	0	0	0	0	NA	NA	NA	NA	NA	NA	NA	NA	NA	25.61	NA	28.17	100.5	6.98	115	8.14	NA	0	0	NA	NA	NA	NA	NA	NA	NA	NA	NA	NA	NA	NA	NA	NA	1	1	ext	0	0	0	0	NullNull	0	0
103	4-3-8	2008-06-09 09:33:00	0	0	0	0	NA	NA	NA	NA	NA	NA	NA	NA	NA	25.83	NA	28.09	101.6	7.04	115	8.16	NA	NA	NA	NA	NA	NA	NA	NA	NA	NA	NA	NA	NA	NA	NA	NA	NA	1	1	int	0	0	0	0	NullNull	NA	NA
104	4-3-7	2008-06-09 09:36:00	0	0	0	0	NA	NA	NA	NA	NA	NA	NA	NA	NA	25.4	NA	28.12	104.7	7.21	115	8.17	NA	NA	NA	NA	NA	NA	NA	NA	NA	NA	NA	NA	NA	NA	NA	NA	NA	1	1	int	0	0	0	0	NullNull	NA	NA
105	4-3-6	2008-06-09 09:42:00	0	0	0	0	NA	NA	NA	NA	NA	NA	NA	NA	NA	26	NA	28.09	106.9	7.4	115	8.2	NA	NA	NA	NA	NA	NA	NA	NA	NA	NA	NA	NA	NA	NA	NA	NA	NA	1	1	int	0	0	0	0	NullNull	NA	NA
106	4-3-5	2008-06-09 09:45:00	0	0	0	0	NA	NA	NA	NA	NA	NA	NA	NA	NA	25.86	NA	28.27	109.8	7.6	115	8.21	NA	NA	NA	NA	NA	NA	NA	NA	NA	NA	NA	NA	NA	NA	NA	NA	NA	1	1	int	0	0	0	0	NullNull	NA	NA
107	4-3-4	2008-06-09 09:48:00	25	25	0	50	46.5	52.7	40.4	45.3	40.8	NA	NA	NA	NA	26.1	NA	28.15	105.1	7.26	110	8.19	NA	1	127	NA	1.02939999103546	0	NA	NA	NA	NA	NA	NA	NA	NA	NA	NA	NA	1	1	int	0	0	0	0	NullNull	130.970560859442	0
108	4-3-3	2008-06-09 10:05:59	50	50	0	50	51	47.3	31.3	51.4	43.8	NA	NA	NA	NA	26.11	NA	28.14	107.4	7.32	110	8.15	NA	NA	NA	NA	NA	NA	NA	NA	NA	NA	NA	NA	NA	NA	NA	NA	NA	1	1	int	0	0	0	0	NullNull	NA	NA
109	4-3-2	2008-06-09 10:12:00	25	25	0	75	43.0999984741211	46.4	21.2	46.2	39.3	NA	NA	NA	NA	25.62	NA	28.35	100.2	7.02	115	8.19	NA	NA	NA	NA	NA	NA	NA	NA	NA	NA	NA	NA	NA	NA	NA	NA	NA	1	1	ext	0	0	0	0	NullNull	NA	NA
110	4-3-1	2008-06-09 10:18:00	50	50	0	50	44.5	23.6	25.7	34	39.7	NA	NA	NA	NA	25.18	NA	28.41	100.3	7.02	150	8.17	NA	2	254	NA	0.267199993133545	0.980099976062775	NA	NA	NA	NA	NA	NA	NA	NA	NA	NA	NA	1	1	ext	0	0	0	0	NullNull	33.9958551263809	124.698119954467
160	4-2-1	2008-06-09 10:31:00	0	0	0	0	NA	NA	NA	NA	NA	NA	NA	NA	NA	26.67	NA	27.79	98.9	6.76	250	8.08	NA	0	0	NA	NA	NA	NA	NA	NA	NA	NA	NA	NA	NA	NA	NA	NA	1	1	ext	0	0	0	0	NullNull	0	0
159	4-2-2	2008-06-09 10:38:00	0	0	0	5	NA	NA	NA	NA	NA	NA	NA	NA	NA	26.78	NA	27.79	98.9	6.75	210	8.09	NA	0	0	NA	NA	NA	NA	NA	NA	NA	NA	NA	NA	NA	NA	NA	NA	1	1	ext	0	0	0	0	NullNull	0	0
158	4-2-3	2008-06-09 10:44:59	5	5	0	95	24.2999992370605	22.6	NA	NA	NA	NA	NA	NA	NA	24.9	NA	28.36	97.7	6.84	170	8.12	NA	0	0	NA	0.134100005030632	0.2567999958992	NA	NA	NA	NA	NA	NA	NA	NA	NA	NA	NA	1	1	int	0	0	0	0	NullNull	17.0615436400473	32.6726634782553
157	4-2-4	2008-06-09 10:52:00	0	0	0	0	NA	NA	NA	NA	NA	NA	NA	NA	NA	24.83	NA	28.48	105	7	140	8.14	NA	0	0	NA	NA	NA	NA	NA	NA	NA	NA	NA	NA	NA	NA	NA	NA	1	1	int	0	0	0	0	NullNull	0	0
156	4-2-5	2008-06-09 11:02:00	0	0	0	0	22	19.3	NA	NA	NA	NA	NA	NA	NA	25.27	NA	28.42	104.5	7.3	110	8.15	NA	0	0	NA	NA	NA	NA	NA	NA	NA	NA	NA	NA	NA	NA	NA	NA	1	1	int	0	0	0	0	NullNull	0	0
155	4-2-6	2008-06-09 11:06:59	5	5	0	10	24.7000007629395	25.1	19	26	21.9	NA	NA	NA	NA	25.59	NA	28.42	110.8	7.71	85	8.18	NA	0	0	NA	NA	0.0566999986767769	NA	NA	NA	NA	NA	NA	NA	NA	NA	NA	NA	1	1	int	0	0	0	0	NullNull	0	7.21394083164632
154	4-2-7	2008-06-09 11:18:00	5	5	0	25	29.7999992370605	29.9	24.9	18	14.8	NA	NA	NA	NA	25.79	NA	28.56	140	9.71	75	8.28	NA	0	0	NA	0.00270000007003546	0.111000001430511	NA	NA	NA	NA	NA	NA	NA	NA	NA	NA	NA	1	1	int	0	0	0	0	NullNull	0.343521008910611	14.122530182004
153	4-2-8	2008-06-09 11:26:00	5	5	0	95	44.7999992370605	31.4	35	22.9	38.7	NA	NA	NA	NA	26.62	NA	28.55	148.1	10.88	60	8.49	NA	0	0	NA	0.0949999988079071	0.263000011444092	NA	NA	NA	NA	NA	NA	NA	NA	NA	NA	NA	1	1	int	0	0	0	0	NullNull	12.08684984833	33.4614914560318
152	4-2-9	2008-06-09 11:32:00	0	0	0	10	NA	NA	NA	NA	NA	NA	NA	NA	NA	26.39	NA	28.53	135.1	9.52	70	8.3	NA	NA	NA	NA	NA	NA	NA	NA	NA	NA	NA	NA	NA	NA	NA	NA	NA	1	1	ext	0	0	0	0	NullNull	NA	NA
151	4-2-10	2008-06-09 11:37:00	0	0	0	0	NA	NA	NA	NA	NA	NA	NA	NA	NA	26.99	NA	28.35	116	7.86	55	8.17	NA	NA	NA	NA	NA	NA	NA	NA	NA	NA	NA	NA	NA	NA	NA	NA	NA	1	1	ext	0	0	0	0	NullNull	NA	NA
141	4-1-10	2008-06-09 12:10:00	0	0	0	5	NA	NA	NA	NA	NA	NA	NA	NA	NA	26.4	NA	28.71	128.5	8.8	95	8.23	NA	0	0	NA	NA	NA	NA	NA	NA	NA	NA	NA	NA	NA	NA	NA	NA	1	1	ext	0	0	0	0	NullNull	0	0
142	4-1-9	2008-06-09 12:16:00	5	5	0	0	26.2999992370605	15.4	19.9	13.3	16.1	NA	NA	NA	NA	26.8	NA	28.65	148.9	10.13	90	8.36	NA	0	0	NA	NA	0.144299998879433	NA	NA	NA	NA	NA	NA	NA	NA	NA	NA	NA	1	1	ext	0	0	0	0	NullNull	0	18.3592888574302
143	4-1-8	2008-06-09 12:24:00	10	10	0	90	38	39	70.8	62.3	68.6	NA	NA	NA	NA	27.16	NA	28.6	129.4	8.82	90	8.45	NA	NA	NA	NA	NA	NA	NA	NA	NA	NA	NA	NA	NA	NA	NA	NA	NA	1	1	int	0	0	0	0	NullNull	NA	NA
144	4-1-7	2008-06-09 12:36:00	0	0	0	0	NA	NA	NA	NA	NA	NA	NA	NA	NA	27.2	NA	28.5	148.3	9.82	65	8.4	NA	0	0	NA	NA	NA	NA	NA	NA	NA	NA	NA	NA	NA	NA	NA	NA	1	1	int	0	0	0	0	NullNull	0	0
145	4-1-6	2008-06-09 12:40:00	25	25	0	75	52.2999992370605	56.9	38.3	47.6	60	NA	NA	NA	NA	28.05	NA	28.53	144.4	9.67	95	8.39	NA	0	0	NA	3.05049991607666	NA	NA	NA	NA	NA	NA	NA	NA	NA	NA	NA	NA	1	1	int	0	0	0	0	NullNull	388.115104322433	0
146	4-1-5	2008-06-09 12:48:00	75	75	0	25	74.1999969482422	43.2	28.3	55.5	35.4	NA	NA	NA	NA	28.09	NA	28.57	152.1	10.22	105	8.43	NA	6	763	NA	0.851300001144409	2.78780007362366	NA	NA	NA	NA	NA	NA	NA	NA	NA	NA	NA	1	1	int	0	0	0	0	NullNull	108.310899145603	354.691803367138
147	4-1-4	2008-06-09 12:55:00	50	50	0	50	50.2000007629395	35.2	44.9	55.6	55	NA	NA	NA	NA	27.05	NA	28.52	142.32	9.65	125	8.37	NA	1	127	NA	0.0685999989509583	4.13199996948242	NA	NA	NA	NA	NA	NA	NA	NA	NA	NA	NA	1	1	int	0	0	0	0	NullNull	8.72797786653042	525.714356117249
148	4-1-3	2008-06-09 13:02:00	25	25	0	75	37.7999992370605	53.2	46	53.5	56.8	NA	NA	NA	NA	26.31	NA	28.33	131.6	9.03	125	8.28	NA	8	1018	NA	0.615599989891052	2.35330009460449	NA	NA	NA	NA	NA	NA	NA	NA	NA	NA	NA	1	1	int	0	0	0	0	NullNull	78.3227867138386	299.41037103653
149	4-1-2	2008-06-09 13:07:00	25	25	0	75	43.5999984741211	34.6	41	18.4	44.7	NA	NA	NA	NA	26.88	NA	28.23	138.2	9.41	135	8.31	NA	10	1272	NA	0.860700011253357	2.66490006446838	NA	NA	NA	NA	NA	NA	NA	NA	NA	NA	NA	1	1	ext	0	0	0	0	NullNull	109.506862431765	339.055235202312
150	4-1-1	2008-06-09 13:15:00	0	0	0	100	NA	NA	NA	NA	NA	NA	NA	NA	NA	24.96	NA	28.3	117	8.08	205	8.25	NA	0	0	NA	NA	NA	NA	NA	NA	NA	NA	NA	NA	NA	NA	NA	NA	1	1	ext	0	0	0	0	NullNull	0	0
111	3-3-1	2008-06-11 09:14:59	0	0	0	0	NA	NA	NA	NA	NA	NA	NA	NA	NA	26.86	NA	21.83	84.72	5.99	130	8.09	NA	0	0	NA	NA	NA	NA	NA	NA	NA	NA	NA	NA	NA	NA	NA	NA	1	1	ext	0	0	0	0	NullNull	0	0
112	3-3-2	2008-06-11 09:24:00	90	90	0	0	24.6000003814697	34	30.9	34.5	39.8	NA	NA	NA	NA	26.62	NA	22.16	85	6	130	8.1	NA	NA	NA	NA	NA	NA	NA	NA	NA	NA	NA	NA	NA	NA	NA	NA	NA	1	1	ext	0	0	0	0	NullNull	NA	NA
113	3-3-3	2008-06-11 09:30:00	0	0	0	0	NA	NA	NA	NA	NA	NA	NA	NA	NA	27	NA	21.6	80	5.64	170	8.08	NA	0	0	NA	NA	NA	NA	NA	NA	NA	NA	NA	NA	NA	NA	NA	NA	1	1	int	0	0	0	0	NullNull	0	0
114	3-3-4	2008-06-11 09:33:59	80	80	0	5	24	11.4	23.1	18.6	18.5	NA	NA	NA	NA	26.96	NA	21.7	86.7	6.11	100	8.14	NA	3	382	NA	0.229000002145767	0.499099999666214	NA	NA	NA	NA	NA	NA	NA	NA	NA	NA	NA	1	1	int	0	0	0	0	NullNull	29.135670273006	63.5004929575324
115	3-3-5	2008-06-11 09:38:00	95	90	5	5	22.1000003814697	14.3	23.1	22.3	21.7	NA	NA	NA	NA	26.89	NA	21.6	88.4	6.24	95	8.14	NA	6	763	NA	0.318599998950958	5.51179981231689	NA	NA	NA	NA	NA	NA	NA	NA	NA	NA	NA	1	1	int	0	0	0	0	NullNull	40.5354778665304	701.266290121079
116	3-3-6	2008-06-11 09:45:00	50	50	0	45	15.6999998092651	14.3	17.6	20.1	21.3	NA	NA	NA	NA	26.83	NA	21.72	88.9	6.27	100	8.15	NA	NA	NA	NA	NA	NA	NA	NA	NA	NA	NA	NA	NA	NA	NA	NA	NA	1	1	int	0	0	0	0	NullNull	NA	NA
117	3-3-7	2008-06-11 09:48:00	0	0	0	0	NA	NA	NA	NA	NA	NA	NA	NA	NA	26.14	NA	21.91	78	5.51	150	8.03	NA	0	0	NA	NA	NA	NA	NA	NA	NA	NA	NA	NA	NA	NA	NA	NA	1	1	int	0	0	0	0	NullNull	0	0
118	3-3-8	2008-06-11 09:53:59	75	75	0	25	21	20.5	28.1	17.2	26.4	NA	NA	NA	NA	26.14	NA	23.69	71.9	5.09	110	7.95	NA	4	509	NA	0.364399999380112	0.265500009059906	NA	NA	NA	NA	NA	NA	NA	NA	NA	NA	NA	1	1	int	0	0	0	0	NullNull	46.3626119211316	33.7795661526918
119	3-3-9	2008-06-11 10:02:59	0	0	0	0	NA	NA	NA	NA	NA	NA	NA	NA	NA	26.72	NA	22.68	77.1	5.46	140	7.99	NA	NA	NA	NA	NA	NA	NA	NA	NA	NA	NA	NA	NA	NA	NA	NA	NA	1	1	ext	0	0	0	0	NullNull	NA	NA
120	3-3-10	2008-06-11 10:05:59	0	0	0	0	NA	NA	NA	NA	NA	NA	NA	NA	NA	26.9	NA	21.88	82.2	5.8	105	8.06	NA	0	0	NA	NA	NA	NA	NA	NA	NA	NA	NA	NA	NA	NA	NA	NA	1	1	ext	0	0	0	0	NullNull	0	0
121	3-2-10	2008-06-11 10:28:00	40	20	20	5	NA	NA	NA	NA	NA	NA	NA	NA	NA	27.48	NA	21.66	84.2	5.99	110	8.11	NA	15	1908	NA	0.247600004076958	0.00899999961256981	NA	NA	NA	NA	NA	NA	NA	NA	NA	NA	NA	1	1	ext	0	0	0	0	NullNull	31.5021485187113	1.14506995070726
122	3-2-9	2008-06-11 10:34:00	0	0	0	0	NA	NA	NA	NA	NA	NA	NA	NA	NA	27.48	NA	21.55	92.6	6.45	80	8.17	NA	NA	NA	NA	NA	NA	NA	NA	NA	NA	NA	NA	NA	NA	NA	NA	NA	1	1	ext	0	0	0	0	NullNull	NA	NA
140	3-2-3	2008-06-11 10:38:00	50	25	25	50	20.3999996185303	16.8	14.5	18.6	21.3	NA	NA	NA	NA	27.45	NA	21.64	97.8	6.84	75	8.21	NA	13	1654	NA	0.120999999344349	0.34689998626709	NA	NA	NA	NA	NA	NA	NA	NA	NA	NA	NA	1	1	int	0	0	0	0	NullNull	15.3948299165815	44.1360852527618
139	3-2-4	2008-06-11 10:41:59	50	50	0	50	23.1000003814697	18.3	14	20.6	17.6	NA	NA	NA	NA	27.67	NA	21.86	103.7	7.21	65	8.25	NA	5	636	NA	0.562900006771088	4.84660005569458	NA	NA	NA	NA	NA	NA	NA	NA	NA	NA	NA	1	1	int	0	0	0	0	NullNull	71.6177678614855	616.632925086021
138	3-2-5	2008-06-11 10:47:00	75	75	0	25	24.2999992370605	29.5	22.9	21.5	26	NA	NA	NA	NA	27.9	NA	21.91	100	6.89	75	8.21	NA	10	1272	NA	0.380800008773804	0.598999977111816	NA	NA	NA	NA	NA	NA	NA	NA	NA	NA	NA	1	1	int	0	0	0	0	NullNull	48.449185116291	76.2107670879364
137	3-2-6	2008-06-11 10:54:59	25	25	0	50	19.2000007629395	22.9	17.3	24.4	20.7	NA	NA	NA	NA	27.93	NA	21.7	98.8	6.87	70	8.2	NA	6	763	NA	0.218400001525879	0.441000014543533	NA	NA	NA	NA	NA	NA	NA	NA	NA	NA	NA	1	1	int	0	0	0	0	NullNull	27.7870321941376	56.1084318503737
136	3-2-7	2008-06-11 11:02:00	90	90	0	10	NA	NA	NA	NA	NA	NA	NA	NA	NA	27.98	NA	21.08	98	6.89	80	8.21	NA	9	1145	NA	0.488599985837936	4.41750001907349	NA	NA	NA	NA	NA	NA	NA	NA	NA	NA	NA	1	1	int	0	0	0	0	NullNull	62.1645761981607	562.03852742672
123	3-2-8	2008-06-11 11:06:59	25	0	25	75	NA	NA	NA	NA	NA	NA	NA	NA	NA	28.62	NA	21.03	94.3	6.56	90	8.18	NA	NA	NA	NA	NA	NA	NA	NA	NA	NA	NA	NA	NA	NA	NA	NA	NA	1	1	int	0	0	0	0	NullNull	NA	NA
124	3-2-2	2008-06-11 11:12:00	0	0	0	5	NA	NA	NA	NA	NA	NA	NA	NA	NA	27.64	NA	20.82	92.4	6.47	85	8.13	NA	NA	NA	NA	NA	NA	NA	NA	NA	NA	NA	NA	NA	NA	NA	NA	NA	1	1	ext	0	0	0	0	NullNull	NA	NA
125	3-2-1	2008-06-11 11:16:00	5	5	0	90	NA	NA	NA	NA	NA	NA	NA	NA	NA	27.69	NA	21.49	87.4	6.11	90	8.06	NA	0	0	NA	0.0140000004321337	0.174099996685982	NA	NA	NA	NA	NA	NA	NA	NA	NA	NA	NA	1	1	ext	0	0	0	0	NullNull	1.78122005498037	22.1507425783575
130	3-1-10	2008-06-11 11:44:00	25	25	0	25	22.7000007629395	18.5	19.6	12.2	20.8	NA	NA	NA	NA	27.77	NA	19.35	87.4	6.13	110	8.09	NA	NA	NA	NA	NA	NA	NA	NA	NA	NA	NA	NA	NA	NA	NA	NA	NA	1	1	ext	0	0	0	0	NullNull	NA	NA
129	3-1-9	2008-06-11 11:47:00	10	5	5	20	14.1999998092651	15.2	17.2	19.2	14.9	NA	NA	NA	NA	27.96	NA	19.64	92.9	6.51	100	8.13	NA	NA	NA	NA	NA	NA	NA	NA	NA	NA	NA	NA	NA	NA	NA	NA	NA	1	1	ext	0	0	0	0	NullNull	NA	NA
128	3-1-8	2008-06-11 11:51:59	40	20	20	20	15.1999998092651	16.7	21.5	17.3	18.3	NA	NA	NA	NA	27.99	NA	19.64	93.4	6.54	100	8.14	NA	NA	NA	NA	NA	NA	NA	NA	NA	NA	NA	NA	NA	NA	NA	NA	NA	1	1	int	0	0	0	0	NullNull	NA	NA
135	3-1-7	2008-06-11 12:00:00	30	25	5	5	15.5	10.6	10.1	11.3	13.8	NA	NA	NA	NA	28	NA	19.79	91.8	6.44	105	8.13	NA	0	0	NA	NA	NA	NA	NA	NA	NA	NA	NA	NA	NA	NA	NA	NA	1	1	int	0	0	0	0	NullNull	0	0
134	3-1-6	2008-06-11 12:04:59	0	0	0	0	NA	NA	NA	NA	NA	NA	NA	NA	NA	27.9	NA	19.65	91.4	6.42	140	8.13	NA	0	0	NA	NA	NA	NA	NA	NA	NA	NA	NA	NA	NA	NA	NA	NA	1	1	int	0	0	0	0	NullNull	0	0
133	3-1-5	2008-06-11 12:06:00	0	0	0	0	NA	NA	NA	NA	NA	NA	NA	NA	NA	27.95	NA	19.37	89.81	6.52	140	8.11	NA	0	0	NA	NA	NA	NA	NA	NA	NA	NA	NA	NA	NA	NA	NA	NA	1	1	int	0	0	0	0	NullNull	0	0
132	3-1-4	2008-06-11 12:10:00	0	0	0	0	NA	NA	NA	NA	NA	NA	NA	NA	NA	27.99	NA	19.12	88.7	6.25	130	8.09	NA	0	0	NA	NA	NA	NA	NA	NA	NA	NA	NA	NA	NA	NA	NA	NA	1	1	int	0	0	0	0	NullNull	0	0
131	3-1-3	2008-06-11 12:14:59	55	50	5	5	19.2999992370605	17	15.3	19.8	18.7	NA	NA	NA	NA	27.98	NA	19.11	91.7	6.42	120	8.1	NA	0	0	NA	0.0441000014543533	NA	NA	NA	NA	NA	NA	NA	NA	NA	NA	NA	NA	1	1	int	0	0	0	0	NullNull	5.61084318503737	0
127	3-1-2	2008-06-11 12:22:00	20	0	20	5	NA	NA	NA	NA	NA	NA	NA	NA	NA	28.05	NA	19.19	92.4	6.49	105	8.12	NA	NA	NA	NA	NA	NA	NA	NA	NA	NA	NA	NA	NA	NA	NA	NA	NA	1	1	ext	0	0	0	0	NullNull	NA	NA
126	3-1-1	2008-06-11 12:27:00	0	0	0	0	NA	NA	NA	NA	NA	NA	NA	NA	NA	28.12	NA	19.21	90.3	6.34	125	8.1	NA	0	0	NA	NA	NA	NA	NA	NA	NA	NA	NA	NA	NA	NA	NA	NA	1	1	ext	0	0	0	0	NullNull	0	0
405	npi-1	2008-06-12 08:35:59	40	40	0	10	30.5	30	18.5	20.1	13.2	NA	NA	NA	NA	23.7	0	29.79	83.5	5.95	130	7.98	Seagrass on Lower Island	0	NA	0	0	0	0	0	0	0	0	0	0	0	0	0	0	1	1	NA	0	0	0	0	NA	0	0
406	npi-2	2008-06-12 09:14:00	70	70	0	10	12.8000001907349	21.3	17.7	18.1	10.8	NA	NA	NA	NA	26.12	0	29.3	95.2	6.42	80	8.26	NA	0	NA	0	0	0	0	0	0	0	0	0	0	0	0	0	0	1	1	NA	0	0	0	0	NA	0	0
407	npi-3	2008-06-12 09:56:00	20	10	10	5	18.6000003814697	13.6	9.1	18.2	12.2	NA	NA	NA	NA	27.11	0	28.06	101	6.74	50	8.26	NA	0	NA	0	0	0	0	0	0	0	0	0	0	0	0	0	0	1	1	NA	0	0	0	0	NA	0	0
408	npi-4	2008-06-12 10:17:00	60	60	0	0	13.1000003814697	13.3	20.2	17.6	11.5	NA	NA	NA	NA	25.84	0	27.48	96.5	6.66	85	8.17	NA	0	NA	0	0	0	0	0	0	0	0	0	0	0	0	0	0	1	1	NA	0	0	0	0	NA	0	0
409	npi-5	2008-06-12 10:43:00	60	60	0	10	25.8999996185303	22.7	23.8	23.5	25.7	NA	NA	NA	NA	26.15	0	27.6	110.3	7.62	45	8.23	NA	0	NA	0	0	0	0	0	0	0	0	0	0	0	0	0	0	1	1	NA	0	0	0	0	NA	0	0
410	npi-6	2008-06-12 11:37:00	15	15	0	20	12.5	9.7	21.2	14.2	18.1	NA	NA	NA	NA	27.17	0	26.82	101.6	6.93	110	8.46	NA	0	NA	0	0	0	0	0	0	0	0	0	0	0	0	0	0	1	1	NA	0	0	0	0	NA	0	0
411	npi-7	2008-06-12 12:17:59	15	15	0	10	10.5	13.2	19.9	17	8.6	NA	NA	NA	NA	27.41	0	24.43	104.4	7.82	135	8.46	NA	0	NA	0	0	0	0	0	0	0	0	0	0	0	0	0	0	1	1	NA	0	0	0	0	NA	0	0
412	npi-8	2008-06-12 12:45:00	15	15	0	10	14.6000003814697	17.6	13	16.2	19.7	NA	NA	NA	NA	27.81	0	18.26	95.5	6.71	115	8.06	four npi samples ?	0	NA	0	0	0	0	0	0	0	0	0	0	0	0	0	0	1	1	NA	0	0	0	0	NA	0	0
413	npi-9	2008-06-12 13:34:59	85	5	80	0	19	18.3	12.2	19.9	14.5	NA	NA	NA	NA	29.03	0	18.08	105.1	7.31	115	8.2	NA	0	NA	0	0	0	0	0	0	0	0	0	0	0	0	0	0	1	1	NA	0	0	0	0	NA	0	0
414	npi-10	2008-06-12 14:19:59	10	10	0	0	24.7000007629395	18.6	9.7	12.5	10.7	NA	NA	NA	NA	27.94	0	20.44	128.8	8.98	115	8.21	NA	0	NA	0	0	0	0	0	0	0	0	0	0	0	0	0	0	1	1	NA	0	0	0	0	NA	0	0
182	2-3-1	2008-08-01 07:47:59	0	0	0	0	NA	NA	NA	NA	NA	NA	NA	NA	NA	22.62	NA	29.79	81	5.95	NA	7.7	NA	0	0	NA	NA	NA	NA	NA	NA	NA	NA	NA	NA	NA	NA	NA	NA	2	1	ext	0	0	0	0	NullNull	0	0
183	2-3-2	2008-08-01 07:52:00	0	0	0	0	NA	NA	NA	NA	NA	NA	NA	NA	NA	22.52	NA	29.79	78.4	5.69	141	7.71	NA	NA	NA	NA	NA	NA	NA	NA	NA	NA	NA	NA	NA	NA	NA	NA	NA	2	1	ext	0	0	0	0	NullNull	NA	NA
184	2-3-3	2008-08-01 07:57:59	0	0	0	5	NA	NA	NA	NA	NA	NA	NA	NA	NA	22.56	NA	29.77	76.4	5.56	NA	7.71	NA	0	0	NA	NA	NA	NA	NA	NA	NA	NA	NA	NA	NA	NA	NA	NA	2	1	int	0	0	0	0	NullNull	0	0
185	2-3-4	2008-08-01 08:06:59	25	25	0	10	24	19.2	22	27.5	21	NA	NA	NA	NA	22.61	NA	29.75	69.6	5.06	100	7.7	NA	4	509	NA	0.611199975013733	0.447299987077713	NA	NA	NA	NA	NA	NA	NA	NA	NA	NA	NA	2	1	int	0	0	0	0	NullNull	77.7629728209972	56.9099773558974
186	2-3-5	2008-08-01 08:13:59	0	0	0	10	NA	NA	NA	NA	NA	NA	NA	NA	NA	22.81	NA	29.73	73.6	5.31	170	7.72	NA	0	0	NA	NA	NA	NA	NA	NA	NA	NA	NA	NA	NA	NA	NA	NA	2	1	int	0	0	0	0	NullNull	0	0
187	2-3-6	2008-08-01 08:23:00	0	0	0	10	NA	NA	NA	NA	NA	NA	NA	NA	NA	23.03	NA	29.7	72.4	5.22	160	7.73	NA	NA	NA	NA	NA	NA	NA	NA	NA	NA	NA	NA	NA	NA	NA	NA	NA	2	1	int	0	0	0	0	NullNull	NA	NA
188	2-3-7	2008-08-01 08:26:59	80	80	0	20	30	31	39	27	33	NA	NA	NA	NA	23.29	NA	29.69	73.8	5.31	80	7.95	NA	NA	NA	NA	NA	NA	NA	NA	NA	NA	NA	NA	NA	NA	NA	NA	NA	2	1	int	0	0	0	0	NullNull	NA	NA
189	2-3-8	2008-08-01 08:34:00	0	0	0	10	36	27	26	32.8	25.7	NA	NA	NA	NA	22.92	NA	27.7	75.7	5.42	120	7.71	NA	NA	NA	NA	NA	NA	NA	NA	NA	NA	NA	NA	NA	NA	NA	NA	NA	2	1	int	0	0	0	0	NullNull	NA	NA
191	2-3-9	2008-08-01 08:42:00	0	0	0	10	NA	NA	NA	NA	NA	NA	NA	NA	NA	22.67	NA	29.71	70.6	5.09	140	7.64	NA	0	0	NA	NA	NA	NA	NA	NA	NA	NA	NA	NA	NA	NA	NA	NA	2	1	ext	0	0	0	0	NullNull	0	0
190	2-3-10	2008-08-01 08:45:00	30	30	0	20	61	71	62	82	69	NA	NA	NA	NA	22.66	NA	29.71	69.1	5.03	100	7.7	NA	NA	NA	NA	NA	NA	NA	NA	NA	NA	NA	NA	NA	NA	NA	NA	NA	2	1	ext	0	0	0	0	NullNull	NA	NA
259	2-2-10	2008-08-01 09:03:00	0	0	0	0	NA	NA	NA	NA	NA	NA	NA	NA	NA	23.4	NA	29.67	74.5	5.3	170	7.68	NA	NA	NA	NA	NA	NA	NA	NA	NA	NA	NA	NA	NA	NA	NA	NA	NA	2	1	ext	0	0	0	0	NullNull	NA	NA
260	2-2-9	2008-08-01 09:08:59	0	0	0	5	NA	NA	NA	NA	NA	NA	NA	NA	NA	23.49	NA	29.69	73.01	5.22	160	7.69	NA	0	0	NA	NA	NA	NA	NA	NA	NA	NA	NA	NA	NA	NA	NA	NA	2	1	ext	0	0	0	0	NullNull	0	0
261	2-2-8	2008-08-01 09:20:00	0	0	0	10	NA	NA	NA	NA	NA	NA	NA	NA	NA	23.52	NA	29.63	80.1	5.72	150	7.72	NA	0	0	NA	NA	NA	NA	NA	NA	NA	NA	NA	NA	NA	NA	NA	NA	2	1	int	0	0	0	0	NullNull	0	0
262	2-2-7	2008-08-01 09:24:59	0	0	0	10	NA	NA	NA	NA	NA	NA	NA	NA	NA	23.05	NA	29.66	72	5.56	150	7.7	NA	0	0	NA	NA	NA	NA	NA	NA	NA	NA	NA	NA	NA	NA	NA	NA	2	1	int	0	0	0	0	NullNull	0	0
263	2-2-6	2008-08-01 09:30:00	0	0	0	5	NA	NA	NA	NA	NA	NA	NA	NA	NA	22.89	NA	29.67	82.6	5.98	150	7.75	NA	0	0	NA	NA	NA	NA	NA	NA	NA	NA	NA	NA	NA	NA	NA	NA	2	1	int	0	0	0	0	NullNull	0	0
253	2-2-5	2008-08-01 09:36:00	10	10	0	0	25	26	27	35	32	NA	NA	NA	NA	22.59	NA	29.69	83.6	6.02	130	7.77	NA	3	382	NA	0.523000001907349	0.233600005507469	NA	NA	NA	NA	NA	NA	NA	NA	NA	NA	NA	2	1	int	0	0	0	0	NullNull	66.541290242672	29.7209287007153
254	2-2-4	2008-08-01 09:51:00	0	0	0	10	NA	NA	NA	NA	NA	NA	NA	NA	NA	22.11	NA	29.69	85.2	6.24	120	7.77	NA	0	0	NA	NA	NA	NA	NA	NA	NA	NA	NA	NA	NA	NA	NA	NA	2	1	int	0	0	0	0	NullNull	0	0
255	2-2-3	2008-08-01 09:59:00	40	40	0	10	28	25	15	23	25	NA	NA	NA	NA	21.77	NA	29.24	87.5	6.45	80	7.78	NA	8	1018	NA	0.800300002098083	0.955600023269653	NA	NA	NA	NA	NA	NA	NA	NA	NA	NA	NA	2	1	int	0	0	0	0	NullNull	101.822169266939	121.580990960598
256	2-2-2	2008-08-01 10:09:00	15	15	0	10	16	19	20	21.4	19.8	NA	NA	NA	NA	21.5	NA	29.7	87.3	6.18	80	7.81	NA	4	509	NA	0.164299994707108	0.105400003492832	NA	NA	NA	NA	NA	NA	NA	NA	NA	NA	NA	2	1	ext	0	0	0	0	NullNull	20.9038883265853	13.410042444393
257	2-2-1	2008-08-01 10:15:59	0	0	0	10	NA	NA	NA	NA	NA	NA	NA	NA	NA	21.19	NA	29.74	84.1	6.28	100	7.7	NA	0	0	NA	NA	NA	NA	NA	NA	NA	NA	NA	NA	NA	NA	NA	NA	2	1	ext	0	0	0	0	NullNull	0	0
269	2-1-1	2008-08-01 10:28:00	0	0	0	0	NA	NA	NA	NA	NA	NA	NA	NA	NA	23.7	NA	29.58	86.1	6.11	200	7.74	NA	NA	NA	NA	NA	NA	NA	NA	NA	NA	NA	NA	NA	NA	NA	NA	NA	2	1	ext	0	0	0	0	NullNull	NA	NA
270	2-1-2	2008-08-01 10:33:00	80	80	0	10	15	16	29	19	29	NA	NA	NA	NA	24.3	NA	29.59	90.1	6.37	170	7.79	NA	NA	NA	NA	NA	NA	NA	NA	NA	NA	NA	NA	NA	NA	NA	NA	NA	2	1	ext	0	0	0	0	NullNull	NA	NA
271	2-1-3	2008-08-01 10:38:00	80	80	0	10	26.8999996185303	42.2	29	28.2	27.6	NA	NA	NA	NA	24.5	NA	29.62	73.5	5.08	170	7.61	NA	6	763	NA	0.981000006198883	1.55099999904633	NA	NA	NA	NA	NA	NA	NA	NA	NA	NA	NA	2	1	int	0	0	0	0	NullNull	124.812630788684	197.333729878664
272	2-1-4	2008-08-01 10:49:00	20	20	0	0	35	38	24.2	29.51	14.2	NA	NA	NA	NA	24.92	NA	29.62	73.9	5.21	190	7.52	NA	3	382	NA	0.205099999904633	0.268500000238419	NA	NA	NA	NA	NA	NA	NA	NA	NA	NA	NA	2	1	int	0	0	0	0	NullNull	26.0948729878664	34.161255030334
273	2-1-5	2008-08-01 10:59:00	15	15	0	0	39.2000007629395	29.5	27	34	23	NA	NA	NA	NA	24.55	NA	29.61	82.7	5.82	200	7.58	NA	3	382	NA	0.270300000905991	0.633899986743927	NA	NA	NA	NA	NA	NA	NA	NA	NA	NA	NA	2	1	int	0	0	0	0	NullNull	34.3902691152692	80.6510953134298
264	2-1-6	2008-08-01 11:10:00	90	90	0	0	31.3999996185303	34	45	22.3	41.1	NA	NA	NA	NA	24.65	NA	29.6	77.3	5.38	170	7.65	NA	5	636	NA	0.160199999809265	1.01250004768372	NA	NA	NA	NA	NA	NA	NA	NA	NA	NA	NA	2	1	int	0	0	0	0	NullNull	20.3822459757328	128.820381066799
265	2-1-7	2008-08-01 11:21:00	40	40	0	15	68	51	43	44	43	NA	NA	NA	NA	24.92	NA	29.58	86.2	6.02	170	7.68	NA	13	1654	NA	1.69149994850159	2.48799991607666	NA	NA	NA	NA	NA	NA	NA	NA	NA	NA	NA	2	1	int	0	0	0	0	NullNull	215.209538447857	316.548229322433
266	2-1-8	2008-08-01 11:32:00	80	80	0	10	30	29	30.2	26.5	26.4	NA	NA	NA	NA	29.16	NA	45.68	93.3	6.46	130	7.66	NA	NA	NA	NA	NA	NA	NA	NA	NA	NA	NA	NA	NA	NA	NA	NA	NA	2	1	int	0	0	0	0	NullNull	NA	NA
267	2-1-9	2008-08-01 11:38:00	80	80	0	10	23.3999996185303	26.4	39.4	21	35	NA	NA	NA	NA	25.25	NA	29.57	83	5.77	NA	7.65	NA	NA	NA	NA	NA	NA	NA	NA	NA	NA	NA	NA	NA	NA	NA	NA	NA	2	1	ext	0	0	0	0	NullNull	NA	NA
268	2-1-10	2008-08-01 11:45:00	0	0	0	0	NA	NA	NA	NA	NA	NA	NA	NA	NA	25.6	NA	29.6	85.3	5.87	NA	7.7	NA	0	0	NA	NA	NA	NA	NA	NA	NA	NA	NA	NA	NA	NA	NA	NA	2	1	ext	0	0	0	0	NullNull	0	0
218	4-3-10	2008-08-04 08:45:59	0	0	0	0	NA	NA	NA	NA	NA	NA	NA	NA	NA	24.52	NA	28.65	91.3	6.46	90	7.94	NA	NA	NA	NA	NA	NA	NA	NA	NA	NA	NA	NA	NA	NA	NA	NA	NA	2	1	ext	0	0	0	0	NullNull	NA	NA
219	4-3-9	2008-08-04 08:51:00	0	0	0	0	NA	NA	NA	NA	NA	NA	NA	NA	NA	24.54	NA	28.69	94.7	6.69	110	7.94	NA	0	0	NA	NA	NA	NA	NA	NA	NA	NA	NA	NA	NA	NA	NA	NA	2	1	ext	0	0	0	0	NullNull	0	0
220	4-3-8	2008-08-04 08:58:59	0	0	0	0	NA	NA	NA	NA	NA	NA	NA	NA	NA	24.6	NA	28.69	94.3	6.66	110	7.94	NA	NA	NA	NA	NA	NA	NA	NA	NA	NA	NA	NA	NA	NA	NA	NA	NA	2	1	int	0	0	0	0	NullNull	NA	NA
221	4-3-7	2008-08-04 09:01:00	0	0	0	0	NA	NA	NA	NA	NA	NA	NA	NA	NA	24.67	NA	28.68	92.92	6.55	110	7.94	NA	NA	NA	NA	NA	NA	NA	NA	NA	NA	NA	NA	NA	NA	NA	NA	NA	2	1	int	0	0	0	0	NullNull	NA	NA
243	4-3-6	2008-08-04 09:03:00	0	0	0	0	NA	NA	NA	NA	NA	NA	NA	NA	NA	24.7	NA	28.63	93.9	6.6	120	7.94	NA	NA	NA	NA	NA	NA	NA	NA	NA	NA	NA	NA	NA	NA	NA	NA	NA	2	1	int	0	0	0	0	NullNull	NA	NA
244	4-3-5	2008-08-04 09:07:00	5	5	0	5	16.7000007629395	20.3	15.2	30.5	10.4	NA	NA	NA	NA	24.74	NA	28.58	89.89	6.32	100	7.93	NA	NA	NA	NA	NA	NA	NA	NA	NA	NA	NA	NA	NA	NA	NA	NA	NA	2	1	int	0	0	0	0	NullNull	NA	NA
245	4-3-4	2008-08-04 09:16:00	65	65	0	5	46.7999992370605	18.1	33.9	25.8	31.2	NA	NA	NA	NA	24.79	NA	28.55	92.1	6.47	115	7.94	NA	12	1527	NA	0.639900028705597	1.2418999671936	NA	NA	NA	NA	NA	NA	NA	NA	NA	NA	NA	2	1	int	0	0	0	0	NullNull	81.4144806522131	158.006932826042
246	4-3-3	2008-08-04 09:22:00	80	80	0	0	37.5	37.8	32.6	32.7	39.8	NA	NA	NA	NA	24.87	NA	28.63	92.5	6.51	115	7.95	NA	NA	NA	NA	NA	NA	NA	NA	NA	NA	NA	NA	NA	NA	NA	NA	NA	2	1	int	0	0	0	0	NullNull	NA	NA
247	4-3-2	2008-08-04 09:26:00	90	90	0	0	28.7999992370605	35.3	36.2	35.9	36	NA	NA	NA	NA	24.9	NA	28.63	95.6	6.72	120	7.95	NA	NA	NA	NA	NA	NA	NA	NA	NA	NA	NA	NA	NA	NA	NA	NA	NA	2	1	ext	0	0	0	0	NullNull	NA	NA
248	4-3-1	2008-08-04 09:32:00	65	65	0	0	27.7000007629395	30.2	29.9	22.5	26.7	NA	NA	NA	NA	24.9	NA	28.61	99.7	7	155	7.99	NA	8	1018	NA	0.311899989843369	1.29820001125336	NA	NA	NA	NA	NA	NA	NA	NA	NA	NA	NA	2	1	ext	0	0	0	0	NullNull	39.6830357077718	165.169987431765
192	4-2-1	2008-08-04 09:43:59	0	0	0	0	NA	NA	NA	NA	NA	NA	NA	NA	NA	24.63	NA	28.74	90.6	6.4	225	7.89	NA	0	0	NA	NA	NA	NA	NA	NA	NA	NA	NA	NA	NA	NA	NA	NA	2	1	ext	0	0	0	0	NullNull	0	0
193	4-2-2	2008-08-04 09:48:00	0	0	0	0	NA	NA	NA	NA	NA	NA	NA	NA	NA	24.58	NA	28.74	94.5	6.67	215	7.93	NA	0	0	NA	NA	NA	NA	NA	NA	NA	NA	NA	NA	NA	NA	NA	NA	2	1	ext	0	0	0	0	NullNull	0	0
231	4-2-3	2008-08-04 09:52:00	5	5	0	5	40.2999992370605	41.8	25.6	17.7	29.4	NA	NA	NA	NA	24.47	NA	28.74	100.8	7.14	180	7.98	NA	7	891	NA	0.26129999756813	0.188199996948242	NA	NA	NA	NA	NA	NA	NA	NA	NA	NA	NA	2	1	int	0	0	0	0	NullNull	33.2451986905932	23.9446856117249
230	4-2-4	2008-08-04 09:59:00	0	0	0	5	NA	NA	NA	NA	NA	NA	NA	NA	NA	24.47	NA	28.73	98.1	6.93	15	7.93	NA	0	0	NA	NA	NA	NA	NA	NA	NA	NA	NA	NA	NA	NA	NA	NA	2	1	int	0	0	0	0	NullNull	0	0
229	4-2-5	2008-08-04 10:02:59	40	40	0	10	22.6000003814697	23.3	25	24	28.4	NA	NA	NA	NA	24.34	NA	28.74	93.3	6.61	125	7.94	NA	10	1272	NA	0.469599992036819	1.62979996204376	NA	NA	NA	NA	NA	NA	NA	NA	NA	NA	NA	2	1	int	0	0	0	0	NullNull	59.7472069868445	207.359449170828
228	4-2-6	2008-08-04 10:09:59	25	25	0	10	16.7999992370605	9.9	11.3	21.5	12.3	NA	NA	NA	NA	24.44	NA	28.8	92	6.51	100	7.95	NA	3	382	NA	0.291200011968613	0.697899997234344	NA	NA	NA	NA	NA	NA	NA	NA	NA	NA	NA	2	1	int	0	0	0	0	NullNull	37.0493775227666	88.7938166481257
227	4-2-7	2008-08-04 10:15:59	20	20	0	10	22	30.8	26.2	25.8	27.2	NA	NA	NA	NA	24.28	NA	28.82	97.4	6.91	90	7.98	NA	2	254	NA	0.458499997854233	0.131400004029274	NA	NA	NA	NA	NA	NA	NA	NA	NA	NA	NA	2	1	int	0	0	0	0	NullNull	58.334954726994	16.7180225126445
217	4-2-8	2008-08-04 10:21:59	60	60	0	10	27.2999992370605	27.2	29.8	18.4	24.8	NA	NA	NA	NA	24.25	NA	28.74	101.9	6.98	90	7.95	NA	3	382	NA	0.539799988269806	0.324200004339218	NA	NA	NA	NA	NA	NA	NA	NA	NA	NA	NA	2	1	int	0	0	0	0	NullNull	68.6787525075674	41.2479665520787
216	4-2-9	2008-08-04 10:30:00	0	0	0	0	NA	NA	NA	NA	NA	NA	NA	NA	NA	24.49	NA	28.75	90.9	6.43	90	7.88	NA	NA	NA	NA	NA	NA	NA	NA	NA	NA	NA	NA	NA	NA	NA	NA	NA	2	1	ext	0	0	0	0	NullNull	NA	NA
215	4-2-10	2008-08-04 10:36:00	0	0	0	0	NA	NA	NA	NA	NA	NA	NA	NA	NA	24.37	NA	28.76	91.1	6.45	75	7.88	NA	NA	NA	NA	NA	NA	NA	NA	NA	NA	NA	NA	NA	NA	NA	NA	NA	2	1	ext	0	0	0	0	NullNull	NA	NA
194	4-1-1	2008-08-04 12:11:00	0	0	0	5	NA	NA	NA	NA	NA	NA	NA	NA	NA	25.17	NA	28.7	106.3	7.45	205	7.74	NA	0	0	NA	NA	NA	NA	NA	NA	NA	NA	NA	NA	NA	NA	NA	NA	2	1	ext	0	0	0	0	NullNull	0	0
195	4-1-2	2008-08-04 12:17:00	90	90	0	10	46	44.5	46.5	47	55.3	NA	NA	NA	NA	24.95	NA	28.71	109.7	7.7	130	7.9	NA	6	763	NA	0.366499990224838	1.44179999828339	NA	NA	NA	NA	NA	NA	NA	NA	NA	NA	NA	2	1	ext	0	0	0	0	NullNull	46.6297937563062	183.440213781595
223	4-1-3	2008-08-04 12:24:00	95	95	0	0	44.5999984741211	43.2	49.2	48.7	54.3	NA	NA	NA	NA	24.71	NA	28.8	111	7.87	130	7.96	NA	6	763	NA	0.36829999089241	1.59829998016357	NA	NA	NA	NA	NA	NA	NA	NA	NA	NA	NA	2	1	int	0	0	0	0	NullNull	46.8588078412414	203.351706476212
222	4-1-4	2008-08-04 12:30:00	70	70	0	0	39.7999992370605	31	40.5	30	37	NA	NA	NA	NA	24.3	NA	28.87	109.7	7.72	135	7.94	NA	5	636	NA	0.61870002746582	0.677900016307831	NA	NA	NA	NA	NA	NA	NA	NA	NA	NA	NA	2	1	int	0	0	0	0	NullNull	78.7172044944763	86.2492190748453
224	4-1-5	2008-08-04 12:38:00	95	95	0	0	61.5	52.8	58	58.3	54	NA	NA	NA	NA	24.82	NA	28.81	110.3	7.95	115	7.91	NA	7	891	NA	0.718299984931946	1.98539996147156	NA	NA	NA	NA	NA	NA	NA	NA	NA	NA	NA	2	1	int	0	0	0	0	NullNull	91.3893070828915	252.602437098026
225	4-1-6	2008-08-04 12:42:00	95	95	0	0	NA	NA	NA	NA	NA	NA	NA	NA	NA	25.5	NA	28.7	111	NA	NA	NA	NA	5	636	NA	0.452699989080429	0.888599991798401	NA	NA	NA	NA	NA	NA	NA	NA	NA	NA	NA	2	1	int	0	0	0	0	NullNull	57.597019610703	113.056576956511
226	4-1-7	2008-08-04 12:49:59	0	0	0	0	NA	NA	NA	NA	NA	NA	NA	NA	NA	NA	NA	NA	NA	NA	90	NA	NA	0	0	NA	NA	NA	NA	NA	NA	NA	NA	NA	NA	NA	NA	NA	NA	2	1	int	0	0	0	0	NullNull	0	0
212	4-1-8	2008-08-04 12:55:00	5	5	0	5	41.2000007629395	37.5	31.5	24	30	NA	NA	NA	NA	25.34	NA	28.73	111.4	7.76	110	7.85	NA	NA	NA	NA	NA	NA	NA	NA	NA	NA	NA	NA	NA	NA	NA	NA	NA	2	1	int	0	0	0	0	NullNull	NA	NA
213	4-1-9	2008-08-04 12:59:00	5	5	0	5	27.2000007629395	27.4	30.6	26.2	17.4	NA	NA	NA	NA	24.2	NA	27.79	126.6	9.11	100	8.14	NA	4	509	NA	0.254299998283386	0.315600007772446	NA	NA	NA	NA	NA	NA	NA	NA	NA	NA	NA	2	1	ext	0	0	0	0	NullNull	32.3545887815952	40.1537889888883
214	4-1-10	2008-08-04 13:05:59	0	0	0	5	NA	NA	NA	NA	NA	NA	NA	NA	NA	23.66	NA	27.7	126.2	9.11	NA	8.15	NA	0	0	NA	NA	NA	NA	NA	NA	NA	NA	NA	NA	NA	NA	NA	NA	2	1	ext	0	0	0	0	NullNull	0	0
172	1-3-1	2008-08-14 07:09:59	0	0	0	0	NA	NA	NA	NA	NA	NA	NA	NA	NA	24.54	NA	29.59	93.5	4.58	230	8.08	NA	0	0	NA	NA	NA	NA	NA	NA	NA	NA	NA	NA	NA	NA	NA	NA	2	1	ext	0	0	0	0	NullNull	0	0
173	1-3-2	2008-08-14 07:15:00	0	0	0	0	NA	NA	NA	NA	NA	NA	NA	NA	NA	24.42	NA	29.7	88.5	6.19	175	8.03	NA	0	0	NA	NA	NA	NA	NA	NA	NA	NA	NA	NA	NA	NA	NA	NA	2	1	ext	0	0	0	0	NullNull	0	0
174	1-3-3	2008-08-14 07:20:00	0	0	0	0	NA	NA	NA	NA	NA	NA	NA	NA	NA	24.55	NA	29.72	94.6	6.54	175	8.11	NA	NA	NA	NA	NA	NA	NA	NA	NA	NA	NA	NA	NA	NA	NA	NA	NA	2	1	int	0	0	0	0	NullNull	NA	NA
175	1-3-4	2008-08-14 07:23:00	70	70	0	0	71.5	37	38.6	38	36	NA	NA	NA	NA	24.62	NA	29.74	91.4	6.42	80	8.12	NA	NA	NA	NA	NA	NA	NA	NA	NA	NA	NA	NA	NA	NA	NA	NA	NA	2	1	int	0	0	0	0	NullNull	NA	NA
176	1-3-5	2008-08-14 07:30:00	70	70	0	0	33.2000007629395	29.8	25.6	43.5	35.2	NA	NA	NA	NA	24.62	NA	29.71	83.3	5.84	75	8.08	NA	NA	NA	NA	NA	NA	NA	NA	NA	NA	NA	NA	NA	NA	NA	NA	NA	2	1	int	0	0	0	0	NullNull	NA	NA
177	1-3-6	2008-08-14 07:38:00	85	85	0	0	35	36.2	34.8	14.8	25	NA	NA	NA	NA	24.65	NA	29.72	76.7	5.38	160	8.06	lot of dead seagrass	10	1272	NA	0.428900003433228	1.43400001525879	NA	NA	NA	NA	NA	NA	NA	NA	NA	NA	NA	2	1	int	0	0	0	0	NullNull	54.5689474368095	182.447821941376
178	1-3-7	2008-08-14 07:46:00	90	90	0	0	17.8999996185303	24.2	26.7	34.2	14.2	NA	NA	heavy	NA	24.68	NA	29.76	80.4	5.64	155	8.06	Dieing seagrass	3	382	NA	0.122800000011921	1.71109998226166	NA	NA	NA	NA	NA	NA	NA	NA	NA	NA	NA	2	1	int	0	0	0	0	NullNull	15.6238440015167	217.703250743151
179	1-3-8	2008-08-14 07:53:00	80	80	0	0	21.7999992370605	22.9	18.7	16	18.5	NA	NA	yes	NA	24.26	NA	29.87	84.7	5.88	150	8.04	NA	9	1145	NA	0.105099998414516	1.15240001678467	NA	NA	NA	NA	NA	NA	NA	NA	NA	NA	NA	2	1	int	0	0	0	0	NullNull	13.3718727982789	146.619854135513
180	1-3-9	2008-08-14 08:00:00	80	80	0	0	17.2000007629395	8.4	20.2	9.3	NA	NA	NA	yes	NA	24.57	NA	29.85	80.4	5.65	150	8.03	dieing	NA	NA	NA	NA	NA	NA	NA	NA	NA	NA	NA	NA	NA	NA	NA	NA	2	1	ext	0	0	0	0	NullNull	NA	NA
181	1-3-10	2008-08-14 08:05:00	5	5	0	0	NA	NA	NA	NA	NA	NA	NA	NA	NA	24.51	NA	29.88	81.1	5.7	175	8.03	NA	4	509	NA	0.187000006437302	0.194199994206429	NA	NA	NA	NA	NA	NA	NA	NA	NA	NA	NA	2	1	ext	0	0	0	0	NullNull	23.7920108190179	24.7080652628839
167	1-2-10	2008-08-14 08:19:59	0	0	0	0	NA	NA	NA	NA	NA	NA	NA	NA	NA	24.33	NA	30.14	74.3	5.2	160	17.99	NA	0	0	NA	NA	NA	NA	NA	NA	NA	NA	NA	NA	NA	NA	NA	NA	2	1	ext	0	0	0	0	NullNull	0	0
168	1-2-9	2008-08-14 08:25:00	5	5	0	40	12.1000003814697	9.2	9.4	9	15.2	NA	NA	NA	NA	24.69	NA	30.33	83.5	5.84	160	8.26	NA	NA	NA	NA	NA	NA	NA	NA	NA	NA	NA	NA	NA	NA	NA	NA	NA	2	1	ext	0	0	0	0	NullNull	NA	NA
169	1-2-8	2008-08-14 08:29:59	5	5	0	40	12.3999996185303	16.2	15.6	NA	NA	NA	NA	NA	NA	24.73	NA	30.36	86.2	6.02	175	8.3	NA	0	0	NA	0.0318000018596649	0.0690999999642372	NA	NA	NA	NA	NA	NA	NA	NA	NA	NA	NA	2	1	int	0	0	0	0	NullNull	4.04591423660517	8.7915929954499
279	1-2-7	2008-08-14 08:35:00	80	80	0	0	16	22	14.8	13.2	8.4	NA	NA	NA	NA	24.76	NA	30.35	93.4	6.52	155	8.32	NA	14	1781	NA	0.654399991035461	1.16250002384186	NA	NA	NA	NA	NA	NA	NA	NA	NA	NA	NA	2	1	int	0	0	0	0	NullNull	83.2593108594418	147.9048780334
280	1-2-6	2008-08-14 08:48:00	95	95	0	5	29.2000007629395	26	29.7	30.3	26.3	NA	NA	Y	NA	24.88	NA	30.13	100.2	6.99	140	8.3	NA	4	509	NA	0.164499998092651	2.93210005760193	NA	NA	NA	NA	NA	NA	NA	NA	NA	NA	NA	2	1	int	0	0	0	0	NullNull	20.929334757328	373.051090328693
281	1-2-5	2008-08-14 08:55:59	95	95	0	0	25.5	29.6	21.7	19.6	21.3	NA	NA	y	NA	24.68	NA	29.92	99.9	6.93	125	8.16	NA	17	2163	NA	0.654399991035461	2.76539993286133	NA	NA	NA	NA	NA	NA	NA	NA	NA	NA	NA	2	1	int	0	0	0	0	NullNull	83.2593108594418	351.841833457947
282	1-2-4	2008-08-14 09:04:59	95	95	0	5	26.5	26.3	19.5	24.7	28.1	NA	NA	y	NA	24.14	NA	29.66	65.3	4.6	130	7.81	NA	4	509	NA	0.28439998626709	1.44190001487732	NA	NA	NA	NA	NA	NA	NA	NA	NA	NA	NA	2	1	int	0	0	0	0	NullNull	36.1842102527618	183.452938892841
404	1-2-3	2008-08-14 09:14:59	80	80	0	0	30	29	31.2	38	39	NA	NA	NA	NA	24.27	NA	29.65	82.6	5.72	150	7.87	NA	5	636	NA	0.787899971008301	1.58780002593994	NA	NA	NA	NA	NA	NA	NA	NA	NA	NA	NA	2	1	int	0	0	0	0	NullNull	100.244513311386	202.015797300339
170	1-2-2	2008-08-14 09:24:59	0	0	0	0	NA	NA	NA	NA	NA	NA	NA	NA	NA	24.04	NA	29.08	85.2	5.99	165	7.82	NA	NA	NA	NA	NA	NA	NA	NA	NA	NA	NA	NA	NA	NA	NA	NA	NA	2	1	ext	0	0	0	0	NullNull	NA	NA
171	1-2-1	2008-08-14 09:30:00	40	40	0	0	15.3999996185303	17	20	17.2	10.8	NA	NA	NA	NA	23.75	NA	29.2	80.1	5.68	NA	7.81	NA	NA	NA	NA	NA	NA	NA	NA	NA	NA	NA	NA	NA	NA	NA	NA	NA	2	1	ext	0	0	0	0	NullNull	NA	NA
162	1-1-1	2008-08-14 09:36:00	0	0	0	0	7.69999980926514	11	8.5	12	10.2	NA	NA	NA	NA	24.2	NA	29.6	82.8	5.76	125	7.87	NA	0	0	NA	NA	NA	NA	NA	NA	NA	NA	NA	NA	NA	NA	NA	NA	2	1	ext	0	0	0	0	NullNull	0	0
163	1-1-2	2008-08-14 09:40:59	5	5	0	5	14.3000001907349	14.1	20.1	22	20	NA	NA	NA	NA	24.57	NA	29.71	95.3	6.7	190	8	NA	NA	NA	NA	NA	NA	NA	NA	NA	NA	NA	NA	NA	NA	NA	NA	NA	2	1	ext	0	0	0	0	NullNull	NA	NA
274	1-1-3	2008-08-14 09:46:00	30	30	0	30	11	14.2	11	7.2	10.9	NA	NA	NA	NA	24.84	NA	29.79	100.5	7.04	180	8.08	NA	1	127	NA	0.067100003361702	0.0800999999046326	NA	NA	NA	NA	NA	NA	NA	NA	NA	NA	NA	2	1	int	0	0	0	0	NullNull	8.53713342770934	10.1911229878664
275	1-1-4	2008-08-14 09:52:00	90	90	0	0	13.3999996185303	12.2	11.9	14	9.5	NA	NA	y	NA	24.9	NA	29.66	93.9	6.57	170	7.98	NA	13	1654	NA	0.91619998216629	1.12549996376038	NA	NA	NA	NA	NA	NA	NA	NA	NA	NA	NA	2	1	int	0	0	0	0	NullNull	116.568123731017	143.197360389233
276	1-1-5	2008-08-14 09:59:59	80	80	0	0	16.2000007629395	13.8	12.8	12.5	10.5	NA	NA	heavy	NA	24.97	NA	29.51	90.8	6.36	160	8.01	NA	8	1018	NA	0.718400001525879	1.53340005874634	NA	NA	NA	NA	NA	NA	NA	NA	NA	NA	NA	2	1	int	0	0	0	0	NullNull	91.4020321941376	195.094489474297
277	1-1-6	2008-08-14 10:05:59	70	70	0	0	24.5	16.4	17.5	24.4	12	NA	NA	heavy	NA	25.13	NA	29.72	100	6.94	150	8.13	NA	4	509	NA	1.02600002288818	0.844500005245209	NA	NA	NA	NA	NA	NA	NA	NA	NA	NA	NA	2	1	int	0	0	0	0	NullNull	130.537982912064	107.445735667348
278	1-1-7	2008-08-14 10:12:59	90	90	0	5	20.3999996185303	15.3	25.2	16	NA	NA	NA	heavy	NA	25.14	NA	29.87	103	7.17	135	8.18	NA	5	636	NA	0.147200003266335	1.15550005435944	NA	NA	NA	NA	NA	NA	NA	NA	NA	NA	NA	2	1	int	0	0	0	0	NullNull	18.7282564155757	147.014271916151
164	1-1-8	2008-08-14 10:20:00	80	80	0	20	11.1999998092651	22.2	8.7	14	13.4	NA	NA	NA	NA	25.05	NA	29.98	108.3	7.72	NA	8.28	NA	NA	NA	NA	NA	NA	NA	NA	NA	NA	NA	NA	NA	NA	NA	NA	NA	2	1	int	0	0	0	0	NullNull	NA	NA
165	1-1-9	2008-08-14 10:25:00	90	90	0	10	19.7000007629395	19.8	107.5	7.46	8.3	NA	NA	heavy	NA	25.17	NA	30.06	107.5	7.46	130	8.34	NA	8	1018	NA	0.748199999332428	1.31749999523163	NA	NA	NA	NA	NA	NA	NA	NA	NA	NA	NA	2	1	ext	0	0	0	0	NullNull	95.1934859150648	167.62552439332
166	1-1-10	2008-08-14 10:31:59	20	20	0	30	16	15.6	13.5	15.8	15	NA	NA	NA	NA	25.27	NA	30.11	102.2	7.08	160	8.31	NA	NA	NA	NA	NA	NA	NA	NA	NA	NA	NA	NA	NA	NA	NA	NA	NA	2	1	ext	0	0	0	0	NullNull	NA	NA
196	3-3-1	2008-08-21 08:57:00	30	30	0	25	15.6000003814697	16	10.7	14.8	14.4	NA	NA	NA	NA	22.7	NA	24.87	88.9	6.64	135	8.04	NA	4	509	NA	0.0913000032305717	0.703000009059906	NA	NA	NA	NA	NA	NA	NA	NA	NA	NA	NA	2	1	ext	0	0	0	0	NullNull	11.6160994110256	89.4426911526919
197	3-3-2	2008-08-21 09:14:59	80	80	0	20	17	21	32.4	26.5	19.3	NA	NA	NA	NA	22.73	NA	24.93	75.7	5.62	110	7.88	NA	NA	NA	NA	NA	NA	NA	NA	NA	NA	NA	NA	NA	NA	NA	NA	NA	2	1	ext	0	0	0	0	NullNull	NA	NA
198	3-3-3	2008-08-21 09:19:00	0	0	0	0	NA	NA	NA	NA	NA	NA	NA	NA	NA	22.56	NA	24.34	96.8	7.24	165	8.16	NA	0	0	NA	NA	NA	NA	NA	NA	NA	NA	NA	NA	NA	NA	NA	NA	2	1	int	0	0	0	0	NullNull	0	0
199	3-3-4	2008-08-21 09:26:00	50	50	0	50	21.8999996185303	25.2	20	20.5	27.6	NA	NA	NA	NA	22.71	NA	24.91	91.2	6.77	70	8.04	NA	3	382	NA	0.0278999991714954	1.31009995937347	NA	NA	NA	NA	NA	NA	NA	NA	NA	NA	NA	2	1	int	0	0	0	0	NullNull	3.54971689458936	166.684017831087
200	3-3-5	2008-08-21 09:32:00	100	0	100	0	NA	NA	NA	NA	NA	NA	NA	NA	NA	22.66	NA	25.7	77.5	5.79	80	8	NA	0	0	NA	NA	NA	NA	NA	NA	NA	NA	NA	NA	NA	NA	NA	NA	2	1	int	0	0	0	0	NullNull	0	0
201	3-3-6	2008-08-21 09:40:00	80	75	5	20	24.2000007629395	24.7	19.7	20	23.3	NA	NA	NA	NA	22.6	NA	25.03	89.9	6.67	90	8.07	NA	NA	NA	NA	NA	NA	NA	NA	NA	NA	NA	NA	NA	NA	NA	NA	NA	2	1	int	0	0	0	0	NullNull	NA	NA
202	3-3-7	2008-08-21 09:46:00	0	0	0	0	NA	NA	NA	NA	NA	NA	NA	NA	NA	22.33	NA	25.06	80.2	6.02	150	6	NA	0	0	NA	NA	NA	NA	NA	NA	NA	NA	NA	NA	NA	NA	NA	NA	2	1	int	0	0	0	0	NullNull	0	0
203	3-3-8	2008-08-21 09:52:00	20	20	0	75	25.6000003814697	26.8	22.4	28	34.4	NA	NA	NA	NA	22.7	NA	25.28	84.3	6.26	105	8.16	NA	3	382	NA	0.0342999994754791	0.250400006771088	NA	NA	NA	NA	NA	NA	NA	NA	NA	NA	NA	2	1	int	0	0	0	0	NullNull	4.36398893326521	31.8583928614855
204	3-3-9	2008-08-21 09:59:00	0	0	0	0	NA	NA	NA	NA	NA	NA	NA	NA	NA	22.54	NA	25.21	78.2	5.81	120	8.05	NA	NA	NA	NA	NA	NA	NA	NA	NA	NA	NA	NA	NA	NA	NA	NA	NA	2	1	ext	0	0	0	0	NullNull	NA	NA
205	3-3-10	2008-08-21 10:04:00	10	10	0	10	NA	NA	NA	NA	NA	NA	NA	NA	NA	22.82	NA	25.46	87.1	6.46	100	8.21	NA	0	0	NA	NA	NA	NA	NA	NA	NA	NA	NA	NA	NA	NA	NA	NA	2	1	ext	0	0	0	0	NullNull	0	0
208	3-2-10	2008-08-21 10:18:59	50	0	50	0	NA	NA	NA	NA	NA	NA	NA	NA	NA	23.08	NA	23.95	99.3	7.39	75	8.16	NA	0	0	NA	NA	NA	NA	NA	NA	NA	NA	NA	NA	NA	NA	NA	NA	2	1	ext	0	0	0	0	NullNull	0	0
207	3-2-9	2008-08-21 10:25:59	0	0	0	0	NA	NA	NA	NA	NA	NA	NA	NA	NA	22.98	NA	23.93	97.5	7.3	60	8.11	NA	NA	NA	NA	NA	NA	NA	NA	NA	NA	NA	NA	NA	NA	NA	NA	NA	2	1	ext	0	0	0	0	NullNull	NA	NA
206	3-2-8	2008-08-21 10:30:00	100	50	50	0	9.30000019073486	20.6	23	21	19	NA	NA	NA	NA	23.22	NA	24.46	100.9	7.49	80	8.18	NA	NA	NA	NA	NA	NA	NA	NA	NA	NA	NA	NA	NA	NA	NA	NA	NA	2	1	int	0	0	0	0	NullNull	NA	NA
237	3-2-7	2008-08-21 10:36:00	90	90	0	0	21.6000003814697	20.6	18	23.5	19.8	NA	NA	NA	NA	23.21	NA	24.39	108.2	8	75	8.24	NA	13	1654	NA	0.505699992179871	1.63559997081757	NA	NA	NA	NA	NA	NA	NA	NA	NA	NA	NA	2	1	int	0	0	0	0	NullNull	64.3402100050449	208.097384287119
236	3-2-6	2008-08-21 10:43:00	0	0	0	0	NA	NA	NA	NA	NA	NA	NA	NA	NA	23.4	NA	24.47	124	9.18	80	8.04	NA	0	0	NA	NA	NA	NA	NA	NA	NA	NA	NA	NA	NA	NA	NA	NA	2	1	int	0	0	0	0	NullNull	0	0
235	3-2-5	2008-08-21 10:47:00	75	75	0	25	23.5	15.4	15	19.8	19.5	NA	NA	NA	NA	23.45	NA	24.63	120.9	8.93	50	8.37	NA	3	382	NA	0.140000000596046	1.06470000743866	NA	NA	NA	NA	NA	NA	NA	NA	NA	NA	NA	2	1	int	0	0	0	0	NullNull	17.812200075835	135.461781946421
234	3-2-4	2008-08-21 11:00:00	80	80	0	20	25	18.4	29.6	19.5	19.5	NA	NA	NA	NA	23.29	NA	24.74	117.4	8.69	70	8.36	NA	5	636	NA	0.181600004434586	0.890600025653839	NA	NA	NA	NA	NA	NA	NA	NA	NA	NA	NA	2	1	int	0	0	0	0	NullNull	23.1049685642123	113.311041263938
233	3-2-3	2008-08-21 11:10:00	100	100	0	0	22	18	23	10	22	NA	NA	NA	NA	23.28	NA	24.81	90.5	6.69	80	8.21	NA	22	2799	NA	0.140699997544289	0.943499982357025	NA	NA	NA	NA	NA	NA	NA	NA	NA	NA	NA	2	1	int	0	0	0	0	NullNull	17.9012606875598	120.041502755284
209	3-2-2	2008-08-21 11:13:59	10	0	10	90	NA	NA	NA	NA	NA	NA	NA	NA	NA	23.14	NA	24.96	88.1	6.51	85	8.05	NA	NA	NA	NA	NA	NA	NA	NA	NA	NA	NA	NA	NA	NA	NA	NA	NA	2	1	ext	0	0	0	0	NullNull	NA	NA
210	3-2-1	2008-08-21 11:19:59	10	10	0	0	13	19.5	18	9.8	17	NA	NA	NA	NA	23.47	NA	23.98	96.2	7.14	115	8.11	NA	4	509	NA	0.0590000003576279	0.446000009775162	NA	NA	NA	NA	NA	NA	NA	NA	NA	NA	NA	2	1	ext	0	0	0	0	NullNull	7.50657004550099	56.7445812436938
249	3-1-1	2008-08-21 11:38:00	0	0	0	0	NA	NA	NA	NA	NA	NA	NA	NA	NA	23.49	NA	23.47	94.1	6.98	155	7.91	NA	0	0	NA	NA	NA	NA	NA	NA	NA	NA	NA	NA	NA	NA	NA	NA	2	1	ext	0	0	0	0	NullNull	0	0
250	3-1-2	2008-08-21 11:41:00	10	5	5	5	13.6999998092651	14.5	12	7.5	11.5	NA	NA	NA	NA	23.5	NA	23.76	94.2	7.01	120	8	NA	NA	NA	NA	NA	NA	NA	NA	NA	NA	NA	NA	NA	NA	NA	NA	NA	2	1	ext	0	0	0	0	NullNull	NA	NA
242	3-1-3	2008-08-21 11:47:00	0	0	0	100	NA	NA	NA	NA	NA	NA	NA	NA	NA	23.47	NA	23.15	97.1	7.2	130	8	NA	0	0	NA	NA	NA	NA	NA	NA	NA	NA	NA	NA	NA	NA	NA	NA	2	1	int	0	0	0	0	NullNull	0	0
241	3-1-4	2008-08-21 11:51:00	0	0	0	0	NA	NA	NA	NA	NA	NA	NA	NA	NA	23.63	NA	23.41	104	7.66	145	8.11	NA	0	0	NA	NA	NA	NA	NA	NA	NA	NA	NA	NA	NA	NA	NA	NA	2	1	int	0	0	0	0	NullNull	0	0
240	3-1-5	2008-08-21 11:55:00	0	0	0	0	NA	NA	NA	NA	NA	NA	NA	NA	NA	23.48	NA	24.29	98.5	7.3	150	8.16	NA	0	0	NA	NA	NA	NA	NA	NA	NA	NA	NA	NA	NA	NA	NA	NA	2	1	int	0	0	0	0	NullNull	0	0
239	3-1-6	2008-08-21 11:58:59	0	0	0	0	NA	NA	NA	NA	NA	NA	NA	NA	NA	23.93	NA	24.13	103.3	7.69	145	8.21	NA	0	0	NA	NA	NA	NA	NA	NA	NA	NA	NA	NA	NA	NA	NA	NA	2	1	int	0	0	0	0	NullNull	0	0
238	3-1-7	2008-08-21 12:03:00	0	0	0	100	NA	NA	NA	NA	NA	NA	NA	NA	NA	23.85	NA	23.7	105.8	7.8	140	8.18	NA	0	0	NA	NA	NA	NA	NA	NA	NA	NA	NA	NA	NA	NA	NA	NA	2	1	int	0	0	0	0	NullNull	0	0
251	3-1-8	2008-08-21 12:07:00	75	0	75	25	NA	NA	NA	NA	NA	NA	NA	NA	NA	24.1	NA	23.85	114.4	8.39	115	8.22	NA	NA	NA	NA	NA	NA	NA	NA	NA	NA	NA	NA	NA	NA	NA	NA	NA	2	1	int	0	0	0	0	NullNull	NA	NA
252	3-1-9	2008-08-21 12:11:00	10	0	10	90	NA	NA	NA	NA	NA	NA	NA	NA	NA	24.3	NA	23.58	114.8	8.48	110	8.26	NA	NA	NA	NA	NA	NA	NA	NA	NA	NA	NA	NA	NA	NA	NA	NA	NA	2	1	ext	0	0	0	0	NullNull	NA	NA
232	3-1-10	2008-08-21 12:14:00	100	50	50	0	25	31.8	13	17.6	23.8	NA	NA	NA	NA	24.27	NA	23.62	120.1	8.74	120	8.26	NA	NA	NA	NA	NA	NA	NA	NA	NA	NA	NA	NA	NA	NA	NA	NA	NA	2	1	ext	0	0	0	0	NullNull	NA	NA
449	npi-1	2008-08-29 00:00:00	0	0	0	0	0	0	0	0	0	NA	NA	NA	NA	23.92	0	30.14	116.5	8.26	145	7.95	NA	0	0	0	0	0	0	0	0	0	0	0	0	0	0	0	0	2	1	NA	0	0	0	0	NA	0	0
450	npi-2	2008-08-29 00:00:00	0	0	0	0	0	0	0	0	0	NA	NA	NA	NA	23.72	0	30.41	93.8	6.67	NA	7.63	NA	0	0	0	0	0	0	0	0	0	0	0	0	0	0	0	0	2	1	NA	0	0	0	0	NA	0	0
451	npi-3	2008-08-29 00:00:00	0	0	0	0	0	0	0	0	0	NA	NA	NA	NA	24.73	0	30.09	101.8	7.09	50	7.99	NA	0	0	0	0	0	0	0	0	0	0	0	0	0	0	0	0	2	1	NA	0	0	0	0	NA	0	0
452	npi-4	2008-08-29 00:00:00	0	0	0	0	0	0	0	0	0	NA	NA	NA	NA	23.94	0	29.4	99	7.03	110	7.88	NA	0	0	0	0	0	0	0	0	0	0	0	0	0	0	0	0	2	1	NA	0	0	0	0	NA	0	0
453	npi-5	2008-08-29 00:00:00	0	0	0	0	0	0	0	0	0	NA	NA	NA	NA	23.96	0	29.48	87.9	6.25	75	8.23	NA	0	0	0	0	0	0	0	0	0	0	0	0	0	0	0	0	2	1	NA	0	0	0	0	NA	0	0
454	npi-6	2008-08-29 00:00:00	0	0	0	0	0	0	0	0	0	NA	NA	NA	NA	23.62	0	27.88	94.5	6.76	130	8.11	NA	0	0	0	0	0	0	0	0	0	0	0	0	0	0	0	0	2	1	NA	0	0	0	0	NA	0	0
455	npi-7	2008-08-29 00:00:00	0	0	0	0	0	0	0	0	0	NA	NA	NA	NA	23.45	0	27.37	94.2	6.85	170	8.05	NA	0	0	0	0	0	0	0	0	0	0	0	0	0	0	0	0	2	1	NA	0	0	0	0	NA	0	0
456	npi-8	2008-08-29 00:00:00	0	0	0	0	0	0	0	0	0	NA	NA	NA	NA	23.94	0	24.37	94.9	6.96	140	8.18	NA	0	0	0	0	0	0	0	0	0	0	0	0	0	0	0	0	2	1	NA	0	0	0	0	NA	0	0
457	npi-9	2008-08-29 00:00:00	0	0	0	0	0	0	0	0	0	NA	NA	NA	NA	23.7	0	22.74	79.2	5.7	140	7.88	NA	0	0	0	0	0	0	0	0	0	0	0	0	0	0	0	0	2	1	NA	0	0	0	0	NA	0	0
458	npi-910	2008-08-29 00:00:00	0	0	0	0	0	0	0	0	0	NA	NA	NA	NA	22.51	0	27.65	83.4	6.16	110	7.88	NA	0	0	0	0	0	0	0	0	0	0	0	0	0	0	0	0	2	1	NA	0	0	0	0	NA	0	0
420	NA	2008-08-29 08:42:00	0	0	0	0	NA	NA	NA	NA	NA	NA	NA	NA	NA	22.51	NA	27.65	83.4	6.16	110	7.88	NA	0	NA	0	0	0	0	0	0	0	0	0	0	0	0	0	0	2	1	NA	0	0	0	0	NA	0	0
428	NA	2008-08-29 09:19:00	25	0	25	10	NA	NA	NA	NA	NA	NA	NA	NA	NA	23.7	NA	22.74	79.2	5.7	160	7.88	NA	0	NA	0	0	0	0	0	0	0	0	0	0	0	0	0	0	2	1	NA	0	0	0	0	NA	0	0
427	NA	2008-08-29 09:40:00	30	30	0	70	NA	NA	NA	NA	NA	NA	NA	NA	NA	23.94	NA	24.37	94.9	6.96	190	8.18	NA	0	NA	0	0	0	0	0	0	0	0	0	0	0	0	0	0	2	1	NA	0	0	0	0	NA	0	0
426	NA	2008-08-29 09:59:00	40	20	20	10	NA	NA	NA	NA	NA	NA	NA	NA	NA	23.45	NA	27.37	94.7	6.85	170	8.05	NA	0	NA	0	0	0	0	0	0	0	0	0	0	0	0	0	0	2	1	NA	0	0	0	0	NA	0	0
425	NA	2008-08-29 10:21:59	35	35	0	15	NA	NA	NA	NA	NA	NA	NA	NA	NA	23.62	NA	27.88	94.5	6.76	130	8.11	NA	0	NA	0	0	0	0	0	0	0	0	0	0	0	0	0	0	2	1	NA	0	0	0	0	NA	0	0
424	NA	2008-08-29 10:57:00	70	70	0	15	NA	NA	NA	NA	NA	NA	NA	NA	NA	23.96	NA	29.43	87.9	6.25	75	8.23	NA	0	NA	0	0	0	0	0	0	0	0	0	0	0	0	0	0	2	1	NA	0	0	0	0	NA	0	0
423	NA	2008-08-29 11:23:00	70	70	0	0	NA	NA	NA	NA	NA	NA	NA	NA	NA	23.94	NA	29.4	99	7.03	110	7.88	NA	0	NA	0	0	0	0	0	0	0	0	0	0	0	0	0	0	2	1	NA	0	0	0	0	NA	0	0
422	NA	2008-08-29 11:48:00	30	5	15	70	NA	NA	NA	NA	NA	NA	NA	NA	NA	24.73	NA	30.09	101.8	7.09	50	7.99	NA	0	NA	0	0	0	0	0	0	0	0	0	0	0	0	0	0	2	1	NA	0	0	0	0	NA	0	0
421	NA	2008-08-29 12:20:00	0	70	0	0	NA	NA	NA	NA	NA	NA	NA	NA	NA	23.72	NA	30.41	93.8	6.67	NA	7.63	NA	0	NA	0	0	0	0	0	0	0	0	0	0	0	0	0	0	2	1	NA	0	0	0	0	NA	0	0
419	NA	2008-08-29 12:56:59	0	0	0	0	NA	NA	NA	NA	NA	NA	NA	NA	NA	23.92	NA	30.14	116.5	8.26	145	7.95	NA	0	NA	0	0	0	0	0	0	0	0	0	0	0	0	0	0	2	1	NA	0	0	0	0	NA	0	0
284	2-3-1	2008-09-30 07:02:00	0	0	0	0	NA	NA	NA	NA	NA	NA	NA	NA	NA	19.97	43.56	28.13	89.8	6.9	220	7.9	NA	0	0	NA	NA	NA	NA	NA	NA	NA	NA	NA	NA	NA	NA	NA	NA	3	1	ext	0	0	0	0	NullNull	0	0
285	2-3-2	2008-09-30 07:05:59	0	0	0	0	NA	NA	NA	NA	NA	NA	NA	NA	NA	19.95	43.54	28.12	88.8	6.85	155	7.89	NA	NA	NA	NA	NA	NA	NA	NA	NA	NA	NA	NA	NA	NA	NA	NA	NA	3	1	ext	0	0	0	0	NullNull	NA	NA
286	2-3-3	2008-09-30 07:12:00	0	0	0	0	NA	NA	NA	NA	NA	NA	NA	NA	NA	19.95	43.59	28.1	90.9	6.96	135	7.88	NA	0	0	NA	NA	NA	NA	NA	NA	NA	NA	NA	NA	NA	NA	NA	NA	3	1	int	0	0	0	0	NullNull	0	0
287	2-3-4	2008-09-30 07:15:00	0	0	0	0	NA	NA	NA	NA	NA	NA	NA	NA	NA	19.94	43.49	28.08	87.9	6.79	125	7.87	NA	0	0	NA	NA	NA	NA	NA	NA	NA	NA	NA	NA	NA	NA	NA	NA	3	1	int	0	0	0	0	NullNull	0	0
288	2-3-5	2008-09-30 07:18:00	0	0	0	5	NA	NA	NA	NA	NA	NA	NA	NA	NA	19.9	43.46	28.06	86.8	6.7	160	7.87	NA	0	0	NA	NA	NA	NA	NA	NA	NA	NA	NA	NA	NA	NA	NA	NA	3	1	int	0	0	0	0	NullNull	0	0
289	2-3-6	2008-09-30 07:21:59	0	0	0	0	NA	NA	NA	NA	NA	NA	NA	NA	NA	19.85	43.39	28.01	90.4	6.87	210	7.86	NA	NA	NA	NA	NA	NA	NA	NA	NA	NA	NA	NA	NA	NA	NA	NA	NA	3	1	int	0	0	0	0	NullNull	NA	NA
290	2-3-7	2008-09-30 07:25:59	70	70	0	5	43.7999992370605	38.3	32.6	45.2	42.1	NA	NA	N	NA	19.84	43.41	28.02	84.6	6.53	100	7.87	NA	NA	NA	NA	NA	NA	NA	NA	NA	NA	NA	NA	NA	NA	NA	NA	NA	3	1	int	0	0	0	0	NullNull	NA	NA
291	2-3-8	2008-09-30 07:28:59	70	70	0	0	49.5	51.6	56.7	43.1	40.4	NA	NA	NA	NA	19.85	43.37	28	81.5	6.3	105	7.87	NA	NA	NA	NA	NA	NA	NA	NA	NA	NA	NA	NA	NA	NA	NA	NA	NA	3	1	int	0	0	0	0	NullNull	NA	NA
292	2-3-9	2008-09-30 07:33:00	0	0	0	5	25.6000003814697	28.5	38.4	21	34	NA	NA	NA	NA	19.89	43.41	28.02	84.9	6.45	150	7.87	NA	17	2163	NA	1.27160000801086	0.745999991893768	NA	NA	NA	NA	NA	NA	NA	NA	NA	NA	NA	3	1	ext	0	0	0	0	NullNull	0	0
293	2-3-10	2008-09-30 07:38:00	40	40	0	10	35.5	15.2	36.4	31.2	31.3	NA	NA	NA	NA	19.92	43.42	28.03	77.4	5.97	150	7.87	NA	NA	NA	NA	NA	NA	NA	NA	NA	NA	NA	NA	NA	NA	NA	NA	NA	3	1	ext	0	0	0	0	NullNull	NA	NA
418	2-2-10	2008-09-30 07:53:00	0	0	0	5	NA	NA	NA	NA	NA	NA	NA	NA	NA	19.85	43.29	27.94	80.6	6.19	165	7.88	NA	0	NA	0	0	0	0	0	0	0	0	0	0	0	0	0	0	3	1	ext	0	0	0	0	NA	0	0
335	2-2-9	2008-09-30 07:59:00	0	0	0	5	NA	NA	NA	NA	NA	NA	NA	NA	NA	19.88	43.22	25.87	76	5.97	175	7.88	NA	0	0	NA	NA	NA	NA	NA	NA	NA	NA	NA	NA	NA	NA	NA	NA	3	1	ext	0	0	0	0	NullNull	0	0
336	2-2-8	2008-09-30 08:05:00	0	0	0	5	NA	NA	NA	NA	NA	NA	NA	NA	NA	19.78	43.25	27.91	78	6	170	7.87	NA	0	0	NA	NA	NA	NA	NA	NA	NA	NA	NA	NA	NA	NA	NA	NA	3	1	int	0	0	0	0	NullNull	0	0
337	2-2-7	2008-09-30 08:12:00	0	0	0	0	NA	NA	NA	NA	NA	NA	NA	NA	NA	19.93	43.36	27.99	77.31	5.97	180	7.87	NA	0	0	NA	NA	NA	NA	NA	NA	NA	NA	NA	NA	NA	NA	NA	NA	3	1	int	0	0	0	0	NullNull	0	0
338	2-2-6	2008-09-30 08:16:59	0	0	0	0	NA	NA	NA	NA	NA	NA	NA	NA	NA	19.98	43.41	28.02	87.2	6.62	170	7.9	NA	0	0	NA	NA	NA	NA	NA	NA	NA	NA	NA	NA	NA	NA	NA	NA	3	1	int	0	0	0	0	NullNull	0	0
339	2-2-5	2008-09-30 08:23:00	0	0	0	0	NA	NA	NA	NA	NA	NA	NA	NA	NA	20.07	43.48	28.08	86.5	6.66	145	7.91	NA	0	0	NA	NA	NA	NA	NA	NA	NA	NA	NA	NA	NA	NA	NA	NA	3	1	int	0	0	0	0	NullNull	0	0
340	2-2-4	2008-09-30 08:29:00	0	0	0	15	NA	NA	NA	NA	NA	NA	NA	NA	NA	20.17	43.65	28.19	81.6	6.25	140	7.9	NA	0	0	NA	NA	NA	NA	NA	NA	NA	NA	NA	NA	NA	NA	NA	NA	3	1	int	0	0	0	0	NullNull	0	0
341	2-2-3	2008-09-30 08:34:00	90	90	0	0	35.4000015258789	30.2	34.5	23.9	41.6	NA	NA	Heavy	NA	20.23	43.72	28.24	85	6.5	95	7.92	NA	0	0	NA	NA	NA	NA	NA	NA	NA	NA	NA	NA	NA	NA	NA	NA	3	1	int	0	0	0	0	NullNull	161.78566901922	94.9135789686441
342	2-2-2	2008-09-30 08:42:59	30	30	0	0	19	23.5	19.4	18.5	20.8	NA	NA	Y	NA	20.25	43.8	28.3	83.7	6.41	95	7.95	NA	9	1145	NA	0.61269998550415	0.968299984931946	NA	NA	NA	NA	NA	NA	NA	NA	NA	NA	NA	3	1	ext	0	0	0	0	NullNull	77.9538191556931	123.196807082891
343	2-2-1	2008-09-30 08:51:59	0	0	0	0	NA	NA	NA	NA	NA	NA	NA	NA	NA	20.2	44.41	28.53	89.5	6.01	125	8.13	NA	0	0	NA	NA	NA	NA	NA	NA	NA	NA	NA	NA	NA	NA	NA	NA	3	1	ext	0	0	0	0	NullNull	0	0
324	2-1-1	2008-09-30 09:04:00	0	0	0	0	NA	NA	NA	NA	NA	NA	NA	NA	NA	20.1	43.37	28	85.11	6.54	235	7.89	NA	NA	NA	NA	NA	NA	NA	NA	NA	NA	NA	NA	NA	NA	NA	NA	NA	3	1	ext	0	0	0	0	NullNull	NA	NA
325	2-1-2	2008-09-30 09:08:59	25	25	0	0	50.2000007629395	62.7	32.4	39.2	46.7	NA	NA	NA	NA	19.94	43.13	27.82	85.8	6.62	195	7.87	NA	NA	NA	NA	NA	NA	NA	NA	NA	NA	NA	NA	NA	NA	NA	NA	NA	3	1	ext	0	0	0	0	NullNull	NA	NA
326	2-1-3	2008-09-30 09:14:00	70	70	0	5	50.0999984741211	29.6	26.4	36.4	23	NA	NA	NA	NA	19.52	43.43	28.05	78.5	6.11	200	7.83	NA	0	0	NA	1.94270002841949	NA	NA	NA	NA	NA	NA	NA	NA	NA	NA	NA	NA	3	1	int	0	0	0	0	NullNull	247.169724615812	0
327	2-1-4	2008-09-30 09:22:00	40	40	0	20	31.3999996185303	24	34.5	23.5	NA	NA	NA	NA	NA	19.97	43.22	27.88	88.11	6.8	210	7.89	NA	0	0	NA	0.174899995326996	NA	NA	NA	NA	NA	NA	NA	NA	NA	NA	NA	NA	3	1	int	0	0	0	0	NullNull	22.2525264054537	0
328	2-1-5	2008-09-30 09:30:59	0	0	0	0	NA	NA	NA	NA	NA	NA	NA	NA	NA	19.96	43.32	27.96	89	6.77	235	7.81	NA	0	0	NA	NA	NA	NA	NA	NA	NA	NA	NA	NA	NA	NA	NA	NA	3	1	int	0	0	0	0	NullNull	0	0
329	2-1-6	2008-09-30 09:36:59	10	10	0	20	43.5999984741211	28.3	33.5	35	29.3	NA	NA	NA	NA	20.11	43.26	27.92	90.4	6.89	210	7.88	NA	0	0	NA	0.0751999989151955	0.24609999358654	NA	NA	NA	NA	NA	NA	NA	NA	NA	NA	NA	3	1	int	0	0	0	0	NullNull	9.56769586198032	31.3113021840155
330	2-1-7	2008-09-30 09:43:59	40	40	0	20	27	47.4	52.4	36.01	41.4	NA	NA	y	NA	20.03	43.06	27.77	92.4	7.08	175	7.88	NA	4	509	NA	0.269800007343292	0.885500013828278	NA	NA	NA	NA	NA	NA	NA	NA	NA	NA	NA	3	1	int	0	0	0	0	NullNull	34.3266549342871	112.662166759372
331	2-1-8	2008-09-30 09:52:00	10	10	0	10	47.5999984741211	42.01	31.5	34.6	30.1	NA	NA	y	NA	20.03	43.22	27.88	88.2	6.8	165	7.89	NA	NA	NA	NA	NA	NA	NA	NA	NA	NA	NA	NA	NA	NA	NA	NA	NA	3	1	int	0	0	0	0	NullNull	NA	NA
332	2-1-9	2008-09-30 09:56:59	40	40	0	30	28.2999992370605	35.7	46.6	40.4	47.4	NA	NA	y	NA	20.2	43.12	27.8	91.5	7.04	175	7.9	NA	NA	NA	NA	NA	NA	NA	NA	NA	NA	NA	NA	NA	NA	NA	NA	NA	3	1	ext	0	0	0	0	NullNull	NA	NA
333	2-1-10	2008-09-30 10:02:00	0	0	0	5	NA	NA	NA	NA	NA	NA	NA	NA	NA	20.11	43.1	27.86	91.5	7.04	210	7.87	NA	0	0	NA	NA	NA	NA	NA	NA	NA	NA	NA	NA	NA	NA	NA	NA	3	1	ext	0	0	0	0	NullNull	0	0
303	1-3-10	2008-09-30 10:09:59	5	5	0	0	NA	NA	NA	NA	NA	NA	NA	NA	NA	20.12	43.38	28	88.3	6.79	215	7.87	NA	0	0	NA	0.0059000002220273	0.0416000001132488	NA	NA	NA	NA	NA	NA	NA	NA	NA	NA	NA	3	1	ext	0	0	0	0	NullNull	0.750657028248534	5.29276801440865
302	1-3-9	2008-09-30 10:17:00	90	90	0	0	39.7000007629395	40.5	30.6	23.5	22.5	NA	NA	y	NA	20.18	43.38	28	88.4	6.79	185	7.88	NA	NA	NA	NA	NA	NA	NA	NA	NA	NA	NA	NA	NA	NA	NA	NA	NA	3	1	ext	0	0	0	0	NullNull	NA	NA
301	1-3-8	2008-09-30 10:23:00	25	25	0	40	40.5999984741211	18.01	17	31	NA	NA	NA	NA	NA	20.24	43.25	27.97	86.7	6.65	190	7.82	NA	2	254	NA	0.0540000014007092	0.284500002861023	NA	NA	NA	NA	NA	NA	NA	NA	NA	NA	NA	3	1	int	0	0	0	0	NullNull	6.87042017821223	36.1969353640079
300	1-3-7	2008-09-30 10:30:00	70	70	0	10	38.8300018310547	44	39.7	36.8	NA	NA	NA	NA	NA	20.3	43.35	27.98	89	6.82	190	7.89	NA	4	509	NA	0.190999999642372	0.855300009250641	NA	NA	NA	NA	NA	NA	NA	NA	NA	NA	NA	3	1	int	0	0	0	0	NullNull	24.300929954499	108.819820176959
299	1-3-6	2008-09-30 10:36:00	80	80	0	0	37.5	47.1	29.4	51.1	24.5	NA	NA	NA	NA	20.3	43.42	28.03	94.3	7.23	200	7.94	NA	1	127	NA	0.0406999997794628	0.44870001077652	NA	NA	NA	NA	NA	NA	NA	NA	NA	NA	NA	3	1	int	0	0	0	0	NullNull	5.17826097194105	57.0881023710966
298	1-3-5	2008-09-30 10:44:59	0	0	0	0	43	36	41.2	36	40.4	NA	NA	NA	NA	20.26	43.35	27.99	99	7.59	205	7.98	NA	NA	NA	NA	NA	NA	NA	NA	NA	NA	NA	NA	NA	NA	NA	NA	NA	3	1	int	0	0	0	0	NullNull	NA	NA
297	1-3-4	2008-09-30 10:50:59	70	70	0	20	36	19.4	34.3	36	38.2	NA	NA	heavy	NA	20.28	43.3	27.94	98.5	7.55	210	7.98	NA	NA	NA	NA	NA	NA	NA	NA	NA	NA	NA	NA	NA	NA	NA	NA	NA	3	1	int	0	0	0	0	NullNull	NA	NA
296	1-3-3	2008-09-30 10:54:59	10	10	0	10	33	27	31.8	42.6	39.2	NA	NA	y	NA	20.33	42.33	27.89	96.8	7.42	210	7.96	NA	NA	NA	NA	NA	NA	NA	NA	NA	NA	NA	NA	NA	NA	NA	NA	NA	3	1	int	0	0	0	0	NullNull	NA	NA
295	1-3-2	2008-09-30 10:59:00	0	0	0	0	NA	NA	NA	NA	NA	NA	NA	NA	NA	20.31	43.19	27.86	92.18	7.12	225	7.91	NA	0	0	NA	NA	NA	NA	NA	NA	NA	NA	NA	NA	NA	NA	NA	NA	3	1	ext	0	0	0	0	NullNull	0	0
294	1-3-1	2008-09-30 11:03:00	0	0	0	0	NA	NA	NA	NA	NA	NA	NA	NA	NA	20.36	43.1	27.89	90.2	6.93	240	7.89	NA	0	0	NA	NA	NA	NA	NA	NA	NA	NA	NA	NA	NA	NA	NA	NA	3	1	ext	0	0	0	0	NullNull	0	0
307	1-2-1	2008-09-30 11:10:00	20	20	0	0	42.2999992370605	29.5	56.5	30.6	55.5	NA	NA	NA	NA	20.36	42.44	27.47	88.2	6.77	185	7.83	NA	NA	NA	NA	NA	NA	NA	NA	NA	NA	NA	NA	NA	NA	NA	NA	NA	3	1	ext	0	0	0	0	NullNull	NA	NA
308	1-2-2	2008-09-30 11:16:00	0	0	0	0	NA	NA	NA	NA	NA	NA	NA	NA	NA	20.55	42.9	27.67	92.1	7.05	200	7.89	NA	NA	NA	NA	NA	NA	NA	NA	NA	NA	NA	NA	NA	NA	NA	NA	NA	3	1	ext	0	0	0	0	NullNull	NA	NA
323	1-2-3	2008-09-30 11:19:00	70	70	0	10	48.2000007629395	47.2	60	38	58	NA	NA	light	NA	20.63	42.92	27.68	98.7	7.54	180	7.96	NA	1	127	NA	0.159299999475479	0.813199996948242	NA	NA	NA	NA	NA	NA	NA	NA	NA	NA	NA	3	1	int	0	0	0	0	NullNull	20.2677389332652	103.463435611725
322	1-2-4	2008-09-30 11:26:59	70	70	0	10	48.2000007629395	47.2	60	38	58	NA	NA	NA	NA	20.26	42.85	27.6	96.7	7.37	180	7.94	NA	2	254	NA	0.0471000000834465	1.12670004367828	NA	NA	NA	NA	NA	NA	NA	NA	NA	NA	NA	3	1	int	0	0	0	0	NullNull	5.9925330106169	143.350046557188
321	1-2-5	2008-09-30 11:35:59	40	40	0	10	30.5	33.2	24.5	28	21.2	NA	NA	y	NA	26.83	42.98	27.7	86.6	6.58	150	7.83	NA	5	636	NA	0.102300003170967	0.609200000762939	NA	NA	NA	NA	NA	NA	NA	NA	NA	NA	NA	3	1	int	0	0	0	0	NullNull	13.0156294034421	77.5085160970688
320	1-2-6	2008-09-30 11:47:00	60	60	0	10	19.5	23.8	28.6	27	20.2	NA	NA	heavy	NA	20.76	42.95	27.69	76.7	5.82	150	7.75	NA	4	509	NA	0.0917000025510788	0.565500020980835	NA	NA	NA	NA	NA	NA	NA	NA	NA	NA	NA	3	1	int	0	0	0	0	NullNull	11.6669913245738	71.9485676693916
319	1-2-7	2008-09-30 11:54:00	40	40	0	10	25.5	22.4	26.3	18	22	NA	NA	y	NA	20.94	43.26	27.91	85	6.43	170	7.8	NA	6	763	NA	0.0299999993294477	0.392199993133545	NA	NA	NA	NA	NA	NA	NA	NA	NA	NA	NA	3	1	int	0	0	0	0	NullNull	3.81689991468564	49.8996051263809
306	1-2-8	2008-09-30 12:03:00	0	0	0	0	NA	NA	NA	NA	NA	NA	NA	NA	NA	20.95	43.27	27.92	75.4	5.71	190	7.74	NA	0	0	NA	NA	NA	NA	NA	NA	NA	NA	NA	NA	NA	NA	NA	NA	3	1	int	0	0	0	0	NullNull	0	0
305	1-2-9	2008-09-30 12:06:00	0	0	0	5	NA	NA	NA	NA	NA	NA	NA	NA	NA	20.93	43.11	27.8	90.7	6.88	175	7.9	NA	NA	NA	NA	NA	NA	NA	NA	NA	NA	NA	NA	NA	NA	NA	NA	NA	3	1	ext	0	0	0	0	NullNull	NA	NA
304	1-2-10	2008-09-30 12:11:59	0	0	0	40	NA	NA	NA	NA	NA	NA	NA	NA	NA	20.7	42.96	27.7	93.8	7.15	190	7.93	NA	0	0	NA	NA	NA	NA	NA	NA	NA	NA	NA	NA	NA	NA	NA	NA	3	1	ext	0	0	0	0	NullNull	0	0
309	1-1-10	2008-09-30 12:19:00	0	0	0	10	NA	NA	NA	NA	NA	NA	NA	NA	NA	20.68	42.88	27.64	88.3	6.63	225	7.82	NA	NA	NA	NA	NA	NA	NA	NA	NA	NA	NA	NA	NA	NA	NA	NA	NA	3	1	ext	0	0	0	0	NullNull	NA	NA
310	1-1-9	2008-09-30 12:22:00	30	30	0	20	NA	NA	NA	NA	NA	NA	NA	NA	NA	20.89	42.85	27.6	78.1	5.94	155	7.8	NA	7	891	NA	0.123999997973442	1.51929998397827	NA	NA	NA	NA	NA	NA	NA	NA	NA	NA	NA	3	1	ext	0	0	0	0	NullNull	15.776519742161	193.300536961555
311	1-1-8	2008-09-30 12:27:59	20	20	0	20	16.2000007629395	26.1	21.8	32	17.5	NA	NA	y	NA	20.91	42.6	27.44	80.6	6.13	155	7.82	NA	NA	NA	NA	NA	NA	NA	NA	NA	NA	NA	NA	NA	NA	NA	NA	NA	3	1	int	0	0	0	0	NullNull	NA	NA
318	1-1-7	2008-09-30 12:30:59	80	80	0	20	19.7000007629395	33	19	34	24.5	NA	NA	y	NA	20.86	42.44	27.32	85.4	6.51	155	7.84	NA	4	509	NA	0.158700004220009	0.66729998588562	NA	NA	NA	NA	NA	NA	NA	NA	NA	NA	NA	3	1	int	0	0	0	0	NullNull	20.1914015369117	84.9005772042274
317	1-1-6	2008-09-30 12:36:00	30	30	0	10	25.3099994659424	21	20	17.6	16.4	NA	NA	y	NA	20.84	42.27	27.2	85.2	6.5	155	7.84	NA	8	1018	NA	0.211400002241135	1.416100025177	NA	NA	NA	NA	NA	NA	NA	NA	NA	NA	NA	3	1	int	0	0	0	0	NullNull	26.8964222851396	180.17040620327
316	1-1-5	2008-09-30 12:40:00	40	40	0	10	26.2000007629395	22.1	30	23.4	18.2	NA	NA	y	NA	20.84	42.21	27.16	89.5	6.8	155	7.89	NA	3	382	NA	0.0346999987959862	0.664200007915497	NA	NA	NA	NA	NA	NA	NA	NA	NA	NA	NA	3	1	int	0	0	0	0	NullNull	4.41488084681332	84.5061670070887
315	1-1-4	2008-09-30 12:46:59	40	40	0	10	27.2999992370605	42.5	29	23.1	14.7	NA	NA	heavy	NA	20.81	42.18	27.15	85	6.49	170	7.85	NA	4	509	NA	0.129299998283386	0.52209997177124	NA	NA	NA	NA	NA	NA	NA	NA	NA	NA	NA	3	1	int	0	0	0	0	NullNull	16.4508387815952	66.4267794084549
314	1-1-3	2008-09-30 12:52:00	5	5	0	0	47.5	50.2	39	43	26.2	NA	NA	NA	NA	21.14	42.03	27.02	94.3	7.11	190	7.87	NA	13	1654	NA	0.181999996304512	0.483200013637543	NA	NA	NA	NA	NA	NA	NA	NA	NA	NA	NA	3	1	int	0	0	0	0	NullNull	23.1558595298231	61.4775377351046
312	1-1-2	2008-09-30 12:59:59	0	0	0	0	NA	NA	NA	NA	NA	NA	NA	NA	NA	21	41.86	26.91	93.3	7.11	190	7.88	NA	NA	NA	NA	NA	NA	NA	NA	NA	NA	NA	NA	NA	NA	NA	NA	NA	3	1	ext	0	0	0	0	NullNull	NA	NA
313	1-1-1	2008-09-30 13:04:00	0	0	0	0	NA	NA	NA	NA	NA	NA	NA	NA	NA	21.01	41.75	26.84	95	7.23	200	7.88	NA	0	0	NA	NA	NA	NA	NA	NA	NA	NA	NA	NA	NA	NA	NA	NA	3	1	ext	0	0	0	0	NullNull	0	0
374	4-3-10	2008-10-01 07:04:00	0	0	0	5	NA	NA	NA	NA	NA	NA	NA	NA	NA	20.24	42.03	27.03	92.2	7.12	130	8	NA	NA	NA	NA	NA	NA	NA	NA	NA	NA	NA	NA	NA	NA	NA	NA	NA	3	1	ext	0	0	0	0	NullNull	NA	NA
375	4-3-9	2008-10-01 07:08:00	0	0	0	0	NA	NA	NA	NA	NA	NA	NA	NA	NA	20.24	42.07	27.06	88.6	6.84	145	7.98	NA	0	0	NA	NA	NA	NA	NA	NA	NA	NA	NA	NA	NA	NA	NA	NA	3	1	ext	0	0	0	0	NullNull	0	0
376	4-3-8	2008-10-01 07:12:00	0	0	0	0	NA	NA	NA	NA	NA	NA	NA	NA	NA	20.25	42.1	27.08	87.6	6.76	150	7.97	NA	NA	NA	NA	NA	NA	NA	NA	NA	NA	NA	NA	NA	NA	NA	NA	NA	3	1	int	0	0	0	0	NullNull	NA	NA
377	4-3-7	2008-10-01 07:15:59	0	0	0	5	NA	NA	NA	NA	NA	NA	NA	NA	NA	20.25	42.08	27.07	87.5	6.74	145	7.97	NA	NA	NA	NA	NA	NA	NA	NA	NA	NA	NA	NA	NA	NA	NA	NA	NA	3	1	int	0	0	0	0	NullNull	NA	NA
378	4-3-6	2008-10-01 07:18:00	0	0	0	10	NA	NA	NA	NA	NA	NA	NA	NA	NA	20.21	41.72	26.81	87.1	6.71	135	7.96	NA	NA	NA	NA	NA	NA	NA	NA	NA	NA	NA	NA	NA	NA	NA	NA	NA	3	1	int	0	0	0	0	NullNull	NA	NA
379	4-3-5	2008-10-01 07:21:59	30	30	0	10	46.5	57.5	43.6	46.4	32	NA	NA	NA	NA	20.23	41.42	26.62	88.6	6.84	135	7.97	NA	NA	NA	NA	NA	NA	NA	NA	NA	NA	NA	NA	NA	NA	NA	NA	NA	3	1	int	0	0	0	0	NullNull	NA	NA
380	4-3-4	2008-10-01 07:25:00	40	40	0	0	55.4000015258789	37.2	48.4	77.6	62	NA	NA	NA	NA	20.25	41.18	26.41	89.5	6.93	130	7.98	NA	7	891	NA	1.08249998092651	0.987299978733063	NA	NA	NA	NA	NA	NA	NA	NA	NA	NA	NA	3	1	int	0	0	0	0	NullNull	137.72647257328	125.614176294208
381	4-3-3	2008-10-01 07:31:59	80	80	0	0	81.1999969482422	91.2	49.4	69.7	50.3	NA	NA	NA	NA	20.26	41.19	26.43	87.7	6.79	130	8	NA	NA	NA	NA	NA	NA	NA	NA	NA	NA	NA	NA	NA	NA	NA	NA	NA	3	1	int	0	0	0	0	NullNull	NA	NA
382	4-3-2	2008-10-01 07:36:00	70	70	0	0	74.8000030517578	77.9	72.5	67	47	NA	NA	NA	NA	20.2	41.17	26.42	85.7	6.65	140	7.99	NA	NA	NA	NA	NA	NA	NA	NA	NA	NA	NA	NA	NA	NA	NA	NA	NA	3	1	ext	0	0	0	0	NullNull	NA	NA
383	4-3-1	2008-10-01 07:40:00	50	50	0	10	54.4000015258789	70.9	58.1	74.1	46.5	NA	NA	NA	NA	20.17	41.16	26.4	85.7	6.65	170	7.99	NA	5	636	NA	0.503600001335144	0.731700003147125	NA	NA	NA	NA	NA	NA	NA	NA	NA	NA	NA	3	1	ext	0	0	0	0	NullNull	64.0730281698704	93.0941914004087
384	4-2-1	2008-10-01 07:52:00	0	0	0	10	NA	NA	NA	NA	NA	NA	NA	NA	NA	20.25	41.15	26.4	88.4	6.81	274	7.99	NA	0	0	NA	NA	NA	NA	NA	NA	NA	NA	NA	NA	NA	NA	NA	NA	3	1	ext	0	0	0	0	NullNull	0	0
385	4-2-2	2008-10-01 07:57:00	0	0	0	5	NA	NA	NA	NA	NA	NA	NA	NA	NA	20.19	41.5	26.66	85.7	6.63	245	8	NA	0	0	NA	NA	NA	NA	NA	NA	NA	NA	NA	NA	NA	NA	NA	NA	3	1	ext	0	0	0	0	NullNull	0	0
373	4-2-3	2008-10-01 08:02:00	0	0	0	20	NA	NA	NA	NA	NA	NA	NA	NA	NA	19.87	41.62	26.76	83.1	6.47	205	7.96	NA	0	0	NA	NA	NA	NA	NA	NA	NA	NA	NA	NA	NA	NA	NA	NA	3	1	int	0	0	0	0	NullNull	0	0
372	4-2-4	2008-10-01 08:05:00	0	0	0	10	NA	NA	NA	NA	NA	NA	NA	NA	NA	20.01	41.6	26.67	85.9	6.67	165	7.99	NA	0	0	NA	NA	NA	NA	NA	NA	NA	NA	NA	NA	NA	NA	NA	NA	3	1	int	0	0	0	0	NullNull	0	0
371	4-2-5	2008-10-01 08:09:00	30	30	0	10	44.5	44.2	44.6	39.6	34	NA	NA	NA	NA	20.08	41.82	26.89	90	6.98	145	8.02	NA	1	127	NA	0.371199995279312	0.0355000011622906	NA	NA	NA	NA	NA	NA	NA	NA	NA	NA	NA	3	1	int	0	0	0	0	NullNull	47.2277753993869	4.51666514787823
370	4-2-6	2008-10-01 08:18:00	5	5	0	0	44	39.5	36.2	38.6	33.9	NA	NA	NA	NA	20.02	41.5	26.72	91.8	7.13	120	8.02	NA	2	254	NA	1.32000005245209	0.142900004982948	NA	NA	NA	NA	NA	NA	NA	NA	NA	NA	NA	3	1	int	0	0	0	0	NullNull	167.943606673479	18.1811676339805
369	4-2-7	2008-10-01 08:26:00	80	80	0	10	58.6100006103516	42.5	70.2	42.4	56.3	NA	NA	NA	NA	20.14	41.89	26.93	94.41	7.31	100	8.05	NA	7	891	NA	0.048200000077486	0.961899995803833	NA	NA	NA	NA	NA	NA	NA	NA	NA	NA	NA	3	1	int	0	0	0	0	NullNull	6.13248600985855	122.382536466122
368	4-2-8	2008-10-01 08:35:59	90	90	0	0	65.0999984741211	54	30	53.4	61.4	NA	NA	y	NA	20.17	41.97	24.97	92.8	7.71	95	8.03	NA	3	382	NA	0.943199992179871	0.738399982452393	NA	NA	NA	NA	NA	NA	NA	NA	NA	NA	NA	3	1	int	0	0	0	0	NullNull	120.003335005045	93.9466297674179
367	4-2-9	2008-10-01 08:44:00	0	0	0	5	NA	NA	NA	NA	NA	NA	NA	NA	NA	19.81	44.23	28.24	93.5	7.21	100	8.06	NA	NA	NA	NA	NA	NA	NA	NA	NA	NA	NA	NA	NA	NA	NA	NA	NA	3	1	ext	0	0	0	0	NullNull	NA	NA
366	4-2-10	2008-10-01 08:47:00	0	0	0	0	NA	NA	NA	NA	NA	NA	NA	NA	NA	19.29	44.34	28.69	94.4	7.28	95	8.07	NA	NA	NA	NA	NA	NA	NA	NA	NA	NA	NA	NA	NA	NA	NA	NA	NA	3	1	ext	0	0	0	0	NullNull	NA	NA
365	4-1-10	2008-10-01 08:57:00	0	0	0	0	NA	NA	NA	NA	NA	NA	NA	NA	NA	19.81	44.51	28.82	95.1	7.57	115	8.08	NA	0	0	NA	NA	NA	NA	NA	NA	NA	NA	NA	NA	NA	NA	NA	NA	3	1	ext	0	0	0	0	NullNull	0	0
364	4-1-9	2008-10-01 09:01:59	40	40	0	0	28	54.5	44.2	49.6	53.8	NA	NA	NA	NA	19.87	44.42	78.79	95.8	7.37	NA	8.06	NA	1	127	NA	0.52590000629425	0.162799999117851	NA	NA	NA	NA	NA	NA	NA	NA	NA	NA	NA	3	1	ext	0	0	0	0	NullNull	66.9102578008175	20.7130438877642
363	4-1-8	2008-10-01 09:08:59	30	30	0	0	32	30	12.7	26.5	NA	NA	NA	NA	NA	19.81	42.08	26.07	98.2	7.59	115	8.07	NA	NA	NA	NA	NA	NA	NA	NA	NA	NA	NA	NA	NA	NA	NA	NA	NA	3	1	int	0	0	0	0	NullNull	NA	NA
362	4-1-7	2008-10-01 09:11:59	0	0	0	0	NA	NA	NA	NA	NA	NA	NA	NA	NA	20.19	42.01	27.07	95.2	7.35	100	8.05	NA	0	0	NA	NA	NA	NA	NA	NA	NA	NA	NA	NA	NA	NA	NA	NA	3	1	int	0	0	0	0	NullNull	0	0
361	4-1-6	2008-10-01 09:14:59	50	50	0	5	NA	NA	NA	NA	NA	NA	NA	NA	NA	20.08	41.92	26.98	95.4	NA	NA	NA	NA	5	636	NA	0.567700028419495	0.610199987888336	NA	NA	NA	NA	NA	NA	NA	NA	NA	NA	NA	3	1	int	0	0	0	0	NullNull	72.2284746158123	77.635744459033
360	4-1-5	2008-10-01 09:23:00	80	80	0	5	64.8000030517578	81.2	79.6	70	63.6	NA	NA	NA	NA	20.64	42.01	26.02	92.4	7.58	145	8.07	NA	7	891	NA	0.381300002336502	0.328299999237061	NA	NA	NA	NA	NA	NA	NA	NA	NA	NA	NA	3	1	int	0	0	0	0	NullNull	48.5127992972732	41.7696089029312
359	4-1-4	2008-10-01 09:32:00	90	90	0	0	62.0999984741211	63.6	40.3	50.9	85.7	NA	NA	NA	NA	19.24	42.14	27.12	90.6	7.08	150	7.99	NA	3	382	NA	0.683700025081635	0.919399976730347	NA	NA	NA	NA	NA	NA	NA	NA	NA	NA	NA	3	1	int	0	0	0	0	NullNull	86.9871541911364	116.975259039402
387	4-1-2	2008-10-01 09:48:00	20	20	0	10	47.2000007629395	38.4	56.4	51.7	NA	NA	NA	NA	NA	19.91	41.9	26.98	100.4	7.81	160	8.08	NA	4	509	NA	0.205300003290176	0.330199986696243	NA	NA	NA	NA	NA	NA	NA	NA	NA	NA	NA	3	1	ext	0	0	0	0	NullNull	26.1203194186091	42.011344307363
358	4-1-3	2008-10-01 09:48:00	80	80	0	10	71.1999969482422	65.6	64.2	56.7	58.4	NA	NA	NA	NA	19.9	42	28.08	96.2	7.58	150	8.07	NA	1	127	NA	0.277599990367889	1.74880003929138	NA	NA	NA	NA	NA	NA	NA	NA	NA	NA	NA	3	1	int	0	0	0	0	NullNull	35.3190467745066	222.499828999043
386	4-1-1	2008-10-01 09:55:00	0	0	0	0	NA	NA	NA	NA	NA	NA	NA	NA	NA	20.04	41.92	26.97	93.8	7.27	230	8.05	NA	0	0	NA	NA	NA	NA	NA	NA	NA	NA	NA	NA	NA	NA	NA	NA	3	1	ext	0	0	0	0	NullNull	0	0
344	3-1-1	2008-10-07 07:54:00	0	0	0	0	NA	NA	NA	NA	NA	NA	NA	NA	NA	15.49	33.31	20.9	98.9	8.67	115	8.14	NA	0	0	NA	NA	NA	NA	NA	NA	NA	NA	NA	NA	NA	NA	NA	NA	3	1	ext	0	0	0	0	NullNull	0	0
345	3-1-2	2008-10-07 07:57:00	20	10	10	0	33.0999984741211	30.4	15.7	NA	NA	NA	NA	NA	NA	15.35	33.18	20.82	99.4	8.76	100	8.17	NA	NA	NA	NA	NA	NA	NA	NA	NA	NA	NA	NA	NA	NA	NA	NA	NA	3	1	ext	0	0	0	0	NullNull	NA	NA
346	3-1-3	2008-10-07 08:00:00	5	5	0	0	27	29	11.8	NA	NA	NA	NA	NA	NA	15.16	33.13	20.78	98.6	8.72	115	8.15	NA	3	382	NA	0.0544000007212162	0.132400006055832	NA	NA	NA	NA	NA	NA	NA	NA	NA	NA	NA	3	1	int	0	0	0	0	NullNull	6.92131209176034	16.8452527704835
347	3-1-4	2008-10-07 08:06:59	0	0	0	0	NA	NA	NA	NA	NA	NA	NA	NA	NA	15.24	32.79	20.55	97.9	8.64	135	8.15	NA	0	0	NA	NA	NA	NA	NA	NA	NA	NA	NA	NA	NA	NA	NA	NA	3	1	int	0	0	0	0	NullNull	0	0
348	3-1-5	2008-10-07 08:12:00	0	0	0	0	NA	NA	NA	NA	NA	NA	NA	NA	NA	15.26	32.76	20.52	93.6	8.25	135	8.16	NA	0	0	NA	NA	NA	NA	NA	NA	NA	NA	NA	NA	NA	NA	NA	NA	3	1	int	0	0	0	0	NullNull	0	0
350	3-1-7	2008-10-07 08:19:00	60	40	20	0	15	20.9	17.6	23.6	29.2	NA	NA	NA	NA	15.37	32.76	20.53	87.1	7.68	100	8.17	NA	1	127	NA	0.0958999991416931	0.0599999986588955	NA	NA	NA	NA	NA	NA	NA	NA	NA	NA	NA	3	1	int	0	0	0	0	NullNull	12.2013568907976	7.63379982937127
403	3-1-8	2008-10-07 08:26:00	20	10	10	0	27.2000007629395	26.2	19.4	18.7	30.5	NA	NA	NA	NA	15.62	32.55	20.39	88.3	7.76	85	8.2	NA	NA	NA	NA	NA	NA	NA	NA	NA	NA	NA	NA	NA	NA	NA	NA	NA	3	1	int	0	0	0	0	NullNull	NA	NA
402	3-1-9	2008-10-07 08:32:00	20	10	10	0	26.2999992370605	20.5	24.7	29.5	16	NA	NA	NA	NA	15.66	32.34	20.24	88.7	7.8	90	8.17	NA	NA	NA	NA	NA	NA	NA	NA	NA	NA	NA	NA	NA	NA	NA	NA	NA	3	1	ext	0	0	0	0	NullNull	NA	NA
401	3-1-10	2008-10-07 08:37:00	90	90	0	0	41.2000007629395	33.9	26.8	40.7	35	NA	NA	NA	NA	15.54	32.32	20.23	87.2	7.7	110	8.16	NA	NA	NA	NA	NA	NA	NA	NA	NA	NA	NA	NA	NA	NA	NA	NA	NA	3	1	ext	0	0	0	0	NullNull	NA	NA
400	3-2-10	2008-10-07 08:50:00	10	0	10	10	NA	NA	NA	NA	NA	NA	NA	n	NA	14.96	32.47	20.33	96	8.49	75	8.19	NA	0	0	NA	NA	NA	NA	NA	NA	NA	NA	NA	NA	NA	NA	NA	NA	3	1	ext	0	0	0	0	NullNull	0	0
399	3-2-9	2008-10-07 08:57:00	40	10	30	0	20.7000007629395	11	13.2	12.1	NA	NA	NA	n	NA	15.32	32.42	20.3	78.2	8.69	80	8.23	NA	NA	NA	NA	NA	NA	NA	NA	NA	NA	NA	NA	NA	NA	NA	NA	NA	3	1	ext	0	0	0	0	NullNull	NA	NA
398	3-2-8	2008-10-07 09:00:00	65	60	5	0	34.2000007629395	29.5	22.6	17.6	17	NA	NA	y	NA	15.43	32.41	20.29	104	9.12	70	8.26	NA	NA	NA	NA	NA	NA	NA	NA	NA	NA	NA	NA	NA	NA	NA	NA	NA	3	1	int	0	0	0	0	NullNull	NA	NA
351	3-2-7	2008-10-07 09:11:59	90	90	0	0	45.2000007629395	30.5	29.2	37	32.7	NA	NA	n	NA	15.48	32.48	20.34	105.3	9.28	50	8.27	NA	4	509	NA	0.0728000029921532	0.409700006246567	NA	NA	NA	NA	NA	NA	NA	NA	NA	NA	NA	3	1	int	0	0	0	0	NullNull	9.26234438069165	52.1261317947507
349	3-1-6	2008-10-07 09:16:00	0	0	0	0	NA	NA	NA	NA	NA	NA	NA	NA	NA	15.33	33.07	20.53	89.8	2.85	160	8.17	NA	0	0	NA	NA	NA	NA	NA	NA	NA	NA	NA	NA	NA	NA	NA	NA	3	1	int	0	0	0	0	NullNull	0	0
352	3-2-6	2008-10-07 09:17:00	90	90	0	0	34.2000007629395	30.8	37.5	37.6	NA	NA	NA	n	NA	15.74	32.72	20.5	110.4	9.64	55	8.27	NA	13	1654	NA	0.240799993276596	0.742999970912933	NA	NA	NA	NA	NA	NA	NA	NA	NA	NA	NA	3	1	int	0	0	0	0	NullNull	30.6369831445813	94.5318862992525
353	3-2-5	2008-10-07 09:27:59	90	90	0	0	49.0999984741211	44.2	44.7	46.2	47	NA	NA	y	NA	15.24	32.5	20.32	107.5	9.59	55	8.28	NA	0	0	NA	0.0120000001043081	0.0419000014662743	NA	NA	NA	NA	NA	NA	NA	NA	NA	NA	NA	3	1	int	0	0	0	0	NullNull	1.52676001327112	5.33093718655407
354	3-2-4	2008-10-07 09:32:00	90	90	0	0	33.2000007629395	39.2	33.2	31.5	19.2	NA	NA	n	NA	15.4	32.6	20.43	111.1	9.79	55	8.32	NA	17	2163	NA	0.666899979114532	1.40349996089935	NA	NA	NA	NA	NA	NA	NA	NA	NA	NA	NA	3	1	int	0	0	0	0	NullNull	84.849684342742	178.567300025225
355	3-2-3	2008-10-07 09:40:59	90	90	0	0	25.6000003814697	31.2	44.6	32.3	40.1	NA	NA	n	NA	15.52	32.6	20.43	105.2	9.26	65	8.28	NA	0	0	NA	0.272000014781952	0.129399999976158	NA	NA	NA	NA	NA	NA	NA	NA	NA	NA	NA	3	1	int	0	0	0	0	NullNull	34.6065618807077	16.4635619969666
356	3-2-2	2008-10-07 09:48:00	15	10	5	0	22.5	15.6	13	10.4	15.4	NA	NA	Y	NA	15.6	32.64	20.44	104.8	9.19	65	8.26	NA	NA	NA	NA	NA	NA	NA	NA	NA	NA	NA	NA	NA	NA	NA	NA	NA	3	1	ext	0	0	0	0	NullNull	NA	NA
357	3-2-1	2008-10-07 09:53:00	20	10	10	0	21.1000003814697	9.6	NA	NA	NA	NA	NA	y	NA	15.6	33.02	20.7	100.8	8.84	110	8.23	NA	4	509	NA	0.0362999998033047	0.514299988746643	NA	NA	NA	NA	NA	NA	NA	NA	NA	NA	NA	3	1	ext	0	0	0	0	NullNull	4.61844897497445	65.4343875682354
388	3-3-1	2008-10-07 10:08:00	0	0	0	0	NA	NA	NA	NA	NA	NA	NA	n	NA	16.4	34.16	21.5	101.7	8.77	120	8.29	NA	0	0	NA	NA	NA	NA	NA	NA	NA	NA	NA	NA	NA	NA	NA	NA	3	1	ext	0	0	0	0	NullNull	0	0
389	3-3-2	2008-10-07 10:09:00	10	10	0	0	32.7999992370605	33.7	24.4	33.1	23.4	NA	NA	n	NA	15.75	33.9	21.32	106.8	93	120	8.29	NA	NA	NA	NA	NA	NA	NA	NA	NA	NA	NA	NA	NA	NA	NA	NA	NA	3	1	ext	0	0	0	0	NullNull	NA	NA
390	3-3-3	2008-10-07 10:12:59	0	0	0	0	NA	NA	NA	NA	NA	NA	NA	n	NA	15.6	33.6	20.9	98.3	8.6	160	8.19	NA	0	0	NA	NA	NA	NA	NA	NA	NA	NA	NA	NA	NA	NA	NA	NA	3	1	int	0	0	0	0	NullNull	0	0
391	3-3-4	2008-10-07 10:17:00	10	5	5	0	18.3999996185303	17.2	22.7	12.17	NA	NA	NA	n	NA	15.8	32.27	20.89	104.3	9.07	80	8.23	NA	0	0	NA	NA	NA	NA	NA	NA	NA	NA	NA	NA	NA	NA	NA	NA	3	1	int	0	0	0	0	NullNull	0	0
393	3-3-6	2008-10-07 10:30:00	40	20	20	0	23.6000003814697	28.7	19.2	31.2	25.2	NA	NA	n	NA	15.89	33.45	21.01	106.8	9.22	85	8.2	NA	NA	NA	NA	NA	NA	NA	NA	NA	NA	NA	NA	NA	NA	NA	NA	NA	3	1	int	0	0	0	0	NullNull	NA	NA
392	3-3-5	2008-10-07 10:34:00	10	0	10	0	NA	NA	NA	NA	NA	NA	NA	n	NA	15.88	33.39	20.96	104.6	9.11	80	8.26	NA	0	0	NA	NA	NA	NA	NA	NA	NA	NA	NA	NA	NA	NA	NA	NA	3	1	int	0	0	0	0	NullNull	0	0
394	3-3-7	2008-10-07 10:34:00	0	0	0	0	NA	NA	NA	NA	NA	NA	NA	n	NA	15.51	33.04	20.72	98.6	8.66	140	8.2	NA	0	0	NA	NA	NA	NA	NA	NA	NA	NA	NA	NA	NA	NA	NA	NA	3	1	int	0	0	0	0	NullNull	0	0
395	3-3-8	2008-10-07 10:37:00	80	80	0	0	30.5	17.81	22.1	31.9	25	NA	NA	y	NA	14.78	32.7	20.48	95	8.48	100	8.07	NA	5	636	NA	0.13230000436306	0.675100028514862	NA	NA	NA	NA	NA	NA	NA	NA	NA	NA	NA	3	1	int	0	0	0	0	NullNull	16.8325295551121	85.8929766279459
396	3-3-9	2008-10-07 10:46:00	0	0	0	0	NA	NA	NA	NA	NA	NA	NA	n	NA	15.12	32.49	20.34	93.8	8.31	125	8.07	NA	NA	NA	NA	NA	NA	NA	NA	NA	NA	NA	NA	NA	NA	NA	NA	NA	3	1	ext	0	0	0	0	NullNull	NA	NA
397	3-3-10	2008-10-07 10:50:59	0	0	0	20	NA	NA	NA	NA	NA	NA	NA	n	NA	15.44	32.61	20.48	103.8	9.11	90	8.22	NA	0	0	NA	NA	NA	NA	NA	NA	NA	NA	NA	NA	NA	NA	NA	NA	3	1	ext	0	0	0	0	NullNull	0	0
439	npi-1	2008-10-15 00:00:00	0	0	0	0	0	0	0	0	0	NA	NA	NA	NA	20.21	0	29.42	113.8	8.67	115	8.12	NA	0	0	0	0	0	0	0	0	0	0	0	0	0	0	0	0	3	1	NA	0	0	0	0	NA	0	0
440	npi-2	2008-10-15 00:00:00	0	0	0	0	0	0	0	0	0	NA	NA	NA	NA	19.6	0	28.98	96.4	7.45	120	8.16	NA	0	0	0	0	0	0	0	0	0	0	0	0	0	0	0	0	3	1	NA	0	0	0	0	NA	0	0
441	npi-3	2008-10-15 00:00:00	0	0	0	0	0	0	0	0	0	NA	NA	NA	NA	19.41	0	27.62	91.9	7.17	105	8.16	NA	0	0	0	0	0	0	0	0	0	0	0	0	0	0	0	0	3	1	NA	0	0	0	0	NA	0	0
442	npi-4	2008-10-15 00:00:00	0	0	0	0	0	0	0	0	0	NA	NA	NA	NA	19.37	0	16.71	99	7.7	115	8.15	NA	0	0	0	0	0	0	0	0	0	0	0	0	0	0	0	0	3	1	NA	0	0	0	0	NA	0	0
443	npi-5	2008-10-15 00:00:00	0	0	0	0	0	0	0	0	0	NA	NA	NA	NA	19.49	0	27.97	122.3	9.51	80	8.28	NA	0	0	0	0	0	0	0	0	0	0	0	0	0	0	0	0	3	1	NA	0	0	0	0	NA	0	0
444	npi-6	2008-10-15 00:00:00	0	0	0	0	0	0	0	0	0	NA	NA	NA	NA	18.9	0	26.1	87.9	6.99	150	8.19	NA	0	0	0	0	0	0	0	0	0	0	0	0	0	0	0	0	3	1	NA	0	0	0	0	NA	0	0
445	npi-7	2008-10-15 00:00:00	0	0	0	0	0	0	0	0	0	NA	NA	NA	NA	18.72	0	24.82	94.9	7.61	170	8.11	NA	0	0	0	0	0	0	0	0	0	0	0	0	0	0	0	0	3	1	NA	0	0	0	0	NA	0	0
446	npi-8	2008-10-15 00:00:00	0	0	0	0	0	0	0	0	0	NA	NA	NA	NA	18.57	0	21	102.2	8.43	145	8.22	NA	0	0	0	0	0	0	0	0	0	0	0	0	0	0	0	0	3	1	NA	0	0	0	0	NA	0	0
447	npi-9	2008-10-15 00:00:00	0	0	0	0	0	0	0	0	0	NA	NA	NA	NA	18.48	0	19.9	95.1	7.92	85	8.12	NA	0	0	0	0	0	0	0	0	0	0	0	0	0	0	0	0	3	1	NA	0	0	0	0	NA	0	0
448	npi-910	2008-10-15 00:00:00	0	0	0	0	0	0	0	0	0	NA	NA	NA	NA	18.78	0	25.29	95.8	7.67	130	8.16	NA	0	0	0	0	0	0	0	0	0	0	0	0	0	0	0	0	3	1	NA	0	0	0	0	NA	0	0
430	NA	2008-10-15 07:37:00	0	0	0	0	NA	NA	NA	NA	NA	NA	NA	NA	NA	18.78	39.44	25.29	95.8	7.67	130	8.16	depth measured by depth finder forgot	0	NA	0	0	0	0	0	0	0	0	0	0	0	0	0	0	3	1	NA	0	0	0	0	NA	0	0
438	NA	2008-10-15 08:47:00	0	0	0	0	NA	NA	NA	NA	NA	NA	NA	NA	NA	18.48	31.84	19.9	95.1	7.92	85	8.12	seagras is present	0	NA	0	0	0	0	0	0	0	0	0	0	0	0	0	0	3	1	NA	0	0	0	0	NA	0	0
437	NA	2008-10-15 09:11:00	0	0	0	0	NA	NA	NA	NA	NA	NA	NA	NA	NA	18.57	33.43	21	102.2	8.43	145	8.22	seagrass is present	0	NA	0	0	0	0	0	0	0	0	0	0	0	0	0	0	3	1	NA	0	0	0	0	NA	0	0
436	NA	2008-10-15 09:33:00	0	0	0	0	NA	NA	NA	NA	NA	NA	NA	NA	NA	18.72	38.9	24.82	94.9	7.61	170	8.11	seagrass is present	0	NA	0	0	0	0	0	0	0	0	0	0	0	0	0	0	3	1	NA	0	0	0	0	NA	0	0
435	NA	2008-10-15 09:49:59	0	0	0	0	NA	NA	NA	NA	NA	NA	NA	NA	NA	18.9	40.72	26.1	87.9	6.99	150	8.19	seagrass is present	0	NA	0	0	0	0	0	0	0	0	0	0	0	0	0	0	3	1	NA	0	0	0	0	NA	0	0
429	NA	2008-10-15 10:30:00	0	0	0	0	NA	NA	NA	NA	NA	NA	NA	NA	NA	19.49	43.44	27.97	122.3	9.51	80	8.28	NA	0	NA	0	0	0	0	0	0	0	0	0	0	0	0	0	0	3	1	NA	0	0	0	0	NA	0	0
433	NA	2008-10-15 11:03:59	0	0	0	0	NA	NA	NA	NA	NA	NA	NA	NA	NA	19.37	41.56	26.71	99	7.7	115	8.15	seagrass is present	0	NA	0	0	0	0	0	0	0	0	0	0	0	0	0	0	3	1	NA	0	0	0	0	NA	0	0
432	NA	2008-10-15 11:29:00	0	0	0	0	NA	NA	NA	NA	NA	NA	NA	NA	NA	19.41	42.85	27.62	91.9	7.17	105	8.16	seagrass present	0	NA	0	0	0	0	0	0	0	0	0	0	0	0	0	0	3	1	NA	0	0	0	0	NA	0	0
431	NA	2008-10-15 12:04:59	0	0	0	0	NA	NA	NA	NA	NA	NA	NA	NA	NA	19.6	44.61	28.89	96.4	7.45	120	8.16	seagrass present	0	NA	0	0	0	0	0	0	0	0	0	0	0	0	0	0	3	1	NA	0	0	0	0	NA	0	0
434	NA	2008-10-15 13:12:59	0	0	0	0	NA	NA	NA	NA	NA	NA	NA	NA	NA	20.21	45.36	29.42	113.8	8.67	115	8.12	seagrass is present	0	NA	0	0	0	0	0	0	0	0	0	0	0	0	0	0	3	1	NA	0	0	0	0	NA	0	0
[truncated: 8 more columns]
