# Supplementary material for: Synthesizer: Expediting synthesis studies from context-free data with information retrieval techniques
Source: PLoS One. 2017 Apr 24;12(4):e0175860. doi: 10.1371/journal.pone.0175860 (PMC5402950; doi:10.1371/journal.pone.0175860)
Supplement: S1 Dataset — (ZIP) [file pone.0175860.s001.zip › SampleAnnotationsSupplement/ECOLOGY_B/SAV2008.xls]

## Sheet: SAV2008
uniqueid	station_id	Date___Time	Per_Cover_sav	Z_marina	R_Maritima	Per_cover_Macro_Algae	Sav_Height1	Sav_Height2	Sav_Height3	Sav_Height4	Sav_Height5	Boat_Scaring	Grazing	epiphytes	wasting_disease	Temperature	Conductivity	Salinity	DO_per	Do_mg_l	Depth	pH	Comments_on_field_work	Stems_in_Core_z	stems_in_core_z___m_2	Stems_in_Core_r	Leaf_biomass	Root_biomass	Sav_Height1_lab	Sav_Height2_lab	Sav_Height3_lab	Sav_Height4_lab	Sav_Height5_lab	Leaf_width1	Leaf_width2	Leaf_width3	Leaf_width4	Leaf_width5	Turbidity	sample_period	counter	int_ext	levels	utmx	utmy	line	macro_sample	above_ground_grams_m2	below_ground_grams_m2
11	2-3-1	2008-06-05 07:59:00	0	0	0	0										18.33	44.95	28.87	92.5	7.71	280	7.72		0	0															1	1	ext	0	0	0	0	NullNull	0	0
12	2-3-2	2008-06-05 08:07:00	0	0	0	0										18.33	44.6	28.88	88.8	6.95	190	7.776																		1	1	ext	0	0	0	0	NullNull
13	2-3-3	2008-06-05 08:19:00	0	0	0	0										18.32	44.59	28.87	85.9	6.79	145	7.78		0	0			0.007												1	1	int	0	0	0	0	NullNull	0	0.89061
14	2-3-4	2008-06-05 08:26:00	30	30	0	30										18.36	44.55	28.85	84.9	6.71	130	7.79		0	0		0.1519	0.0352												1	1	int	0	0	0	0	NullNull	19.3262	4.4785
15	2-3-5	2008-06-05 08:35:00	0	0	0	0										18.44	44.48	28.79	85.4	6.75	250	7.79	50 mussel cover	0	0															1	1	int	0	0	0	0	NullNull	0	0
96	2-3-6	2008-06-05 08:49:00	0	0	0	0										18.56	44.41	28.75	86.1	6.87	145	7.8																		1	1	int	0	0	0	0	NullNull
97	2-3-7	2008-06-05 08:53:00	30	30	0	70										18.57	44.41	28.75	86.4	6.81	90	7.81																		1	1	int	0	0	0	0	NullNull
98	2-3-8	2008-06-05 09:00:00	75	75	0	25										18.62	44.48	28.74	85.8	6.75	105	7.2																		1	1	int	0	0	0	0	NullNull
99	2-3-9	2008-06-05 09:06:00	0	0	0	0										18.58	44.42	28.75	86.2	6.78	155	7.81		0	0			0												1	1	ext	0	0	0	0	NullNull	0	0
100	2-3-10	2008-06-05 09:14:00	90	90	0	10	47.6	58.5	56.4							18.62	44.43	28.76	89.2	7.03	120	7.84																		1	1	ext	0	0	0	0	NullNull
6	2-2-10	2008-06-05 09:32:00	0	0	0	0										19.01	44.22	28.61	86.2	6.74	175	7.78																		1	1	ext	0	0	0	0	NullNull
7	2-2-9	2008-06-05 09:45:00	0	0	0	0										19.01	44.21	28.6	85.2	6.66	170	7.79		0	0															1	1	ext	0	0	0	0	NullNull	0	0
8	2-2-8	2008-06-05 09:53:00	0	0	0	100										18.97	44.31	28.68	90.4	7.08	165	7.82		0	0															1	1	int	0	0	0	0	NullNull	0	0
9	2-2-7	2008-06-05 10:03:00	0	0	0	0										18.8	44.44	28.77	92.6	7.26	170	7.86		0	0															1	1	int	0	0	0	0	NullNull	0	0
10	2-2-6	2008-06-05 10:12:00	0	0	0	0										18.88	44.46	28.79	96.3	7.55	165	7.88		0	0			0.1045												1	1	int	0	0	0	0	NullNull	0	13.2955
81	2-2-5	2008-06-05 10:21:00	0	0	0	5										18.82	44.56	28.85	100.7	7.9	145	7.92		0	0			0.1754												1	1	int	0	0	0	0	NullNull	0	22.3161
82	2-2-4	2008-06-05 10:29:00	0	0	0	100										19	44.42	28.74	93	7.26	130	7.84		0	0															1	1	int	0	0	0	0	NullNull	0	0
3	2-2-3	2008-06-05 10:39:00	0	0	0	0										18.11	44.86	29.06	92.7	7.36	90	7.86		0	0		0.0344	0.3098												1	1	int	0	0	0	0	NullNull	4.37671	39.4159
4	2-2-2	2008-06-05 10:47:00	5	5	0	0										17.96	44.93	29.12	91.71	7.29	80	7.85		0	0		0	0												1	1	ext	0	0	0	0	NullNull	0	0
5	2-2-1	2008-06-05 10:56:00	0	0	0	0										17.77	44.95	29.14	89.5	7.15	105	7.83		0	0		0	0												1	1	ext	0	0	0	0	NullNull	0	0
61	2-1-1	2008-06-05 11:10:00	0	0	0	0										19.53	43.58	28.14	93.5	7.75	230	7.84																		1	1	ext	0	0	0	0	NullNull
62	2-1-2	2008-06-05 11:16:00	0	0	0	0										19.79	43.4	28.02	93.9	7.25	170	7.8																		1	1	ext	0	0	0	0	NullNull
63	2-1-3	2008-06-05 11:22:00	25	25	0	75	56.4	42	32.3	27.4	38.7					19.94	43.41	28.02	96.5	7.4	185	7.86	Not core but hand sampe	6	763		3.3079	5.3431												1	1	int	0	0	0	0	NullNull	420.864	679.803
64	2-1-4	2008-06-05 11:35:00	0	0	0	30										20.13	43.36	27.98	96.4	7.4	190	7.9		0	0															1	1	int	0	0	0	0	NullNull	0	0
65	2-1-5	2008-06-05 11:43:00	5	5	0	50										20.07	43.49	28.01	96.5	7.41	200	7.89		0	0															1	1	int	0	0	0	0	NullNull	0	0
66	2-1-6	2008-06-05 11:52:00	70	70	0	30	45.7	28.6	34.2	45.3	36.5					20.11	43.46	28.06	96.6	7.43	175	7.92		0	0		0.135	1.4093												1	1	int	0	0	0	0	NullNull	17.1761	179.305
67	2-1-7	2008-06-05 12:03:00	0	0	0	0										20.19	43.42	28.03	94.3	7.27	145	7.9	Patchy zostera nearby	0	0															1	1	int	0	0	0	0	NullNull	0	0
68	2-1-8	2008-06-05 12:15:00	0	0	0	0										20.34	43.4	28	94.1	7.21	130	7.91																		1	1	int	0	0	0	0	NullNull
69	2-1-9	2008-06-05 12:15:00	80	80	0	20										20.36	43.33	27.96	93.1	7.11	145	7.91																		1	1	ext	0	0	0	0	NullNull
70	2-1-10	2008-06-05 12:26:00	0	0	0	0										20.33	43.4	28.02	92.3	7.05	174	7.9		0	0															1	1	ext	0	0	0	0	NullNull	0	0
35	1-1-10	2008-06-06 01:25:00	5	5	0	0	29.5	15.8	18.1							21.74		27.85	109.6	8.13	210	8.3																		1	1	ext	0	0	0	0	NullNull
46	1-3-1	2008-06-06 08:50:00	0	0	0	0										20.24		28.16	90.1	6.87		7.9		0	0															1	1	ext	0	0	0	0	NullNull	0	0
47	1-3-2	2008-06-06 08:58:00	0	0	0	5										20.25		28.19	88.6	6.74		8.11		0	0															1	1	ext	0	0	0	0	NullNull	0	0
48	1-3-3	2008-06-06 09:06:00	0	0	0	5										20.25		28.22	80.59	6.58	140	8.1																		1	1	int	0	0	0	0	NullNull
49	1-3-4	2008-06-06 09:12:00	30	30	0	5	53.5	38.7	39.1	26.9	24.2					20.28		28.23	87.6	6.68	140	8.08																		1	1	int	0	0	0	0	NullNull
50	1-3-5	2008-06-06 09:21:00	100	100	0	0	45	83.7	74.4	61.3	47.1					20.29		28.19	91	6.95	150	8																		1	1	int	0	0	0	0	NullNull
41	1-3-6	2008-06-06 09:27:00	75	75	0	5	32.5	36	43.9	37.8	33					20.32		28.22	93.2	7	145	8.09		2	254		0.0894	0.8618												1	1	int	0	0	0	0	NullNull	11.3744	109.647
42	1-3-7	2008-06-06 09:37:00	90	90	0	5	44	35.6	34.5	39.9	38.5					20.41		28.19	93	7.09	135	8.15		5	636		0.2923	3.3346												1	1	int	0	0	0	0	NullNull	37.1893	424.261
43	1-3-8	2008-06-06 09:47:00	50	50	0	20	34.1	31.5	27.3	28.6	18.9					20.39		28.18	93	7.09	135	8.15		4	509		0.0898	2.9052												1	1	int	0	0	0	0	NullNull	11.4253	369.629
44	1-3-9	2008-06-06 10:02:00	30	30	0	70	31	39.5	24	22.9	29.8					20.36		28.16	92.42	6.99	140	8.08																		1	1	ext	0	0	0	0	NullNull
45	1-3-10	2008-06-06 10:10:00	5	5	0	5	37.6	36.4	22.2	14.6	20.4					20.36		28.13	88.97	6.78	165	8.08		0	0															1	1	ext	0	0	0	0	NullNull	0	0
51	1-2-10	2008-06-06 10:26:00	0	0	0	5										20.03		27.74	89.8	6.77	160	8.13		0	0															1	1	ext	0	0	0	0	NullNull	0	0
52	1-2-9	2008-06-06 10:36:00	0	0	0	5										20.98		27.8	93.6	7.04	145	8.19																		1	1	ext	0	0	0	0	NullNull
28	1-2-8	2008-06-06 10:44:00	0	0	0	50										20.88		27.96	98.5	7.46	160	8.25		0	0															1	1	int	0	0	0	0	NullNull	0	0
29	1-2-7	2008-06-06 10:52:00	75	75	0	25	21	24.4	18.2	16.9	18.6					20.78		28.04	106.1	8.08		8.37		3	382		0.1526	0.71												1	1	int	0	0	0	0	NullNull	19.4153	90.3333
30	1-2-6	2008-06-06 11:06:00	50	50	0	50	19	31	16	29.2	21.5					20.63		28.2	111.2	8.5	130	8.36		9	1145		0.3059	0.9978												1	1	int	0	0	0	0	NullNull	38.9197	126.95
71	1-2-5	2008-06-06 11:24:00	50	50	0	50	23.5	19.4	20.4	17	21.2					20.59		28.2	116.3	8.98	125	8.3		1	127		0.0851	0.3137												1	1	int	0	0	0	0	NullNull	10.8273	39.912
72	1-2-4	2008-06-06 11:34:00	75	75	0	25	47.4	39	43.2	34.4	32.9					20.38		28.35	102.4	7.74	135	8.12		6	763		0.1649	0.7847												1	1	int	0	0	0	0	NullNull	20.9802	99.8374
73	1-2-3	2008-06-06 11:45:00	90	90	0	0	44	48.1	43.8	44.5	46					20		28.35	99.1	7.54	155	8.13		1	127		0.0152	0.1418												1	1	int	0	0	0	0	NullNull	1.9339	18.0412
75	1-2-1	2008-06-06 11:56:00	0	0	0	0										20.5		28.08	107	7.6	150	8.02																		1	1	ext	0	0	0	0	NullNull
74	1-2-2	2008-06-06 12:04:00	50	50	0	0	35.9	35.4	34.1	15.2	36.9					20.45		28.11	99.5	7.25	155	7.98																		1	1	ext	0	0	0	0	NullNull
36	1-1-1	2008-06-06 12:24:00	0	0	0	0										22.79		28.28	107.8	8.08	180	8.11		0	0															1	1	ext	0	0	0	0	NullNull	0	0
37	1-1-2	2008-06-06 12:25:00	0	0	0	0										20.9		28.22	105	7.95	180	8.16																		1	1	ext	0	0	0	0	NullNull
38	1-1-3	2008-06-06 12:28:00	0	0	0	5										20.8		28.13	102.1	7.71	185	8.19		0	0															1	1	int	0	0	0	0	NullNull	0	0
39	1-1-4	2008-06-06 12:34:00	70	70	0	0	24.6	31.3	42.8	30.4	31.1					20.93		28.12	107.8	8.14	170	8.27		1	127		0.1837	1.0021												1	1	int	0	0	0	0	NullNull	23.3722	127.497
40	1-1-5	2008-06-06 12:45:00	30	30	0	10	28	27.5	22.3	34.4	26.6					21.02		28.1	111.2	8.4	160	8.32		9	1145		0.7514	0.8358												1	1	int	0	0	0	0	NullNull	95.6006	106.339
31	1-1-6	2008-06-06 12:54:00	80	80	0	5	36	18.1	19.7	24.4	16.9					21.13		28.13	117.8	8.85	145	8.39		4	509		0.1443	1.046												1	1	int	0	0	0	0	NullNull	18.3593	133.083
33	1-1-8	2008-06-06 13:06:00	20	20	0	20	24.6	25.7	28.5	29.1	24.6					21.27		28.15	120.1	9.03	140	8.39		2	254		0.0554	0.5901												1	1	int	0	0	0	0	NullNull	7.0845	75.0748
32	1-1-7	2008-06-06 13:12:00	0	0	0	0	32.5	31	24.3	28.8	27.7					21.46		28.12	119.6	9	145	8.4		0																1	1	int	0	0	0	0	NullNull	0	0
34	1-1-9	2008-06-06 13:17:00	20	20	0	30	31.1	26.7	26.4	27.6	26					21.68		28.06	122.3	9.18	150	8.44		0	0															1	1	ext	0	0	0	0	NullNull	0	0
101	4-3-10	2008-06-09 09:20:00	0	0	0	0										25.34		28.24	98.1	6.87		8.15																		1	1	ext	0	0	0	0	NullNull
102	4-3-9	2008-06-09 09:26:00	0	0	0	0										25.61		28.17	100.5	6.98	115	8.14		0	0															1	1	ext	0	0	0	0	NullNull	0	0
103	4-3-8	2008-06-09 09:33:00	0	0	0	0										25.83		28.09	101.6	7.04	115	8.16																		1	1	int	0	0	0	0	NullNull
104	4-3-7	2008-06-09 09:36:00	0	0	0	0										25.4		28.12	104.7	7.21	115	8.17																		1	1	int	0	0	0	0	NullNull
105	4-3-6	2008-06-09 09:42:00	0	0	0	0										26		28.09	106.9	7.4	115	8.2																		1	1	int	0	0	0	0	NullNull
106	4-3-5	2008-06-09 09:45:00	0	0	0	0										25.86		28.27	109.8	7.6	115	8.21																		1	1	int	0	0	0	0	NullNull
107	4-3-4	2008-06-09 09:48:00	25	25	0	50	46.5	52.7	40.4	45.3	40.8					26.1		28.15	105.1	7.26	110	8.19		1	127		1.0294	0												1	1	int	0	0	0	0	NullNull	130.971	0
108	4-3-3	2008-06-09 10:06:00	50	50	0	50	51	47.3	31.3	51.4	43.8					26.11		28.14	107.4	7.32	110	8.15																		1	1	int	0	0	0	0	NullNull
109	4-3-2	2008-06-09 10:12:00	25	25	0	75	43.1	46.4	21.2	46.2	39.3					25.62		28.35	100.2	7.02	115	8.19																		1	1	ext	0	0	0	0	NullNull
110	4-3-1	2008-06-09 10:18:00	50	50	0	50	44.5	23.6	25.7	34	39.7					25.18		28.41	100.3	7.02	150	8.17		2	254		0.2672	0.9801												1	1	ext	0	0	0	0	NullNull	33.9959	124.698
160	4-2-1	2008-06-09 10:31:00	0	0	0	0										26.67		27.79	98.9	6.76	250	8.08		0	0															1	1	ext	0	0	0	0	NullNull	0	0
159	4-2-2	2008-06-09 10:38:00	0	0	0	5										26.78		27.79	98.9	6.75	210	8.09		0	0															1	1	ext	0	0	0	0	NullNull	0	0
158	4-2-3	2008-06-09 10:45:00	5	5	0	95	24.3	22.6								24.9		28.36	97.7	6.84	170	8.12		0	0		0.1341	0.2568												1	1	int	0	0	0	0	NullNull	17.0615	32.6727
157	4-2-4	2008-06-09 10:52:00	0	0	0	0										24.83		28.48	105	7	140	8.14		0	0															1	1	int	0	0	0	0	NullNull	0	0
156	4-2-5	2008-06-09 11:02:00	0	0	0	0	22	19.3								25.27		28.42	104.5	7.3	110	8.15		0	0															1	1	int	0	0	0	0	NullNull	0	0
155	4-2-6	2008-06-09 11:07:00	5	5	0	10	24.7	25.1	19	26	21.9					25.59		28.42	110.8	7.71	85	8.18		0	0			0.0567												1	1	int	0	0	0	0	NullNull	0	7.21394
154	4-2-7	2008-06-09 11:18:00	5	5	0	25	29.8	29.9	24.9	18	14.8					25.79		28.56	140	9.71	75	8.28		0	0		0.0027	0.111												1	1	int	0	0	0	0	NullNull	0.343521	14.1225
153	4-2-8	2008-06-09 11:26:00	5	5	0	95	44.8	31.4	35	22.9	38.7					26.62		28.55	148.1	10.88	60	8.49		0	0		0.095	0.263												1	1	int	0	0	0	0	NullNull	12.0868	33.4615
152	4-2-9	2008-06-09 11:32:00	0	0	0	10										26.39		28.53	135.1	9.52	70	8.3																		1	1	ext	0	0	0	0	NullNull
151	4-2-10	2008-06-09 11:37:00	0	0	0	0										26.99		28.35	116	7.86	55	8.17																		1	1	ext	0	0	0	0	NullNull
141	4-1-10	2008-06-09 12:10:00	0	0	0	5										26.4		28.71	128.5	8.8	95	8.23		0	0															1	1	ext	0	0	0	0	NullNull	0	0
142	4-1-9	2008-06-09 12:16:00	5	5	0	0	26.3	15.4	19.9	13.3	16.1					26.8		28.65	148.9	10.13	90	8.36		0	0			0.1443												1	1	ext	0	0	0	0	NullNull	0	18.3593
143	4-1-8	2008-06-09 12:24:00	10	10	0	90	38	39	70.8	62.3	68.6					27.16		28.6	129.4	8.82	90	8.45																		1	1	int	0	0	0	0	NullNull
144	4-1-7	2008-06-09 12:36:00	0	0	0	0										27.2		28.5	148.3	9.82	65	8.4		0	0															1	1	int	0	0	0	0	NullNull	0	0
145	4-1-6	2008-06-09 12:40:00	25	25	0	75	52.3	56.9	38.3	47.6	60					28.05		28.53	144.4	9.67	95	8.39		0	0		3.0505													1	1	int	0	0	0	0	NullNull	388.115	0
146	4-1-5	2008-06-09 12:48:00	75	75	0	25	74.2	43.2	28.3	55.5	35.4					28.09		28.57	152.1	10.22	105	8.43		6	763		0.8513	2.7878												1	1	int	0	0	0	0	NullNull	108.311	354.692
147	4-1-4	2008-06-09 12:55:00	50	50	0	50	50.2	35.2	44.9	55.6	55					27.05		28.52	142.32	9.65	125	8.37		1	127		0.0686	4.132												1	1	int	0	0	0	0	NullNull	8.72798	525.714
148	4-1-3	2008-06-09 13:02:00	25	25	0	75	37.8	53.2	46	53.5	56.8					26.31		28.33	131.6	9.03	125	8.28		8	1018		0.6156	2.3533												1	1	int	0	0	0	0	NullNull	78.3228	299.41
149	4-1-2	2008-06-09 13:07:00	25	25	0	75	43.6	34.6	41	18.4	44.7					26.88		28.23	138.2	9.41	135	8.31		10	1272		0.8607	2.6649												1	1	ext	0	0	0	0	NullNull	109.507	339.055
150	4-1-1	2008-06-09 13:15:00	0	0	0	100										24.96		28.3	117	8.08	205	8.25		0	0															1	1	ext	0	0	0	0	NullNull	0	0
111	3-3-1	2008-06-11 09:15:00	0	0	0	0										26.86		21.83	84.72	5.99	130	8.09		0	0															1	1	ext	0	0	0	0	NullNull	0	0
112	3-3-2	2008-06-11 09:24:00	90	90	0	0	24.6	34	30.9	34.5	39.8					26.62		22.16	85	6	130	8.1																		1	1	ext	0	0	0	0	NullNull
113	3-3-3	2008-06-11 09:30:00	0	0	0	0										27		21.6	80	5.64	170	8.08		0	0															1	1	int	0	0	0	0	NullNull	0	0
114	3-3-4	2008-06-11 09:34:00	80	80	0	5	24	11.4	23.1	18.6	18.5					26.96		21.7	86.7	6.11	100	8.14		3	382		0.229	0.4991												1	1	int	0	0	0	0	NullNull	29.1357	63.5005
115	3-3-5	2008-06-11 09:38:00	95	90	5	5	22.1	14.3	23.1	22.3	21.7					26.89		21.6	88.4	6.24	95	8.14		6	763		0.3186	5.5118												1	1	int	0	0	0	0	NullNull	40.5355	701.266
116	3-3-6	2008-06-11 09:45:00	50	50	0	45	15.7	14.3	17.6	20.1	21.3					26.83		21.72	88.9	6.27	100	8.15																		1	1	int	0	0	0	0	NullNull
117	3-3-7	2008-06-11 09:48:00	0	0	0	0										26.14		21.91	78	5.51	150	8.03		0	0															1	1	int	0	0	0	0	NullNull	0	0
118	3-3-8	2008-06-11 09:54:00	75	75	0	25	21	20.5	28.1	17.2	26.4					26.14		23.69	71.9	5.09	110	7.95		4	509		0.3644	0.2655												1	1	int	0	0	0	0	NullNull	46.3626	33.7796
119	3-3-9	2008-06-11 10:03:00	0	0	0	0										26.72		22.68	77.1	5.46	140	7.99																		1	1	ext	0	0	0	0	NullNull
120	3-3-10	2008-06-11 10:06:00	0	0	0	0										26.9		21.88	82.2	5.8	105	8.06		0	0															1	1	ext	0	0	0	0	NullNull	0	0
121	3-2-10	2008-06-11 10:28:00	40	20	20	5										27.48		21.66	84.2	5.99	110	8.11		15	1908		0.2476	0.009												1	1	ext	0	0	0	0	NullNull	31.5021	1.14507
122	3-2-9	2008-06-11 10:34:00	0	0	0	0										27.48		21.55	92.6	6.45	80	8.17																		1	1	ext	0	0	0	0	NullNull
140	3-2-3	2008-06-11 10:38:00	50	25	25	50	20.4	16.8	14.5	18.6	21.3					27.45		21.64	97.8	6.84	75	8.21		13	1654		0.121	0.3469												1	1	int	0	0	0	0	NullNull	15.3948	44.1361
139	3-2-4	2008-06-11 10:42:00	50	50	0	50	23.1	18.3	14	20.6	17.6					27.67		21.86	103.7	7.21	65	8.25		5	636		0.5629	4.8466												1	1	int	0	0	0	0	NullNull	71.6178	616.633
138	3-2-5	2008-06-11 10:47:00	75	75	0	25	24.3	29.5	22.9	21.5	26					27.9		21.91	100	6.89	75	8.21		10	1272		0.3808	0.599												1	1	int	0	0	0	0	NullNull	48.4492	76.2108
137	3-2-6	2008-06-11 10:55:00	25	25	0	50	19.2	22.9	17.3	24.4	20.7					27.93		21.7	98.8	6.87	70	8.2		6	763		0.2184	0.441												1	1	int	0	0	0	0	NullNull	27.787	56.1084
136	3-2-7	2008-06-11 11:02:00	90	90	0	10										27.98		21.08	98	6.89	80	8.21		9	1145		0.4886	4.4175												1	1	int	0	0	0	0	NullNull	62.1646	562.039
123	3-2-8	2008-06-11 11:07:00	25	0	25	75										28.62		21.03	94.3	6.56	90	8.18																		1	1	int	0	0	0	0	NullNull
124	3-2-2	2008-06-11 11:12:00	0	0	0	5										27.64		20.82	92.4	6.47	85	8.13																		1	1	ext	0	0	0	0	NullNull
125	3-2-1	2008-06-11 11:16:00	5	5	0	90										27.69		21.49	87.4	6.11	90	8.06		0	0		0.014	0.1741												1	1	ext	0	0	0	0	NullNull	1.78122	22.1507
130	3-1-10	2008-06-11 11:44:00	25	25	0	25	22.7	18.5	19.6	12.2	20.8					27.77		19.35	87.4	6.13	110	8.09																		1	1	ext	0	0	0	0	NullNull
129	3-1-9	2008-06-11 11:47:00	10	5	5	20	14.2	15.2	17.2	19.2	14.9					27.96		19.64	92.9	6.51	100	8.13																		1	1	ext	0	0	0	0	NullNull
128	3-1-8	2008-06-11 11:52:00	40	20	20	20	15.2	16.7	21.5	17.3	18.3					27.99		19.64	93.4	6.54	100	8.14																		1	1	int	0	0	0	0	NullNull
135	3-1-7	2008-06-11 12:00:00	30	25	5	5	15.5	10.6	10.1	11.3	13.8					28		19.79	91.8	6.44	105	8.13		0	0															1	1	int	0	0	0	0	NullNull	0	0
134	3-1-6	2008-06-11 12:05:00	0	0	0	0										27.9		19.65	91.4	6.42	140	8.13		0	0															1	1	int	0	0	0	0	NullNull	0	0
133	3-1-5	2008-06-11 12:06:00	0	0	0	0										27.95		19.37	89.81	6.52	140	8.11		0	0															1	1	int	0	0	0	0	NullNull	0	0
132	3-1-4	2008-06-11 12:10:00	0	0	0	0										27.99		19.12	88.7	6.25	130	8.09		0	0															1	1	int	0	0	0	0	NullNull	0	0
131	3-1-3	2008-06-11 12:15:00	55	50	5	5	19.3	17	15.3	19.8	18.7					27.98		19.11	91.7	6.42	120	8.1		0	0		0.0441													1	1	int	0	0	0	0	NullNull	5.61084	0
127	3-1-2	2008-06-11 12:22:00	20	0	20	5										28.05		19.19	92.4	6.49	105	8.12																		1	1	ext	0	0	0	0	NullNull
126	3-1-1	2008-06-11 12:27:00	0	0	0	0										28.12		19.21	90.3	6.34	125	8.1		0	0															1	1	ext	0	0	0	0	NullNull	0	0
405	npi-1	2008-06-12 08:36:00	40	40	0	10	30.5	30	18.5	20.1	13.2					23.7	0	29.79	83.5	5.95	130	7.98	Seagrass on Lower Island	0		0	0	0	0	0	0	0	0	0	0	0	0	0	0	1	1		0	0	0	0		0	0
406	npi-2	2008-06-12 09:14:00	70	70	0	10	12.8	21.3	17.7	18.1	10.8					26.12	0	29.3	95.2	6.42	80	8.26		0		0	0	0	0	0	0	0	0	0	0	0	0	0	0	1	1		0	0	0	0		0	0
407	npi-3	2008-06-12 09:56:00	20	10	10	5	18.6	13.6	9.1	18.2	12.2					27.11	0	28.06	101	6.74	50	8.26		0		0	0	0	0	0	0	0	0	0	0	0	0	0	0	1	1		0	0	0	0		0	0
408	npi-4	2008-06-12 10:17:00	60	60	0	0	13.1	13.3	20.2	17.6	11.5					25.84	0	27.48	96.5	6.66	85	8.17		0		0	0	0	0	0	0	0	0	0	0	0	0	0	0	1	1		0	0	0	0		0	0
409	npi-5	2008-06-12 10:43:00	60	60	0	10	25.9	22.7	23.8	23.5	25.7					26.15	0	27.6	110.3	7.62	45	8.23		0		0	0	0	0	0	0	0	0	0	0	0	0	0	0	1	1		0	0	0	0		0	0
410	npi-6	2008-06-12 11:37:00	15	15	0	20	12.5	9.7	21.2	14.2	18.1					27.17	0	26.82	101.6	6.93	110	8.46		0		0	0	0	0	0	0	0	0	0	0	0	0	0	0	1	1		0	0	0	0		0	0
411	npi-7	2008-06-12 12:18:00	15	15	0	10	10.5	13.2	19.9	17	8.6					27.41	0	24.43	104.4	7.82	135	8.46		0		0	0	0	0	0	0	0	0	0	0	0	0	0	0	1	1		0	0	0	0		0	0
412	npi-8	2008-06-12 12:45:00	15	15	0	10	14.6	17.6	13	16.2	19.7					27.81	0	18.26	95.5	6.71	115	8.06	four npi samples ?	0		0	0	0	0	0	0	0	0	0	0	0	0	0	0	1	1		0	0	0	0		0	0
413	npi-9	2008-06-12 13:35:00	85	5	80	0	19	18.3	12.2	19.9	14.5					29.03	0	18.08	105.1	7.31	115	8.2		0		0	0	0	0	0	0	0	0	0	0	0	0	0	0	1	1		0	0	0	0		0	0
414	npi-10	2008-06-12 14:20:00	10	10	0	0	24.7	18.6	9.7	12.5	10.7					27.94	0	20.44	128.8	8.98	115	8.21		0		0	0	0	0	0	0	0	0	0	0	0	0	0	0	1	1		0	0	0	0		0	0
182	2-3-1	2008-08-01 07:48:00	0	0	0	0										22.62		29.79	81	5.95		7.7		0	0															2	1	ext	0	0	0	0	NullNull	0	0
183	2-3-2	2008-08-01 07:52:00	0	0	0	0										22.52		29.79	78.4	5.69	141	7.71																		2	1	ext	0	0	0	0	NullNull
184	2-3-3	2008-08-01 07:58:00	0	0	0	5										22.56		29.77	76.4	5.56		7.71		0	0															2	1	int	0	0	0	0	NullNull	0	0
185	2-3-4	2008-08-01 08:07:00	25	25	0	10	24	19.2	22	27.5	21					22.61		29.75	69.6	5.06	100	7.7		4	509		0.6112	0.4473												2	1	int	0	0	0	0	NullNull	77.763	56.91
186	2-3-5	2008-08-01 08:14:00	0	0	0	10										22.81		29.73	73.6	5.31	170	7.72		0	0															2	1	int	0	0	0	0	NullNull	0	0
187	2-3-6	2008-08-01 08:23:00	0	0	0	10										23.03		29.7	72.4	5.22	160	7.73																		2	1	int	0	0	0	0	NullNull
188	2-3-7	2008-08-01 08:27:00	80	80	0	20	30	31	39	27	33					23.29		29.69	73.8	5.31	80	7.95																		2	1	int	0	0	0	0	NullNull
189	2-3-8	2008-08-01 08:34:00	0	0	0	10	36	27	26	32.8	25.7					22.92		27.7	75.7	5.42	120	7.71																		2	1	int	0	0	0	0	NullNull
191	2-3-9	2008-08-01 08:42:00	0	0	0	10										22.67		29.71	70.6	5.09	140	7.64		0	0															2	1	ext	0	0	0	0	NullNull	0	0
190	2-3-10	2008-08-01 08:45:00	30	30	0	20	61	71	62	82	69					22.66		29.71	69.1	5.03	100	7.7																		2	1	ext	0	0	0	0	NullNull
259	2-2-10	2008-08-01 09:03:00	0	0	0	0										23.4		29.67	74.5	5.3	170	7.68																		2	1	ext	0	0	0	0	NullNull
260	2-2-9	2008-08-01 09:09:00	0	0	0	5										23.49		29.69	73.01	5.22	160	7.69		0	0															2	1	ext	0	0	0	0	NullNull	0	0
261	2-2-8	2008-08-01 09:20:00	0	0	0	10										23.52		29.63	80.1	5.72	150	7.72		0	0															2	1	int	0	0	0	0	NullNull	0	0
262	2-2-7	2008-08-01 09:25:00	0	0	0	10										23.05		29.66	72	5.56	150	7.7		0	0															2	1	int	0	0	0	0	NullNull	0	0
263	2-2-6	2008-08-01 09:30:00	0	0	0	5										22.89		29.67	82.6	5.98	150	7.75		0	0															2	1	int	0	0	0	0	NullNull	0	0
253	2-2-5	2008-08-01 09:36:00	10	10	0	0	25	26	27	35	32					22.59		29.69	83.6	6.02	130	7.77		3	382		0.523	0.2336												2	1	int	0	0	0	0	NullNull	66.5413	29.7209
254	2-2-4	2008-08-01 09:51:00	0	0	0	10										22.11		29.69	85.2	6.24	120	7.77		0	0															2	1	int	0	0	0	0	NullNull	0	0
255	2-2-3	2008-08-01 09:59:00	40	40	0	10	28	25	15	23	25					21.77		29.24	87.5	6.45	80	7.78		8	1018		0.8003	0.9556												2	1	int	0	0	0	0	NullNull	101.822	121.581
256	2-2-2	2008-08-01 10:09:00	15	15	0	10	16	19	20	21.4	19.8					21.5		29.7	87.3	6.18	80	7.81		4	509		0.1643	0.1054												2	1	ext	0	0	0	0	NullNull	20.9039	13.41
257	2-2-1	2008-08-01 10:16:00	0	0	0	10										21.19		29.74	84.1	6.28	100	7.7		0	0															2	1	ext	0	0	0	0	NullNull	0	0
269	2-1-1	2008-08-01 10:28:00	0	0	0	0										23.7		29.58	86.1	6.11	200	7.74																		2	1	ext	0	0	0	0	NullNull
270	2-1-2	2008-08-01 10:33:00	80	80	0	10	15	16	29	19	29					24.3		29.59	90.1	6.37	170	7.79																		2	1	ext	0	0	0	0	NullNull
271	2-1-3	2008-08-01 10:38:00	80	80	0	10	26.9	42.2	29	28.2	27.6					24.5		29.62	73.5	5.08	170	7.61		6	763		0.981	1.551												2	1	int	0	0	0	0	NullNull	124.813	197.334
272	2-1-4	2008-08-01 10:49:00	20	20	0	0	35	38	24.2	29.51	14.2					24.92		29.62	73.9	5.21	190	7.52		3	382		0.2051	0.2685												2	1	int	0	0	0	0	NullNull	26.0949	34.1613
273	2-1-5	2008-08-01 10:59:00	15	15	0	0	39.2	29.5	27	34	23					24.55		29.61	82.7	5.82	200	7.58		3	382		0.2703	0.6339												2	1	int	0	0	0	0	NullNull	34.3903	80.6511
264	2-1-6	2008-08-01 11:10:00	90	90	0	0	31.4	34	45	22.3	41.1					24.65		29.6	77.3	5.38	170	7.65		5	636		0.1602	1.0125												2	1	int	0	0	0	0	NullNull	20.3822	128.82
265	2-1-7	2008-08-01 11:21:00	40	40	0	15	68	51	43	44	43					24.92		29.58	86.2	6.02	170	7.68		13	1654		1.6915	2.488												2	1	int	0	0	0	0	NullNull	215.21	316.548
266	2-1-8	2008-08-01 11:32:00	80	80	0	10	30	29	30.2	26.5	26.4					29.16		45.68	93.3	6.46	130	7.66																		2	1	int	0	0	0	0	NullNull
267	2-1-9	2008-08-01 11:38:00	80	80	0	10	23.4	26.4	39.4	21	35					25.25		29.57	83	5.77		7.65																		2	1	ext	0	0	0	0	NullNull
268	2-1-10	2008-08-01 11:45:00	0	0	0	0										25.6		29.6	85.3	5.87		7.7		0	0															2	1	ext	0	0	0	0	NullNull	0	0
218	4-3-10	2008-08-04 08:46:00	0	0	0	0										24.52		28.65	91.3	6.46	90	7.94																		2	1	ext	0	0	0	0	NullNull
219	4-3-9	2008-08-04 08:51:00	0	0	0	0										24.54		28.69	94.7	6.69	110	7.94		0	0															2	1	ext	0	0	0	0	NullNull	0	0
220	4-3-8	2008-08-04 08:59:00	0	0	0	0										24.6		28.69	94.3	6.66	110	7.94																		2	1	int	0	0	0	0	NullNull
221	4-3-7	2008-08-04 09:01:00	0	0	0	0										24.67		28.68	92.92	6.55	110	7.94																		2	1	int	0	0	0	0	NullNull
243	4-3-6	2008-08-04 09:03:00	0	0	0	0										24.7		28.63	93.9	6.6	120	7.94																		2	1	int	0	0	0	0	NullNull
244	4-3-5	2008-08-04 09:07:00	5	5	0	5	16.7	20.3	15.2	30.5	10.4					24.74		28.58	89.89	6.32	100	7.93																		2	1	int	0	0	0	0	NullNull
245	4-3-4	2008-08-04 09:16:00	65	65	0	5	46.8	18.1	33.9	25.8	31.2					24.79		28.55	92.1	6.47	115	7.94		12	1527		0.6399	1.2419												2	1	int	0	0	0	0	NullNull	81.4145	158.007
246	4-3-3	2008-08-04 09:22:00	80	80	0	0	37.5	37.8	32.6	32.7	39.8					24.87		28.63	92.5	6.51	115	7.95																		2	1	int	0	0	0	0	NullNull
247	4-3-2	2008-08-04 09:26:00	90	90	0	0	28.8	35.3	36.2	35.9	36					24.9		28.63	95.6	6.72	120	7.95																		2	1	ext	0	0	0	0	NullNull
248	4-3-1	2008-08-04 09:32:00	65	65	0	0	27.7	30.2	29.9	22.5	26.7					24.9		28.61	99.7	7	155	7.99		8	1018		0.3119	1.2982												2	1	ext	0	0	0	0	NullNull	39.683	165.17
192	4-2-1	2008-08-04 09:44:00	0	0	0	0										24.63		28.74	90.6	6.4	225	7.89		0	0															2	1	ext	0	0	0	0	NullNull	0	0
193	4-2-2	2008-08-04 09:48:00	0	0	0	0										24.58		28.74	94.5	6.67	215	7.93		0	0															2	1	ext	0	0	0	0	NullNull	0	0
231	4-2-3	2008-08-04 09:52:00	5	5	0	5	40.3	41.8	25.6	17.7	29.4					24.47		28.74	100.8	7.14	180	7.98		7	891		0.2613	0.1882												2	1	int	0	0	0	0	NullNull	33.2452	23.9447
230	4-2-4	2008-08-04 09:59:00	0	0	0	5										24.47		28.73	98.1	6.93	15	7.93		0	0															2	1	int	0	0	0	0	NullNull	0	0
229	4-2-5	2008-08-04 10:03:00	40	40	0	10	22.6	23.3	25	24	28.4					24.34		28.74	93.3	6.61	125	7.94		10	1272		0.4696	1.6298												2	1	int	0	0	0	0	NullNull	59.7472	207.359
228	4-2-6	2008-08-04 10:10:00	25	25	0	10	16.8	9.9	11.3	21.5	12.3					24.44		28.8	92	6.51	100	7.95		3	382		0.2912	0.6979												2	1	int	0	0	0	0	NullNull	37.0494	88.7938
227	4-2-7	2008-08-04 10:16:00	20	20	0	10	22	30.8	26.2	25.8	27.2					24.28		28.82	97.4	6.91	90	7.98		2	254		0.4585	0.1314												2	1	int	0	0	0	0	NullNull	58.335	16.718
217	4-2-8	2008-08-04 10:22:00	60	60	0	10	27.3	27.2	29.8	18.4	24.8					24.25		28.74	101.9	6.98	90	7.95		3	382		0.5398	0.3242												2	1	int	0	0	0	0	NullNull	68.6788	41.248
216	4-2-9	2008-08-04 10:30:00	0	0	0	0										24.49		28.75	90.9	6.43	90	7.88																		2	1	ext	0	0	0	0	NullNull
215	4-2-10	2008-08-04 10:36:00	0	0	0	0										24.37		28.76	91.1	6.45	75	7.88																		2	1	ext	0	0	0	0	NullNull
194	4-1-1	2008-08-04 12:11:00	0	0	0	5										25.17		28.7	106.3	7.45	205	7.74		0	0															2	1	ext	0	0	0	0	NullNull	0	0
195	4-1-2	2008-08-04 12:17:00	90	90	0	10	46	44.5	46.5	47	55.3					24.95		28.71	109.7	7.7	130	7.9		6	763		0.3665	1.4418												2	1	ext	0	0	0	0	NullNull	46.6298	183.44
223	4-1-3	2008-08-04 12:24:00	95	95	0	0	44.6	43.2	49.2	48.7	54.3					24.71		28.8	111	7.87	130	7.96		6	763		0.3683	1.5983												2	1	int	0	0	0	0	NullNull	46.8588	203.352
222	4-1-4	2008-08-04 12:30:00	70	70	0	0	39.8	31	40.5	30	37					24.3		28.87	109.7	7.72	135	7.94		5	636		0.6187	0.6779												2	1	int	0	0	0	0	NullNull	78.7172	86.2492
224	4-1-5	2008-08-04 12:38:00	95	95	0	0	61.5	52.8	58	58.3	54					24.82		28.81	110.3	7.95	115	7.91		7	891		0.7183	1.9854												2	1	int	0	0	0	0	NullNull	91.3893	252.602
225	4-1-6	2008-08-04 12:42:00	95	95	0	0										25.5		28.7	111					5	636		0.4527	0.8886												2	1	int	0	0	0	0	NullNull	57.597	113.057
226	4-1-7	2008-08-04 12:50:00	0	0	0	0															90			0	0															2	1	int	0	0	0	0	NullNull	0	0
212	4-1-8	2008-08-04 12:55:00	5	5	0	5	41.2	37.5	31.5	24	30					25.34		28.73	111.4	7.76	110	7.85																		2	1	int	0	0	0	0	NullNull
213	4-1-9	2008-08-04 12:59:00	5	5	0	5	27.2	27.4	30.6	26.2	17.4					24.2		27.79	126.6	9.11	100	8.14		4	509		0.2543	0.3156												2	1	ext	0	0	0	0	NullNull	32.3546	40.1538
214	4-1-10	2008-08-04 13:06:00	0	0	0	5										23.66		27.7	126.2	9.11		8.15		0	0															2	1	ext	0	0	0	0	NullNull	0	0
172	1-3-1	2008-08-14 07:10:00	0	0	0	0										24.54		29.59	93.5	4.58	230	8.08		0	0															2	1	ext	0	0	0	0	NullNull	0	0
173	1-3-2	2008-08-14 07:15:00	0	0	0	0										24.42		29.7	88.5	6.19	175	8.03		0	0															2	1	ext	0	0	0	0	NullNull	0	0
174	1-3-3	2008-08-14 07:20:00	0	0	0	0										24.55		29.72	94.6	6.54	175	8.11																		2	1	int	0	0	0	0	NullNull
175	1-3-4	2008-08-14 07:23:00	70	70	0	0	71.5	37	38.6	38	36					24.62		29.74	91.4	6.42	80	8.12																		2	1	int	0	0	0	0	NullNull
176	1-3-5	2008-08-14 07:30:00	70	70	0	0	33.2	29.8	25.6	43.5	35.2					24.62		29.71	83.3	5.84	75	8.08																		2	1	int	0	0	0	0	NullNull
177	1-3-6	2008-08-14 07:38:00	85	85	0	0	35	36.2	34.8	14.8	25					24.65		29.72	76.7	5.38	160	8.06	lot of dead seagrass	10	1272		0.4289	1.434												2	1	int	0	0	0	0	NullNull	54.5689	182.448
178	1-3-7	2008-08-14 07:46:00	90	90	0	0	17.9	24.2	26.7	34.2	14.2			heavy		24.68		29.76	80.4	5.64	155	8.06	Dieing seagrass	3	382		0.1228	1.7111												2	1	int	0	0	0	0	NullNull	15.6238	217.703
179	1-3-8	2008-08-14 07:53:00	80	80	0	0	21.8	22.9	18.7	16	18.5			yes		24.26		29.87	84.7	5.88	150	8.04		9	1145		0.1051	1.1524												2	1	int	0	0	0	0	NullNull	13.3719	146.62
180	1-3-9	2008-08-14 08:00:00	80	80	0	0	17.2	8.4	20.2	9.3				yes		24.57		29.85	80.4	5.65	150	8.03	dieing																	2	1	ext	0	0	0	0	NullNull
181	1-3-10	2008-08-14 08:05:00	5	5	0	0										24.51		29.88	81.1	5.7	175	8.03		4	509		0.187	0.1942												2	1	ext	0	0	0	0	NullNull	23.792	24.7081
167	1-2-10	2008-08-14 08:20:00	0	0	0	0										24.33		30.14	74.3	5.2	160	17.99		0	0															2	1	ext	0	0	0	0	NullNull	0	0
168	1-2-9	2008-08-14 08:25:00	5	5	0	40	12.1	9.2	9.4	9	15.2					24.69		30.33	83.5	5.84	160	8.26																		2	1	ext	0	0	0	0	NullNull
169	1-2-8	2008-08-14 08:30:00	5	5	0	40	12.4	16.2	15.6							24.73		30.36	86.2	6.02	175	8.3		0	0		0.0318	0.0691												2	1	int	0	0	0	0	NullNull	4.04591	8.79159
279	1-2-7	2008-08-14 08:35:00	80	80	0	0	16	22	14.8	13.2	8.4					24.76		30.35	93.4	6.52	155	8.32		14	1781		0.6544	1.1625												2	1	int	0	0	0	0	NullNull	83.2593	147.905
280	1-2-6	2008-08-14 08:48:00	95	95	0	5	29.2	26	29.7	30.3	26.3			Y		24.88		30.13	100.2	6.99	140	8.3		4	509		0.1645	2.9321												2	1	int	0	0	0	0	NullNull	20.9293	373.051
281	1-2-5	2008-08-14 08:56:00	95	95	0	0	25.5	29.6	21.7	19.6	21.3			y		24.68		29.92	99.9	6.93	125	8.16		17	2163		0.6544	2.7654												2	1	int	0	0	0	0	NullNull	83.2593	351.842
282	1-2-4	2008-08-14 09:05:00	95	95	0	5	26.5	26.3	19.5	24.7	28.1			y		24.14		29.66	65.3	4.6	130	7.81		4	509		0.2844	1.4419												2	1	int	0	0	0	0	NullNull	36.1842	183.453
404	1-2-3	2008-08-14 09:15:00	80	80	0	0	30	29	31.2	38	39					24.27		29.65	82.6	5.72	150	7.87		5	636		0.7879	1.5878												2	1	int	0	0	0	0	NullNull	100.245	202.016
170	1-2-2	2008-08-14 09:25:00	0	0	0	0										24.04		29.08	85.2	5.99	165	7.82																		2	1	ext	0	0	0	0	NullNull
171	1-2-1	2008-08-14 09:30:00	40	40	0	0	15.4	17	20	17.2	10.8					23.75		29.2	80.1	5.68		7.81																		2	1	ext	0	0	0	0	NullNull
162	1-1-1	2008-08-14 09:36:00	0	0	0	0	7.7	11	8.5	12	10.2					24.2		29.6	82.8	5.76	125	7.87		0	0															2	1	ext	0	0	0	0	NullNull	0	0
163	1-1-2	2008-08-14 09:41:00	5	5	0	5	14.3	14.1	20.1	22	20					24.57		29.71	95.3	6.7	190	8																		2	1	ext	0	0	0	0	NullNull
274	1-1-3	2008-08-14 09:46:00	30	30	0	30	11	14.2	11	7.2	10.9					24.84		29.79	100.5	7.04	180	8.08		1	127		0.0671	0.0801												2	1	int	0	0	0	0	NullNull	8.53713	10.1911
275	1-1-4	2008-08-14 09:52:00	90	90	0	0	13.4	12.2	11.9	14	9.5			y		24.9		29.66	93.9	6.57	170	7.98		13	1654		0.9162	1.1255												2	1	int	0	0	0	0	NullNull	116.568	143.197
276	1-1-5	2008-08-14 10:00:00	80	80	0	0	16.2	13.8	12.8	12.5	10.5			heavy		24.97		29.51	90.8	6.36	160	8.01		8	1018		0.7184	1.5334												2	1	int	0	0	0	0	NullNull	91.402	195.094
277	1-1-6	2008-08-14 10:06:00	70	70	0	0	24.5	16.4	17.5	24.4	12			heavy		25.13		29.72	100	6.94	150	8.13		4	509		1.026	0.8445												2	1	int	0	0	0	0	NullNull	130.538	107.446
278	1-1-7	2008-08-14 10:13:00	90	90	0	5	20.4	15.3	25.2	16				heavy		25.14		29.87	103	7.17	135	8.18		5	636		0.1472	1.1555												2	1	int	0	0	0	0	NullNull	18.7283	147.014
164	1-1-8	2008-08-14 10:20:00	80	80	0	20	11.2	22.2	8.7	14	13.4					25.05		29.98	108.3	7.72		8.28																		2	1	int	0	0	0	0	NullNull
165	1-1-9	2008-08-14 10:25:00	90	90	0	10	19.7	19.8	107.5	7.46	8.3			heavy		25.17		30.06	107.5	7.46	130	8.34		8	1018		0.7482	1.3175												2	1	ext	0	0	0	0	NullNull	95.1935	167.626
166	1-1-10	2008-08-14 10:32:00	20	20	0	30	16	15.6	13.5	15.8	15					25.27		30.11	102.2	7.08	160	8.31																		2	1	ext	0	0	0	0	NullNull
196	3-3-1	2008-08-21 08:57:00	30	30	0	25	15.6	16	10.7	14.8	14.4					22.7		24.87	88.9	6.64	135	8.04		4	509		0.0913	0.703												2	1	ext	0	0	0	0	NullNull	11.6161	89.4427
197	3-3-2	2008-08-21 09:15:00	80	80	0	20	17	21	32.4	26.5	19.3					22.73		24.93	75.7	5.62	110	7.88																		2	1	ext	0	0	0	0	NullNull
198	3-3-3	2008-08-21 09:19:00	0	0	0	0										22.56		24.34	96.8	7.24	165	8.16		0	0															2	1	int	0	0	0	0	NullNull	0	0
199	3-3-4	2008-08-21 09:26:00	50	50	0	50	21.9	25.2	20	20.5	27.6					22.71		24.91	91.2	6.77	70	8.04		3	382		0.0279	1.3101												2	1	int	0	0	0	0	NullNull	3.54972	166.684
200	3-3-5	2008-08-21 09:32:00	100	0	100	0										22.66		25.7	77.5	5.79	80	8		0	0															2	1	int	0	0	0	0	NullNull	0	0
201	3-3-6	2008-08-21 09:40:00	80	75	5	20	24.2	24.7	19.7	20	23.3					22.6		25.03	89.9	6.67	90	8.07																		2	1	int	0	0	0	0	NullNull
202	3-3-7	2008-08-21 09:46:00	0	0	0	0										22.33		25.06	80.2	6.02	150	6		0	0															2	1	int	0	0	0	0	NullNull	0	0
203	3-3-8	2008-08-21 09:52:00	20	20	0	75	25.6	26.8	22.4	28	34.4					22.7		25.28	84.3	6.26	105	8.16		3	382		0.0343	0.2504												2	1	int	0	0	0	0	NullNull	4.36399	31.8584
204	3-3-9	2008-08-21 09:59:00	0	0	0	0										22.54		25.21	78.2	5.81	120	8.05																		2	1	ext	0	0	0	0	NullNull
205	3-3-10	2008-08-21 10:04:00	10	10	0	10										22.82		25.46	87.1	6.46	100	8.21		0	0															2	1	ext	0	0	0	0	NullNull	0	0
208	3-2-10	2008-08-21 10:19:00	50	0	50	0										23.08		23.95	99.3	7.39	75	8.16		0	0															2	1	ext	0	0	0	0	NullNull	0	0
207	3-2-9	2008-08-21 10:26:00	0	0	0	0										22.98		23.93	97.5	7.3	60	8.11																		2	1	ext	0	0	0	0	NullNull
206	3-2-8	2008-08-21 10:30:00	100	50	50	0	9.3	20.6	23	21	19					23.22		24.46	100.9	7.49	80	8.18																		2	1	int	0	0	0	0	NullNull
237	3-2-7	2008-08-21 10:36:00	90	90	0	0	21.6	20.6	18	23.5	19.8					23.21		24.39	108.2	8	75	8.24		13	1654		0.5057	1.6356												2	1	int	0	0	0	0	NullNull	64.3402	208.097
236	3-2-6	2008-08-21 10:43:00	0	0	0	0										23.4		24.47	124	9.18	80	8.04		0	0															2	1	int	0	0	0	0	NullNull	0	0
235	3-2-5	2008-08-21 10:47:00	75	75	0	25	23.5	15.4	15	19.8	19.5					23.45		24.63	120.9	8.93	50	8.37		3	382		0.14	1.0647												2	1	int	0	0	0	0	NullNull	17.8122	135.462
234	3-2-4	2008-08-21 11:00:00	80	80	0	20	25	18.4	29.6	19.5	19.5					23.29		24.74	117.4	8.69	70	8.36		5	636		0.1816	0.8906												2	1	int	0	0	0	0	NullNull	23.105	113.311
233	3-2-3	2008-08-21 11:10:00	100	100	0	0	22	18	23	10	22					23.28		24.81	90.5	6.69	80	8.21		22	2799		0.1407	0.9435												2	1	int	0	0	0	0	NullNull	17.9013	120.042
209	3-2-2	2008-08-21 11:14:00	10	0	10	90										23.14		24.96	88.1	6.51	85	8.05																		2	1	ext	0	0	0	0	NullNull
210	3-2-1	2008-08-21 11:20:00	10	10	0	0	13	19.5	18	9.8	17					23.47		23.98	96.2	7.14	115	8.11		4	509		0.059	0.446												2	1	ext	0	0	0	0	NullNull	7.50657	56.7446
249	3-1-1	2008-08-21 11:38:00	0	0	0	0										23.49		23.47	94.1	6.98	155	7.91		0	0															2	1	ext	0	0	0	0	NullNull	0	0
250	3-1-2	2008-08-21 11:41:00	10	5	5	5	13.7	14.5	12	7.5	11.5					23.5		23.76	94.2	7.01	120	8																		2	1	ext	0	0	0	0	NullNull
242	3-1-3	2008-08-21 11:47:00	0	0	0	100										23.47		23.15	97.1	7.2	130	8		0	0															2	1	int	0	0	0	0	NullNull	0	0
241	3-1-4	2008-08-21 11:51:00	0	0	0	0										23.63		23.41	104	7.66	145	8.11		0	0															2	1	int	0	0	0	0	NullNull	0	0
240	3-1-5	2008-08-21 11:55:00	0	0	0	0										23.48		24.29	98.5	7.3	150	8.16		0	0															2	1	int	0	0	0	0	NullNull	0	0
239	3-1-6	2008-08-21 11:59:00	0	0	0	0										23.93		24.13	103.3	7.69	145	8.21		0	0															2	1	int	0	0	0	0	NullNull	0	0
238	3-1-7	2008-08-21 12:03:00	0	0	0	100										23.85		23.7	105.8	7.8	140	8.18		0	0															2	1	int	0	0	0	0	NullNull	0	0
251	3-1-8	2008-08-21 12:07:00	75	0	75	25										24.1		23.85	114.4	8.39	115	8.22																		2	1	int	0	0	0	0	NullNull
252	3-1-9	2008-08-21 12:11:00	10	0	10	90										24.3		23.58	114.8	8.48	110	8.26																		2	1	ext	0	0	0	0	NullNull
232	3-1-10	2008-08-21 12:14:00	100	50	50	0	25	31.8	13	17.6	23.8					24.27		23.62	120.1	8.74	120	8.26																		2	1	ext	0	0	0	0	NullNull
449	npi-1	2008-08-29	0	0	0	0	0	0	0	0	0					23.92	0	30.14	116.5	8.26	145	7.95		0	0	0	0	0	0	0	0	0	0	0	0	0	0	0	0	2	1		0	0	0	0		0	0
450	npi-2	2008-08-29	0	0	0	0	0	0	0	0	0					23.72	0	30.41	93.8	6.67		7.63		0	0	0	0	0	0	0	0	0	0	0	0	0	0	0	0	2	1		0	0	0	0		0	0
451	npi-3	2008-08-29	0	0	0	0	0	0	0	0	0					24.73	0	30.09	101.8	7.09	50	7.99		0	0	0	0	0	0	0	0	0	0	0	0	0	0	0	0	2	1		0	0	0	0		0	0
452	npi-4	2008-08-29	0	0	0	0	0	0	0	0	0					23.94	0	29.4	99	7.03	110	7.88		0	0	0	0	0	0	0	0	0	0	0	0	0	0	0	0	2	1		0	0	0	0		0	0
453	npi-5	2008-08-29	0	0	0	0	0	0	0	0	0					23.96	0	29.48	87.9	6.25	75	8.23		0	0	0	0	0	0	0	0	0	0	0	0	0	0	0	0	2	1		0	0	0	0		0	0
454	npi-6	2008-08-29	0	0	0	0	0	0	0	0	0					23.62	0	27.88	94.5	6.76	130	8.11		0	0	0	0	0	0	0	0	0	0	0	0	0	0	0	0	2	1		0	0	0	0		0	0
455	npi-7	2008-08-29	0	0	0	0	0	0	0	0	0					23.45	0	27.37	94.2	6.85	170	8.05		0	0	0	0	0	0	0	0	0	0	0	0	0	0	0	0	2	1		0	0	0	0		0	0
456	npi-8	2008-08-29	0	0	0	0	0	0	0	0	0					23.94	0	24.37	94.9	6.96	140	8.18		0	0	0	0	0	0	0	0	0	0	0	0	0	0	0	0	2	1		0	0	0	0		0	0
457	npi-9	2008-08-29	0	0	0	0	0	0	0	0	0					23.7	0	22.74	79.2	5.7	140	7.88		0	0	0	0	0	0	0	0	0	0	0	0	0	0	0	0	2	1		0	0	0	0		0	0
458	npi-910	2008-08-29	0	0	0	0	0	0	0	0	0					22.51	0	27.65	83.4	6.16	110	7.88		0	0	0	0	0	0	0	0	0	0	0	0	0	0	0	0	2	1		0	0	0	0		0	0
420		2008-08-29 08:42:00	0	0	0	0										22.51		27.65	83.4	6.16	110	7.88		0		0	0	0	0	0	0	0	0	0	0	0	0	0	0	2	1		0	0	0	0		0	0
428		2008-08-29 09:19:00	25	0	25	10										23.7		22.74	79.2	5.7	160	7.88		0		0	0	0	0	0	0	0	0	0	0	0	0	0	0	2	1		0	0	0	0		0	0
427		2008-08-29 09:40:00	30	30	0	70										23.94		24.37	94.9	6.96	190	8.18		0		0	0	0	0	0	0	0	0	0	0	0	0	0	0	2	1		0	0	0	0		0	0
426		2008-08-29 09:59:00	40	20	20	10										23.45		27.37	94.7	6.85	170	8.05		0		0	0	0	0	0	0	0	0	0	0	0	0	0	0	2	1		0	0	0	0		0	0
425		2008-08-29 10:22:00	35	35	0	15										23.62		27.88	94.5	6.76	130	8.11		0		0	0	0	0	0	0	0	0	0	0	0	0	0	0	2	1		0	0	0	0		0	0
424		2008-08-29 10:57:00	70	70	0	15										23.96		29.43	87.9	6.25	75	8.23		0		0	0	0	0	0	0	0	0	0	0	0	0	0	0	2	1		0	0	0	0		0	0
423		2008-08-29 11:23:00	70	70	0	0										23.94		29.4	99	7.03	110	7.88		0		0	0	0	0	0	0	0	0	0	0	0	0	0	0	2	1		0	0	0	0		0	0
422		2008-08-29 11:48:00	30	5	15	70										24.73		30.09	101.8	7.09	50	7.99		0		0	0	0	0	0	0	0	0	0	0	0	0	0	0	2	1		0	0	0	0		0	0
421		2008-08-29 12:20:00	0	70	0	0										23.72		30.41	93.8	6.67		7.63		0		0	0	0	0	0	0	0	0	0	0	0	0	0	0	2	1		0	0	0	0		0	0
419		2008-08-29 12:57:00	0	0	0	0										23.92		30.14	116.5	8.26	145	7.95		0		0	0	0	0	0	0	0	0	0	0	0	0	0	0	2	1		0	0	0	0		0	0
284	2-3-1	2008-09-30 07:02:00	0	0	0	0										19.97	43.56	28.13	89.8	6.9	220	7.9		0	0															3	1	ext	0	0	0	0	NullNull	0	0
285	2-3-2	2008-09-30 07:06:00	0	0	0	0										19.95	43.54	28.12	88.8	6.85	155	7.89																		3	1	ext	0	0	0	0	NullNull
286	2-3-3	2008-09-30 07:12:00	0	0	0	0										19.95	43.59	28.1	90.9	6.96	135	7.88		0	0															3	1	int	0	0	0	0	NullNull	0	0
287	2-3-4	2008-09-30 07:15:00	0	0	0	0										19.94	43.49	28.08	87.9	6.79	125	7.87		0	0															3	1	int	0	0	0	0	NullNull	0	0
288	2-3-5	2008-09-30 07:18:00	0	0	0	5										19.9	43.46	28.06	86.8	6.7	160	7.87		0	0															3	1	int	0	0	0	0	NullNull	0	0
289	2-3-6	2008-09-30 07:22:00	0	0	0	0										19.85	43.39	28.01	90.4	6.87	210	7.86																		3	1	int	0	0	0	0	NullNull
290	2-3-7	2008-09-30 07:26:00	70	70	0	5	43.8	38.3	32.6	45.2	42.1			N		19.84	43.41	28.02	84.6	6.53	100	7.87																		3	1	int	0	0	0	0	NullNull
291	2-3-8	2008-09-30 07:29:00	70	70	0	0	49.5	51.6	56.7	43.1	40.4					19.85	43.37	28	81.5	6.3	105	7.87																		3	1	int	0	0	0	0	NullNull
292	2-3-9	2008-09-30 07:33:00	0	0	0	5	25.6	28.5	38.4	21	34					19.89	43.41	28.02	84.9	6.45	150	7.87		17	2163		1.2716	0.746												3	1	ext	0	0	0	0	NullNull	0	0
293	2-3-10	2008-09-30 07:38:00	40	40	0	10	35.5	15.2	36.4	31.2	31.3					19.92	43.42	28.03	77.4	5.97	150	7.87																		3	1	ext	0	0	0	0	NullNull
418	2-2-10	2008-09-30 07:53:00	0	0	0	5										19.85	43.29	27.94	80.6	6.19	165	7.88		0		0	0	0	0	0	0	0	0	0	0	0	0	0	0	3	1	ext	0	0	0	0		0	0
335	2-2-9	2008-09-30 07:59:00	0	0	0	5										19.88	43.22	25.87	76	5.97	175	7.88		0	0															3	1	ext	0	0	0	0	NullNull	0	0
336	2-2-8	2008-09-30 08:05:00	0	0	0	5										19.78	43.25	27.91	78	6	170	7.87		0	0															3	1	int	0	0	0	0	NullNull	0	0
337	2-2-7	2008-09-30 08:12:00	0	0	0	0										19.93	43.36	27.99	77.31	5.97	180	7.87		0	0															3	1	int	0	0	0	0	NullNull	0	0
338	2-2-6	2008-09-30 08:17:00	0	0	0	0										19.98	43.41	28.02	87.2	6.62	170	7.9		0	0															3	1	int	0	0	0	0	NullNull	0	0
339	2-2-5	2008-09-30 08:23:00	0	0	0	0										20.07	43.48	28.08	86.5	6.66	145	7.91		0	0															3	1	int	0	0	0	0	NullNull	0	0
340	2-2-4	2008-09-30 08:29:00	0	0	0	15										20.17	43.65	28.19	81.6	6.25	140	7.9		0	0															3	1	int	0	0	0	0	NullNull	0	0
341	2-2-3	2008-09-30 08:34:00	90	90	0	0	35.4	30.2	34.5	23.9	41.6			Heavy		20.23	43.72	28.24	85	6.5	95	7.92		0	0															3	1	int	0	0	0	0	NullNull	161.786	94.9136
342	2-2-2	2008-09-30 08:43:00	30	30	0	0	19	23.5	19.4	18.5	20.8			Y		20.25	43.8	28.3	83.7	6.41	95	7.95		9	1145		0.6127	0.9683												3	1	ext	0	0	0	0	NullNull	77.9538	123.197
343	2-2-1	2008-09-30 08:52:00	0	0	0	0										20.2	44.41	28.53	89.5	6.01	125	8.13		0	0															3	1	ext	0	0	0	0	NullNull	0	0
324	2-1-1	2008-09-30 09:04:00	0	0	0	0										20.1	43.37	28	85.11	6.54	235	7.89																		3	1	ext	0	0	0	0	NullNull
325	2-1-2	2008-09-30 09:09:00	25	25	0	0	50.2	62.7	32.4	39.2	46.7					19.94	43.13	27.82	85.8	6.62	195	7.87																		3	1	ext	0	0	0	0	NullNull
326	2-1-3	2008-09-30 09:14:00	70	70	0	5	50.1	29.6	26.4	36.4	23					19.52	43.43	28.05	78.5	6.11	200	7.83		0	0		1.9427													3	1	int	0	0	0	0	NullNull	247.17	0
327	2-1-4	2008-09-30 09:22:00	40	40	0	20	31.4	24	34.5	23.5						19.97	43.22	27.88	88.11	6.8	210	7.89		0	0		0.1749													3	1	int	0	0	0	0	NullNull	22.2525	0
328	2-1-5	2008-09-30 09:31:00	0	0	0	0										19.96	43.32	27.96	89	6.77	235	7.81		0	0															3	1	int	0	0	0	0	NullNull	0	0
329	2-1-6	2008-09-30 09:37:00	10	10	0	20	43.6	28.3	33.5	35	29.3					20.11	43.26	27.92	90.4	6.89	210	7.88		0	0		0.0752	0.2461												3	1	int	0	0	0	0	NullNull	9.5677	31.3113
330	2-1-7	2008-09-30 09:44:00	40	40	0	20	27	47.4	52.4	36.01	41.4			y		20.03	43.06	27.77	92.4	7.08	175	7.88		4	509		0.2698	0.8855												3	1	int	0	0	0	0	NullNull	34.3267	112.662
331	2-1-8	2008-09-30 09:52:00	10	10	0	10	47.6	42.01	31.5	34.6	30.1			y		20.03	43.22	27.88	88.2	6.8	165	7.89																		3	1	int	0	0	0	0	NullNull
332	2-1-9	2008-09-30 09:57:00	40	40	0	30	28.3	35.7	46.6	40.4	47.4			y		20.2	43.12	27.8	91.5	7.04	175	7.9																		3	1	ext	0	0	0	0	NullNull
333	2-1-10	2008-09-30 10:02:00	0	0	0	5										20.11	43.1	27.86	91.5	7.04	210	7.87		0	0															3	1	ext	0	0	0	0	NullNull	0	0
303	1-3-10	2008-09-30 10:10:00	5	5	0	0										20.12	43.38	28	88.3	6.79	215	7.87		0	0		0.0059	0.0416												3	1	ext	0	0	0	0	NullNull	0.750657	5.29277
302	1-3-9	2008-09-30 10:17:00	90	90	0	0	39.7	40.5	30.6	23.5	22.5			y		20.18	43.38	28	88.4	6.79	185	7.88																		3	1	ext	0	0	0	0	NullNull
301	1-3-8	2008-09-30 10:23:00	25	25	0	40	40.6	18.01	17	31						20.24	43.25	27.97	86.7	6.65	190	7.82		2	254		0.054	0.2845												3	1	int	0	0	0	0	NullNull	6.87042	36.1969
300	1-3-7	2008-09-30 10:30:00	70	70	0	10	38.83	44	39.7	36.8						20.3	43.35	27.98	89	6.82	190	7.89		4	509		0.191	0.8553												3	1	int	0	0	0	0	NullNull	24.3009	108.82
299	1-3-6	2008-09-30 10:36:00	80	80	0	0	37.5	47.1	29.4	51.1	24.5					20.3	43.42	28.03	94.3	7.23	200	7.94		1	127		0.0407	0.4487												3	1	int	0	0	0	0	NullNull	5.17826	57.0881
298	1-3-5	2008-09-30 10:45:00	0	0	0	0	43	36	41.2	36	40.4					20.26	43.35	27.99	99	7.59	205	7.98																		3	1	int	0	0	0	0	NullNull
297	1-3-4	2008-09-30 10:51:00	70	70	0	20	36	19.4	34.3	36	38.2			heavy		20.28	43.3	27.94	98.5	7.55	210	7.98																		3	1	int	0	0	0	0	NullNull
296	1-3-3	2008-09-30 10:55:00	10	10	0	10	33	27	31.8	42.6	39.2			y		20.33	42.33	27.89	96.8	7.42	210	7.96																		3	1	int	0	0	0	0	NullNull
295	1-3-2	2008-09-30 10:59:00	0	0	0	0										20.31	43.19	27.86	92.18	7.12	225	7.91		0	0															3	1	ext	0	0	0	0	NullNull	0	0
294	1-3-1	2008-09-30 11:03:00	0	0	0	0										20.36	43.1	27.89	90.2	6.93	240	7.89		0	0															3	1	ext	0	0	0	0	NullNull	0	0
307	1-2-1	2008-09-30 11:10:00	20	20	0	0	42.3	29.5	56.5	30.6	55.5					20.36	42.44	27.47	88.2	6.77	185	7.83																		3	1	ext	0	0	0	0	NullNull
308	1-2-2	2008-09-30 11:16:00	0	0	0	0										20.55	42.9	27.67	92.1	7.05	200	7.89																		3	1	ext	0	0	0	0	NullNull
323	1-2-3	2008-09-30 11:19:00	70	70	0	10	48.2	47.2	60	38	58			light		20.63	42.92	27.68	98.7	7.54	180	7.96		1	127		0.1593	0.8132												3	1	int	0	0	0	0	NullNull	20.2677	103.463
322	1-2-4	2008-09-30 11:27:00	70	70	0	10	48.2	47.2	60	38	58					20.26	42.85	27.6	96.7	7.37	180	7.94		2	254		0.0471	1.1267												3	1	int	0	0	0	0	NullNull	5.99253	143.35
321	1-2-5	2008-09-30 11:36:00	40	40	0	10	30.5	33.2	24.5	28	21.2			y		26.83	42.98	27.7	86.6	6.58	150	7.83		5	636		0.1023	0.6092												3	1	int	0	0	0	0	NullNull	13.0156	77.5085
320	1-2-6	2008-09-30 11:47:00	60	60	0	10	19.5	23.8	28.6	27	20.2			heavy		20.76	42.95	27.69	76.7	5.82	150	7.75		4	509		0.0917	0.5655												3	1	int	0	0	0	0	NullNull	11.667	71.9486
319	1-2-7	2008-09-30 11:54:00	40	40	0	10	25.5	22.4	26.3	18	22			y		20.94	43.26	27.91	85	6.43	170	7.8		6	763		0.03	0.3922												3	1	int	0	0	0	0	NullNull	3.8169	49.8996
306	1-2-8	2008-09-30 12:03:00	0	0	0	0										20.95	43.27	27.92	75.4	5.71	190	7.74		0	0															3	1	int	0	0	0	0	NullNull	0	0
305	1-2-9	2008-09-30 12:06:00	0	0	0	5										20.93	43.11	27.8	90.7	6.88	175	7.9																		3	1	ext	0	0	0	0	NullNull
304	1-2-10	2008-09-30 12:12:00	0	0	0	40										20.7	42.96	27.7	93.8	7.15	190	7.93		0	0															3	1	ext	0	0	0	0	NullNull	0	0
309	1-1-10	2008-09-30 12:19:00	0	0	0	10										20.68	42.88	27.64	88.3	6.63	225	7.82																		3	1	ext	0	0	0	0	NullNull
310	1-1-9	2008-09-30 12:22:00	30	30	0	20										20.89	42.85	27.6	78.1	5.94	155	7.8		7	891		0.124	1.5193												3	1	ext	0	0	0	0	NullNull	15.7765	193.301
311	1-1-8	2008-09-30 12:28:00	20	20	0	20	16.2	26.1	21.8	32	17.5			y		20.91	42.6	27.44	80.6	6.13	155	7.82																		3	1	int	0	0	0	0	NullNull
318	1-1-7	2008-09-30 12:31:00	80	80	0	20	19.7	33	19	34	24.5			y		20.86	42.44	27.32	85.4	6.51	155	7.84		4	509		0.1587	0.6673												3	1	int	0	0	0	0	NullNull	20.1914	84.9006
317	1-1-6	2008-09-30 12:36:00	30	30	0	10	25.31	21	20	17.6	16.4			y		20.84	42.27	27.2	85.2	6.5	155	7.84		8	1018		0.2114	1.4161												3	1	int	0	0	0	0	NullNull	26.8964	180.17
316	1-1-5	2008-09-30 12:40:00	40	40	0	10	26.2	22.1	30	23.4	18.2			y		20.84	42.21	27.16	89.5	6.8	155	7.89		3	382		0.0347	0.6642												3	1	int	0	0	0	0	NullNull	4.41488	84.5062
315	1-1-4	2008-09-30 12:47:00	40	40	0	10	27.3	42.5	29	23.1	14.7			heavy		20.81	42.18	27.15	85	6.49	170	7.85		4	509		0.1293	0.5221												3	1	int	0	0	0	0	NullNull	16.4508	66.4268
314	1-1-3	2008-09-30 12:52:00	5	5	0	0	47.5	50.2	39	43	26.2					21.14	42.03	27.02	94.3	7.11	190	7.87		13	1654		0.182	0.4832												3	1	int	0	0	0	0	NullNull	23.1559	61.4775
312	1-1-2	2008-09-30 13:00:00	0	0	0	0										21	41.86	26.91	93.3	7.11	190	7.88																		3	1	ext	0	0	0	0	NullNull
313	1-1-1	2008-09-30 13:04:00	0	0	0	0										21.01	41.75	26.84	95	7.23	200	7.88		0	0															3	1	ext	0	0	0	0	NullNull	0	0
374	4-3-10	2008-10-01 07:04:00	0	0	0	5										20.24	42.03	27.03	92.2	7.12	130	8																		3	1	ext	0	0	0	0	NullNull
375	4-3-9	2008-10-01 07:08:00	0	0	0	0										20.24	42.07	27.06	88.6	6.84	145	7.98		0	0															3	1	ext	0	0	0	0	NullNull	0	0
376	4-3-8	2008-10-01 07:12:00	0	0	0	0										20.25	42.1	27.08	87.6	6.76	150	7.97																		3	1	int	0	0	0	0	NullNull
377	4-3-7	2008-10-01 07:16:00	0	0	0	5										20.25	42.08	27.07	87.5	6.74	145	7.97																		3	1	int	0	0	0	0	NullNull
378	4-3-6	2008-10-01 07:18:00	0	0	0	10										20.21	41.72	26.81	87.1	6.71	135	7.96																		3	1	int	0	0	0	0	NullNull
379	4-3-5	2008-10-01 07:22:00	30	30	0	10	46.5	57.5	43.6	46.4	32					20.23	41.42	26.62	88.6	6.84	135	7.97																		3	1	int	0	0	0	0	NullNull
380	4-3-4	2008-10-01 07:25:00	40	40	0	0	55.4	37.2	48.4	77.6	62					20.25	41.18	26.41	89.5	6.93	130	7.98		7	891		1.0825	0.9873												3	1	int	0	0	0	0	NullNull	137.726	125.614
381	4-3-3	2008-10-01 07:32:00	80	80	0	0	81.2	91.2	49.4	69.7	50.3					20.26	41.19	26.43	87.7	6.79	130	8																		3	1	int	0	0	0	0	NullNull
382	4-3-2	2008-10-01 07:36:00	70	70	0	0	74.8	77.9	72.5	67	47					20.2	41.17	26.42	85.7	6.65	140	7.99																		3	1	ext	0	0	0	0	NullNull
383	4-3-1	2008-10-01 07:40:00	50	50	0	10	54.4	70.9	58.1	74.1	46.5					20.17	41.16	26.4	85.7	6.65	170	7.99		5	636		0.5036	0.7317												3	1	ext	0	0	0	0	NullNull	64.073	93.0942
384	4-2-1	2008-10-01 07:52:00	0	0	0	10										20.25	41.15	26.4	88.4	6.81	274	7.99		0	0															3	1	ext	0	0	0	0	NullNull	0	0
385	4-2-2	2008-10-01 07:57:00	0	0	0	5										20.19	41.5	26.66	85.7	6.63	245	8		0	0															3	1	ext	0	0	0	0	NullNull	0	0
373	4-2-3	2008-10-01 08:02:00	0	0	0	20										19.87	41.62	26.76	83.1	6.47	205	7.96		0	0															3	1	int	0	0	0	0	NullNull	0	0
372	4-2-4	2008-10-01 08:05:00	0	0	0	10										20.01	41.6	26.67	85.9	6.67	165	7.99		0	0															3	1	int	0	0	0	0	NullNull	0	0
371	4-2-5	2008-10-01 08:09:00	30	30	0	10	44.5	44.2	44.6	39.6	34					20.08	41.82	26.89	90	6.98	145	8.02		1	127		0.3712	0.0355												3	1	int	0	0	0	0	NullNull	47.2278	4.51667
370	4-2-6	2008-10-01 08:18:00	5	5	0	0	44	39.5	36.2	38.6	33.9					20.02	41.5	26.72	91.8	7.13	120	8.02		2	254		1.32	0.1429												3	1	int	0	0	0	0	NullNull	167.944	18.1812
369	4-2-7	2008-10-01 08:26:00	80	80	0	10	58.61	42.5	70.2	42.4	56.3					20.14	41.89	26.93	94.41	7.31	100	8.05		7	891		0.0482	0.9619												3	1	int	0	0	0	0	NullNull	6.13249	122.383
368	4-2-8	2008-10-01 08:36:00	90	90	0	0	65.1	54	30	53.4	61.4			y		20.17	41.97	24.97	92.8	7.71	95	8.03		3	382		0.9432	0.7384												3	1	int	0	0	0	0	NullNull	120.003	93.9466
367	4-2-9	2008-10-01 08:44:00	0	0	0	5										19.81	44.23	28.24	93.5	7.21	100	8.06																		3	1	ext	0	0	0	0	NullNull
366	4-2-10	2008-10-01 08:47:00	0	0	0	0										19.29	44.34	28.69	94.4	7.28	95	8.07																		3	1	ext	0	0	0	0	NullNull
365	4-1-10	2008-10-01 08:57:00	0	0	0	0										19.81	44.51	28.82	95.1	7.57	115	8.08		0	0															3	1	ext	0	0	0	0	NullNull	0	0
364	4-1-9	2008-10-01 09:02:00	40	40	0	0	28	54.5	44.2	49.6	53.8					19.87	44.42	78.79	95.8	7.37		8.06		1	127		0.5259	0.1628												3	1	ext	0	0	0	0	NullNull	66.9103	20.713
363	4-1-8	2008-10-01 09:09:00	30	30	0	0	32	30	12.7	26.5						19.81	42.08	26.07	98.2	7.59	115	8.07																		3	1	int	0	0	0	0	NullNull
362	4-1-7	2008-10-01 09:12:00	0	0	0	0										20.19	42.01	27.07	95.2	7.35	100	8.05		0	0															3	1	int	0	0	0	0	NullNull	0	0
361	4-1-6	2008-10-01 09:15:00	50	50	0	5										20.08	41.92	26.98	95.4					5	636		0.5677	0.6102												3	1	int	0	0	0	0	NullNull	72.2285	77.6357
360	4-1-5	2008-10-01 09:23:00	80	80	0	5	64.8	81.2	79.6	70	63.6					20.64	42.01	26.02	92.4	7.58	145	8.07		7	891		0.3813	0.3283												3	1	int	0	0	0	0	NullNull	48.5128	41.7696
359	4-1-4	2008-10-01 09:32:00	90	90	0	0	62.1	63.6	40.3	50.9	85.7					19.24	42.14	27.12	90.6	7.08	150	7.99		3	382		0.6837	0.9194												3	1	int	0	0	0	0	NullNull	86.9872	116.975
387	4-1-2	2008-10-01 09:48:00	20	20	0	10	47.2	38.4	56.4	51.7						19.91	41.9	26.98	100.4	7.81	160	8.08		4	509		0.2053	0.3302												3	1	ext	0	0	0	0	NullNull	26.1203	42.0113
358	4-1-3	2008-10-01 09:48:00	80	80	0	10	71.2	65.6	64.2	56.7	58.4					19.9	42	28.08	96.2	7.58	150	8.07		1	127		0.2776	1.7488												3	1	int	0	0	0	0	NullNull	35.319	222.5
386	4-1-1	2008-10-01 09:55:00	0	0	0	0										20.04	41.92	26.97	93.8	7.27	230	8.05		0	0															3	1	ext	0	0	0	0	NullNull	0	0
344	3-1-1	2008-10-07 07:54:00	0	0	0	0										15.49	33.31	20.9	98.9	8.67	115	8.14		0	0															3	1	ext	0	0	0	0	NullNull	0	0
345	3-1-2	2008-10-07 07:57:00	20	10	10	0	33.1	30.4	15.7							15.35	33.18	20.82	99.4	8.76	100	8.17																		3	1	ext	0	0	0	0	NullNull
346	3-1-3	2008-10-07 08:00:00	5	5	0	0	27	29	11.8							15.16	33.13	20.78	98.6	8.72	115	8.15		3	382		0.0544	0.1324												3	1	int	0	0	0	0	NullNull	6.92131	16.8453
347	3-1-4	2008-10-07 08:07:00	0	0	0	0										15.24	32.79	20.55	97.9	8.64	135	8.15		0	0															3	1	int	0	0	0	0	NullNull	0	0
348	3-1-5	2008-10-07 08:12:00	0	0	0	0										15.26	32.76	20.52	93.6	8.25	135	8.16		0	0															3	1	int	0	0	0	0	NullNull	0	0
350	3-1-7	2008-10-07 08:19:00	60	40	20	0	15	20.9	17.6	23.6	29.2					15.37	32.76	20.53	87.1	7.68	100	8.17		1	127		0.0959	0.06												3	1	int	0	0	0	0	NullNull	12.2014	7.6338
403	3-1-8	2008-10-07 08:26:00	20	10	10	0	27.2	26.2	19.4	18.7	30.5					15.62	32.55	20.39	88.3	7.76	85	8.2																		3	1	int	0	0	0	0	NullNull
402	3-1-9	2008-10-07 08:32:00	20	10	10	0	26.3	20.5	24.7	29.5	16					15.66	32.34	20.24	88.7	7.8	90	8.17																		3	1	ext	0	0	0	0	NullNull
401	3-1-10	2008-10-07 08:37:00	90	90	0	0	41.2	33.9	26.8	40.7	35					15.54	32.32	20.23	87.2	7.7	110	8.16																		3	1	ext	0	0	0	0	NullNull
400	3-2-10	2008-10-07 08:50:00	10	0	10	10								n		14.96	32.47	20.33	96	8.49	75	8.19		0	0															3	1	ext	0	0	0	0	NullNull	0	0
399	3-2-9	2008-10-07 08:57:00	40	10	30	0	20.7	11	13.2	12.1				n		15.32	32.42	20.3	78.2	8.69	80	8.23																		3	1	ext	0	0	0	0	NullNull
398	3-2-8	2008-10-07 09:00:00	65	60	5	0	34.2	29.5	22.6	17.6	17			y		15.43	32.41	20.29	104	9.12	70	8.26																		3	1	int	0	0	0	0	NullNull
351	3-2-7	2008-10-07 09:12:00	90	90	0	0	45.2	30.5	29.2	37	32.7			n		15.48	32.48	20.34	105.3	9.28	50	8.27		4	509		0.0728	0.4097												3	1	int	0	0	0	0	NullNull	9.26234	52.1261
349	3-1-6	2008-10-07 09:16:00	0	0	0	0										15.33	33.07	20.53	89.8	2.85	160	8.17		0	0															3	1	int	0	0	0	0	NullNull	0	0
352	3-2-6	2008-10-07 09:17:00	90	90	0	0	34.2	30.8	37.5	37.6				n		15.74	32.72	20.5	110.4	9.64	55	8.27		13	1654		0.2408	0.743												3	1	int	0	0	0	0	NullNull	30.637	94.5319
353	3-2-5	2008-10-07 09:28:00	90	90	0	0	49.1	44.2	44.7	46.2	47			y		15.24	32.5	20.32	107.5	9.59	55	8.28		0	0		0.012	0.0419												3	1	int	0	0	0	0	NullNull	1.52676	5.33094
354	3-2-4	2008-10-07 09:32:00	90	90	0	0	33.2	39.2	33.2	31.5	19.2			n		15.4	32.6	20.43	111.1	9.79	55	8.32		17	2163		0.6669	1.4035												3	1	int	0	0	0	0	NullNull	84.8497	178.567
355	3-2-3	2008-10-07 09:41:00	90	90	0	0	25.6	31.2	44.6	32.3	40.1			n		15.52	32.6	20.43	105.2	9.26	65	8.28		0	0		0.272	0.1294												3	1	int	0	0	0	0	NullNull	34.6066	16.4636
356	3-2-2	2008-10-07 09:48:00	15	10	5	0	22.5	15.6	13	10.4	15.4			Y		15.6	32.64	20.44	104.8	9.19	65	8.26																		3	1	ext	0	0	0	0	NullNull
357	3-2-1	2008-10-07 09:53:00	20	10	10	0	21.1	9.6						y		15.6	33.02	20.7	100.8	8.84	110	8.23		4	509		0.0363	0.5143												3	1	ext	0	0	0	0	NullNull	4.61845	65.4344
388	3-3-1	2008-10-07 10:08:00	0	0	0	0								n		16.4	34.16	21.5	101.7	8.77	120	8.29		0	0															3	1	ext	0	0	0	0	NullNull	0	0
389	3-3-2	2008-10-07 10:09:00	10	10	0	0	32.8	33.7	24.4	33.1	23.4			n		15.75	33.9	21.32	106.8	93	120	8.29																		3	1	ext	0	0	0	0	NullNull
390	3-3-3	2008-10-07 10:13:00	0	0	0	0								n		15.6	33.6	20.9	98.3	8.6	160	8.19		0	0															3	1	int	0	0	0	0	NullNull	0	0
391	3-3-4	2008-10-07 10:17:00	10	5	5	0	18.4	17.2	22.7	12.17				n		15.8	32.27	20.89	104.3	9.07	80	8.23		0	0															3	1	int	0	0	0	0	NullNull	0	0
393	3-3-6	2008-10-07 10:30:00	40	20	20	0	23.6	28.7	19.2	31.2	25.2			n		15.89	33.45	21.01	106.8	9.22	85	8.2																		3	1	int	0	0	0	0	NullNull
392	3-3-5	2008-10-07 10:34:00	10	0	10	0								n		15.88	33.39	20.96	104.6	9.11	80	8.26		0	0															3	1	int	0	0	0	0	NullNull	0	0
394	3-3-7	2008-10-07 10:34:00	0	0	0	0								n		15.51	33.04	20.72	98.6	8.66	140	8.2		0	0															3	1	int	0	0	0	0	NullNull	0	0
395	3-3-8	2008-10-07 10:37:00	80	80	0	0	30.5	17.81	22.1	31.9	25			y		14.78	32.7	20.48	95	8.48	100	8.07		5	636		0.1323	0.6751												3	1	int	0	0	0	0	NullNull	16.8325	85.893
396	3-3-9	2008-10-07 10:46:00	0	0	0	0								n		15.12	32.49	20.34	93.8	8.31	125	8.07																		3	1	ext	0	0	0	0	NullNull
397	3-3-10	2008-10-07 10:51:00	0	0	0	20								n		15.44	32.61	20.48	103.8	9.11	90	8.22		0	0															3	1	ext	0	0	0	0	NullNull	0	0
439	npi-1	2008-10-15	0	0	0	0	0	0	0	0	0					20.21	0	29.42	113.8	8.67	115	8.12		0	0	0	0	0	0	0	0	0	0	0	0	0	0	0	0	3	1		0	0	0	0		0	0
440	npi-2	2008-10-15	0	0	0	0	0	0	0	0	0					19.6	0	28.98	96.4	7.45	120	8.16		0	0	0	0	0	0	0	0	0	0	0	0	0	0	0	0	3	1		0	0	0	0		0	0
441	npi-3	2008-10-15	0	0	0	0	0	0	0	0	0					19.41	0	27.62	91.9	7.17	105	8.16		0	0	0	0	0	0	0	0	0	0	0	0	0	0	0	0	3	1		0	0	0	0		0	0
442	npi-4	2008-10-15	0	0	0	0	0	0	0	0	0					19.37	0	16.71	99	7.7	115	8.15		0	0	0	0	0	0	0	0	0	0	0	0	0	0	0	0	3	1		0	0	0	0		0	0
443	npi-5	2008-10-15	0	0	0	0	0	0	0	0	0					19.49	0	27.97	122.3	9.51	80	8.28		0	0	0	0	0	0	0	0	0	0	0	0	0	0	0	0	3	1		0	0	0	0		0	0
444	npi-6	2008-10-15	0	0	0	0	0	0	0	0	0					18.9	0	26.1	87.9	6.99	150	8.19		0	0	0	0	0	0	0	0	0	0	0	0	0	0	0	0	3	1		0	0	0	0		0	0
445	npi-7	2008-10-15	0	0	0	0	0	0	0	0	0					18.72	0	24.82	94.9	7.61	170	8.11		0	0	0	0	0	0	0	0	0	0	0	0	0	0	0	0	3	1		0	0	0	0		0	0
446	npi-8	2008-10-15	0	0	0	0	0	0	0	0	0					18.57	0	21	102.2	8.43	145	8.22		0	0	0	0	0	0	0	0	0	0	0	0	0	0	0	0	3	1		0	0	0	0		0	0
447	npi-9	2008-10-15	0	0	0	0	0	0	0	0	0					18.48	0	19.9	95.1	7.92	85	8.12		0	0	0	0	0	0	0	0	0	0	0	0	0	0	0	0	3	1		0	0	0	0		0	0
448	npi-910	2008-10-15	0	0	0	0	0	0	0	0	0					18.78	0	25.29	95.8	7.67	130	8.16		0	0	0	0	0	0	0	0	0	0	0	0	0	0	0	0	3	1		0	0	0	0		0	0
430		2008-10-15 07:37:00	0	0	0	0										18.78	39.44	25.29	95.8	7.67	130	8.16	depth measured by depth finder forgot	0		0	0	0	0	0	0	0	0	0	0	0	0	0	0	3	1		0	0	0	0		0	0
438		2008-10-15 08:47:00	0	0	0	0										18.48	31.84	19.9	95.1	7.92	85	8.12	seagras is present	0		0	0	0	0	0	0	0	0	0	0	0	0	0	0	3	1		0	0	0	0		0	0
437		2008-10-15 09:11:00	0	0	0	0										18.57	33.43	21	102.2	8.43	145	8.22	seagrass is present	0		0	0	0	0	0	0	0	0	0	0	0	0	0	0	3	1		0	0	0	0		0	0
436		2008-10-15 09:33:00	0	0	0	0										18.72	38.9	24.82	94.9	7.61	170	8.11	seagrass is present	0		0	0	0	0	0	0	0	0	0	0	0	0	0	0	3	1		0	0	0	0		0	0
435		2008-10-15 09:50:00	0	0	0	0										18.9	40.72	26.1	87.9	6.99	150	8.19	seagrass is present	0		0	0	0	0	0	0	0	0	0	0	0	0	0	0	3	1		0	0	0	0		0	0
429		2008-10-15 10:30:00	0	0	0	0										19.49	43.44	27.97	122.3	9.51	80	8.28		0		0	0	0	0	0	0	0	0	0	0	0	0	0	0	3	1		0	0	0	0		0	0
433		2008-10-15 11:04:00	0	0	0	0										19.37	41.56	26.71	99	7.7	115	8.15	seagrass is present	0		0	0	0	0	0	0	0	0	0	0	0	0	0	0	3	1		0	0	0	0		0	0
432		2008-10-15 11:29:00	0	0	0	0										19.41	42.85	27.62	91.9	7.17	105	8.16	seagrass present	0		0	0	0	0	0	0	0	0	0	0	0	0	0	0	3	1		0	0	0	0		0	0
431		2008-10-15 12:05:00	0	0	0	0										19.6	44.61	28.89	96.4	7.45	120	8.16	seagrass present	0		0	0	0	0	0	0	0	0	0	0	0	0	0	0	3	1		0	0	0	0		0	0
434		2008-10-15 13:13:00	0	0	0	0										20.21	45.36	29.42	113.8	8.67	115	8.12	seagrass is present	0		0	0	0	0	0	0	0	0	0	0	0	0	0	0	3	1		0	0	0	0		0	0
[truncated: 8 more columns]
