# Supplementary material for: Synthesizer: Expediting synthesis studies from context-free data with information retrieval techniques
Source: PLoS One. 2017 Apr 24;12(4):e0175860. doi: 10.1371/journal.pone.0175860 (PMC5402950; doi:10.1371/journal.pone.0175860)
Supplement: S1 Dataset — (ZIP) [file pone.0175860.s001.zip › SampleAnnotationsSupplement/ECOLOGY_B/SAV2009.csv]

uniqueid	station id	Date Time	Per Cover sav	Z marina	R Maritima	Per cover Macro Algae	Sav Height1	Sav Height2	Sav Height3	Sav Height4	Sav Height5	Boat Scaring	Grazing	epiphytes	wasting disease	Temperature	Conductivity	Salinity	DO per	Do mg l	Depth	pH	Comments on field work	Stems in Core z	stems in core z m 2	Stems in Core r	Leaf biomass	Root biomass	Leaf width1	Leaf width2	Leaf width3	Leaf width4	Leaf width5	Turbidity	sample period	counter	int ext	levels	utmx	utmy	line	macro sample	above ground grams m2	below ground grams m2	blade height average	secchi	ratio secchidivdepth	biomasscollected	transect
58	2-3-1	2009-06-15 07:28:59	0	0	0	0	NA	NA	NA	NA	NA	NA	NA	NA	NA	21.16	43.15	27.83	90.2	6.81	160	7.73	quad phot taken after datasheet photo	0	0	0	0	0	0	0	0	0	0	0	1	1	ext	0	0	0	0	NA	0	0	NA	NA	0	y	1
59	2-3-2	2009-06-15 07:38:00	0	0	0	5	NA	NA	NA	NA	NA	NA	NA	NA	NA	21.25	43.21	27.87	99.1	7.47	120	7.81	NA	0	0	0	0	0	0	0	0	0	0	0	1	1	ext	0	0	0	0	NA	0	0	NA	NA	0	y	1
60	2-3-3	2009-06-15 07:44:59	0	0	0	0	NA	NA	NA	NA	NA	NA	NA	NA	NA	21.32	43.29	27.92	104.7	7.88	100	7.87	NA	0	0	0	0	0	0	0	0	0	0	0	1	1	int	0	0	0	0	NA	0	0	NA	NA	0	y	1
61	2-3-4	2009-06-15 07:53:00	0	0	0	0	NA	NA	NA	NA	NA	NA	NA	NA	NA	21.37	43.35	27.97	100.8	7.58	90	7.87	quadrat right on edge/just south of border of bed (vis est of 100% coverage) <1/2 m to N	0	0	0	0	0	0	0	0	0	0	0	1	1	int	0	0	0	0	NA	0	0	NA	NA	0	y	1
62	2-3-5	2009-06-15 08:00:59	0	0	0	0	NA	NA	NA	NA	NA	NA	NA	NA	NA	21.43	43.34	27.96	86.8	6.52	140	7.82	NA	0	0	0	0	0	0	0	0	0	0	0	1	1	int	0	0	0	0	NA	0	0	NA	130	0	y	1
105	2-3-6	2009-06-15 08:06:59	0	0	0	15	NA	NA	NA	NA	NA	NA	NA	NA	NA	21.45	43.36	27.97	91	6.83	175	7.87	NA	0	0	0	0	0	0	0	0	0	0	0	1	1	int	0	0	0	0	NA	0	0	NA	NA	0	y	1
106	2-3-7	2009-06-15 08:13:59	40	40	0	50	150	203	156	148	84	NA	NA	Y	NA	21.48	43.32	27.95	92.5	6.93	60	7.9	NA	1	127	0	0.0670000016689301	0.293000012636185	2.2	2.4	2.7	3	3.3	0	1	1	int	0	0	0	0	NA	8.52441021233797	37.2783916077018	148.2	NA	0	y	1
107	2-3-8	2009-06-15 08:38:00	15	15	0	70	76	323	129	241	37	NA	NA	Y	NA	21.63	43.41	28	101.6	7.6	65	7.93	NA	0	0	0	0.103000000119209	0.524800002574921	2.3	2.5	2.8	2.6	2.3	0	1	1	int	0	0	0	0	NA	13.104690015167	66.7703043276072	161.2	NA	0	y	1
108	2-3-9	2009-06-15 08:50:00	0	0	0	0	NA	NA	NA	NA	NA	NA	NA	NA	NA	21.66	43.42	28.02	96.1	7.18	110	7.89	quadrat in relative bare spot; surrounded by patches of 25% zostera/50% macro	0	0	0	0	0	0	0	0	0	0	0	1	1	ext	0	0	0	0	NA	0	0	NA	NA	0	y	1
109	2-3-10	2009-06-15 09:00:00	90	90	0	0	806	177	720	545	749	NA	NA	NA	NA	21.68	43.41	28.01	100.8	7.52	90	7.92	Clam measurements: 105, 85, 72, 89, 85, 96, 94, 70, 84, 70, 66, 74, 89, 83	5	636	0	0.493099987506866	0.265300005674362	2.6	4.6	4.4	2.9	3	0	1	1	ext	0	0	0	0	NA	62.7371114104986	33.7541197219491	599.4	NA	0	y	1
190	2-3-1	2009-08-03 07:47:00	0	0	0	0	NA	NA	NA	NA	NA	NA	NA	NA	NA	23.14	44.442	28.73	87.6	6.35	200	7.64	NA	0	0	0	0	0	0	0	0	0	0	0	2	1	ext	0	0	0	0	NA	0	0	NA	150	0	y	1
191	2-3-2	2009-08-03 07:57:00	0	0	0	0	NA	NA	NA	NA	NA	NA	NA	NA	NA	23.2	44.42	28.71	82.5	5.98	145	7.7	NA	0	0	0	0	0	0	0	0	0	0	0	2	1	ext	0	0	0	0	NA	0	0	NA	NA	0	y	1
192	2-3-3	2009-08-03 08:03:00	0	0	0	5	NA	NA	NA	NA	NA	NA	NA	NA	NA	23.34	44.401	28.7	81.9	5.92	130	7.71	NA	0	0	0	0	0	0	0	0	0	0	0	2	1	int	0	0	0	0	NA	0	0	NA	NA	0	y	1
193	2-3-4	2009-08-03 08:08:00	10	10	0	0	174	166	131	139	125	NA	NA	NA	NA	23.61	44.372	28.67	90.8	6.53	110	7.74	NA	6	763	0	0.307399988174438	0.610300004482269	3.1	2.6	2.4	2.8	2.5	0	2	1	int	0	0	0	0	NA	39.1105004954338	77.6484695702791	147	NA	0	y	1
194	2-3-5	2009-08-03 08:19:59	0	0	0	0	NA	NA	NA	NA	NA	NA	NA	NA	NA	23.91	44.329	28.64	84.2	6.03	145	7.73	NA	0	0	0	0	0	0	0	0	0	0	0	2	1	int	0	0	0	0	NA	0	0	NA	130	0	y	1
195	2-3-6	2009-08-03 08:25:00	0	0	0	0	NA	NA	NA	NA	NA	NA	NA	NA	NA	23.96	44.316	28.63	85.3	6.1	190	7.73	Shell hash	0	0	0	0	0	0	0	0	0	0	0	2	1	int	0	0	0	0	NA	0	0	NA	130	0	y	1
196	2-3-7	2009-08-03 08:29:00	5	5	0	5	182	171	114	123	72	NA	NA	NA	NA	24.14	44.337	28.64	89	6.34	85	7.76	No core taken (SAV not in center)	0	0	0	0	0	0	0	0	0	0	0	2	1	int	0	0	0	0	NA	0	0	132.4	NA	0	y	1
197	2-3-8	2009-08-03 10:36:00	10	10	0	5	280	252	189	188	200	NA	NA	NA	NA	25.35	44.317	28.6	95.8	6.69	65	7.7	No core taken (SAV not in center)	0	0	0	0	0	0	0	0	0	0	0	2	1	int	0	0	0	0	NA	0	0	221.8	NA	0	y	1
198	2-3-10	2009-08-03 10:05:59	100	100	0	0	595	504	362	268	511	NA	NA	NA	NA	25.35	44.182	28.5	91	6.36	105	7.6	NA	4	509	0	0.124499998986721	0.236599996685982	2.8	2.2	3.4	2.3	2.6	0	2	1	ext	0	0	0	0	NA	15.8401348710805	30.1026175783575	448	85	0	y	1
199	2-3-9	2009-08-03 10:30:00	5	5	0	5	288	256	245	134	115	NA	NA	NA	NA	25.47	44.241	28.54	89.3	6.22	125	7.59	No core taken (SAV not in center)	0	0	0	0	0	0	0	0	0	0	0	2	1	ext	0	0	0	0	NA	0	0	207.6	115	0	y	1
289	2-3-1	2009-10-06 09:10:00	0	0	0	0	NA	NA	NA	NA	NA	NA	NA	NA	NA	18.24	45.47	29.51	94.3	7.44	205	8.04	Lots of current, difficult to keep sonde down	0	0	0	0	0	0	0	0	0	0	0	3	1	ext	0	0	0	0	NA	0	0	NA	160	0	y	1
290	2-3-2	2009-10-06 09:20:00	0	0	0	0	NA	NA	NA	NA	NA	NA	NA	NA	NA	18.31	45.82	29.77	98.3	7.67	165	8.13	NA	0	0	0	0	0	0	0	0	0	0	0	3	1	ext	0	0	0	0	NA	0	0	NA	140	0	y	1
291	2-3-3	2009-10-06 09:26:00	0	0	0	0	NA	NA	NA	NA	NA	NA	NA	NA	NA	18.39	46.18	30.02	96.5	7.54	145	8.23	NA	0	0	0	0	0	0	0	0	0	0	0	3	1	int	0	0	0	0	NA	0	0	NA	NA	0	y	1
292	2-3-4	2009-10-06 09:33:00	15	15	0	0	247	235	116	258	115	NA	NA	NA	NA	18.36	45.89	29.82	94	7.39	135	8.207	Not core-able for biomass	0	0	0	0	0	0	0	0	0	0	0	3	1	int	0	0	0	0	NA	0	0	194.2	NA	0	y	1
293	2-3-5	2009-10-06 09:38:00	0	0	0	0	NA	NA	NA	NA	NA	NA	NA	NA	NA	18.28	45.41	29.47	94.3	7.41	195	8.29	Shell hash on bottom	0	0	0	0	0	0	0	0	0	0	0	3	1	int	0	0	0	0	NA	0	0	NA	185	0	y	1
294	2-3-6	2009-10-06 09:43:59	0	0	0	0	NA	NA	NA	NA	NA	NA	NA	NA	NA	18.24	45.09	29.23	96.1	7.57	220	8.29	Shell hash on bottom	0	0	0	0	0	0	0	0	0	0	0	3	1	int	0	0	0	0	NA	0	0	NA	185	0	y	1
295	2-3-7	2009-10-06 09:53:59	20	20	0	20	264	182	224	197	220	NA	NA	NA	NA	18.15	44.18	28.55	100.6	8.02	110	8.29	Ulva and brown filamentous	3	382	0	0.086499996483326	0.290600001811981	2.2	2.7	2.4	2.8	2.6	0	3	1	int	0	0	0	0	NA	11.0053945525736	36.9730382305384	217.4	NA	0	y	1
296	2-3-8	2009-10-06 10:02:59	5	5	0	5	NA	NA	NA	NA	NA	NA	NA	NA	NA	18.49	29.91	29.93	97.3	7.6	125	NA	Not core-able for biomass	0	0	0	0	0	0	0	0	0	0	0	3	1	int	0	0	0	0	NA	0	0	NA	NA	0	y	1
297	2-3-9	2009-10-06 10:09:59	0	0	0	0	NA	NA	NA	NA	NA	NA	NA	NA	NA	18.51	46.13	29.99	98.4	7.71	175	8.28	NA	0	0	0	0	0	0	0	0	0	0	0	3	1	ext	0	0	0	0	NA	0	0	NA	NA	0	y	1
298	2-3-10	2009-10-06 10:15:59	30	30	0	10	222	324	360	175	176	NA	NA	NA	NA	18.42	45.49	29.52	101.4	7.98	150	8.29	Ulva and filamentous brown algae	0	0	0	0.0204000007361174	0.353899985551834	3.7	2.2	3	2.1	0	0	3	1	ext	0	0	0	0	NA	2.59549209365621	45.0266951617599	251.4	NA	0	y	1
50	2-2-3	2009-06-15 15:08:59	30	NA	0	5	144	96	226	179	89	NA	NA	NA	NA	21.37	43.99	28.43	106.4	7.98	90	7.93	NA	0	0	0	0.032600000500679	0.0778999999165535	2.5	2.8	2.7	1.9	2.9	0	1	1	int	0	0	0	0	NA	4.14769806370139	9.9112169893831	146.8	NA	0	y	2
51	2-2-2	2009-06-15 09:29:00	0	0	0	10	NA	NA	NA	NA	NA	NA	NA	NA	NA	22.14	43.08	27.77	129	9.56	40	8.03	NA	0	0	0	0	0	0	0	0	0	0	0	1	1	ext	0	0	0	0	NA	0	0	NA	NA	0	y	2
52	2-2-1	2009-06-15 09:22:00	0	0	0	0	NA	NA	NA	NA	NA	NA	NA	NA	NA	21.7	43.19	27.85	110.5	8.27	60	7.89	other % cover was mussels	0	0	0	0	0	0	0	0	0	0	0	1	1	ext	0	0	0	0	NA	0	0	NA	NA	0	y	2
53	2-2-10	2009-06-16 08:16:59	0	0	0	15	NA	NA	NA	NA	NA	NA	NA	NA	NA	22.04	43.78	28.27	97.6	7.24	125	7.9	NA	0	0	0	0	0	0	0	0	0	0	0	1	1	ext	0	0	0	0	NA	0	0	NA	115	0	y	2
54	2-2-9	2009-06-16 08:06:59	0	0	0	90	NA	NA	NA	NA	NA	NA	NA	NA	NA	21.67	43.75	28.85	87.2	6.51	125	7.81	NA	0	0	0	0	0	0	0	0	0	0	0	1	1	ext	0	0	0	0	NA	0	0	NA	NA	0	y	2
55	2-2-8	2009-06-16 10:17:00	0	0	0	0	NA	NA	NA	NA	NA	NA	NA	NA	NA	21.81	43.73	28.24	100.2	7.46	115	7.98	NA	0	0	0	0	0	0	0	0	0	0	0	1	1	int	0	0	0	0	NA	0	0	NA	NA	0	y	2
56	2-2-7	2009-06-16 07:57:00	0	0	0	0	NA	NA	NA	NA	NA	NA	NA	NA	NA	21.89	43.56	28.11	98.6	7.34	137	7.94	NA	0	0	0	0	0	0	0	0	0	0	0	1	1	int	0	0	0	0	NA	0	0	NA	NA	0	y	2
57	2-2-6	2009-06-16 07:47:00	5	5	0	0	84	103	209	260	212	NA	NA	NA	NA	21.88	43.55	28.1	99	7.37	125	7.92	Sav in corner, no core. 1 bearded clam outside quadrat (54mm). SAV \grab sample\"=5 blade measure and epiphyte. Some anemones in bare areas."	0	0	0	0	0	0	0	0	0	0	0	1	1	int	0	0	0	0	NA	0	0	173.6	NA	0	y	2
103	2-2-5	2009-06-16 07:36:00	5	5	0	60	155	76	149	103	47	NA	NA	NA	NA	21.7	43.48	28.06	87	6.5	105	7.77	SAV in corner of quadrat. Lots of anemones in quadrat. Camera: \memory card error\"	switched to old/backup camera"	0	0	0	0	0	0	0	0	0	0	0	1	1	int	0	0	0	0	NA	0	0	106	NA	0	y
104	2-2-4	2009-06-15 15:16:00	0	0	0	0	NA	NA	NA	NA	NA	NA	NA	NA	NA	21.7	44.09	28.5	105.1	7.83	135	7.9	NA	0	0	0	0	0	0	0	0	0	0	0	1	1	int	0	0	0	0	NA	0	0	NA	NA	0	y	2
260	2-2-5	2009-08-03 09:13:00	50	50	0	50	324	206	169	383	81	NA	NA	NA	NA	24.87	44.398	28.67	92.9	6.54	120	7.74	Wide variety of macro:ulva, tubeweed, green filamentous, etc	3	382	0	0.0685999989509583	0.156100004911423	1.8	1.8	2.5	1.8	1.7	0	2	1	int	0	0	0	0	NA	8.72797786653042	19.8606036248803	232.6	NA	0	y	2
261	2-2-4	2009-08-03 09:06:00	0	0	0	0	NA	NA	NA	NA	NA	NA	NA	NA	NA	24.88	44.402	28.67	91.9	6.46	105	7.75	NA	0	0	0	0	0	0	0	0	0	0	0	2	1	int	0	0	0	0	NA	0	0	NA	NA	0	y	2
262	2-2-3	2009-08-03 08:57:00	80	80	0	0	116	232	226	199	198	NA	NA	NA	NA	24.7	44.361	28.64	101.3	7.15	60	7.81	NA	17	2163	0	1.04610002040863	0.932200014591217	2.7	2.7	2.4	2.4	3.2	0	2	1	int	0	0	0	0	NA	133.09530559659	118.603807856441	194.2	NA	0	y	2
263	2-2-2	2009-08-03 08:48:59	0	0	0	0	NA	NA	NA	NA	NA	NA	NA	NA	NA	24.75	44.385	28.66	102.9	7.25	85	7.81	NA	0	0	0	0	0	0	0	0	0	0	0	2	1	ext	0	0	0	0	NA	0	0	NA	NA	0	y	2
264	2-2-1	2009-08-03 08:42:59	0	0	0	0	NA	NA	NA	NA	NA	NA	NA	NA	NA	24.51	44.401	28.68	92.4	6.55	85	7.75	NA	0	0	0	0	0	0	0	0	0	0	0	2	1	ext	0	0	0	0	NA	0	0	NA	NA	0	y	2
265	2-2-10	2009-08-03 09:53:00	0	0	0	0	NA	NA	NA	NA	NA	NA	NA	NA	NA	NA	NA	NA	NA	NA	140	NA	No YSI data	0	0	0	0	0	0	0	0	0	0	0	2	1	ext	0	0	0	0	NA	0	0	NA	65	0	y	2
266	2-2-9	2009-08-03 09:45:00	0	0	0	0	NA	NA	NA	NA	NA	NA	NA	NA	NA	25.61	43.611	28.08	79.5	5.54	140	7.72	NA	0	0	0	0	0	0	0	0	0	0	0	2	1	ext	0	0	0	0	NA	0	0	NA	95	0	y	2
267	2-2-8	2009-08-03 09:36:59	0	0	0	15	NA	NA	NA	NA	NA	NA	NA	NA	NA	25.35	44.317	28.6	95.8	6.69	135	7.7	NA	0	0	0	0	0	0	0	0	0	0	0	2	1	int	0	0	0	0	NA	0	0	NA	110	0	y	2
268	2-2-7	2009-08-03 09:30:59	5	5	0	5	324	315	283	222	224	NA	NA	NA	NA	25.47	44.241	28.54	89.3	6.22	145	7.59	No core taken (SAV not in center)	0	0	0	0	0	0	0	0	0	0	0	2	1	int	0	0	0	0	NA	0	0	273.6	110	0	y	2
269	2-2-6	2009-08-03 09:24:00	0	0	0	0	NA	NA	NA	NA	NA	NA	NA	NA	NA	24.95	44.496	28.74	94.2	6.62	140	7.73	Muddy bottom	0	0	0	0	0	0	0	0	0	0	0	2	1	int	0	0	0	0	NA	0	0	NA	110	0	y	2
11	2-2-10	2009-10-06 11:42:59	0	0	0	10	NA	NA	NA	NA	NA	NA	NA	NA	NA	18.04	43.81	28.32	98.4	7.96	175	8.36	NA	0	0	0	0	0	0	0	0	0	0	0	3	1	ext	0	0	0	0	NA	0	0	NA	NA	0	y	2
339	2-2-9	2009-10-06 11:41:00	0	0	0	75	NA	NA	NA	NA	NA	NA	NA	NA	NA	18.23	43.72	28.25	109.7	8.72	170	8.39	NA	0	0	0	0	0	0	0	0	0	0	0	3	1	ext	0	0	0	0	NA	0	0	NA	NA	0	y	2
340	2-2-8	2009-10-06 11:32:59	0	0	0	0	NA	NA	NA	NA	NA	NA	NA	NA	NA	18.46	44.28	28.66	112.8	8.91	170	8.4	NA	0	0	0	0	0	0	0	0	0	0	0	3	1	int	0	0	0	0	NA	0	0	NA	NA	0	y	2
341	2-2-7	2009-10-06 11:25:00	0	0	0	0	NA	NA	NA	NA	NA	NA	NA	NA	NA	18.69	45.71	29.69	115.4	9.02	180	8.4	NA	0	0	0	0	0	0	0	0	0	0	0	3	1	int	0	0	0	0	NA	0	0	NA	NA	0	y	2
342	2-2-6	2009-10-06 11:16:59	0	0	0	15	NA	NA	NA	NA	NA	NA	NA	NA	NA	18.75	45.95	29.86	120.7	9.43	170	8.42	Ulva	0	0	0	0	0	0	0	0	0	0	0	3	1	int	0	0	0	0	NA	0	0	NA	NA	0	y	2
343	2-2-5	2009-10-06 11:03:00	30	30	0	20	304	489	443	212	455	NA	NA	NA	NA	18.86	46.4	30.19	120.1	9.34	150	8.45	NA	0	0	0	0.0229000002145767	0.103299997746944	1.8	2.2	2.6	2.9	0	0	3	1	int	0	0	0	0	NA	2.9135670273006	13.1428587133437	380.6	NA	0	y	2
344	2-2-4	2009-10-06 10:57:00	0	0	0	100	NA	NA	NA	NA	NA	NA	NA	NA	NA	18.88	46.63	30.36	107.3	8.33	140	8.37	Ulva	0	0	0	0	0	0	0	0	0	0	0	3	1	int	0	0	0	0	NA	0	0	NA	NA	0	y	2
345	2-2-3	2009-10-06 10:44:00	75	75	0	0	170	220	257	236	237	NA	NA	NA	NA	18.87	46.9	30.55	101.6	7.89	95	8.34	NA	4	509	0	0.0769999995827675	0.148900002241135	2.5	2.9	2.8	1.9	1.6	0	3	1	int	0	0	0	0	NA	9.79670994691551	18.9445472851396	224	NA	0	y	2
346	2-2-2	2009-10-06 10:34:59	0	0	0	0	NA	NA	NA	NA	NA	NA	NA	NA	NA	18.79	46.96	30.6	97.3	7.54	95	8.31	NA	0	0	0	0	0	0	0	0	0	0	0	3	1	ext	0	0	0	0	NA	0	0	NA	NA	0	y	2
347	2-2-1	2009-10-06 10:28:59	0	0	0	5	NA	NA	NA	NA	NA	NA	NA	NA	NA	18.72	47.01	30.62	95.8	7.42	120	8.29	NA	0	0	0	0	0	0	0	0	0	0	0	3	1	ext	0	0	0	0	NA	0	0	NA	NA	0	y	2
88	2-1-1	2009-06-15 09:40:59	0	0	0	0	NA	NA	NA	NA	NA	NA	NA	NA	NA	21.96	42.86	27.61	101.6	7.57	180	8.04	NA	0	0	0	0	0	0	0	0	0	0	0	1	1	ext	0	0	0	0	NA	0	0	NA	NA	0	y	3
89	2-1-2	2009-06-15 09:46:59	40	40	0	10	266	254	209	186	292	NA	NA	Y	NA	22.02	42.81	27.57	108.9	8.11	135	8.01	green \puffy\" macro"	4	509	0	0.129800006747246	0.123700000345707	1.6	1.7	1.9	2.2	2.9	0	1	1	ext	0	0	0	0	NA	16.5144548584521	15.7383510439843	241.4	NA	0	y	3
90	2-1-3	2009-06-15 10:01:00	20	20	0	0	350	444	430	160	204	NA	NA	NA	NA	22.1	42.88	27.62	109.4	8.14	145	8.03	quadrat on edge of bare spot, proximal patch at 80% coverage. Core taken from SE corner of quadrat instead of center (bare)	4	509	0	0.230399996042252	0.392800003290176	4.3	3.5	3.7	2.2	3.9	0	1	1	int	0	0	0	0	NA	29.3137914964557	49.9759444186091	317.6	NA	0	y	3
91	2-1-4	2009-06-15 10:12:00	15	15	0	5	256	174	316	152	237	NA	NA	NA	NA	22.27	43.04	27.73	107.1	7.93	165	8.05	NA	0	0	0	0	0.0615000016987324	0	0	0	0	0	0	1	1	int	0	0	0	0	NA	0	7.82464521612972	227	NA	0	y	3
92	2-1-5	2009-06-15 10:23:00	5	5	0	0	178	92	143	177	190	NA	NA	NA	NA	22.19	43.21	27.86	96.7	7.16	180	7.86	no zostera in core region (center) measured epiphyte blades for 5 measured	0	0	0	0	0	0	0	0	0	0	0	1	1	int	0	0	0	0	NA	0	0	156	NA	0	y	3
93	2-1-6	2009-06-15 10:34:59	80	80	0	5	326	475	480	130	382	NA	NA	NA	NA	22.17	43.17	27.83	90.3	6.7	155	7.8	NA	1	127	0	0.30689999461174	0.0637999996542931	2.4	3.7	3.7	2.9	2.6	0	1	1	int	0	0	0	0	NA	39.0468863144517	8.11727395601571	358.6	NA	0	y	3
94	2-1-7	2009-06-15 10:49:00	90	90	0	0	183	202	347	91	226	NA	NA	NA	NA	22.46	43.23	27.87	119.7	8.83	125	7.93	NA	0	0	0	0.0306000001728535	0.588100016117096	3	2.2	1.9	2.6	4.1	0	1	1	int	0	0	0	0	NA	3.89323802199215	74.8239650505781	209.8	NA	0	y	3
95	2-1-8	2009-06-15 10:57:59	95	95	0	0	218	239	164	194	133	NA	NA	NA	NA	22.59	43.29	27.91	132	9.7	125	8.04	NA	5	636	0	0.232700005173683	0.742999970912933	2.5	4.8	3.6	3.5	2.4	0	1	1	int	0	0	0	0	NA	29.6064216582477	94.5318862992525	189.6	NA	0	y	3
96	2-1-9	2009-06-15 11:06:59	80	80	0	5	278	295	258	91	284	NA	NA	NA	NA	22.79	43.2	27.84	133	9.76	135	8.05	NA	5	636	0	0.168099999427795	0.850099980831146	2.3	2.5	2.7	1.3	2.6	0	1	1	ext	0	0	0	0	NA	21.3873629271984	108.158220561147	241.2	NA	0	y	3
97	2-1-10	2009-06-15 11:16:59	0	0	0	15	NA	NA	NA	NA	NA	NA	NA	NA	NA	22.66	43.07	27.75	106.3	7.82	165	7.89	red agardhiella	0	0	0	0	0	0	0	0	0	0	0	1	1	ext	0	0	0	0	NA	0	0	NA	NA	0	y	3
270	2-1-6	2009-08-03 11:35:59	5	5	0	0	349	265	204	192	154	NA	NA	NA	NA	26.34	43.745	28.16	97.2	6.69	140	7.8	No core taken (SAV not in center)	0	0	0	0	0	0	0	0	0	0	0	2	1	int	0	0	0	0	NA	0	0	232.8	65	0	y	3
271	2-1-7	2009-08-03 11:26:00	80	80	0	20	509	502	424	379	304	NA	NA	NA	NA	26.49	43.706	28.13	98.7	6.78	115	7.82	SAV thin in center of quadrat	4	509	0	0.0571000017225742	0.453700006008148	2	1.9	2.9	1.6	2.2	0	2	1	int	0	0	0	0	NA	7.26483321916312	57.7242517644167	423.6	70	0	y	3
272	2-1-8	2009-08-03 11:16:59	80	80	0	20	218	119	202	111	294	NA	NA	NA	NA	26.46	43.61	28.06	92.4	6.35	105	7.84	Relative bare area in center of quadrat (small sample)	1	127	0	0.0131000000983477	0.0676999986171722	1.9	2.1	1.8	1.8	0	0	2	1	int	0	0	0	0	NA	1.66671301251277	8.61347082406282	188.8	60	0	y	3
273	2-1-9	2009-08-03 11:08:00	80	80	0	20	174	408	179	146	213	NA	NA	NA	NA	26.27	43.639	28.09	86.9	5.99	115	7.78	NA	2	254	0	0.0734999999403954	0.430500000715256	2.2	3.6	2.8	2.3	2.9	0	2	1	ext	0	0	0	0	NA	9.3514049924165	54.772515091002	224	85	0	y	3
274	2-1-10	2009-08-03 11:00:59	5	5	0	0	91	31	0	0	0	NA	NA	NA	NA	26	43.623	28.08	79.8	5.53	145	7.66	No core taken (SAV not in center), SAV coverage very low, only one plant so 5% is an overestimation	0	0	0	0	0	0	0	0	0	0	0	2	1	ext	0	0	0	0	NA	0	0	NA	65	0	y	3
275	2-1-1	2009-08-03 12:20:59	0	0	0	5	NA	NA	NA	NA	NA	NA	NA	NA	NA	25.92	43.449	27.96	92.5	6.42	175	7.8	NA	0	0	0	0	0	0	0	0	0	0	0	2	1	ext	0	0	0	0	NA	0	0	NA	115	0	y	3
276	2-1-2	2009-08-03 12:13:00	60	60	0	5	150	139	55	51	60	NA	NA	NA	NA	26.42	43.345	27.88	108.6	7.47	125	7.92	NA	4	509	0	0.106799997389317	0.326900005340576	2	2.7	2.8	2.1	1.9	0	2	1	ext	0	0	0	0	NA	13.5881636678427	41.5914876794815	91	NA	0	y	3
277	2-1-3	2009-08-03 12:03:00	80	80	0	20	500	454	367	368	304	NA	NA	NA	NA	26.34	43.495	27.98	100.8	6.94	140	7.85	NA	7	891	0	0.0768999978899956	0.404399991035461	2.4	2.6	2.4	3.2	1.7	0	2	1	int	0	0	0	0	NA	9.78398673154414	51.4518108594418	398.6	110	0	y	3
278	2-1-4	2009-08-03 11:51:00	40	40	0	0	257	186	198	99	150	NA	NA	NA	NA	26.6	43.837	28.22	93.9	6.43	150	7.86	NA	3	382	0	0.0209999997168779	0.369700014591217	2.8	1.6	1.8	1.4	2.2	0	2	1	int	0	0	0	0	NA	2.67182996397838	47.0369328564405	178	95	0	y	3
279	2-1-5	2009-08-03 11:45:59	0	0	0	0	NA	NA	NA	NA	NA	NA	NA	NA	NA	26.25	43.655	28.1	97.3	6.71	170	7.77	NA	0	0	0	0	0	0	0	0	0	0	0	2	1	int	0	0	0	0	NA	0	0	NA	90	0	y	3
329	2-1-1	2009-10-06 11:55:59	0	0	0	0	NA	NA	NA	NA	NA	NA	NA	NA	NA	18.24	43.77	28.28	98.3	7.82	220	8.35	NA	0	0	0	0	0	0	0	0	0	0	0	3	1	ext	0	0	0	0	NA	0	0	NA	NA	0	y	3
330	2-1-2	2009-10-06 12:04:00	5	5	0	10	210	227	274	320	180	NA	NA	NA	NA	18.17	43.3	27.95	108.9	8.67	170	7.71	Not core-able, performed pH calibration at 11:55 EST 7.31-7.00	0	0	0	0	0	0	0	0	0	0	0	3	1	ext	0	0	0	0	NA	0	0	242.2	NA	0	y	3
331	2-1-3	2009-10-06 12:11:59	10	10	0	5	105	152	169	172	NA	NA	NA	NA	NA	17.55	42.84	27.62	109.4	8.83	180	7.87	Not core-able, lots of dead blades in area	0	0	0	0	0	0	0	0	0	0	0	3	1	int	0	0	0	0	NA	0	0	NA	NA	0	y	3
332	2-1-4	2009-10-06 12:17:59	5	5	0	10	117	85	144	119	130	NA	NA	NA	NA	17.62	42.69	27.51	119.6	9.67	185	7.94	Not core-able	0	0	0	0	0	0	0	0	0	0	0	3	1	int	0	0	0	0	NA	0	0	119	NA	0	y	3
333	2-1-5	2009-10-06 12:26:00	0	0	0	0	NA	NA	NA	NA	NA	NA	NA	NA	NA	17.38	42.71	27.53	115.3	9.34	205	7.93	NA	0	0	0	0	0	0	0	0	0	0	0	3	1	int	0	0	0	0	NA	0	0	NA	NA	0	y	3
334	2-1-6	2009-10-06 12:30:00	0	0	0	0	NA	NA	NA	NA	NA	NA	NA	NA	NA	17.96	42.84	27.62	110.5	8.88	190	7.93	NA	0	0	0	0	0	0	0	0	0	0	0	3	1	int	0	0	0	0	NA	0	0	NA	NA	0	y	3
335	2-1-7	2009-10-06 00:00:00	10	10	0	10	212	214	134	170	126	NA	NA	NA	NA	17.66	42.77	27.57	107.6	8.59	155	7.91	NA	4	509	0	0.0291000008583069	0.553900003433228	1.9	1.3	2.3	2	1.5	0	3	1	int	0	0	0	0	NA	3.70239310920239	70.4726974368095	171.2	NA	0	y	3
336	2-1-8	2009-10-06 12:46:59	15	15	0	20	298	340	266	230	132	NA	NA	NA	NA	17.26	42.68	27.5	116.9	9.51	135	7.99	NA	0	0	0	0.00810000021010637	1.36220002174377	1.3	1.9	2.3	0	0	0	3	1	int	0	0	0	0	NA	1.03056302673183	173.31270876646	253.2	NA	0	y	3
337	2-1-9	2009-10-06 12:55:00	5	5	0	70	183	194	NA	NA	NA	NA	NA	NA	NA	17.03	42.71	27.52	115	9.41	140	7.97	Not core-able	0	0	0	0	0	0	0	0	0	0	0	3	1	ext	0	0	0	0	NA	0	0	188.5	NA	0	y	3
338	2-1-10	2009-10-06 13:04:00	0	0	0	40	NA	NA	NA	NA	NA	NA	NA	NA	NA	16.81	42.69	27.51	109.1	8.96	190	7.92	NA	0	0	0	0	0	0	0	0	0	0	0	3	1	ext	0	0	0	0	NA	0	0	NA	NA	0	y	3
76	1-3-6	2009-06-16 09:19:00	70	70	0	0	337	255	280	259	132	NA	NA	NA	NA	22.03	42.96	27.68	99.4	7.04	130	8.18	NA	2	254	0	0.209299996495247	0.199100002646446	3.9	3.3	4.2	3.6	2.4	0	1	1	int	0	0	0	0	NA	26.6292385540903	25.3314933367074	252.6	NA	0	y	4
77	1-3-7	2009-06-16 09:26:00	75	75	0	5	337	252	258	155	100	NA	NA	NA	NA	22.06	42.99	27.7	101	7.59	125	8.14	NA	6	763	0	0.185000002384186	0.558499991893768	1.1	3.9	2.5	2.2	1.4	0	1	1	int	0	0	0	0	NA	23.53755030334	71.0579539686441	220.4	NA	0	y	4
78	1-3-8	2009-06-16 09:35:00	75	75	0	5	204	147	223	305	54	NA	NA	NA	NA	22.04	42.99	27.71	102.2	7.6	120	8.15	macro=mix of browns and reds, other coverage was sponge	2	254	0	0.252400010824203	0.686299979686737	4	3.5	3.8	2.9	5	0	1	1	int	0	0	0	0	NA	32.1128533771634	87.3179464155436	186.6	NA	0	y	4
79	1-3-9	2009-06-16 09:45:00	95	95	0	0	114	295	300	291	186	NA	NA	NA	NA	21.82	43.02	27.73	96.7	7.22	120	8.07	2nd camera=issues. Possible H20 leakage?	4	509	0	0.167999997735023	0.676100015640259	3.3	4.2	3.1	2.4	4.6	0	1	1	ext	0	0	0	0	NA	21.374639711827	86.0202049899101	237.2	NA	0	y	4
80	1-3-10	2009-06-16 09:53:59	25	25	0	5	175	217	160	124	119	NA	NA	NA	NA	21.89	43.29	27.92	98.1	7.31	150	7.95	NA	3	382	0	0.24040000140667	0.219099998474121	3.8	3.6	2.8	2.6	2.7	0	1	1	ext	0	0	0	0	NA	30.5860921789706	27.8760928058624	159	NA	0	y	4
81	1-3-1	2009-06-16 08:34:00	0	0	0	10	NA	NA	NA	NA	NA	NA	NA	NA	NA	21.75	43.23	27.9	95.1	7.11	180	8.03	NA	0	0	0	0	0	0	0	0	0	0	0	1	1	ext	0	0	0	0	NA	0	0	NA	NA	0	y	4
82	1-3-2	2009-06-16 08:42:00	5	5	0	10	81	102	87	83	201	NA	NA	NA	NA	21.74	43.23	27.88	94.2	7.03	160	8.06	no zostera in core region (center) measured epiphyte blades for 5 measured	0	0	0	0	0	0	0	0	0	0	0	1	1	ext	0	0	0	0	NA	0	0	110.8	NA	0	y	4
83	1-3-3	2009-06-16 08:50:00	10	10	0	0	145	75	221	109	123	NA	NA	NA	NA	21.76	43.19	27.85	95.2	7.11	150	8.1	NA	1	127	0	0.0456999987363815	0.0795999988913536	3	2.8	2.7	2.6	1.8	0	1	1	int	0	0	0	0	NA	5.81441083922982	10.1275080485344	134.6	NA	0	y	4
84	1-3-4	2009-06-16 09:00:00	50	50	0	0	184	135	171	207	246	NA	NA	NA	NA	21.79	43.14	27.81	95.8	7.16	145	8.12	NA	4	509	0	0.0667999982833862	0.615700006484985	3.5	3.4	2	3	3.2	0	1	1	int	0	0	0	0	NA	8.49896378159523	78.3355118250847	188.6	NA	0	y	4
85	1-3-5	2009-06-16 09:07:00	15	15	0	0	456	203	542	464	285	NA	NA	NA	NA	21.89	43.03	27.73	95.5	7.12	140	8.16	no zostera in core region (center) measured epiphyte blades for 5 measured	0	0	0	0	0	0	0	0	0	0	0	1	1	int	0	0	0	0	NA	0	0	390	NA	0	y	4
180	1-3-1	2009-08-03 12:27:59	0	0	0	0	NA	NA	NA	NA	NA	NA	NA	NA	NA	27.05	44.137	28.43	112.4	7.63	170	7.93	NA	0	0	0	0	0	0	0	0	0	0	0	2	1	ext	0	0	0	0	NA	0	0	NA	NA	0	y	4
181	1-3-2	2009-08-03 12:32:00	10	10	0	10	216	203	162	215	144	NA	NA	NA	NA	27.28	44.164	28.44	128.2	8.67	150	8.02	NA	3	382	0	0.0335999988019466	0.0882000029087067	1.4	1.5	2.2	1.7	1.5	0	2	1	ext	0	0	0	0	NA	4.27492784757167	11.2216863700747	188	NA	0	y	4
182	1-3-3	2009-08-03 12:40:59	20	20	0	5	201	142	259	267	289	NA	NA	NA	NA	27.42	44.209	28.47	135.2	9.12	145	8.09	NA	3	382	0	0.0798999965190887	0.196999996900558	2	1.6	2.9	3.4	2	0	2	1	int	0	0	0	0	NA	10.1656765571237	25.0643096056581	231.6	NA	0	y	4
183	1-3-4	2009-08-03 12:48:00	80	80	0	0	461	435	352	271	219	NA	NA	NA	NA	27.53	44.266	28.51	129.8	8.73	140	8.1	NA	5	636	0	0.0315000005066395	0.571200013160706	3.2	1.8	2.3	3.2	1.6	0	2	1	int	0	0	0	0	NA	4.00774506445974	72.6737776744366	347.6	NA	0	y	4
184	1-3-5	2009-08-03 12:56:00	60	60	0	0	148	297	143	133	185	NA	NA	NA	NA	27.64	44.179	28.44	130.7	8.79	135	8.12	NA	1	127	0	0.0130000002682209	0.139899998903275	2.8	2.5	2.5	2.8	1.8	0	2	1	int	0	0	0	0	NA	1.65399003412575	17.7994768604636	181.2	NA	0	y	4
185	1-3-6	2009-08-03 13:05:00	95	95	0	0	191	188	133	226	238	NA	NA	NA	NA	27.65	44.17	28.4	134	9.01	130	8.09	Other cover is orange sheeth tunicate	2	254	0	0.219799995422363	0.381500005722046	2.9	2.8	3.8	3.4	3.1	0	2	1	int	0	0	0	0	NA	27.9651534175873	48.5382457280159	195.2	NA	0	y	4
186	1-3-7	2009-08-03 13:15:59	100	100	0	0	144	160	323	241	139	NA	NA	NA	NA	27.57	43.971	28.29	117.8	7.93	110	8.01	Some ulva patches in locale	3	382	0	0.0852999985218048	1.12510001659393	3	3.3	1.8	2.5	2.1	0	2	1	int	0	0	0	0	NA	10.8527188119292	143.146475111246	201.4	NA	0	y	4
187	1-3-8	2009-08-03 13:24:00	80	80	0	0	362	324	221	178	388	NA	NA	NA	NA	27.64	43.935	28.27	127.2	8.56	115	8.04	NA	9	1145	0	0.337799996137619	0.572799980640411	2.4	2.7	1.5	1.7	2.8	0	2	1	int	0	0	0	0	NA	42.9782935085893	72.8773415368795	294.6	NA	0	y	4
188	1-3-9	2009-08-03 13:31:00	100	100	0	0	167	72	163	200	110	NA	NA	NA	NA	27.83	43.952	28.27	139.4	9.35	115	8.07	NA	4	509	0	0.0987000018358231	0.862299978733063	3.4	1.7	1.6	3	3.1	0	2	1	ext	0	0	0	0	NA	12.5576012335718	109.710426294208	142.4	NA	0	y	4
189	1-3-10	2009-08-03 13:38:00	40	40	0	0	270	204	173	159	285	NA	NA	NA	NA	28.1	44.049	28.34	116.4	7.77	145	8.03	Large knob whelk	3	382	0	0.0881000012159348	0.0982000008225441	1.9	2.3	1.8	1.8	2.4	0	2	1	ext	0	0	0	0	NA	11.2089631547034	12.4939861046523	218.2	80	0	y	4
299	1-3-1	2009-10-12 12:16:00	0	0	0	5	NA	NA	NA	NA	NA	NA	NA	NA	NA	14.73	43.08	27.76	101.5	8.68	170	8.13	NA	0	0	0	0	0	0	0	0	0	0	0	3	1	ext	0	0	0	0	NA	0	0	NA	NA	0	y	4
300	1-3-2	2009-10-12 11:10:00	5	5	0	0	NA	NA	NA	NA	NA	NA	NA	NA	NA	14.76	43.09	27.76	104.7	8.95	150	8.16	Not core-able	0	0	0	0	0	0	0	0	0	0	0	3	1	ext	0	0	0	0	NA	0	0	NA	NA	0	y	4
301	1-3-3	2009-10-12 10:57:59	20	20	0	30	NA	NA	NA	NA	NA	NA	NA	NA	NA	14.8	43.1	27.77	105.6	9.01	135	8.16	NA	5	636	0	0.136399999260902	0	1.4	1.5	1.6	2.1	1.8	0	3	1	int	0	0	0	0	NA	17.3541719059646	0	NA	NA	0	y	4
302	1-3-4	2009-10-12 10:46:00	45	45	0	45	NA	NA	NA	NA	NA	NA	NA	NA	NA	14.83	43.09	27.76	107.6	9.18	135	8.16	NA	0	0	0	0.309799998998642	0.308299988508224	0	0	0	0	0	0	3	1	int	0	0	0	0	NA	39.4158538725972	39.2250075379014	NA	NA	0	y	4
303	1-3-5	2009-10-12 10:38:00	10	10	0	20	NA	NA	NA	NA	NA	NA	NA	NA	NA	14.84	43.06	27.74	107.4	9.15	125	8.17	Had to re-set station (1st set off due to GPS prob's), 1st pic=incorrect location, correct station=not coreable	0	0	0	0	0	0	0	0	0	0	0	3	1	int	0	0	0	0	NA	0	0	NA	NA	0	y	4
304	1-3-6	2009-10-12 10:14:00	50	50	0	5	NA	NA	NA	NA	NA	NA	NA	NA	NA	14.86	43.01	27.71	109.4	9.34	120	8.15	NA	2	254	0	0.0646999999880791	0.487300008535385	1.9	2	2.3	1.9	2.5	0	3	1	int	0	0	0	0	NA	8.2317809984833	61.9991800859571	NA	NA	0	y	4
305	1-3-7	2009-10-12 10:05:00	30	30	0	30	NA	NA	NA	NA	NA	NA	NA	NA	NA	14.89	42.98	27.69	107.4	9.15	105	8.12	NA	3	382	0	0.0255999993532896	0.623799979686737	1.6	2.1	2.3	1.6	2	0	3	1	int	0	0	0	0	NA	3.25708791771904	79.3660714155436	NA	NA	0	y	4
306	1-3-8	2009-10-12 09:55:00	25	25	0	50	NA	NA	NA	NA	NA	NA	NA	NA	NA	14.87	43.06	27.75	105.8	9.02	105	8.09	Not core-able	0	0	0	0	0	0	0	0	0	0	0	3	1	int	0	0	0	0	NA	0	0	NA	NA	0	y	4
307	1-3-9	2009-10-12 09:46:59	5	5	0	10	NA	NA	NA	NA	NA	NA	NA	NA	NA	14.81	43.2	27.85	108.8	9.27	105	8.02	Not core-able, macro=ulva and brown alga, next to quad=25% zostera and 20% macro	0	0	0	0	0	0	0	0	0	0	0	3	1	ext	0	0	0	0	NA	0	0	NA	NA	0	y	4
308	1-3-10	2009-10-12 09:35:00	5	5	0	10	151	48	136	90	130	NA	NA	NA	NA	14.82	42.85	27.59	109.7	9.36	130	7.62	Not core-able, macro=ulva	0	0	0	0	0	0	0	0	0	0	0	3	1	ext	0	0	0	0	NA	0	0	111	NA	0	y	4
63	1-2-8	2009-06-15 11:57:00	10	10	0	5	159	146	82	81	280	NA	NA	NA	NA	22.72	41.78	26.83	114	8.42	175	8.08	NA	6	763	0	0.368499994277954	0.113499999046326	3	3.8	2.6	2.9	2.5	0	1	1	int	0	0	0	0	NA	46.8842542719841	14.440604878664	149.6	NA	0	y	5
64	1-2-7	2009-06-15 12:08:59	40	40	0	0	186	164	203	146	73	NA	NA	NA	NA	22.96	41.96	26.95	141.8	10.42	150	8.34	NA	2	254	0	0.103399999439716	1.52789998054504	2.8	3.5	3.7	2.2	2.2	0	1	1	int	0	0	0	0	NA	13.1555819287151	194.394714524746	154.4	NA	0	y	5
65	1-2-6	2009-06-15 12:19:00	60	60	0	0	191	51	154	163	93	NA	NA	NA	NA	23.07	41.86	26.88	142.2	10.46	135	8.3	NA	8	1018	0	0.12049999833107	1.85409998893738	3.2	2.2	2.5	2.4	2.7	0	1	1	int	0	0	0	0	NA	15.331214787662	235.897141592503	130.4	NA	0	y	5
86	1-2-10	2009-06-15 11:29:59	10	10	0	5	250	123	162	240	177	NA	NA	Y	NA	22.86	41.87	26.89	117.2	8.63	165	8.08	NA	0	0	0	0.0394000001251698	0.00860000029206276	3.5	3.2	2.5	0	0	0	1	1	ext	0	0	0	0	NA	5.01286201592535	1.09417803715914	190.4	NA	0	y	5
87	1-2-9	2009-06-15 11:44:00	15	15	0	5	133	194	126	110	89	NA	NA	NA	NA	22.99	41.76	26.81	120.9	8.89	155	8.1	NA	7	891	0	0.295899987220764	0.269899994134903	2.8	2.4	2.8	2.7	2.5	0	1	1	ext	0	0	0	0	NA	37.6473553740978	34.3393762537837	130.4	NA	0	y	5
98	1-2-5	2009-06-15 12:27:59	60	60	0	5	151	203	190	168	173	NA	NA	NA	NA	23.15	41.85	26.87	149.7	10.95	130	8.26	NA	2	254	0	0.0200999993830919	0.586300015449524	2.9	1.6	2.6	1.7	1.6	0	1	1	int	0	0	0	0	NA	2.55732292151079	74.5949509656429	177	NA	0	y	5
99	1-2-4	2009-06-15 12:36:59	95	95	0	0	208	207	245	255	376	NA	NA	NA	NA	22.97	41.91	26.92	131.1	9.63	140	8.18	NA	12	1527	0	1.00429999828339	0.523800015449524	4.1	4	4.8	2.8	3	0	1	1	int	0	0	0	0	NA	127.777088781595	66.6430759656429	258.2	NA	0	y	5
100	1-2-3	2009-06-15 12:46:00	60	60	0	0	132	255	116	395	263	NA	NA	NA	NA	22.96	42.2	27.12	126.6	9.92	160	8.23	NA	6	763	0	0.031300000846386	0.621599972248077	2.6	2.1	2.4	2.3	1.5	0	1	1	int	0	0	0	0	NA	3.98229910768569	79.0861644691229	232.2	NA	0	y	5
101	1-2-2	2009-06-15 13:05:00	80	80	0	0	430	243	421	642	423	NA	NA	NA	NA	23.11	40.93	26.22	111.8	8.23	160	7.98	NA	5	636	0	0.137999996542931	0.189099997282028	2.9	2.2	1.7	1.7	1.7	0	1	1	ext	0	0	0	0	NA	17.5577395601571	24.0591926541924	431.8	NA	0	y	5
102	1-2-1	2009-06-15 12:56:00	5	5	0	5	258	220	212	165	113	NA	NA	NA	NA	23.22	41.93	26.93	123.4	9.03	180	8.13	No seagrass in center of quadrat	0	0	0	0	0	0	0	0	0	0	0	1	1	ext	0	0	0	0	NA	0	0	193.6	NA	0	y	5
175	1-2-10	2009-08-04 10:05:00	10	10	0	0	170	265	170	165	167	NA	NA	NA	NA	26.98	44.618	28.78	75.3	5.11	165	7.79	NA	3	382	0	0.0447999984025955	0.929199993610382	1	1.2	1.8	1.7	2.2	0	2	1	ext	0	0	0	0	NA	5.69990379676223	118.222115187049	187.4	120	0	y	5
176	1-2-9	2009-08-04 09:56:59	10	10	0	0	199	193	118	167	158	NA	NA	NA	NA	27.09	44.62	28.77	85.1	5.76	150	7.87	No core taken (SAV not in center)	0	0	0	0.0052000000141561	0.0149999996647239	1.3	1.5	1.8	0	0	0	2	1	ext	0	0	0	0	NA	0.661596001801081	1.90844995734282	167	125	0	y	5
177	1-2-8	2009-08-04 09:49:00	0	0	0	0	NA	NA	NA	NA	NA	NA	NA	NA	NA	27.24	44.645	28.79	84.8	5.73	175	7.93	Other: finger sponge	0	0	0	0	0	0	0	0	0	0	0	2	1	int	0	0	0	0	NA	0	0	NA	NA	0	y	5
178	1-2-2	2009-08-04 08:38:00	15	15	0	0	245	214	146	117	155	NA	NA	NA	NA	26.43	43.823	28.22	81.9	5.62	175	7.76	No core taken (SAV not in center)	0	0	0	0	0	0	0	0	0	0	0	2	1	ext	0	0	0	0	NA	0	0	175.4	150	0	y	5
179	1-2-1	2009-08-04 08:23:00	20	20	0	60	238	409	423	171	384	NA	NA	NA	NA	26.52	43.428	27.93	77	5.29	155	7.71	Macro: brown filamentous Other: finger sponge	5	636	0	0.174300000071526	0.238299995660782	2.2	2	3.1	3.2	3.1	0	2	1	ext	0	0	0	0	NA	22.1761890091002	30.3189084479213	325	145	0	y	5
285	1-2-7	2009-08-04 09:36:59	60	60	0	0	223	172	169	193	125	NA	NA	NA	NA	27.23	44.799	28.9	90.4	6.11	145	7.97	NA	12	1527	0	0.173099994659424	0.375400006771088	1.2	2	2.7	1.7	2	0	2	1	int	0	0	0	0	NA	22.0235123205185	47.7621428614855	176.4	NA	0	y	5
286	1-2-6	2009-08-04 09:24:00	40	40	0	0	309	308	154	162	137	NA	NA	NA	NA	27.32	44.847	28.93	106.3	7.16	130	8.1	Lots of stingrays (southern and bluntnose) between sites, at least one dozen	1	127	0	0.0310999993234873	1.43789994716644	2.2	1.9	2.1	1.1	1.3	0	2	1	int	0	0	0	0	NA	3.95685291392729	182.944010277987	214	NA	0	y	5
287	1-2-5	2009-08-04 09:08:59	50	50	0	0	122	174	165	235	239	NA	NA	NA	NA	27.24	44.779	28.89	108.8	7.34	130	8.16	Masses of floating Zostera blades, 2 large stingrays in area	6	763	0	0.12720000743866	1.29250001907349	1.7	2.5	3.7	2.3	2.3	0	2	1	int	0	0	0	0	NA	16.1836569464207	164.44477742672	187	NA	0	y	5
288	1-2-4	2009-08-04 08:58:00	40	40	0	0	269	201	270	129	177	NA	NA	NA	NA	26.35	44.351	28.6	78.2	5.37	140	7.77	NA	2	254	0	0.0272000003606081	1.07369995117188	2.6	1.5	2.6	2.3	2.4	0	2	1	int	0	0	0	0	NA	3.46065604588017	136.606844787598	209.2	NA	0	y	5
408	1-2-3	2009-08-04 08:45:59	80	80	0	0	321	307	296	220	269	NA	NA	NA	NA	26.26	44.329	28.59	73.9	5.08	155	7.7	Shell hash under sediment surface	2	254	0	0.0447999984025955	0.819500029087067	3	3	2.1	0	0	0	2	1	int	0	0	0	0	NA	5.69990379676223	104.264988700747	282.6	NA	0	y	5
309	1-2-10	2009-10-13 12:14:59	0	0	0	5	NA	NA	NA	NA	NA	NA	NA	NA	NA	16.07	42.12	27.09	108.4	9.06	135	8.08	NA	0	0	0	0	0	0	0	0	0	0	0	3	1	ext	0	0	0	0	NA	0	0	NA	NA	0	y	5
310	1-2-9	2009-10-13 12:07:00	30	30	0	70	188	147	275	247	256	NA	NA	NA	NA	15.89	42.03	27.02	116.3	9.75	115	8.17	Not core-able	0	0	0	0	0	0	0	0	0	0	0	3	1	ext	0	0	0	0	NA	0	0	222.6	NA	0	y	5
311	1-2-8	2009-10-13 11:55:59	5	5	0	40	234	199	159	148	114	NA	NA	NA	NA	15.62	42.14	27.1	108.7	9.16	135	8.14	Not core-able	0	0	0	0	0	0	0	0	0	0	0	3	1	int	0	0	0	0	NA	0	0	170.8	NA	0	y	5
312	1-2-1	2009-10-13 10:43:00	5	5	0	10	213	144	134	176	160	NA	NA	NA	NA	15.44	42.18	27.13	100.8	8.52	110	7.55	Pole antenna acting funky, using boat (built-in)	3	382	0	0.0295000001788139	0.283699989318848	1.5	2	1.6	2.1	1.7	0	3	1	ext	0	0	0	0	NA	3.7532850227505	36.095149641037	165.4	NA	0	y	5
313	1-2-2	2009-10-13 10:54:00	15	15	0	21	62	11	145	133	158	NA	NA	NA	NA	15.43	42.06	27.04	101.7	8.6	130	7.76	Not core-able	0	0	0	0	0	0	0	0	0	0	0	3	1	ext	0	0	0	0	NA	0	0	101.8	NA	0	y	5
324	1-2-7	2009-10-13 11:45:59	100	100	0	100	NA	NA	NA	NA	NA	NA	NA	NA	NA	15.67	42.48	27.34	128.8	10.82	105	8.31	100% grass coverage, 100% ulva over it; motile and drifted away	7	891	0	0.103399999439716	1.27799999713898	1.4	1.3	1.5	1.9	1.9	0	3	1	int	0	0	0	0	NA	13.1555819287151	162.599939635992	NA	NA	0	y	5
325	1-2-6	2009-10-13 11:35:59	15	15	0	80	NA	NA	NA	NA	NA	NA	NA	NA	NA	15.58	42.46	27.33	129.9	10.94	90	8.28	Macro=brown filamentous	4	509	0	0.048700001090765	1.08510005474091	1.8	2.3	1.9	1.7	1.6	0	3	1	int	0	0	0	0	NA	6.19610113877803	138.057279964685	NA	NA	0	y	5
326	1-2-5	2009-10-13 11:22:00	15	15	0	40	NA	NA	NA	NA	NA	NA	NA	NA	NA	15.54	42.42	27.3	128.4	10.82	90	8.26	Not core-able, macro sample=representative of area	0	0	0	0	0	0	0	0	0	0	0	3	1	int	0	0	0	0	NA	0	0	NA	NA	0	y	5
327	1-2-4	2009-10-13 11:10:59	35	35	0	65	NA	NA	NA	NA	NA	NA	NA	NA	NA	15.48	42.31	27.22	123	10.39	85	8.12	Macro=big mix-ulva, red alga, brown, etc	0	0	0	0.00920000020414591	0.584800004959106	1.3	2.5	2.3	0	0	0	3	1	int	0	0	0	0	NA	1.17051602597348	74.4041046309471	NA	NA	0	y	5
328	1-2-3	2009-10-13 11:00:00	50	50	0	50	NA	NA	NA	NA	NA	NA	NA	NA	NA	15.45	42.12	27.08	119.2	10.08	110	8.03	NA	0	0	0	0.0506299994885921	0.154899999499321	2.1	2.4	2	0	0	0	3	1	int	0	0	0	0	NA	6.44165483493358	19.7079269362986	NA	NA	0	y	5
66	1-1-6	2009-06-15 14:00:59	60	60	0	0	177	168	75	136	195	NA	NA	NA	NA	23.43	41.62	26.7	145.1	10.59	155	8.21	NA	2	254	0	0.111000001430511	0.88919997215271	3.9	2.1	2.5	3	3.5	0	1	1	int	0	0	0	0	NA	14.122530182004	113.132912456989	150.2	NA	0	y	6
67	1-1-7	2009-06-15 14:19:59	30	30	0	5	97	111	114	120	120	NA	NA	NA	NA	23.73	41.79	26.81	153	11.1	160	8.38	patchy area, quadrat on edge of patch	4	509	0	0.0744000002741814	0.745999991893768	1.8	1.6	2	2.1	1.9	0	1	1	int	0	0	0	0	NA	9.4659120348841	94.9135789686441	112.4	NA	0	y	6
68	1-1-8	2009-06-15 14:10:00	60	60	0	0	235	256	154	178	157	NA	NA	NA	NA	23.59	41.63	26.7	153.7	11.19	160	8.33	NA	18	2290	0	0.271499991416931	1.36500000953674	2.7	2.8	2.6	1.5	2	0	1	1	int	0	0	0	0	NA	34.5429439079762	173.66895121336	196	NA	0	y	6
69	1-1-9	2009-06-15 14:31:00	40	40	0	5	206	164	101	79	73	NA	NA	NA	NA	23.74	41.92	26.91	152.5	11.05	165	8.36	brown filamentous algae	8	1018	0	0.114900000393391	1.02380001544952	2.5	2.6	2.4	2.8	2.1	0	1	1	ext	0	0	0	0	NA	14.6187270500511	130.258075965643	124.6	NA	0	y	6
70	1-1-10	2009-06-15 14:41:00	50	50	0	5	246	345	299	276	347	NA	NA	NA	NA	23.67	41.96	26.94	144	10.48	220	8.27	NA	8	1018	0	0.176499992609024	0.501699984073639	2.8	3.9	2.8	2.6	2.3	0	1	1	ext	0	0	0	0	NA	22.4560940596461	63.8312889736891	302.6	NA	0	y	6
71	1-1-1	2009-06-15 13:17:00	0	0	0	0	NA	NA	NA	NA	NA	NA	NA	NA	NA	23.03	41.23	26.43	108.9	8.02	210	7.94	NA	0	0	0	0	0	0	0	0	0	0	0	1	1	ext	0	0	0	0	NA	0	0	NA	170	0	y	6
72	1-1-2	2009-06-15 13:24:00	5	5	0	0	44	28	78	103	36	NA	NA	NA	NA	23.04	41.39	26.54	107.1	7.87	205	7.93	NA	8	1018	0	0.162900000810623	0.116499997675419	2.6	2.3	3.1	2.6	2.1	0	1	1	ext	0	0	0	0	NA	20.7257671031356	14.8222947042435	57.8	185	0	y	6
73	1-1-3	2009-06-15 13:31:59	40	40	0	10	256	97	98	17	106	NA	NA	NA	NA	23.14	41.4	26.55	120.7	8.86	200	8.03	brown filamentous algae	0	0	0	0.0837000012397766	0	3.5	3.4	2	3.3	2	0	1	1	int	0	0	0	0	NA	10.6491511577368	0	114.8	NA	0	y	6
74	1-1-4	2009-06-15 13:41:59	60	60	0	0	168	210	205	131	288	NA	NA	NA	NA	23.19	41.44	26.58	127.5	9.35	180	8.07	NA	5	636	0	0.0390999987721443	0.678799986839294	1.7	2	2.2	2.7	4	0	1	1	int	0	0	0	0	NA	4.97469284377992	86.3637223255634	200.4	NA	0	y	6
75	1-1-5	2009-06-15 13:50:59	60	60	0	0	204	180	146	53	172	NA	NA	NA	NA	23.28	41.56	26.66	136.4	9.98	165	8.12	NA	14	1781	0	0.127599999308586	1.00829994678497	4.1	2.8	2.3	2.9	3.9	0	1	1	int	0	0	0	0	NA	16.2345479120314	128.286002229452	151	NA	0	y	6
170	1-1-1	2009-08-04 12:08:00	0	0	0	0	NA	NA	NA	NA	NA	NA	NA	NA	NA	27.53	44.193	28.46	94.6	6.37	165	7.84	NA	0	0	0	0	0	0	0	0	0	0	0	2	1	ext	0	0	0	0	NA	0	0	NA	140	0	y	6
171	1-1-2	2009-08-04 11:58:59	5	5	0	0	193	202	177	100	67	NA	NA	NA	NA	27.64	44.217	28.47	109.5	7.36	165	7.93	No core taken (SAV not in center)	0	0	0	0	0	0	0	0	0	0	0	2	1	ext	0	0	0	0	NA	0	0	147.8	135	0	y	6
172	1-1-8	2009-08-04 10:41:00	50	50	0	0	133	171	176	110	170	NA	NA	NA	NA	27.59	44.113	28.4	112.3	7.56	125	8.07	NA	10	1272	0	0.208700001239777	1.37310004234314	1.9	1.9	1.6	2	1.7	0	2	1	int	0	0	0	0	NA	26.5529011577368	174.699518387318	152	NA	0	y	6
173	1-1-9	2009-08-04 10:31:59	55	50	5	0	283	184	229	180	193	NA	NA	NA	NA	27.58	44.263	28.51	110.1	7.41	135	8.09	Other: finger sponge	5	636	0	0.111599996685982	0.787800014019012	3.1	2.9	1.8	2.8	1.7	0	2	1	ext	0	0	0	0	NA	14.1988675783575	100.231795783639	213.8	NA	0	y	6
174	1-1-10	2009-08-04 10:24:00	5	5	0	0	195	83	NA	NA	NA	NA	NA	NA	NA	27.09	44.543	28.72	81.3	5.51	175	7.8	No core taken (SAV not in center), other: finger sponge	0	0	0	0	0	0	0	0	0	0	0	2	1	ext	0	0	0	0	NA	0	0	NA	NA	0	y	6
280	1-1-3	2009-08-04 11:48:59	15	15	0	70	170	229	246	214	155	NA	NA	NA	NA	27.73	44.145	28.42	122.3	8.21	155	8.01	Algae: brown filamentous	1	127	0	0.0245999991893768	0.122500002384186	2	2.3	2.4	1.6	0	0	2	1	int	0	0	0	0	NA	3.12985789686441	15.58567530334	202.8	NA	0	y	6
281	1-1-4	2009-08-04 11:38:00	50	50	0	0	245	316	196	225	158	NA	NA	NA	NA	27.72	44.044	28.34	106.7	7.17	145	7.97	NA	2	254	0	0.00870000012218952	0.378699988126755	1.3	2.7	0	0	0	0	2	1	int	0	0	0	0	NA	1.10690101554617	48.181999489367	228	NA	0	y	6
282	1-1-5	2009-08-04 11:26:00	15	15	0	0	159	183	212	295	188	NA	NA	NA	NA	27.77	44.008	28.32	108.9	7.31	130	8	NA	1	127	0	0.0109999999403954	1.28079998493195	1.6	1.9	0	0	0	0	2	1	int	0	0	0	0	NA	1.3995299924165	162.956182082891	207.4	NA	0	y	6
283	1-1-6	2009-08-04 11:00:59	40	40	0	0	191	95	228	201	123	NA	NA	NA	NA	27.64	44.02	28.33	111.1	7.47	120	8.03	Scallop collection=15 minute effort	0	0	0	0	0	0	0	0	0	0	0	2	1	int	0	0	0	0	NA	0	0	167.6	NA	0	y	6
284	1-1-7	2009-08-04 10:50:59	75	75	0	0	189	76	277	137	291	NA	NA	NA	NA	27.64	44.091	28.38	112.5	7.56	125	8.07	NA	4	509	0	0.19149999320507	0.804199993610382	2.5	2.4	2.3	2.3	2.1	0	2	1	int	0	0	0	0	NA	24.3645441354811	102.318365187049	194	NA	0	y	6
314	1-1-10	2009-10-13 12:22:00	15	15	0	15	NA	NA	NA	NA	NA	NA	NA	NA	NA	15.93	41.88	26.92	116.1	9.74	140	8.16	Not core-able	0	0	0	0	0	0	0	0	0	0	0	3	1	ext	0	0	0	0	NA	0	0	NA	NA	0	y	6
315	1-1-9	2009-10-13 12:29:00	30	30	0	65	NA	NA	NA	NA	NA	NA	NA	NA	NA	15.83	41.93	26.96	119.2	10.01	110	8.22	NA	2	254	0	0.0285999998450279	0.311199992895126	2	2.1	1.1	1.7	2	0	3	1	ext	0	0	0	0	NA	3.6387779802829	39.5939750960469	NA	NA	0	y	6
316	1-1-8	2009-10-13 12:39:00	15	15	0	25	NA	NA	NA	NA	NA	NA	NA	NA	NA	15.91	42.06	27.04	122.9	10.3	105	8.27	Not core-able	0	0	0	0	0	0	0	0	0	0	0	3	1	int	0	0	0	0	NA	0	0	NA	NA	0	y	6
317	1-1-2	2009-10-13 13:36:00	10	10	0	10	162	158	184	246	146	NA	NA	NA	NA	15.93	42.38	27.27	110.3	9.24	170	8.19	Not core-able	0	0	0	0	0	0	0	0	0	0	0	3	1	ext	0	0	0	0	NA	0	0	179.2	135	0	y	6
318	1-1-1	2009-10-13 13:43:00	0	0	0	0	NA	NA	NA	NA	NA	NA	NA	NA	NA	15.91	42.16	27.12	107.8	9.03	170	8.15	NA	0	0	0	0	0	0	0	0	0	0	0	3	1	ext	0	0	0	0	NA	0	0	NA	160	0	y	6
319	1-1-3	2009-10-13 13:27:00	25	25	0	75	116	141	296	247	123	NA	NA	NA	NA	15.98	42.36	27.26	116.2	9.72	160	8.24	Not core-able	0	0	0	0	0	0	0	0	0	0	0	3	1	int	0	0	0	0	NA	0	0	184.6	135	0	y	6
320	1-1-4	2009-10-13 13:12:00	35	35	0	40	NA	NA	NA	NA	NA	NA	NA	NA	NA	16.01	42.3	27.22	125.1	10.46	135	8.26	NA	4	509	0	0.0447000004351139	0.508199989795685	2.4	2.2	1.4	2.2	1.9	0	3	1	int	0	0	0	0	NA	5.68718105535954	64.658284701705	NA	NA	0	y	6
321	1-1-5	2009-10-13 13:05:59	25	25	0	25	NA	NA	NA	NA	NA	NA	NA	NA	NA	16.08	42.26	27.19	129.3	10.8	120	8.3	Not core-able	0	0	0	0	0	0	0	0	0	0	0	3	1	int	0	0	0	0	NA	0	0	NA	NA	0	y	6
322	1-1-6	2009-10-13 12:58:00	40	40	0	40	NA	NA	NA	NA	NA	NA	NA	NA	NA	16.1	42.2	27.15	128.3	10.71	110	8.3	NA	5	636	0	0.0560999996960163	0.167099997401237	2.5	1.8	1.8	2.7	1.9	0	3	1	int	0	0	0	0	NA	7.13760296132416	21.2601326693594	NA	NA	0	y	6
323	1-1-7	2009-10-13 12:48:00	45	45	0	50	NA	NA	NA	NA	NA	NA	NA	NA	NA	16.01	42.15	27.11	124.9	10.43	105	8.29	NA	9	1145	0	0.193299993872643	0.772700011730194	2.4	2.4	2.1	2	2.2	0	3	1	int	0	0	0	0	NA	24.5935582204163	98.3106224924326	NA	NA	0	y	6
110	4-3-10	2009-06-24 08:06:59	0	0	0	0	NA	NA	NA	NA	NA	NA	NA	NA	NA	21.15	NA	NA	NA	NA	130	NA	shell hash, other coverage was mussels	0	0	0	0	0	0	0	0	0	0	0	1	1	ext	0	0	0	0	NA	0	0	NA	NA	0	y	7
111	4-3-9	2009-06-24 08:15:00	0	0	0	0	NA	NA	NA	NA	NA	NA	NA	NA	NA	21.18	NA	NA	NA	NA	150	NA	shell hash	0	0	0	0	0	0	0	0	0	0	0	1	1	ext	0	0	0	0	NA	0	0	NA	NA	0	y	7
112	4-3-8	2009-06-24 08:19:00	0	0	0	0	NA	NA	NA	NA	NA	NA	NA	NA	NA	21.18	NA	NA	NA	NA	150	NA	shell hash	0	0	0	0	0	0	0	0	0	0	0	1	1	int	0	0	0	0	NA	0	0	NA	NA	0	y	7
113	4-3-7	2009-06-24 08:23:59	0	0	0	0	NA	NA	NA	NA	NA	NA	NA	NA	NA	20.3	NA	NA	NA	NA	150	NA	NA	0	0	0	0	0	0	0	0	0	0	0	1	1	int	0	0	0	0	NA	0	0	NA	NA	0	y	7
114	4-3-6	2009-06-24 08:29:59	0	0	0	0	NA	NA	NA	NA	NA	NA	NA	NA	NA	20.3	NA	NA	NA	NA	145	NA	NA	0	0	0	0	0	0	0	0	0	0	0	1	1	int	0	0	0	0	NA	0	0	NA	NA	0	y	7
115	4-3-5	2009-06-24 08:35:00	5	5	0	0	145	146	162	78	105	NA	NA	NA	NA	NA	NA	NA	NA	NA	140	NA	Biomass station but no seagrass in middle of quad for core	0	0	0	0	0	0	0	0	0	0	0	1	1	int	0	0	0	0	NA	0	0	127.2	NA	0	y	7
116	4-3-4	2009-06-24 08:42:59	0	0	0	0	NA	NA	NA	NA	NA	NA	NA	NA	NA	20.4	NA	NA	NA	NA	135	NA	18 seastars, top of substrate=decaying organic material	0	0	0	0	0	0	0	0	0	0	0	1	1	int	0	0	0	0	NA	0	0	NA	NA	0	y	7
117	4-3-3	2009-06-24 08:48:00	0	0	0	5	NA	NA	NA	NA	NA	NA	NA	NA	NA	20.4	NA	NA	NA	NA	135	NA	16 seastars, ulva	0	0	0	0	0	0	0	0	0	0	0	1	1	int	0	0	0	0	NA	0	0	NA	NA	0	y	7
118	4-3-2	2009-06-24 08:53:00	5	5	0	0	308	256	285	370	NA	NA	NA	NA	NA	NA	NA	NA	NA	NA	140	NA	13 seastars, 3 tube worms, organic bottom, macro, zostera, dead mussels- biomass station but no seagrass in middle of sample,blade length from Epi. Sample	0	0	0	0	0	0	0	0	0	0	0	1	1	ext	0	0	0	0	NA	0	0	NA	NA	0	y	7
119	4-3-1	2009-06-24 09:01:00	15	15	0	0	312	125	336	275	140	NA	NA	NA	NA	20.5	NA	NA	NA	NA	170	NA	NA	0	0	0	0.0295000001788139	0.982500016689301	3	2.2	2.2	3.1	3.2	0	1	1	ext	0	0	0	0	NA	3.7532850227505	125.00347712338	237.6	NA	0	y	7
225	4-3-10	2009-08-10 09:03:00	0	0	0	0	NA	NA	NA	NA	NA	NA	NA	NA	NA	25	42.735	27.47	89.3	6.31	120	7.84	Some shell hash	0	0	0	0	0	0	0	0	0	0	0	2	1	ext	0	0	0	0	NA	0	0	NA	110	0	y	7
226	4-3-9	2009-08-10 09:16:00	0	0	0	0	NA	NA	NA	NA	NA	NA	NA	NA	NA	25.07	42.748	27.48	90.5	6.39	135	7.92	1starfish	0	0	0	0	0	0	0	0	0	0	0	2	1	ext	0	0	0	0	NA	0	0	NA	105	0	y	7
227	4-3-8	2009-08-10 09:24:00	0	0	0	0	NA	NA	NA	NA	NA	NA	NA	NA	NA	25.07	42.854	27.55	90	6.35	140	7.93	NA	0	0	0	0	0	0	0	0	0	0	0	2	1	int	0	0	0	0	NA	0	0	NA	120	0	y	7
228	4-3-7	2009-08-10 09:30:59	0	0	0	0	NA	NA	NA	NA	NA	NA	NA	NA	NA	25.11	42.863	27.56	90.7	6.4	140	7.92	NA	0	0	0	0	0	0	0	0	0	0	0	2	1	int	0	0	0	0	NA	0	0	NA	125	0	y	7
250	4-3-6	2009-08-10 09:36:59	0	0	0	0	NA	NA	NA	NA	NA	NA	NA	NA	NA	25.14	42.881	27.57	91.1	6.42	130	7.92	NA	0	0	0	0	0	0	0	0	0	0	0	2	1	int	0	0	0	0	NA	0	0	NA	110	0	y	7
251	4-3-5	2009-08-10 09:45:00	5	5	0	0	225	199	187	145	164	NA	NA	NA	NA	25.17	42.918	27.6	91.2	6.42	125	7.91	NA	3	382	0	0.0593999996781349	0.435699999332428	2.6	2.5	1.8	1.8	1.7	0	2	1	int	0	0	0	0	NA	7.55746195904911	55.4341109150648	184	NA	0	y	7
252	4-3-4	2009-08-10 09:55:00	0	0	0	0	NA	NA	NA	NA	NA	NA	NA	NA	NA	25.2	42.995	27.65	90.8	6.39	120	7.92	NA	0	0	0	0	0	0	0	0	0	0	0	2	1	int	0	0	0	0	NA	0	0	NA	110	0	y	7
253	4-3-3	2009-08-10 10:01:00	0	0	0	0	NA	NA	NA	NA	NA	NA	NA	NA	NA	25.27	42.977	27.64	91.9	6.46	120	7.91	NA	0	0	0	0	0	0	0	0	0	0	0	2	1	int	0	0	0	0	NA	0	0	NA	NA	0	y	7
254	4-3-2	2009-08-10 10:05:59	0	0	0	0	NA	NA	NA	NA	NA	NA	NA	NA	NA	25.38	42.843	27.54	93.7	6.58	135	7.94	NA	0	0	0	0	0	0	0	0	0	0	0	2	1	ext	0	0	0	0	NA	0	0	NA	105	0	y	7
255	4-3-1	2009-08-10 10:14:00	5	5	0	0	210	220	215	381	240	NA	NA	NA	NA	24.46	42.945	27.61	97.1	6.81	155	7.89	NA	1	127	0	0.0584999993443489	0.586199998855591	2.8	2.3	2.9	2.5	2.6	0	2	1	ext	0	0	0	0	NA	7.44295491658151	74.5822258543968	253.2	140	0	y	7
378	4-3-10	2009-10-20 09:06:00	0	0	0	0	NA	NA	NA	NA	NA	NA	NA	NA	NA	13.44	47.28	30.71	93.4	8.04	135	7.7	NA	0	0	0	0	0	0	0	0	0	0	0	3	1	ext	0	0	0	0	NA	0	0	NA	125	0	y	7
379	4-3-9	2009-10-20 09:20:00	10	10	0	5	118	180	283	308	NA	NA	NA	NA	NA	13.47	47.26	30.73	92.9	8	145	7.83	Not coreable	0	0	0	0	0	0	0	0	0	0	0	3	1	ext	0	0	0	0	NA	0	0	NA	135	0	y	7
380	4-3-8	2009-10-20 09:30:00	0	0	0	5	NA	NA	NA	NA	NA	NA	NA	NA	NA	13.52	47.28	30.75	92.7	7.98	160	7.87	Not coreable	0	0	0	0	0	0	0	0	0	0	0	3	1	int	0	0	0	0	NA	0	0	NA	130	0	y	7
381	4-3-7	2009-10-20 09:42:00	0	0	0	0	NA	NA	NA	NA	NA	NA	NA	NA	NA	13.54	47.3	30.76	93.2	8	150	7.85	NA	0	0	0	0	0	0	0	0	0	0	0	3	1	int	0	0	0	0	NA	0	0	NA	120	0	y	7
382	4-3-6	2009-10-20 09:46:00	0	0	0	0	NA	NA	NA	NA	NA	NA	NA	NA	NA	13.56	47.29	30.76	91	7.83	150	7.89	Mark (quad location) slightly W of site (about 3m) due to current	0	0	0	0	0	0	0	0	0	0	0	3	1	int	0	0	0	0	NA	0	0	NA	120	0	y	7
383	4-3-5	2009-10-20 09:56:00	10	10	0	5	165	99	20	270	251	NA	NA	NA	NA	13.59	47.32	30.77	90	7.73	140	7.89	Not coreable, starfish	0	0	0	0	0	0	0	0	0	0	0	3	1	int	0	0	0	0	NA	0	0	161	110	0	y	7
384	4-3-4	2009-10-20 10:07:00	0	0	0	5	NA	NA	NA	NA	NA	NA	NA	NA	NA	13.63	47.32	30.77	89.5	7.68	140	7.89	NA	0	0	0	0	0	0	0	0	0	0	0	3	1	int	0	0	0	0	NA	0	0	NA	110	0	y	7
385	4-3-3	2009-10-20 10:15:00	0	0	0	0	NA	NA	NA	NA	NA	NA	NA	NA	NA	13.61	47.29	30.76	90	7.73	145	7.9	NA	0	0	0	0	0	0	0	0	0	0	0	3	1	int	0	0	0	0	NA	0	0	NA	115	0	y	7
386	4-3-2	2009-10-20 10:23:00	0	0	0	0	NA	NA	NA	NA	NA	NA	NA	NA	NA	13.56	47.23	30.71	91	7.82	150	7.9	NA	0	0	0	0	0	0	0	0	0	0	0	3	1	ext	0	0	0	0	NA	0	0	NA	125	0	y	7
387	4-3-1	2009-10-20 10:33:00	10	10	0	5	224	260	240	263	225	NA	NA	NA	NA	13.47	47.13	30.63	92.9	8.01	180	7.91	*******	0	0	0	0	0	0	0	0	0	0	0	3	1	ext	0	0	0	0	NA	0	0	242.4	145	0	y	7
160	4-2-10	2009-06-24 10:27:00	0	0	0	0	NA	NA	NA	NA	NA	NA	NA	NA	NA	18.9	NA	NA	NA	NA	90	NA	bare	0	0	0	0	0	0	0	0	0	0	0	1	1	ext	0	0	0	0	NA	0	0	NA	NA	0	y	8
161	4-2-9	2009-06-24 10:23:00	0	0	0	25	NA	NA	NA	NA	NA	NA	NA	NA	NA	19.2	NA	NA	NA	NA	90	NA	red agardhiella	0	0	0	0	0	0	0	0	0	0	0	1	1	ext	0	0	0	0	NA	0	0	NA	NA	0	y	8
162	4-2-8	2009-06-24 10:12:59	15	15	0	0	263	231	311	251	104	NA	NA	NA	NA	NA	NA	NA	NA	NA	95	NA	2 seastars	2	254	0	0.117700003087521	1.11010003089905	3	3.5	2.8	3	3.1	0	1	1	int	0	0	0	0	NA	14.9749713928252	141.238026931286	232	NA	0	y	8
163	4-2-7	2009-06-24 10:02:59	90	90	0	0	515	699	400	269	268	NA	NA	NA	NA	20.1	NA	NA	NA	NA	105	NA	NA	7	891	0	0.6182000041008	0.999199986457825	2.8	2.5	3	2.4	2.8	0	1	1	int	0	0	0	0	NA	78.6535865217447	127.128214277029	430.2	NA	0	y	8
164	4-2-6	2009-06-24 09:58:00	15	15	0	0	258	375	192	261	193	NA	NA	Y	NA	NA	NA	NA	NA	NA	120	NA	heavy epiphytes from mussel growth	3	382	0	0.176699995994568	0.366600006818771	3.6	4.1	3.1	2.3	4.7	0	1	1	int	0	0	0	0	NA	22.4815404903889	46.6425188675523	255.8	NA	0	y	8
165	4-2-5	2009-06-24 09:45:00	0	0	0	0	NA	NA	NA	NA	NA	NA	NA	NA	NA	20.2	NA	NA	NA	NA	150	NA	NA	0	0	0	0	0	0	0	0	0	0	0	1	1	int	0	0	0	0	NA	0	0	NA	NA	0	y	8
166	4-2-4	2009-06-24 09:40:00	0	0	0	10	NA	NA	NA	NA	NA	NA	NA	NA	NA	NA	NA	NA	NA	NA	175	NA	1 seastar	0	0	0	0	0	0	0	0	0	0	0	1	1	int	0	0	0	0	NA	0	0	NA	NA	0	y	8
167	4-2-3	2009-06-24 09:33:59	0	0	0	0	NA	NA	NA	NA	NA	NA	NA	NA	NA	20.2	NA	NA	NA	NA	200	NA	sandy bottom	0	0	0	0	0	0	0	0	0	0	0	1	1	int	0	0	0	0	NA	0	0	NA	NA	0	y	8
168	4-2-2	2009-06-24 09:27:59	0	0	0	0	NA	NA	NA	NA	NA	NA	NA	NA	NA	20.3	NA	NA	NA	NA	255	NA	other coverage was mussels	0	0	0	0	0	0	0	0	0	0	0	1	1	ext	0	0	0	0	NA	0	0	NA	NA	0	y	8
169	4-2-1	2009-06-24 09:19:00	0	0	0	0	NA	NA	NA	NA	NA	NA	NA	NA	NA	20.4	NA	NA	NA	NA	275	NA	NA	0	0	0	0	0	0	0	0	0	0	0	1	1	ext	0	0	0	0	NA	0	0	NA	250	0	y	8
200	4-2-1	2009-08-10 10:25:00	0	0	0	0	NA	NA	NA	NA	NA	NA	NA	NA	NA	25.23	42.767	27.49	98.1	6.91	255	7.95	NA	0	0	0	0	0	0	0	0	0	0	0	2	1	ext	0	0	0	0	NA	0	0	NA	90	0	y	8
201	4-2-2	2009-08-10 10:33:00	0	0	0	0	NA	NA	NA	NA	NA	NA	NA	NA	NA	25.31	42.952	27.62	92.9	6.52	235	7.93	NA	0	0	0	0	0	0	0	0	0	0	0	2	1	ext	0	0	0	0	NA	0	0	NA	105	0	y	8
222	4-2-10	2009-08-10 11:58:59	0	0	0	0	NA	NA	NA	NA	NA	NA	NA	NA	NA	24.44	46.474	30.18	100.9	7.09	80	7.93	NA	0	0	0	0	0	0	0	0	0	0	0	2	1	ext	0	0	0	0	NA	0	0	NA	NA	0	y	8
223	4-2-9	2009-08-10 11:45:59	10	10	0	10	215	208	180	152	223	NA	NA	NA	NA	24.55	46.361	30.09	100.3	7.04	95	7.88	Macro: \green tennis ball\". In core: large clam	seastar"	2	254	0	0.0428000018000603	0.0751999989151955	2.7	2	2.3	3	2.3	0	2	1	ext	0	0	0	0	NA	5.44544422902167	9.56769586198032	195.6	NA	0	y
224	4-2-8	2009-08-10 11:32:00	100	100	0	0	510	374	275	345	357	NA	NA	NA	NA	25.7	44.619	28.81	118.4	8.21	80	7.97	Stingrays	4	509	0	0.306800007820129	0.994700014591217	3	2.8	3.2	3.1	2	0	2	1	int	0	0	0	0	NA	39.0341649949551	126.555682856441	372.2	NA	0	y	8
234	4-2-7	2009-08-10 11:19:00	95	95	0	0	473	414	381	264	175	NA	NA	NA	NA	26.35	43.008	27.64	139.7	9.64	90	8.01	Orange sheath tunicate, lots of stingrays in area	0	0	0	0.00689999992027879	0.978799998760223	2.2	3.4	0	0	0	0	2	1	int	0	0	0	0	NA	0.87788698985707	124.532723842263	341.4	NA	0	y	8
235	4-2-6	2009-08-10 11:05:00	10	10	0	0	420	403	405	172	439	NA	NA	NA	NA	26.16	43.024	27.65	121.5	8.41	105	8.04	Shell hash, No core taken (SAV not in center)	0	0	0	0	0	0	0	0	0	0	0	2	1	int	0	0	0	0	NA	0	0	367.8	95	0	y	8
236	4-2-5	2009-08-10 10:56:00	0	0	0	0	NA	NA	NA	NA	NA	NA	NA	NA	NA	26.02	42.968	27.61	110.6	7.68	135	7.97	NA	0	0	0	0	0	0	0	0	0	0	0	2	1	int	0	0	0	0	NA	0	0	NA	110	0	y	8
237	4-2-4	2009-08-10 10:49:00	0	0	0	0	NA	NA	NA	NA	NA	NA	NA	NA	NA	25.89	42.997	27.64	103.7	7.21	155	7.95	NA	0	0	0	0	0	0	0	0	0	0	0	2	1	int	0	0	0	0	NA	0	0	NA	120	0	y	8
238	4-2-3	2009-08-10 10:41:00	0	0	0	0	NA	NA	NA	NA	NA	NA	NA	NA	NA	25.48	43.058	27.69	97.4	6.82	180	7.91	NA	0	0	0	0	0	0	0	0	0	0	0	2	1	int	0	0	0	0	NA	0	0	NA	135	0	y	8
370	4-2-10	2009-10-20 10:57:59	0	0	0	0	NA	NA	NA	NA	NA	NA	NA	NA	NA	14.48	47.88	31.2	96.7	8.14	95	7.9	NA	0	0	0	0	0	0	0	0	0	0	0	3	1	ext	0	0	0	0	NA	0	0	NA	NA	0	y	8
371	4-2-9	2009-10-20 11:03:00	0	0	0	5	NA	NA	NA	NA	NA	NA	NA	NA	NA	14.28	47.61	31.01	101.2	8.55	110	7.96	NA	0	0	0	0	0	0	0	0	0	0	0	3	1	ext	0	0	0	0	NA	0	0	NA	NA	0	y	8
372	4-2-8	2009-10-20 11:16:59	45	45	0	15	231	634	507	428	304	NA	NA	NA	NA	14.16	47.43	30.87	112.2	9.52	95	8.04	Macro=long filamentous green algae	4	509	0	0.0984999984502792	0.193499997258186	2.6	1.9	2.2	2.8	2.2	0	3	1	int	0	0	0	0	NA	12.532154802829	24.619004651159	420.8	NA	0	y	8
373	4-2-7	2009-10-20 11:29:59	50	50	0	0	409	344	304	298	360	NA	NA	NA	NA	13.19	46.18	29.92	116.3	101.2	105	8.07	Not coreable, high density (=80%) in surrounding area	0	0	0	0	0	0	0	0	0	0	0	3	1	int	0	0	0	0	NA	0	0	343	NA	0	y	8
374	4-2-6	2009-10-20 11:41:00	10	10	0	10	49	113	262	318	229	NA	NA	NA	NA	13.64	46.88	30.45	101.4	8.71	120	7.98	Not coreable	0	0	0	0	0	0	0	0	0	0	0	3	1	int	0	0	0	0	NA	0	0	194.2	NA	0	y	8
375	4-2-5	2009-10-20 11:51:59	0	0	0	0	NA	NA	NA	NA	NA	NA	NA	NA	NA	14.22	47.57	30.97	93.1	7.89	150	7.94	NA	0	0	0	0	0	0	0	0	0	0	0	3	1	int	0	0	0	0	NA	0	0	NA	120	0	y	8
376	4-2-4	2009-10-20 12:01:00	10	10	0	5	200	266	282	231	590	NA	NA	NA	NA	14.15	47.58	30.98	93.4	7.92	175	7.94	Not coreable	0	0	0	0	0	0	0	0	0	0	0	3	1	int	0	0	0	0	NA	0	0	313.8	145	0	y	8
377	4-2-3	2009-10-20 12:14:59	0	0	0	0	NA	NA	NA	NA	NA	NA	NA	NA	NA	13.86	47.24	30.74	94.2	8.04	205	7.93	NA	0	0	0	0	0	0	0	0	0	0	0	3	1	int	0	0	0	0	NA	0	0	NA	165	0	y	8
388	4-2-1	2009-10-20 12:36:59	0	0	0	0	NA	NA	NA	NA	NA	NA	NA	NA	NA	13.66	47.21	30.7	93.2	7.99	270	7.92	NA	0	0	0	0	0	0	0	0	0	0	0	3	1	ext	0	0	0	0	NA	0	0	NA	155	0	y	8
389	4-2-2	2009-10-20 12:26:00	0	0	0	0	NA	NA	NA	NA	NA	NA	NA	NA	NA	13.77	47.23	30.72	92.1	7.89	255	7.93	NA	0	0	0	0	0	0	0	0	0	0	0	3	1	ext	0	0	0	0	NA	0	0	NA	180	0	y	8
150	4-1-10	2009-06-24 10:38:00	0	0	0	0	NA	NA	NA	NA	NA	NA	NA	NA	NA	19.5	NA	NA	NA	NA	115	NA	NA	0	0	0	0	0	0	0	0	0	0	0	1	1	ext	0	0	0	0	NA	0	0	NA	NA	0	y	9
151	4-1-9	2009-06-24 10:44:59	50	50	0	0	179	178	133	125	105	NA	NA	NA	NA	20.2	NA	NA	NA	NA	115	NA	2 seastars	3	382	0	0.174099996685982	0.856299996376038	3.1	3.4	3.5	2.2	3.3	0	1	1	ext	0	0	0	0	NA	22.1507425783575	108.947048538923	144	NA	0	y	9
152	4-1-8	2009-06-24 10:54:00	30	30	0	0	494	425	393	140	319	NA	NA	NA	NA	NA	NA	NA	NA	NA	115	NA	NA	4	509	0	0.376500010490417	1.06319999694824	2.3	3.4	4.9	4.6	3	0	1	1	int	0	0	0	0	NA	47.9020963346958	135.270935611725	354.2	NA	0	y	9
153	4-1-7	2009-06-24 11:02:00	0	0	0	0	NA	NA	NA	NA	NA	NA	NA	NA	NA	NA	NA	NA	NA	NA	95	NA	NA	6	763	0	0.408600002527237	1.93690001964569	2.9	3.5	2.2	3.2	3.6	0	1	1	int	0	0	0	0	NA	51.9861783215404	246.431789499521	NA	NA	0	y	9
154	4-1-6	2009-06-24 11:06:59	95	95	0	0	555	296	398	574	739	NA	NA	NA	NA	20.8	NA	NA	NA	NA	120	NA	NA	0	0	0	0	0	0	0	0	0	0	0	1	1	int	0	0	0	0	NA	0	0	512.4	NA	0	y	9
155	4-1-5	2009-06-24 11:16:59	100	100	0	0	789	790	456	268	602	NA	NA	NA	NA	20.6	NA	NA	NA	NA	140	NA	NA	8	1018	0	2.07139992713928	1.58109998703003	4.3	3.8	4.5	3.3	3.6	0	1	1	int	0	0	0	0	NA	263.544212729931	201.163351349831	581	NA	0	y	9
156	4-1-4	2009-06-24 11:29:59	95	95	0	0	718	682	631	739	745	NA	NA	NA	NA	20.4	NA	NA	NA	NA	145	NA	many isopods, 2 seastars	1	127	0	0.560199975967407	1.50179994106293	3.2	4	2.9	3.3	4.4	0	1	1	int	0	0	0	0	NA	71.2742429423332	191.074006501436	703	NA	0	y	9
157	4-1-3	2009-06-24 11:37:00	75	75	0	0	708	601	354	672	609	NA	NA	NA	NA	21	NA	NA	NA	NA	145	NA	1 seastar	0	0	0	0	0	0	0	0	0	0	0	1	1	int	0	0	0	0	NA	0	0	588.8	NA	0	y	9
158	4-1-2	2009-06-24 11:42:59	75	75	0	0	682	374	579	581	571	NA	NA	NA	NA	21.2	NA	NA	NA	NA	155	NA	NA	3	382	0	0.197999998927116	1.02530002593994	3.7	2.8	1.9	3.4	2.8	0	1	1	ext	0	0	0	0	NA	25.191539863497	130.448922300339	557.4	NA	0	y	9
159	4-1-1	2009-06-24 11:57:00	5	5	0	0	196	80	59	NA	NA	NA	NA	NA	NA	21.4	NA	NA	NA	NA	230	NA	Biomass Station but no seagrass in middle of quad, Blade length taken from Epi. Sample(vey small)	0	0	0	0	0	0	0	0	0	0	0	1	1	ext	0	0	0	0	NA	0	0	NA	NA	0	y	9
202	4-1-1	2009-08-10 13:34:59	0	0	0	0	NA	NA	NA	NA	NA	NA	NA	NA	NA	25.31	44.554	28.77	103.4	7.22	220	7.95	NA	0	0	0	0	0	0	0	0	0	0	0	2	1	ext	0	0	0	0	NA	0	0	NA	120	0	y	9
203	4-1-2	2009-08-10 13:25:59	100	100	0	0	610	589	469	431	625	NA	NA	NA	NA	26.49	42.705	27.42	168.9	11.64	140	8.24	NA	2	254	0	0.173899993300438	0.605400025844574	3	2.7	3	3.7	3.1	0	2	1	ext	0	0	0	0	NA	22.1252961476147	77.0250452882051	544.8	100	0	y	9
219	4-1-8	2009-08-10 12:30:59	100	100	0	0	383	476	484	416	508	NA	NA	NA	NA	26.88	43.232	27.78	158.5	10.83	105	8.17	NA	5	636	0	0.470299988985062	0.719600021839142	3	3.5	2.2	2.6	3.4	0	2	1	int	0	0	0	0	NA	59.8362675985694	91.554710778594	453.4	NA	0	y	9
220	4-1-9	2009-08-10 12:22:00	60	60	0	5	221	216	241	403	277	NA	NA	NA	NA	26.24	44.321	28.58	135.5	9.32	100	8.06	Macro=assorted	1	127	0	0.016499999910593	0.425999999046326	2.7	3	2.9	2.5	0	0	2	1	ext	0	0	0	0	NA	2.09929498862475	54.199979878664	271.6	NA	0	y	9
221	4-1-10	2009-08-10 12:14:59	0	0	0	0	NA	NA	NA	NA	NA	NA	NA	NA	NA	23.71	46.47	30.39	100.7	7.16	100	7.58	NA	0	0	0	0	0	0	0	0	0	0	0	2	1	ext	0	0	0	0	NA	0	0	NA	NA	0	y	9
229	4-1-4	2009-08-10 13:07:00	100	100	0	0	670	660	625	670	620	NA	NA	NA	NA	26.65	43.296	27.83	190.8	13.09	130	8.26	NA	4	509	0	0.276600003242493	1.23860001564026	3.9	2.4	4.1	4.5	3.9	0	2	1	int	0	0	0	0	NA	35.1918184125423	157.58707998991	649	105	0	y	9
230	4-1-3	2009-08-10 13:15:00	100	100	0	0	610	540	560	470	665	NA	NA	NA	NA	25.66	44.091	28.43	166.2	11.55	130	8.21	NA	1	127	0	0.0817999988794327	0.468600004911423	2.3	2.5	2.3	4.4	3.1	0	2	1	int	0	0	0	0	NA	10.4074138574302	59.6199786248803	569	100	0	y	9
231	4-1-5	2009-08-10 12:56:00	100	100	0	0	425	600	555	650	630	NA	NA	NA	NA	26.57	43.494	27.98	165.3	11.34	120	8.2	NA	5	636	0	0.366200000047684	1.25349998474121	3.6	2.4	4.8	3.4	4	0	2	1	int	0	0	0	0	NA	46.5916260060668	159.482803058624	572	NA	0	y	9
232	4-1-6	2009-08-10 12:49:00	100	100	0	0	354	259	261	250	431	NA	NA	NA	NA	27.46	42.968	27.58	136.5	9.25	100	8.08	NA	6	763	0	0.574299991130829	1.13119995594025	2	3.1	3.7	3.4	4.2	0	2	1	int	0	0	0	0	NA	73.0681878715754	143.922570394278	311	80	0	y	9
233	4-1-7	2009-08-10 12:40:59	0	0	0	0	NA	NA	NA	NA	NA	NA	NA	NA	NA	27.04	43.438	27.93	124.7	85	80	8.05	NA	0	0	0	0	0	0	0	0	0	0	0	2	1	int	0	0	0	0	NA	0	0	NA	NA	0	y	9
362	4-1-3	2009-10-20 14:06:00	20	20	0	0	546	495	473	385	356	NA	NA	NA	NA	12.17	43.82	28.21	96.8	8.7	130	7.9	Not coreable	0	0	0	0	0	0	0	0	0	0	0	3	1	int	0	0	0	0	NA	0	0	451	NA	0	y	9
363	4-1-4	2009-10-20 13:54:59	35	35	0	0	261	204	139	287	269	NA	NA	NA	NA	12.18	43.9	28.27	98.4	8.84	135	7.9	NA	2	254	0	0.0249000005424023	0.169200003147125	1.2	2	2.1	2.5	1.6	0	3	1	int	0	0	0	0	NA	3.16802706900984	21.5273164004087	232	NA	0	y	9
364	4-1-5	2009-10-20 13:44:59	40	40	0	0	446	202	460	313	536	NA	NA	NA	NA	12.2	44.03	28.36	98.6	8.88	130	7.97	NA	7	891	0	0.278400003910065	0.839200019836426	2.1	3	2.5	1.6	1.7	0	3	1	int	0	0	0	0	NA	35.4208324974775	106.771418523788	391.4	NA	0	y	9
365	4-1-6	2009-10-20 13:34:00	50	50	0	0	446	410	450	358	432	NA	NA	NA	NA	12.06	43.79	28.19	113.5	10.24	85	8.02	Seagrass somewhat sparse in center, took core, large bare areas in vicinity	1	127	0	0.124799996614456	0.672500014305115	1.8	3.3	1.5	1.2	3	0	3	1	int	0	0	0	0	NA	15.8783035692573	85.5621768200398	419.2	NA	0	y	9
366	4-1-7	2009-10-20 13:27:00	0	0	0	0	NA	NA	NA	NA	NA	NA	NA	NA	NA	12.18	43.98	28.33	113.7	10.22	85	7.98	NA	0	0	0	0	0	0	0	0	0	0	0	3	1	int	0	0	0	0	NA	0	0	NA	NA	0	y	9
367	4-1-8	2009-10-20 13:15:59	75	75	0	0	643	549	604	587	630	NA	NA	NA	NA	12.47	44.71	28.86	104.3	9.27	115	7.92	NA	8	1018	0	0.329100012779236	0.816600024700165	3.4	2.2	3	2.8	2.7	0	3	1	int	0	0	0	0	NA	41.8713946259022	103.896021142602	602.6	NA	0	y	9
368	4-1-9	2009-10-20 13:05:59	25	25	0	5	267	354	379	338	219	NA	NA	NA	NA	12.62	44.86	28.98	101.7	9.02	110	7.91	NA	2	254	0	0.0723000019788742	0.637099981307983	2.2	2.6	2.2	1.8	1.8	0	3	1	ext	0	0	0	0	NA	9.19872925177217	81.0582306218147	311.4	NA	0	y	9
369	4-1-10	2009-10-20 12:59:00	0	0	0	0	NA	NA	NA	NA	NA	NA	NA	NA	NA	13	45.56	29.5	100.5	8.8	110	7.85	NA	0	0	0	0	0	0	0	0	0	0	0	3	1	ext	0	0	0	0	NA	0	0	NA	NA	0	y	9
390	4-1-1	2009-10-20 14:26:59	0	0	0	0	NA	NA	NA	NA	NA	NA	NA	NA	NA	11.87	43.8	28.19	96.9	8.77	225	7.86	NA	0	0	0	0	0	0	0	0	0	0	0	3	1	ext	0	0	0	0	NA	0	0	NA	165	0	y	9
391	4-1-2	2009-10-20 14:16:00	30	30	0	5	260	159	112	289	169	NA	NA	NA	NA	12.03	43.77	28.17	96.3	9.62	145	7.87	NA	3	382	0	0.0754999965429306	0.448599994182587	2.3	2.7	2	2.2	2.3	0	3	1	ext	0	0	0	0	NA	9.60586456015706	57.0753772598505	197.8	NA	0	y	9
120	3-3-1	2009-06-23 09:23:00	5	5	0	0	75	123	127	73	112	NA	NA	NA	NA	21.13	NA	NA	NA	NA	185	NA	NA	0	0	0	0	0	0	0	0	0	0	0	1	1	ext	0	0	0	0	NA	0	0	102	140	0	y	10
121	3-3-2	2009-06-23 09:58:00	95	95	0	0	301	274	183	155	314	NA	NA	NA	NA	21.05	NA	NA	NA	NA	170	NA	NA	9	1145	0	0.258799999952316	1.20910000801086	2.7	1.9	2.2	2.7	1.9	0	1	1	ext	0	0	0	0	NA	32.9271239939332	153.833794019222	245.4	150	0	y	10
122	3-3-3	2009-06-23 10:11:00	0	0	0	0	NA	NA	NA	NA	NA	NA	NA	NA	NA	21.07	NA	NA	NA	NA	205	NA	bare mud	0	0	0	0	0	0	0	0	0	0	0	1	1	int	0	0	0	0	NA	0	0	NA	150	0	y	10
123	3-3-4	2009-06-23 10:15:59	70	70	0	5	122	79	158	143	104	NA	NA	NA	NA	21.12	NA	NA	NA	NA	130	NA	brown snot, finger sponge	4	509	0	0.0439000017940998	0.343300014734268	2.3	2	2.2	2.2	2.1	0	1	1	int	0	0	0	0	NA	5.58539722826332	43.6780608746409	121.2	NA	0	y	10
124	3-3-5	2009-06-23 10:38:00	80	80	0	20	154	123	124	143	112	NA	NA	NA	NA	21.3	NA	NA	NA	NA	135	NA	some ruppia mixed in but unable to see because of macro cover	3	382	0	0.796999990940094	0.369599997997284	2.4	1.8	1.7	3	2.8	0	1	1	int	0	0	0	0	NA	101.402308847308	47.0242077451944	131.2	NA	0	y	10
125	3-3-6	2009-06-23 10:38:59	70	70	0	30	180	232	212	74	200	NA	NA	NA	NA	21.3	NA	NA	NA	NA	140	NA	NA	9	1145	0	0.241600006818771	0.899399995803833	1.6	2.4	1.9	1.5	2.7	0	1	1	int	0	0	0	0	NA	30.7387688675523	114.430661466122	179.6	NA	0	y	10
126	3-3-7	2009-06-23 10:50:00	0	0	0	0	NA	NA	NA	NA	NA	NA	NA	NA	NA	21.27	NA	NA	NA	NA	190	NA	bare	0	0	0	0	0	0	0	0	0	0	0	1	1	int	0	0	0	0	NA	0	0	NA	130	0	y	10
127	3-3-8	2009-06-23 10:57:00	60	60	0	40	123	144	116	149	122	NA	NA	NA	NA	21.57	NA	NA	NA	NA	150	NA	ruppia hidden by snot macro	6	763	0	0.136500000953674	0.416399985551834	2	1.6	2	1.7	1.9	0	1	1	int	0	0	0	0	NA	17.366895121336	52.9785701617599	130.8	NA	0	y	10
128	3-3-9	2009-06-23 11:09:00	0	0	0	0	NA	NA	NA	NA	NA	NA	NA	NA	NA	21.8	NA	NA	NA	NA	180	NA	NA	0	0	0	0	0	0	0	0	0	0	0	1	1	ext	0	0	0	0	NA	0	0	NA	140	0	y	10
129	3-3-10	2009-06-23 11:15:00	15	5	10	5	77	143	119	116	112	NA	NA	NA	NA	21.18	NA	NA	NA	NA	130	NA	NA	0	0	0	0	0	0	0	0	0	0	0	1	1	ext	0	0	0	0	NA	0	0	113.4	NA	0	y	10
204	3-3-1	2009-08-14 10:59:00	0	0	0	0	NA	NA	NA	NA	NA	NA	NA	NA	NA	25.55	37.601	23.82	85.9	6.14	145	7.66	NA	0	0	0	0	0	0	0	0	0	0	0	2	1	ext	0	0	0	0	NA	0	0	NA	95	0	y	10
205	3-3-2	2009-08-14 11:06:00	40	40	0	0	424	415	326	149	233	NA	NA	NA	NA	26.37	29.9	18.48	100	7.26	130	7.91	NA	4	509	0	0.107900001108646	0.388099998235703	2	2.2	1.9	1.8	1.8	0	2	1	ext	0	0	0	0	NA	13.7281171410531	49.3779627755284	309.4	105	0	y	10
206	3-3-3	2009-08-14 11:16:00	0	0	0	0	NA	NA	NA	NA	NA	NA	NA	NA	NA	25.48	37.144	23.5	95.2	6.83	160	7.91	NA	0	0	0	0	0	0	0	0	0	0	0	2	1	int	0	0	0	0	NA	0	0	NA	110	0	y	10
207	3-3-4	2009-08-14 11:23:00	40	40	0	0	113	182	164	107	133	NA	NA	NA	NA	25.74	32.488	20.26	114.8	8.35	95	8.01	NA	0	0	0	0.0015999999595806	0.0705000013113022	2	2.4	0	0	0	0	2	1	int	0	0	0	0	NA	0.20356799485744	8.96971516683698	139.8	NA	0	y	10
208	3-3-5	2009-08-14 11:32:59	50	25	25	0	193	163	146	182	144	NA	NA	NA	NA	26.04	31.427	19.53	118.8	8.63	95	8	Other: finger sponge	6	763	0	0.0795999988913536	0.317200005054474	2.5	3	1.2	1.7	1.6	0	2	1	int	0	0	0	0	NA	10.1275078589469	40.3573566430807	165.6	NA	0	y	10
209	3-3-6	2009-08-14 11:41:00	30	30	0	0	250	151	167	226	190	NA	NA	NA	NA	25.59	32.201	20.07	120.7	8.81	105	8.04	NA	5	636	0	0.0305000003427267	0.509500026702881	1.6	1.8	0.6	1.7	0.7	0	2	1	int	0	0	0	0	NA	3.88051504360512	64.8236883974075	196.8	NA	0	y	10
210	3-3-7	2009-08-14 11:48:59	0	0	0	0	NA	NA	NA	NA	NA	NA	NA	NA	NA	25.1	34.352	21.56	107.9	7.87	155	7.98	NA	0	0	0	0	0	0	0	0	0	0	0	2	1	int	0	0	0	0	NA	0	0	NA	110	0	y	10
211	3-3-8	2009-08-14 11:54:00	60	60	0	0	225	280	156	152	165	NA	NA	NA	NA	25.59	33.459	20.93	111.9	8.13	115	7.98	NA	5	636	0	0.0798000022768974	0.516200006008148	1.5	1.2	1.6	1.1	1.3	0	2	1	int	0	0	0	0	NA	10.1529542896897	65.6761267644167	195.6	105	0	y	10
212	3-3-9	2009-08-14 12:04:59	0	0	0	0	NA	NA	NA	NA	NA	NA	NA	NA	NA	25.15	36.261	22.89	104.8	7.59	145	7.97	NA	0	0	0	0	0	0	0	0	0	0	0	2	1	ext	0	0	0	0	NA	0	0	NA	120	0	y	10
213	3-3-10	2009-08-14 12:13:00	40	15	25	0	199	176	118	218	115	NA	NA	NA	NA	25.17	34.86	21.91	114.8	8.35	95	8.04	Blue crab in quadrat	0	0	0	0.00329999998211861	0	1.6	0	0	0	0	0	2	1	ext	0	0	0	0	NA	0.41985899772495	0	165.2	NA	0	y	10
392	3-3-1	2009-10-21 11:10:00	0	0	0	0	NA	NA	NA	NA	NA	NA	NA	NA	NA	11.13	36.88	23.33	91.2	8.64	180	7.69	NA	0	0	0	0	0	0	0	0	0	0	0	3	1	ext	0	0	0	0	NA	0	0	NA	125	0	y	10
393	3-3-2	2009-10-21 11:19:59	20	20	0	0	93	127	101	155	274	NA	NA	NA	NA	11.05	36.05	22.72	93.6	8.92	160	7.75	NA	3	382	0	0.008500000461936	0.222299993038177	1.8	1.4	2.2	0	0	0	3	1	ext	0	0	0	0	NA	1.08145505877212	28.2832281142473	150	140	0	y	10
394	3-3-3	2009-10-21 11:29:59	0	0	0	0	NA	NA	NA	NA	NA	NA	NA	NA	NA	11.09	36.43	22.97	91	8.67	195	7.73	NA	0	0	0	0	0	0	0	0	0	0	0	3	1	int	0	0	0	0	NA	0	0	NA	135	0	y	10
395	3-3-4	2009-10-21 11:37:00	35	35	0	0	99	150	149	44	184	NA	NA	NA	NA	10.94	34.81	21.85	96.1	9.22	125	7.79	NA	2	254	0	0.0291000008583069	0.107699997723103	1.9	1.8	1.2	1.7	1.2	0	3	1	int	0	0	0	0	NA	3.70239310920239	13.7026707103103	125.2	NA	0	y	10
396	3-3-5	2009-10-21 11:48:00	20	0	20	0	NA	NA	NA	NA	NA	NA	NA	NA	NA	11.1	34.48	21.64	96	9.21	120	7.79	NA	0	0	0	0	0	0	0	0	0	0	0	3	1	int	0	0	0	0	NA	0	0	NA	NA	0	y	10
397	3-3-6	2009-10-21 11:55:59	45	40	5	0	91	93	148	159	169	NA	NA	NA	NA	11.37	33.73	21.13	99.7	9.53	130	7.82	NA	6	763	0	0.0346000008285046	0.350400000810623	1.3	1.5	1.3	1	0.9	0	3	1	int	0	0	0	0	NA	4.40215810541064	44.5813921031356	132	125	0	y	10
398	3-3-7	2009-10-21 12:06:00	0	0	0	0	NA	NA	NA	NA	NA	NA	NA	NA	NA	10.89	34.01	21.3	97.5	9.4	180	7.81	NA	0	0	0	0	0	0	0	0	0	0	0	3	1	int	0	0	0	0	NA	0	0	NA	130	0	y	10
399	3-3-8	2009-10-21 12:17:00	25	20	5	0	102	151	110	57	59	NA	NA	NA	NA	10.99	33.97	21.27	98.5	9.49	140	7.85	NA	0	0	0	0.00430000014603138	0.51800000667572	1.7	0	0	0	0	0	3	1	int	0	0	0	0	NA	0.547089018579572	65.9051408493519	95.8	135	0	y	10
400	3-3-9	2009-10-21 12:26:00	0	0	0	0	NA	NA	NA	NA	NA	NA	NA	NA	NA	10.81	34.38	21.58	96.1	9.27	170	7.82	NA	0	0	0	0	0	0	0	0	0	0	0	3	1	ext	0	0	0	0	NA	0	0	NA	130	0	y	10
401	3-3-10	2009-10-21 12:32:00	25	20	5	5	75	66	234	225	151	NA	NA	NA	NA	11	33.7	21.09	96.4	9.29	130	7.84	Not coreable	0	0	0	0	0	0	0	0	0	0	0	3	1	ext	0	0	0	0	NA	0	0	150.2	125	0	y	10
130	3-2-10	2009-06-23 13:28:59	50	50	0	10	184	162	152	130	115	NA	NA	NA	NA	21.78	NA	NA	NA	NA	160	NA	NA	0	0	0	0.0156999994069338	0.591499984264374	2.7	2	2.3	1.9	3.4	0	1	1	ext	0	0	0	0	NA	1.99751092454419	75.2565429979563	148.6	130	0	y	11
131	3-2-9	2009-06-23 13:20:00	15	10	5	5	123	120	145	130	155	NA	NA	NA	NA	22.12	NA	NA	NA	NA	110	NA	NA	0	0	0	0.00620000017806888	0.0707999989390373	2	2.1	0	0	0	0	1	1	ext	0	0	0	0	NA	0.788826022655703	9.00788386501372	134.6	NA	0	y	11
132	3-2-8	2009-06-23 12:13:00	95	90	5	5	203	190	169	204	202	NA	NA	NA	NA	22.09	NA	NA	NA	NA	115	NA	NA	23	2926	0	0.32260000705719	0.515900015830994	1.3	2	1.5	1.6	1.4	0	1	1	int	0	0	0	0	NA	41.0443988978863	65.6379590141773	193.6	NA	0	y	11
133	3-2-2	2009-06-23 11:55:00	15	5	10	85	177	171	120	175	230	NA	NA	NA	NA	22.19	NA	NA	NA	NA	120	NA	brown snot macro	0	0	0	0	0	0	0	0	0	0	0	1	1	ext	0	0	0	0	NA	0	0	174.6	NA	0	y	11
134	3-2-1	2009-06-23 11:47:00	10	0	10	60	NA	NA	NA	NA	NA	NA	NA	NA	NA	22.24	NA	NA	NA	NA	120	NA	NA	0	0	0	0	0	0	0	0	0	0	0	1	1	ext	0	0	0	0	NA	0	0	NA	105	0	y	11
145	3-2-7	2009-06-23 12:24:00	100	100	0	0	291	270	179	186	175	NA	NA	NA	NA	22.21	NA	NA	NA	NA	110	NA	NA	8	1018	0	0.213599994778633	0.581900000572205	3.4	1.4	2.8	1.8	2	0	1	1	int	0	0	0	0	NA	27.1763273356855	74.0351370728016	220.2	NA	0	y	11
146	3-2-6	2009-06-23 12:33:59	35	30	5	0	170	151	129	126	110	NA	NA	NA	NA	22.18	NA	NA	NA	NA	105	NA	NA	1	127	0	0.0184000004082918	0.0524999983608723	1.9	1.8	2.6	2.1	2.1	0	1	1	int	0	0	0	0	NA	2.34103205194697	6.67957479145378	137.2	NA	0	y	11
147	3-2-5	2009-06-23 12:46:59	90	85	5	5	127	136	132	152	131	NA	NA	NA	NA	22.24	NA	NA	NA	NA	100	NA	NA	8	1018	0	0.183100000023842	1.33159995079041	3	2	2.8	2.4	2.2	0	1	1	int	0	0	0	0	NA	23.2958130030334	169.419461739063	135.6	NA	0	y	11
148	3-2-4	2009-06-23 12:58:00	85	80	5	5	184	171	181	112	114	NA	NA	NA	NA	22.21	NA	NA	NA	NA	100	NA	NA	12	1527	0	0.17790000140667	0.779399991035461	1.4	2.4	2.6	2.8	2.2	0	1	1	int	0	0	0	0	NA	22.6342171789706	99.1630608594418	152.4	NA	0	y	11
149	3-2-3	2009-06-23 13:09:00	85	85	0	5	196	203	224	245	199	NA	NA	NA	NA	22.09	NA	NA	NA	NA	105	NA	NA	13	1654	0	0.333099991083145	1.41180002689362	3	2.7	2.4	2.1	2.5	0	1	1	int	0	0	0	0	NA	42.3803118655086	179.623317421675	213.4	95	0	y	11
214	3-2-8	2009-08-14 10:23:00	100	0	100	0	NA	NA	NA	NA	NA	NA	NA	NA	NA	25.62	29.505	18.23	112.1	8.26	75	7.99	NA	9	1145	0	0.0560999996960163	0.149800002574921	0.9	1.4	1.4	1.6	1.3	0	2	1	int	0	0	0	0	NA	7.13760296132416	19.0590543276072	NA	NA	0	y	11
215	3-2-9	2009-08-14 10:31:59	100	0	100	0	NA	NA	NA	NA	NA	NA	NA	NA	NA	25.55	29.362	18.13	103.8	7.67	80	7.97	NA	0	0	0	0	0	0	0	0	0	0	0	2	1	ext	0	0	0	0	NA	0	0	NA	NA	0	y	11
216	3-2-10	2009-08-14 10:38:59	0	0	0	0	NA	NA	NA	NA	NA	NA	NA	NA	NA	26.01	29.42	18.16	110	8.05	75	7.99	Mat of dead eelgrass on bottom. Period 1 point well off (12m), may be inaccurate because it was taken in regetatal area	0	0	0	0	0	0	0	0	0	0	0	2	1	ext	0	0	0	0	NA	0	0	NA	NA	0	y	11
217	3-2-2	2009-08-14 09:33:59	40	0	40	0	NA	NA	NA	NA	NA	NA	NA	NA	NA	24.87	30.026	18.59	97.8	7.29	85	7.83	NA	0	0	0	0	0	0	0	0	0	0	0	2	1	ext	0	0	0	0	NA	0	0	NA	NA	0	y	11
218	3-2-1	2009-08-14 09:27:00	50	25	25	0	179	184	155	156	167	NA	NA	NA	NA	24.84	28.772	17.74	93.4	7	NA	7.85	No secchi or depth measurements	1	127	0	0.014299999922514	0.243399992585182	1.9	1	1.3	0.6	1.8	0	2	1	ext	0	0	0	0	NA	1.81938899014145	30.9677810566127	168.2	NA	0	y	11
240	3-2-3	2009-08-14 09:45:00	20	5	15	0	139	171	157	131	135	NA	NA	NA	NA	24.99	29.58	18.29	97.6	7.27	75	7.86	Sand w/gravel sediment, lots of sea nettles, 1 big one	2	254	0	0.0405000001192093	1.25039994716644	1.4	1.5	1.3	1.5	1.3	0	2	1	int	0	0	0	0	NA	5.152815015167	159.088385277987	146.6	NA	0	y	11
241	3-2-4	2009-08-14 09:52:00	100	50	50	0	184	190	136	142	166	NA	NA	NA	NA	25.27	29.461	18.2	107.2	7.95	65	7.95	NA	14	1781	0	0.185699999332428	0.299400001764297	1.5	1.7	1	2.5	2.4	0	2	1	int	0	0	0	0	NA	23.6266109150648	38.0926622244716	163.6	0	0	y	11
242	3-2-5	2009-08-14 09:59:00	100	50	50	0	138	156	130	130	154	NA	NA	NA	NA	25.4	29.456	18.2	110.5	8.17	65	7.97	Nettles	9	1145	0	0.10809999704361	0.464199990034103	2.2	2.6	2.2	2.1	1.7	0	2	1	int	0	0	0	0	NA	13.7535626238585	59.060164732039	141.6	NA	0	y	11
243	3-2-6	2009-08-14 10:07:00	95	0	95	0	NA	NA	NA	NA	NA	NA	NA	NA	NA	25.49	29.324	18.1	104.9	7.75	75	7.93	NA	0	0	0	0	0	0	0	0	0	0	0	2	1	int	0	0	0	0	NA	0	0	NA	NA	0	y	11
244	3-2-7	2009-08-14 10:14:00	85	70	15	0	147	200	188	266	149	NA	NA	NA	NA	25.49	29.24	18.05	109.8	8.12	75	7.99	Nettles	11	1400	0	0.148900002241135	1.27359998226166	3	2.1	2.4	2.7	2.9	0	2	1	int	0	0	0	0	NA	18.9445472851396	162.040125743151	190	NA	0	y	11
355	3-2-7	2009-10-21 13:09:59	60	40	20	0	180	186	108	157	158	NA	NA	NA	NA	12.17	32.48	20.28	101.8	9.62	115	7.89	NA	9	1145	0	0.089699998497963	0.400200009346008	1.3	2.1	1.4	2	1.3	0	3	1	int	0	0	0	0	NA	11.4125308088958	50.9174471890926	157.8	NA	0	y	11
356	3-2-6	2009-10-21 13:28:59	70	45	25	0	339	207	202	204	191	NA	NA	NA	NA	12.36	32.42	20.05	106.8	10.05	100	7.93	NA	11	1400	0	0.0551999993622303	0.277700006961823	1.4	1.7	1.3	1.6	1.1	0	3	1	int	0	0	0	0	NA	7.02309591885656	35.3317718857527	228.6	NA	0	y	11
357	3-2-5	2009-10-21 13:40:00	65	50	15	0	108	206	78	176	211	NA	NA	NA	NA	12.68	32.23	20.13	106	9.92	95	7.95	NA	12	1527	0	0.10980000346899	0.20270000398159	1.8	1.7	1.8	1.6	1.9	0	3	1	int	0	0	0	0	NA	13.9698544413596	25.7895215065777	155.8	NA	0	y	11
358	3-2-4	2009-10-21 13:50:00	60	10	50	0	148	123	104	129	134	NA	NA	NA	NA	12.77	32.39	20.24	106.1	9.9	90	7.95	NA	5	636	0	0.0265999995172024	0.154899999499321	1.5	1.6	1.4	2.1	1.6	0	3	1	int	0	0	0	0	NA	3.38431793857366	19.7079269362986	127.6	NA	0	y	11
359	3-2-3	2009-10-21 14:00:00	50	25	25	0	95	105	149	170	85	NA	NA	NA	NA	12.67	32.57	20.36	107.2	10.02	100	7.99	NA	0	0	0	0	0	0	0	0	0	0	0	3	1	int	0	0	0	0	NA	0	0	120.8	NA	0	y	11
360	3-2-2	2009-10-21 14:10:59	10	5	5	0	152	137	66	68	181	NA	NA	NA	NA	12.45	33.1	20.72	104.9	9.82	105	7.94	Not coreable	0	0	0	0	0	0	0	0	0	0	0	3	1	ext	0	0	0	0	NA	0	0	120.8	NA	0	y	11
361	3-2-1	2009-10-21 14:19:00	25	20	5	0	216	129	166	96	80	NA	NA	NA	NA	11.46	34.82	21.88	95.3	9.04	135	7.85	NA	0	0	0	0	0	0	0	0	0	0	0	3	1	ext	0	0	0	0	NA	0	0	137.4	120	0	y	11
402	3-2-8	2009-10-21 13:04:00	50	0	50	0	NA	NA	NA	NA	NA	NA	NA	NA	NA	12.11	32.48	20.29	101.3	9.58	115	7.88	NA	0	0	0	0	0	0	0	0	0	0	0	3	1	int	0	0	0	0	NA	0	0	NA	NA	0	y	11
403	3-2-9	2009-10-21 12:58:00	5	0	5	0	NA	NA	NA	NA	NA	NA	NA	NA	NA	11.55	32.72	20.43	100.7	9.62	115	7.83	Not coreable	0	0	0	0	0	0	0	0	0	0	0	3	1	ext	0	0	0	0	NA	0	0	NA	NA	0	y	11
404	3-2-10	2009-10-21 12:49:59	0	0	0	0	NA	NA	NA	NA	NA	NA	NA	NA	NA	11.74	33.14	20.78	100.7	9.56	85	7.8	Area carpeted with dead zostera blades	0	0	0	0	0	0	0	0	0	0	0	3	1	ext	0	0	0	0	NA	0	0	NA	NA	0	y	11
135	3-1-1	2009-06-23 13:37:00	0	0	0	0	NA	NA	NA	NA	NA	NA	NA	NA	NA	20.64	NA	NA	NA	NA	175	NA	NA	0	0	0	0	0	0	0	0	0	0	0	1	1	ext	0	0	0	0	NA	0	0	NA	115	0	y	12
136	3-1-2	2009-06-23 13:41:59	20	0	20	0	NA	NA	NA	NA	NA	NA	NA	NA	NA	22.16	NA	NA	NA	NA	145	NA	only ruppia	0	0	0	0.000899999984540045	0.00810000021010637	2.3	0	0	0	0	0	1	1	ext	0	0	0	0	NA	0.11450699803303	1.03056302673183	NA	120	0	y	12
137	3-1-8	2009-06-23 14:13:59	35	25	10	5	96	151	142	155	137	NA	NA	NA	NA	22.26	NA	NA	NA	NA	130	NA	NA	5	636	0	0.0498000010848045	0.38060000538826	2.3	1.6	3.2	3	2.5	0	1	1	int	0	0	0	0	NA	6.33605413801968	48.4237386855483	136.2	125	0	y	12
138	3-1-9	2009-06-23 14:19:59	95	75	20	5	176	197	163	190	115	NA	NA	NA	NA	22.3	NA	NA	NA	NA	130	NA	NA	3	382	0	0.0381000004708767	0.0879999995231628	1.8	1.6	2	1.8	1.9	0	1	1	ext	0	0	0	0	NA	4.84746305990964	11.196239939332	168.2	115	0	y	12
139	3-1-10	2009-06-23 14:28:00	100	90	10	0	50	225	273	289	290	NA	NA	NA	NA	22.3	NA	NA	NA	NA	135	NA	NA	12	1527	0	0.312200009822845	0.704800009727478	2.4	2.5	2.3	1.7	2.1	0	1	1	ext	0	0	0	0	NA	39.7212072497606	89.671705237627	225.4	115	0	y	12
140	3-1-3	2009-06-23 13:47:00	20	15	5	5	176	161	94	118	121	NA	NA	NA	NA	22.09	NA	NA	NA	NA	155	NA	small biomass sample	1	127	0	0.00400000018998981	0.00279999990016222	1.6	1.2	0	0	0	0	1	1	int	0	0	0	0	NA	0.508920024172403	0.356243987297639	134	110	0	y	12
141	3-1-4	2009-06-23 13:54:59	0	0	0	0	NA	NA	NA	NA	NA	NA	NA	NA	NA	22.11	NA	NA	NA	NA	170	NA	NA	0	0	0	0	0	0	0	0	0	0	0	1	1	int	0	0	0	0	NA	0	0	NA	110	0	y	12
142	3-1-5	2009-06-23 13:59:00	0	0	0	0	NA	NA	NA	NA	NA	NA	NA	NA	NA	22.29	NA	NA	NA	NA	170	NA	NA	0	0	0	0	0	0	0	0	0	0	0	1	1	int	0	0	0	0	NA	0	0	NA	115	0	y	12
143	3-1-6	2009-06-23 14:03:00	0	0	0	0	NA	NA	NA	NA	NA	NA	NA	NA	NA	22.3	NA	NA	NA	NA	130	NA	NA	0	0	0	0	0	0	0	0	0	0	0	1	1	int	0	0	0	0	NA	0	0	NA	105	0	y	12
144	3-1-7	2009-06-23 14:06:59	90	85	5	5	197	223	150	117	154	NA	NA	NA	NA	22.36	NA	NA	NA	NA	140	NA	NA	11	1400	0	0.0812999978661537	0.377999991178513	2.6	1.3	1.7	1.8	2.7	0	1	1	int	0	0	0	0	NA	10.3437987285107	48.0929388776422	168.2	110	0	y	12
239	3-1-10	2009-08-14 08:26:59	95	5	90	5	143	184	181	153	118	NA	NA	NA	NA	24.53	28.686	17.69	92	6.94	115	7.8	NA	1	127	0	0.023700000718236	0.26240000128746	1.7	1.9	1.3	1.5	1.5	0	2	1	ext	0	0	0	0	NA	3.01535109138116	33.3851521638036	155.8	100	0	y	12
245	3-1-7	2009-08-14 08:55:59	95	0	95	0	NA	NA	NA	NA	NA	NA	NA	NA	NA	24.73	29.172	18.01	99.6	7.47	110	7.82	NA	4	509	0	0.0564999990165234	0.420700013637543	2.2	2.2	1.6	1.6	1.8	0	2	1	int	0	0	0	0	NA	7.18849487487227	53.5256627351046	NA	NA	0	y	12
246	3-1-6	2009-08-14 09:03:00	0	0	0	0	NA	NA	NA	NA	NA	NA	NA	NA	NA	24.56	29.119	17.98	88	6.61	145	7.77	NA	0	0	0	0	0	0	0	0	0	0	0	2	1	int	0	0	0	0	NA	0	0	NA	125	0	y	12
247	3-1-5	2009-08-14 09:08:59	0	0	0	0	NA	NA	NA	NA	NA	NA	NA	NA	NA	24.59	28.855	17.8	86.5	6.51	140	7.77	NA	0	0	0	0	0	0	0	0	0	0	0	2	1	int	0	0	0	0	NA	0	0	NA	105	0	y	12
248	3-1-4	2009-08-14 09:17:00	0	0	0	0	NA	NA	NA	NA	NA	NA	NA	NA	NA	24.57	27.445	16.85	92.5	7	140	7.84	NA	0	0	0	0	0	0	0	0	0	0	0	2	1	int	0	0	0	0	NA	0	0	NA	115	0	y	12
249	3-1-3	2009-08-14 08:02:00	75	5	70	5	NA	NA	NA	NA	NA	NA	NA	NA	NA	24.29	29.257	18.08	91.5	6.91	130	7.78	Not able to take blade length, only a bit of zostera	1	127	0	0.0432999990880489	0.094200000166893	2.3	2.3	1.7	2.4	2.5	0	2	1	int	0	0	0	0	NA	5.50905888397247	11.9850660212338	NA	100	0	y	12
256	3-1-1	2009-08-14 07:44:00	0	0	0	0	NA	NA	NA	NA	NA	NA	NA	NA	NA	24.19	30.062	18.63	84.2	6.35	150	7.8	NA	0	0	0	0	0	0	0	0	0	0	0	2	1	ext	0	0	0	0	NA	0	0	NA	100	0	y	12
257	3-1-2	2009-08-14 07:57:00	10	0	10	0	NA	NA	NA	NA	NA	NA	NA	NA	NA	24.28	29.58	18.3	83.4	6.29	120	7.78	NA	0	0	0	0	0	0	0	0	0	0	0	2	1	ext	0	0	0	0	NA	0	0	NA	100	0	y	12
258	3-1-8	2009-08-14 08:48:00	90	30	60	10	263	245	219	200	200	NA	NA	NA	NA	24.62	28.972	17.88	91.2	6.86	105	7.79	Macro=brown algae	3	382	0	0.0450000017881393	0.677600026130676	1.8	1.8	1.5	2.1	2.1	0	2	1	int	0	0	0	0	NA	5.72535022750497	86.2110513246059	225.4	NA	0	y	12
259	3-1-9	2009-08-14 08:39:00	100	20	80	0	209	214	240	174	169	NA	NA	NA	NA	24.53	28.704	17.7	88.9	6.65	100	7.82	NA	3	382	0	0.0383000001311302	0.272399991750717	1.9	2.3	1.9	2.1	1.4	0	2	1	ext	0	0	0	0	NA	4.8729090166837	34.6574509504437	201.2	NA	0	y	12
348	3-1-1	2009-10-21 08:32:00	0	0	0	0	NA	NA	NA	NA	NA	NA	NA	NA	NA	11	36.21	22.81	91.9	8.75	145	7.5	Cal'd pH 7.12->7.00, cal'd DO->100.9	0	0	0	0	0	0	0	0	0	0	0	3	1	ext	0	0	0	0	NA	0	0	NA	140	0	y	12
349	3-1-2	2009-10-21 08:45:00	5	0	5	0	NA	NA	NA	NA	NA	NA	NA	NA	NA	10.68	31.23	19.4	97.3	9.56	125	7.69	Not coreable	0	0	0	0	0	0	0	0	0	0	0	3	1	ext	0	0	0	0	NA	0	0	NA	105	0	y	12
350	3-1-3	2009-10-21 08:53:00	10	5	5	0	190	138	184	186	166	NA	NA	NA	NA	10.57	30.39	18.82	96.4	9.51	140	7.72	Not coreable	0	0	0	0	0	0	0	0	0	0	0	3	1	int	0	0	0	0	NA	0	0	172.8	120	0	y	12
351	3-1-4	2009-10-21 09:01:59	0	0	0	0	NA	NA	NA	NA	NA	NA	NA	NA	NA	10.55	30.13	18.65	96.3	9.51	150	7.73	NA	0	0	0	0	0	0	0	0	0	0	0	3	1	int	0	0	0	0	NA	0	0	NA	130	0	y	12
352	3-1-5	2009-10-21 09:10:00	10	0	10	0	NA	NA	NA	NA	NA	NA	NA	NA	NA	10.66	30.93	19.19	92	9.04	155	7.77	Core taken, nothing in it	0	0	0	0	0	0	0	0	0	0	0	3	1	int	0	0	0	0	NA	0	0	NA	130	0	y	12
353	3-1-6	2009-10-21 09:20:00	5	0	5	0	NA	NA	NA	NA	NA	NA	NA	NA	NA	10.65	31.11	19.31	94	9.25	160	7.78	Not coreable	0	0	0	0	0	0	0	0	0	0	0	3	1	int	0	0	0	0	NA	0	0	NA	120	0	y	12
354	3-1-7	2009-10-21 09:29:00	45	10	35	0	94	60	149	134	127	NA	NA	NA	NA	10.58	29.89	18.49	92.5	9.15	135	7.76	NA	5	636	0	0.0234999991953373	0.190699994564056	0.6	1.1	1.1	0.5	0.6	0	3	1	int	0	0	0	0	NA	2.98990489762276	24.2627603083849	112.8	120	0	y	12
405	3-1-10	2009-10-21 10:01:00	25	20	5	0	142	82	190	202	173	NA	NA	NA	NA	10.85	29.99	18.56	93.7	9.22	130	7.76	NA	9	1145	0	0.0610000006854534	0.518100023269653	1	0.9	1.2	1.3	1.5	0	3	1	ext	0	0	0	0	NA	7.76103008721024	65.917865960598	157.8	NA	0	y	12
406	3-1-9	2009-10-21 09:49:00	50	25	25	0	194	101	99	73	166	NA	NA	NA	NA	10.8	29.92	18.51	93.9	9.24	120	7.78	NA	1	127	0	0.00350000010803342	0.0152000002563	1	0.7	0.7	0.7	1.2	0	3	1	ext	0	0	0	0	NA	0.445305013745092	1.93389603260905	126.6	NA	0	y	12
407	3-1-8	2009-10-21 09:38:00	40	10	30	0	142	200	143	177	166	NA	NA	NA	NA	10.7	29.89	18.49	92.8	9.15	115	7.76	NA	1	127	0	0.00659999996423721	0.0412999987602234	1.1	1.1	1.1	1.1	0	0	3	1	int	0	0	0	0	NA	0.839717995449901	5.25459884226322	165.6	NA	0	y	12
[truncated: 4 more columns]
