# Supplementary material for: Synthesizer: Expediting synthesis studies from context-free data with information retrieval techniques
Source: PLoS One. 2017 Apr 24;12(4):e0175860. doi: 10.1371/journal.pone.0175860 (PMC5402950; doi:10.1371/journal.pone.0175860)
Supplement: S1 Dataset — (ZIP) [file pone.0175860.s001.zip › SampleAnnotationsSupplement/ECOLOGY_B/SAV2009.xls]

## Sheet: SAV2009
uniqueid	station_id	Date___Time	Per_Cover_sav	Z_marina	R_Maritima	Per_cover_Macro_Algae	Sav_Height1	Sav_Height2	Sav_Height3	Sav_Height4	Sav_Height5	Boat_Scaring	Grazing	epiphytes	wasting_disease	Temperature	Conductivity	Salinity	DO_per	Do_mg_l	Depth	pH	Comments_on_field_work	Stems_in_Core_z	stems_in_core_z___m_2	Stems_in_Core_r	Leaf_biomass	Root_biomass	Leaf_width1	Leaf_width2	Leaf_width3	Leaf_width4	Leaf_width5	Turbidity	sample_period	counter	int_ext	levels	utmx	utmy	line	macro_sample	above_ground_grams_m2	below_ground_grams_m2	blade_height_average	secchi	ratio_secchidivdepth	biomasscollected	transect
58	2-3-1	2009-06-15 07:29:00	0	0	0	0										21.16	43.15	27.83	90.2	6.81	160	7.73	quad phot taken after datasheet photo	0	0	0	0	0	0	0	0	0	0	0	1	1	ext	0	0	0	0		0	0			0	y	1
59	2-3-2	2009-06-15 07:38:00	0	0	0	5										21.25	43.21	27.87	99.1	7.47	120	7.81		0	0	0	0	0	0	0	0	0	0	0	1	1	ext	0	0	0	0		0	0			0	y	1
60	2-3-3	2009-06-15 07:45:00	0	0	0	0										21.32	43.29	27.92	104.7	7.88	100	7.87		0	0	0	0	0	0	0	0	0	0	0	1	1	int	0	0	0	0		0	0			0	y	1
61	2-3-4	2009-06-15 07:53:00	0	0	0	0										21.37	43.35	27.97	100.8	7.58	90	7.87	quadrat right on edge/just south of border of bed (vis est of 100% coverage) <1/2 m to N	0	0	0	0	0	0	0	0	0	0	0	1	1	int	0	0	0	0		0	0			0	y	1
62	2-3-5	2009-06-15 08:01:00	0	0	0	0										21.43	43.34	27.96	86.8	6.52	140	7.82		0	0	0	0	0	0	0	0	0	0	0	1	1	int	0	0	0	0		0	0		130	0	y	1
105	2-3-6	2009-06-15 08:07:00	0	0	0	15										21.45	43.36	27.97	91	6.83	175	7.87		0	0	0	0	0	0	0	0	0	0	0	1	1	int	0	0	0	0		0	0			0	y	1
106	2-3-7	2009-06-15 08:14:00	40	40	0	50	150	203	156	148	84			Y		21.48	43.32	27.95	92.5	6.93	60	7.9		1	127	0	0.067	0.293	2.2	2.4	2.7	3	3.3	0	1	1	int	0	0	0	0		8.52441	37.2784	148.2		0	y	1
107	2-3-8	2009-06-15 08:38:00	15	15	0	70	76	323	129	241	37			Y		21.63	43.41	28	101.6	7.6	65	7.93		0	0	0	0.103	0.5248	2.3	2.5	2.8	2.6	2.3	0	1	1	int	0	0	0	0		13.1047	66.7703	161.2		0	y	1
108	2-3-9	2009-06-15 08:50:00	0	0	0	0										21.66	43.42	28.02	96.1	7.18	110	7.89	quadrat in relative bare spot; surrounded by patches of 25% zostera/50% macro	0	0	0	0	0	0	0	0	0	0	0	1	1	ext	0	0	0	0		0	0			0	y	1
109	2-3-10	2009-06-15 09:00:00	90	90	0	0	806	177	720	545	749					21.68	43.41	28.01	100.8	7.52	90	7.92	Clam measurements: 105, 85, 72, 89, 85, 96, 94, 70, 84, 70, 66, 74, 89, 83	5	636	0	0.4931	0.2653	2.6	4.6	4.4	2.9	3	0	1	1	ext	0	0	0	0		62.7371	33.7541	599.4		0	y	1
190	2-3-1	2009-08-03 07:47:00	0	0	0	0										23.14	44.442	28.73	87.6	6.35	200	7.64		0	0	0	0	0	0	0	0	0	0	0	2	1	ext	0	0	0	0		0	0		150	0	y	1
191	2-3-2	2009-08-03 07:57:00	0	0	0	0										23.2	44.42	28.71	82.5	5.98	145	7.7		0	0	0	0	0	0	0	0	0	0	0	2	1	ext	0	0	0	0		0	0			0	y	1
192	2-3-3	2009-08-03 08:03:00	0	0	0	5										23.34	44.401	28.7	81.9	5.92	130	7.71		0	0	0	0	0	0	0	0	0	0	0	2	1	int	0	0	0	0		0	0			0	y	1
193	2-3-4	2009-08-03 08:08:00	10	10	0	0	174	166	131	139	125					23.61	44.372	28.67	90.8	6.53	110	7.74		6	763	0	0.3074	0.6103	3.1	2.6	2.4	2.8	2.5	0	2	1	int	0	0	0	0		39.1105	77.6485	147		0	y	1
194	2-3-5	2009-08-03 08:20:00	0	0	0	0										23.91	44.329	28.64	84.2	6.03	145	7.73		0	0	0	0	0	0	0	0	0	0	0	2	1	int	0	0	0	0		0	0		130	0	y	1
195	2-3-6	2009-08-03 08:25:00	0	0	0	0										23.96	44.316	28.63	85.3	6.1	190	7.73	Shell hash	0	0	0	0	0	0	0	0	0	0	0	2	1	int	0	0	0	0		0	0		130	0	y	1
196	2-3-7	2009-08-03 08:29:00	5	5	0	5	182	171	114	123	72					24.14	44.337	28.64	89	6.34	85	7.76	No core taken (SAV not in center)	0	0	0	0	0	0	0	0	0	0	0	2	1	int	0	0	0	0		0	0	132.4		0	y	1
197	2-3-8	2009-08-03 10:36:00	10	10	0	5	280	252	189	188	200					25.35	44.317	28.6	95.8	6.69	65	7.7	No core taken (SAV not in center)	0	0	0	0	0	0	0	0	0	0	0	2	1	int	0	0	0	0		0	0	221.8		0	y	1
198	2-3-10	2009-08-03 10:06:00	100	100	0	0	595	504	362	268	511					25.35	44.182	28.5	91	6.36	105	7.6		4	509	0	0.1245	0.2366	2.8	2.2	3.4	2.3	2.6	0	2	1	ext	0	0	0	0		15.8401	30.1026	448	85	0	y	1
199	2-3-9	2009-08-03 10:30:00	5	5	0	5	288	256	245	134	115					25.47	44.241	28.54	89.3	6.22	125	7.59	No core taken (SAV not in center)	0	0	0	0	0	0	0	0	0	0	0	2	1	ext	0	0	0	0		0	0	207.6	115	0	y	1
289	2-3-1	2009-10-06 09:10:00	0	0	0	0										18.24	45.47	29.51	94.3	7.44	205	8.04	Lots of current, difficult to keep sonde down	0	0	0	0	0	0	0	0	0	0	0	3	1	ext	0	0	0	0		0	0		160	0	y	1
290	2-3-2	2009-10-06 09:20:00	0	0	0	0										18.31	45.82	29.77	98.3	7.67	165	8.13		0	0	0	0	0	0	0	0	0	0	0	3	1	ext	0	0	0	0		0	0		140	0	y	1
291	2-3-3	2009-10-06 09:26:00	0	0	0	0										18.39	46.18	30.02	96.5	7.54	145	8.23		0	0	0	0	0	0	0	0	0	0	0	3	1	int	0	0	0	0		0	0			0	y	1
292	2-3-4	2009-10-06 09:33:00	15	15	0	0	247	235	116	258	115					18.36	45.89	29.82	94	7.39	135	8.207	Not core-able for biomass	0	0	0	0	0	0	0	0	0	0	0	3	1	int	0	0	0	0		0	0	194.2		0	y	1
293	2-3-5	2009-10-06 09:38:00	0	0	0	0										18.28	45.41	29.47	94.3	7.41	195	8.29	Shell hash on bottom	0	0	0	0	0	0	0	0	0	0	0	3	1	int	0	0	0	0		0	0		185	0	y	1
294	2-3-6	2009-10-06 09:44:00	0	0	0	0										18.24	45.09	29.23	96.1	7.57	220	8.29	Shell hash on bottom	0	0	0	0	0	0	0	0	0	0	0	3	1	int	0	0	0	0		0	0		185	0	y	1
295	2-3-7	2009-10-06 09:54:00	20	20	0	20	264	182	224	197	220					18.15	44.18	28.55	100.6	8.02	110	8.29	Ulva and brown filamentous	3	382	0	0.0865	0.2906	2.2	2.7	2.4	2.8	2.6	0	3	1	int	0	0	0	0		11.0054	36.973	217.4		0	y	1
296	2-3-8	2009-10-06 10:03:00	5	5	0	5										18.49	29.91	29.93	97.3	7.6	125		Not core-able for biomass	0	0	0	0	0	0	0	0	0	0	0	3	1	int	0	0	0	0		0	0			0	y	1
297	2-3-9	2009-10-06 10:10:00	0	0	0	0										18.51	46.13	29.99	98.4	7.71	175	8.28		0	0	0	0	0	0	0	0	0	0	0	3	1	ext	0	0	0	0		0	0			0	y	1
298	2-3-10	2009-10-06 10:16:00	30	30	0	10	222	324	360	175	176					18.42	45.49	29.52	101.4	7.98	150	8.29	Ulva and filamentous brown algae	0	0	0	0.0204	0.3539	3.7	2.2	3	2.1	0	0	3	1	ext	0	0	0	0		2.59549	45.0267	251.4		0	y	1
50	2-2-3	2009-06-15 15:09:00	30		0	5	144	96	226	179	89					21.37	43.99	28.43	106.4	7.98	90	7.93		0	0	0	0.0326	0.0779	2.5	2.8	2.7	1.9	2.9	0	1	1	int	0	0	0	0		4.1477	9.91122	146.8		0	y	2
51	2-2-2	2009-06-15 09:29:00	0	0	0	10										22.14	43.08	27.77	129	9.56	40	8.03		0	0	0	0	0	0	0	0	0	0	0	1	1	ext	0	0	0	0		0	0			0	y	2
52	2-2-1	2009-06-15 09:22:00	0	0	0	0										21.7	43.19	27.85	110.5	8.27	60	7.89	other % cover was mussels	0	0	0	0	0	0	0	0	0	0	0	1	1	ext	0	0	0	0		0	0			0	y	2
53	2-2-10	2009-06-16 08:17:00	0	0	0	15										22.04	43.78	28.27	97.6	7.24	125	7.9		0	0	0	0	0	0	0	0	0	0	0	1	1	ext	0	0	0	0		0	0		115	0	y	2
54	2-2-9	2009-06-16 08:07:00	0	0	0	90										21.67	43.75	28.85	87.2	6.51	125	7.81		0	0	0	0	0	0	0	0	0	0	0	1	1	ext	0	0	0	0		0	0			0	y	2
55	2-2-8	2009-06-16 10:17:00	0	0	0	0										21.81	43.73	28.24	100.2	7.46	115	7.98		0	0	0	0	0	0	0	0	0	0	0	1	1	int	0	0	0	0		0	0			0	y	2
56	2-2-7	2009-06-16 07:57:00	0	0	0	0										21.89	43.56	28.11	98.6	7.34	137	7.94		0	0	0	0	0	0	0	0	0	0	0	1	1	int	0	0	0	0		0	0			0	y	2
57	2-2-6	2009-06-16 07:47:00	5	5	0	0	84	103	209	260	212					21.88	43.55	28.1	99	7.37	125	7.92	Sav in corner, no core. 1 bearded clam outside quadrat (54mm). SAV "grab sample"=5 blade measure and epiphyte. Some anemones in bare areas.	0	0	0	0	0	0	0	0	0	0	0	1	1	int	0	0	0	0		0	0	173.6		0	y	2
103	2-2-5	2009-06-16 07:36:00	5	5	0	60	155	76	149	103	47					21.7	43.48	28.06	87	6.5	105	7.77	SAV in corner of quadrat. Lots of anemones in quadrat. Camera: "memory card error", switched to old/backup camera	0	0	0	0	0	0	0	0	0	0	0	1	1	int	0	0	0	0		0	0	106		0	y	2
104	2-2-4	2009-06-15 15:16:00	0	0	0	0										21.7	44.09	28.5	105.1	7.83	135	7.9		0	0	0	0	0	0	0	0	0	0	0	1	1	int	0	0	0	0		0	0			0	y	2
260	2-2-5	2009-08-03 09:13:00	50	50	0	50	324	206	169	383	81					24.87	44.398	28.67	92.9	6.54	120	7.74	Wide variety of macro:ulva, tubeweed, green filamentous, etc	3	382	0	0.0686	0.1561	1.8	1.8	2.5	1.8	1.7	0	2	1	int	0	0	0	0		8.72798	19.8606	232.6		0	y	2
261	2-2-4	2009-08-03 09:06:00	0	0	0	0										24.88	44.402	28.67	91.9	6.46	105	7.75		0	0	0	0	0	0	0	0	0	0	0	2	1	int	0	0	0	0		0	0			0	y	2
262	2-2-3	2009-08-03 08:57:00	80	80	0	0	116	232	226	199	198					24.7	44.361	28.64	101.3	7.15	60	7.81		17	2163	0	1.0461	0.9322	2.7	2.7	2.4	2.4	3.2	0	2	1	int	0	0	0	0		133.095	118.604	194.2		0	y	2
263	2-2-2	2009-08-03 08:49:00	0	0	0	0										24.75	44.385	28.66	102.9	7.25	85	7.81		0	0	0	0	0	0	0	0	0	0	0	2	1	ext	0	0	0	0		0	0			0	y	2
264	2-2-1	2009-08-03 08:43:00	0	0	0	0										24.51	44.401	28.68	92.4	6.55	85	7.75		0	0	0	0	0	0	0	0	0	0	0	2	1	ext	0	0	0	0		0	0			0	y	2
265	2-2-10	2009-08-03 09:53:00	0	0	0	0															140		No YSI data	0	0	0	0	0	0	0	0	0	0	0	2	1	ext	0	0	0	0		0	0		65	0	y	2
266	2-2-9	2009-08-03 09:45:00	0	0	0	0										25.61	43.611	28.08	79.5	5.54	140	7.72		0	0	0	0	0	0	0	0	0	0	0	2	1	ext	0	0	0	0		0	0		95	0	y	2
267	2-2-8	2009-08-03 09:37:00	0	0	0	15										25.35	44.317	28.6	95.8	6.69	135	7.7		0	0	0	0	0	0	0	0	0	0	0	2	1	int	0	0	0	0		0	0		110	0	y	2
268	2-2-7	2009-08-03 09:31:00	5	5	0	5	324	315	283	222	224					25.47	44.241	28.54	89.3	6.22	145	7.59	No core taken (SAV not in center)	0	0	0	0	0	0	0	0	0	0	0	2	1	int	0	0	0	0		0	0	273.6	110	0	y	2
269	2-2-6	2009-08-03 09:24:00	0	0	0	0										24.95	44.496	28.74	94.2	6.62	140	7.73	Muddy bottom	0	0	0	0	0	0	0	0	0	0	0	2	1	int	0	0	0	0		0	0		110	0	y	2
11	2-2-10	2009-10-06 11:43:00	0	0	0	10										18.04	43.81	28.32	98.4	7.96	175	8.36		0	0	0	0	0	0	0	0	0	0	0	3	1	ext	0	0	0	0		0	0			0	y	2
339	2-2-9	2009-10-06 11:41:00	0	0	0	75										18.23	43.72	28.25	109.7	8.72	170	8.39		0	0	0	0	0	0	0	0	0	0	0	3	1	ext	0	0	0	0		0	0			0	y	2
340	2-2-8	2009-10-06 11:33:00	0	0	0	0										18.46	44.28	28.66	112.8	8.91	170	8.4		0	0	0	0	0	0	0	0	0	0	0	3	1	int	0	0	0	0		0	0			0	y	2
341	2-2-7	2009-10-06 11:25:00	0	0	0	0										18.69	45.71	29.69	115.4	9.02	180	8.4		0	0	0	0	0	0	0	0	0	0	0	3	1	int	0	0	0	0		0	0			0	y	2
342	2-2-6	2009-10-06 11:17:00	0	0	0	15										18.75	45.95	29.86	120.7	9.43	170	8.42	Ulva	0	0	0	0	0	0	0	0	0	0	0	3	1	int	0	0	0	0		0	0			0	y	2
343	2-2-5	2009-10-06 11:03:00	30	30	0	20	304	489	443	212	455					18.86	46.4	30.19	120.1	9.34	150	8.45		0	0	0	0.0229	0.1033	1.8	2.2	2.6	2.9	0	0	3	1	int	0	0	0	0		2.91357	13.1429	380.6		0	y	2
344	2-2-4	2009-10-06 10:57:00	0	0	0	100										18.88	46.63	30.36	107.3	8.33	140	8.37	Ulva	0	0	0	0	0	0	0	0	0	0	0	3	1	int	0	0	0	0		0	0			0	y	2
345	2-2-3	2009-10-06 10:44:00	75	75	0	0	170	220	257	236	237					18.87	46.9	30.55	101.6	7.89	95	8.34		4	509	0	0.077	0.1489	2.5	2.9	2.8	1.9	1.6	0	3	1	int	0	0	0	0		9.79671	18.9445	224		0	y	2
346	2-2-2	2009-10-06 10:35:00	0	0	0	0										18.79	46.96	30.6	97.3	7.54	95	8.31		0	0	0	0	0	0	0	0	0	0	0	3	1	ext	0	0	0	0		0	0			0	y	2
347	2-2-1	2009-10-06 10:29:00	0	0	0	5										18.72	47.01	30.62	95.8	7.42	120	8.29		0	0	0	0	0	0	0	0	0	0	0	3	1	ext	0	0	0	0		0	0			0	y	2
88	2-1-1	2009-06-15 09:41:00	0	0	0	0										21.96	42.86	27.61	101.6	7.57	180	8.04		0	0	0	0	0	0	0	0	0	0	0	1	1	ext	0	0	0	0		0	0			0	y	3
89	2-1-2	2009-06-15 09:47:00	40	40	0	10	266	254	209	186	292			Y		22.02	42.81	27.57	108.9	8.11	135	8.01	green "puffy" macro	4	509	0	0.1298	0.1237	1.6	1.7	1.9	2.2	2.9	0	1	1	ext	0	0	0	0		16.5145	15.7384	241.4		0	y	3
90	2-1-3	2009-06-15 10:01:00	20	20	0	0	350	444	430	160	204					22.1	42.88	27.62	109.4	8.14	145	8.03	quadrat on edge of bare spot, proximal patch at 80% coverage. Core taken from SE corner of quadrat instead of center (bare)	4	509	0	0.2304	0.3928	4.3	3.5	3.7	2.2	3.9	0	1	1	int	0	0	0	0		29.3138	49.9759	317.6		0	y	3
91	2-1-4	2009-06-15 10:12:00	15	15	0	5	256	174	316	152	237					22.27	43.04	27.73	107.1	7.93	165	8.05		0	0	0	0	0.0615	0	0	0	0	0	0	1	1	int	0	0	0	0		0	7.82465	227		0	y	3
92	2-1-5	2009-06-15 10:23:00	5	5	0	0	178	92	143	177	190					22.19	43.21	27.86	96.7	7.16	180	7.86	no zostera in core region (center) measured epiphyte blades for 5 measured	0	0	0	0	0	0	0	0	0	0	0	1	1	int	0	0	0	0		0	0	156		0	y	3
93	2-1-6	2009-06-15 10:35:00	80	80	0	5	326	475	480	130	382					22.17	43.17	27.83	90.3	6.7	155	7.8		1	127	0	0.3069	0.0638	2.4	3.7	3.7	2.9	2.6	0	1	1	int	0	0	0	0		39.0469	8.11727	358.6		0	y	3
94	2-1-7	2009-06-15 10:49:00	90	90	0	0	183	202	347	91	226					22.46	43.23	27.87	119.7	8.83	125	7.93		0	0	0	0.0306	0.5881	3	2.2	1.9	2.6	4.1	0	1	1	int	0	0	0	0		3.89324	74.824	209.8		0	y	3
95	2-1-8	2009-06-15 10:58:00	95	95	0	0	218	239	164	194	133					22.59	43.29	27.91	132	9.7	125	8.04		5	636	0	0.2327	0.743	2.5	4.8	3.6	3.5	2.4	0	1	1	int	0	0	0	0		29.6064	94.5319	189.6		0	y	3
96	2-1-9	2009-06-15 11:07:00	80	80	0	5	278	295	258	91	284					22.79	43.2	27.84	133	9.76	135	8.05		5	636	0	0.1681	0.8501	2.3	2.5	2.7	1.3	2.6	0	1	1	ext	0	0	0	0		21.3874	108.158	241.2		0	y	3
97	2-1-10	2009-06-15 11:17:00	0	0	0	15										22.66	43.07	27.75	106.3	7.82	165	7.89	red agardhiella	0	0	0	0	0	0	0	0	0	0	0	1	1	ext	0	0	0	0		0	0			0	y	3
270	2-1-6	2009-08-03 11:36:00	5	5	0	0	349	265	204	192	154					26.34	43.745	28.16	97.2	6.69	140	7.8	No core taken (SAV not in center)	0	0	0	0	0	0	0	0	0	0	0	2	1	int	0	0	0	0		0	0	232.8	65	0	y	3
271	2-1-7	2009-08-03 11:26:00	80	80	0	20	509	502	424	379	304					26.49	43.706	28.13	98.7	6.78	115	7.82	SAV thin in center of quadrat	4	509	0	0.0571	0.4537	2	1.9	2.9	1.6	2.2	0	2	1	int	0	0	0	0		7.26483	57.7243	423.6	70	0	y	3
272	2-1-8	2009-08-03 11:17:00	80	80	0	20	218	119	202	111	294					26.46	43.61	28.06	92.4	6.35	105	7.84	Relative bare area in center of quadrat (small sample)	1	127	0	0.0131	0.0677	1.9	2.1	1.8	1.8	0	0	2	1	int	0	0	0	0		1.66671	8.61347	188.8	60	0	y	3
273	2-1-9	2009-08-03 11:08:00	80	80	0	20	174	408	179	146	213					26.27	43.639	28.09	86.9	5.99	115	7.78		2	254	0	0.0735	0.4305	2.2	3.6	2.8	2.3	2.9	0	2	1	ext	0	0	0	0		9.3514	54.7725	224	85	0	y	3
274	2-1-10	2009-08-03 11:01:00	5	5	0	0	91	31	0	0	0					26	43.623	28.08	79.8	5.53	145	7.66	No core taken (SAV not in center), SAV coverage very low, only one plant so 5% is an overestimation	0	0	0	0	0	0	0	0	0	0	0	2	1	ext	0	0	0	0		0	0		65	0	y	3
275	2-1-1	2009-08-03 12:21:00	0	0	0	5										25.92	43.449	27.96	92.5	6.42	175	7.8		0	0	0	0	0	0	0	0	0	0	0	2	1	ext	0	0	0	0		0	0		115	0	y	3
276	2-1-2	2009-08-03 12:13:00	60	60	0	5	150	139	55	51	60					26.42	43.345	27.88	108.6	7.47	125	7.92		4	509	0	0.1068	0.3269	2	2.7	2.8	2.1	1.9	0	2	1	ext	0	0	0	0		13.5882	41.5915	91		0	y	3
277	2-1-3	2009-08-03 12:03:00	80	80	0	20	500	454	367	368	304					26.34	43.495	27.98	100.8	6.94	140	7.85		7	891	0	0.0769	0.4044	2.4	2.6	2.4	3.2	1.7	0	2	1	int	0	0	0	0		9.78399	51.4518	398.6	110	0	y	3
278	2-1-4	2009-08-03 11:51:00	40	40	0	0	257	186	198	99	150					26.6	43.837	28.22	93.9	6.43	150	7.86		3	382	0	0.021	0.3697	2.8	1.6	1.8	1.4	2.2	0	2	1	int	0	0	0	0		2.67183	47.0369	178	95	0	y	3
279	2-1-5	2009-08-03 11:46:00	0	0	0	0										26.25	43.655	28.1	97.3	6.71	170	7.77		0	0	0	0	0	0	0	0	0	0	0	2	1	int	0	0	0	0		0	0		90	0	y	3
329	2-1-1	2009-10-06 11:56:00	0	0	0	0										18.24	43.77	28.28	98.3	7.82	220	8.35		0	0	0	0	0	0	0	0	0	0	0	3	1	ext	0	0	0	0		0	0			0	y	3
330	2-1-2	2009-10-06 12:04:00	5	5	0	10	210	227	274	320	180					18.17	43.3	27.95	108.9	8.67	170	7.71	Not core-able, performed pH calibration at 11:55 EST 7.31-7.00	0	0	0	0	0	0	0	0	0	0	0	3	1	ext	0	0	0	0		0	0	242.2		0	y	3
331	2-1-3	2009-10-06 12:12:00	10	10	0	5	105	152	169	172						17.55	42.84	27.62	109.4	8.83	180	7.87	Not core-able, lots of dead blades in area	0	0	0	0	0	0	0	0	0	0	0	3	1	int	0	0	0	0		0	0			0	y	3
332	2-1-4	2009-10-06 12:18:00	5	5	0	10	117	85	144	119	130					17.62	42.69	27.51	119.6	9.67	185	7.94	Not core-able	0	0	0	0	0	0	0	0	0	0	0	3	1	int	0	0	0	0		0	0	119		0	y	3
333	2-1-5	2009-10-06 12:26:00	0	0	0	0										17.38	42.71	27.53	115.3	9.34	205	7.93		0	0	0	0	0	0	0	0	0	0	0	3	1	int	0	0	0	0		0	0			0	y	3
334	2-1-6	2009-10-06 12:30:00	0	0	0	0										17.96	42.84	27.62	110.5	8.88	190	7.93		0	0	0	0	0	0	0	0	0	0	0	3	1	int	0	0	0	0		0	0			0	y	3
335	2-1-7	2009-10-06	10	10	0	10	212	214	134	170	126					17.66	42.77	27.57	107.6	8.59	155	7.91		4	509	0	0.0291	0.5539	1.9	1.3	2.3	2	1.5	0	3	1	int	0	0	0	0		3.70239	70.4727	171.2		0	y	3
336	2-1-8	2009-10-06 12:47:00	15	15	0	20	298	340	266	230	132					17.26	42.68	27.5	116.9	9.51	135	7.99		0	0	0	0.0081	1.3622	1.3	1.9	2.3	0	0	0	3	1	int	0	0	0	0		1.03056	173.313	253.2		0	y	3
337	2-1-9	2009-10-06 12:55:00	5	5	0	70	183	194								17.03	42.71	27.52	115	9.41	140	7.97	Not core-able	0	0	0	0	0	0	0	0	0	0	0	3	1	ext	0	0	0	0		0	0	188.5		0	y	3
338	2-1-10	2009-10-06 13:04:00	0	0	0	40										16.81	42.69	27.51	109.1	8.96	190	7.92		0	0	0	0	0	0	0	0	0	0	0	3	1	ext	0	0	0	0		0	0			0	y	3
76	1-3-6	2009-06-16 09:19:00	70	70	0	0	337	255	280	259	132					22.03	42.96	27.68	99.4	7.04	130	8.18		2	254	0	0.2093	0.1991	3.9	3.3	4.2	3.6	2.4	0	1	1	int	0	0	0	0		26.6292	25.3315	252.6		0	y	4
77	1-3-7	2009-06-16 09:26:00	75	75	0	5	337	252	258	155	100					22.06	42.99	27.7	101	7.59	125	8.14		6	763	0	0.185	0.5585	1.1	3.9	2.5	2.2	1.4	0	1	1	int	0	0	0	0		23.5376	71.058	220.4		0	y	4
78	1-3-8	2009-06-16 09:35:00	75	75	0	5	204	147	223	305	54					22.04	42.99	27.71	102.2	7.6	120	8.15	macro=mix of browns and reds, other coverage was sponge	2	254	0	0.2524	0.6863	4	3.5	3.8	2.9	5	0	1	1	int	0	0	0	0		32.1129	87.3179	186.6		0	y	4
79	1-3-9	2009-06-16 09:45:00	95	95	0	0	114	295	300	291	186					21.82	43.02	27.73	96.7	7.22	120	8.07	2nd camera=issues. Possible H20 leakage?	4	509	0	0.168	0.6761	3.3	4.2	3.1	2.4	4.6	0	1	1	ext	0	0	0	0		21.3746	86.0202	237.2		0	y	4
80	1-3-10	2009-06-16 09:54:00	25	25	0	5	175	217	160	124	119					21.89	43.29	27.92	98.1	7.31	150	7.95		3	382	0	0.2404	0.2191	3.8	3.6	2.8	2.6	2.7	0	1	1	ext	0	0	0	0		30.5861	27.8761	159		0	y	4
81	1-3-1	2009-06-16 08:34:00	0	0	0	10										21.75	43.23	27.9	95.1	7.11	180	8.03		0	0	0	0	0	0	0	0	0	0	0	1	1	ext	0	0	0	0		0	0			0	y	4
82	1-3-2	2009-06-16 08:42:00	5	5	0	10	81	102	87	83	201					21.74	43.23	27.88	94.2	7.03	160	8.06	no zostera in core region (center) measured epiphyte blades for 5 measured	0	0	0	0	0	0	0	0	0	0	0	1	1	ext	0	0	0	0		0	0	110.8		0	y	4
83	1-3-3	2009-06-16 08:50:00	10	10	0	0	145	75	221	109	123					21.76	43.19	27.85	95.2	7.11	150	8.1		1	127	0	0.0457	0.0796	3	2.8	2.7	2.6	1.8	0	1	1	int	0	0	0	0		5.81441	10.1275	134.6		0	y	4
84	1-3-4	2009-06-16 09:00:00	50	50	0	0	184	135	171	207	246					21.79	43.14	27.81	95.8	7.16	145	8.12		4	509	0	0.0668	0.6157	3.5	3.4	2	3	3.2	0	1	1	int	0	0	0	0		8.49896	78.3355	188.6		0	y	4
85	1-3-5	2009-06-16 09:07:00	15	15	0	0	456	203	542	464	285					21.89	43.03	27.73	95.5	7.12	140	8.16	no zostera in core region (center) measured epiphyte blades for 5 measured	0	0	0	0	0	0	0	0	0	0	0	1	1	int	0	0	0	0		0	0	390		0	y	4
180	1-3-1	2009-08-03 12:28:00	0	0	0	0										27.05	44.137	28.43	112.4	7.63	170	7.93		0	0	0	0	0	0	0	0	0	0	0	2	1	ext	0	0	0	0		0	0			0	y	4
181	1-3-2	2009-08-03 12:32:00	10	10	0	10	216	203	162	215	144					27.28	44.164	28.44	128.2	8.67	150	8.02		3	382	0	0.0336	0.0882	1.4	1.5	2.2	1.7	1.5	0	2	1	ext	0	0	0	0		4.27493	11.2217	188		0	y	4
182	1-3-3	2009-08-03 12:41:00	20	20	0	5	201	142	259	267	289					27.42	44.209	28.47	135.2	9.12	145	8.09		3	382	0	0.0799	0.197	2	1.6	2.9	3.4	2	0	2	1	int	0	0	0	0		10.1657	25.0643	231.6		0	y	4
183	1-3-4	2009-08-03 12:48:00	80	80	0	0	461	435	352	271	219					27.53	44.266	28.51	129.8	8.73	140	8.1		5	636	0	0.0315	0.5712	3.2	1.8	2.3	3.2	1.6	0	2	1	int	0	0	0	0		4.00775	72.6738	347.6		0	y	4
184	1-3-5	2009-08-03 12:56:00	60	60	0	0	148	297	143	133	185					27.64	44.179	28.44	130.7	8.79	135	8.12		1	127	0	0.013	0.1399	2.8	2.5	2.5	2.8	1.8	0	2	1	int	0	0	0	0		1.65399	17.7995	181.2		0	y	4
185	1-3-6	2009-08-03 13:05:00	95	95	0	0	191	188	133	226	238					27.65	44.17	28.4	134	9.01	130	8.09	Other cover is orange sheeth tunicate	2	254	0	0.2198	0.3815	2.9	2.8	3.8	3.4	3.1	0	2	1	int	0	0	0	0		27.9652	48.5382	195.2		0	y	4
186	1-3-7	2009-08-03 13:16:00	100	100	0	0	144	160	323	241	139					27.57	43.971	28.29	117.8	7.93	110	8.01	Some ulva patches in locale	3	382	0	0.0853	1.1251	3	3.3	1.8	2.5	2.1	0	2	1	int	0	0	0	0		10.8527	143.146	201.4		0	y	4
187	1-3-8	2009-08-03 13:24:00	80	80	0	0	362	324	221	178	388					27.64	43.935	28.27	127.2	8.56	115	8.04		9	1145	0	0.3378	0.5728	2.4	2.7	1.5	1.7	2.8	0	2	1	int	0	0	0	0		42.9783	72.8773	294.6		0	y	4
188	1-3-9	2009-08-03 13:31:00	100	100	0	0	167	72	163	200	110					27.83	43.952	28.27	139.4	9.35	115	8.07		4	509	0	0.0987	0.8623	3.4	1.7	1.6	3	3.1	0	2	1	ext	0	0	0	0		12.5576	109.71	142.4		0	y	4
189	1-3-10	2009-08-03 13:38:00	40	40	0	0	270	204	173	159	285					28.1	44.049	28.34	116.4	7.77	145	8.03	Large knob whelk	3	382	0	0.0881	0.0982	1.9	2.3	1.8	1.8	2.4	0	2	1	ext	0	0	0	0		11.209	12.494	218.2	80	0	y	4
299	1-3-1	2009-10-12 12:16:00	0	0	0	5										14.73	43.08	27.76	101.5	8.68	170	8.13		0	0	0	0	0	0	0	0	0	0	0	3	1	ext	0	0	0	0		0	0			0	y	4
300	1-3-2	2009-10-12 11:10:00	5	5	0	0										14.76	43.09	27.76	104.7	8.95	150	8.16	Not core-able	0	0	0	0	0	0	0	0	0	0	0	3	1	ext	0	0	0	0		0	0			0	y	4
301	1-3-3	2009-10-12 10:58:00	20	20	0	30										14.8	43.1	27.77	105.6	9.01	135	8.16		5	636	0	0.1364	0	1.4	1.5	1.6	2.1	1.8	0	3	1	int	0	0	0	0		17.3542	0			0	y	4
302	1-3-4	2009-10-12 10:46:00	45	45	0	45										14.83	43.09	27.76	107.6	9.18	135	8.16		0	0	0	0.3098	0.3083	0	0	0	0	0	0	3	1	int	0	0	0	0		39.4159	39.225			0	y	4
303	1-3-5	2009-10-12 10:38:00	10	10	0	20										14.84	43.06	27.74	107.4	9.15	125	8.17	Had to re-set station (1st set off due to GPS prob's), 1st pic=incorrect location, correct station=not coreable	0	0	0	0	0	0	0	0	0	0	0	3	1	int	0	0	0	0		0	0			0	y	4
304	1-3-6	2009-10-12 10:14:00	50	50	0	5										14.86	43.01	27.71	109.4	9.34	120	8.15		2	254	0	0.0647	0.4873	1.9	2	2.3	1.9	2.5	0	3	1	int	0	0	0	0		8.23178	61.9992			0	y	4
305	1-3-7	2009-10-12 10:05:00	30	30	0	30										14.89	42.98	27.69	107.4	9.15	105	8.12		3	382	0	0.0256	0.6238	1.6	2.1	2.3	1.6	2	0	3	1	int	0	0	0	0		3.25709	79.3661			0	y	4
306	1-3-8	2009-10-12 09:55:00	25	25	0	50										14.87	43.06	27.75	105.8	9.02	105	8.09	Not core-able	0	0	0	0	0	0	0	0	0	0	0	3	1	int	0	0	0	0		0	0			0	y	4
307	1-3-9	2009-10-12 09:47:00	5	5	0	10										14.81	43.2	27.85	108.8	9.27	105	8.02	Not core-able, macro=ulva and brown alga, next to quad=25% zostera and 20% macro	0	0	0	0	0	0	0	0	0	0	0	3	1	ext	0	0	0	0		0	0			0	y	4
308	1-3-10	2009-10-12 09:35:00	5	5	0	10	151	48	136	90	130					14.82	42.85	27.59	109.7	9.36	130	7.62	Not core-able, macro=ulva	0	0	0	0	0	0	0	0	0	0	0	3	1	ext	0	0	0	0		0	0	111		0	y	4
63	1-2-8	2009-06-15 11:57:00	10	10	0	5	159	146	82	81	280					22.72	41.78	26.83	114	8.42	175	8.08		6	763	0	0.3685	0.1135	3	3.8	2.6	2.9	2.5	0	1	1	int	0	0	0	0		46.8843	14.4406	149.6		0	y	5
64	1-2-7	2009-06-15 12:09:00	40	40	0	0	186	164	203	146	73					22.96	41.96	26.95	141.8	10.42	150	8.34		2	254	0	0.1034	1.5279	2.8	3.5	3.7	2.2	2.2	0	1	1	int	0	0	0	0		13.1556	194.395	154.4		0	y	5
65	1-2-6	2009-06-15 12:19:00	60	60	0	0	191	51	154	163	93					23.07	41.86	26.88	142.2	10.46	135	8.3		8	1018	0	0.1205	1.8541	3.2	2.2	2.5	2.4	2.7	0	1	1	int	0	0	0	0		15.3312	235.897	130.4		0	y	5
86	1-2-10	2009-06-15 11:30:00	10	10	0	5	250	123	162	240	177			Y		22.86	41.87	26.89	117.2	8.63	165	8.08		0	0	0	0.0394	0.0086	3.5	3.2	2.5	0	0	0	1	1	ext	0	0	0	0		5.01286	1.09418	190.4		0	y	5
87	1-2-9	2009-06-15 11:44:00	15	15	0	5	133	194	126	110	89					22.99	41.76	26.81	120.9	8.89	155	8.1		7	891	0	0.2959	0.2699	2.8	2.4	2.8	2.7	2.5	0	1	1	ext	0	0	0	0		37.6474	34.3394	130.4		0	y	5
98	1-2-5	2009-06-15 12:28:00	60	60	0	5	151	203	190	168	173					23.15	41.85	26.87	149.7	10.95	130	8.26		2	254	0	0.0201	0.5863	2.9	1.6	2.6	1.7	1.6	0	1	1	int	0	0	0	0		2.55732	74.595	177		0	y	5
99	1-2-4	2009-06-15 12:37:00	95	95	0	0	208	207	245	255	376					22.97	41.91	26.92	131.1	9.63	140	8.18		12	1527	0	1.0043	0.5238	4.1	4	4.8	2.8	3	0	1	1	int	0	0	0	0		127.777	66.6431	258.2		0	y	5
100	1-2-3	2009-06-15 12:46:00	60	60	0	0	132	255	116	395	263					22.96	42.2	27.12	126.6	9.92	160	8.23		6	763	0	0.0313	0.6216	2.6	2.1	2.4	2.3	1.5	0	1	1	int	0	0	0	0		3.9823	79.0862	232.2		0	y	5
101	1-2-2	2009-06-15 13:05:00	80	80	0	0	430	243	421	642	423					23.11	40.93	26.22	111.8	8.23	160	7.98		5	636	0	0.138	0.1891	2.9	2.2	1.7	1.7	1.7	0	1	1	ext	0	0	0	0		17.5577	24.0592	431.8		0	y	5
102	1-2-1	2009-06-15 12:56:00	5	5	0	5	258	220	212	165	113					23.22	41.93	26.93	123.4	9.03	180	8.13	No seagrass in center of quadrat	0	0	0	0	0	0	0	0	0	0	0	1	1	ext	0	0	0	0		0	0	193.6		0	y	5
175	1-2-10	2009-08-04 10:05:00	10	10	0	0	170	265	170	165	167					26.98	44.618	28.78	75.3	5.11	165	7.79		3	382	0	0.0448	0.9292	1	1.2	1.8	1.7	2.2	0	2	1	ext	0	0	0	0		5.6999	118.222	187.4	120	0	y	5
176	1-2-9	2009-08-04 09:57:00	10	10	0	0	199	193	118	167	158					27.09	44.62	28.77	85.1	5.76	150	7.87	No core taken (SAV not in center)	0	0	0	0.0052	0.015	1.3	1.5	1.8	0	0	0	2	1	ext	0	0	0	0		0.661596	1.90845	167	125	0	y	5
177	1-2-8	2009-08-04 09:49:00	0	0	0	0										27.24	44.645	28.79	84.8	5.73	175	7.93	Other: finger sponge	0	0	0	0	0	0	0	0	0	0	0	2	1	int	0	0	0	0		0	0			0	y	5
178	1-2-2	2009-08-04 08:38:00	15	15	0	0	245	214	146	117	155					26.43	43.823	28.22	81.9	5.62	175	7.76	No core taken (SAV not in center)	0	0	0	0	0	0	0	0	0	0	0	2	1	ext	0	0	0	0		0	0	175.4	150	0	y	5
179	1-2-1	2009-08-04 08:23:00	20	20	0	60	238	409	423	171	384					26.52	43.428	27.93	77	5.29	155	7.71	Macro: brown filamentous Other: finger sponge	5	636	0	0.1743	0.2383	2.2	2	3.1	3.2	3.1	0	2	1	ext	0	0	0	0		22.1762	30.3189	325	145	0	y	5
285	1-2-7	2009-08-04 09:37:00	60	60	0	0	223	172	169	193	125					27.23	44.799	28.9	90.4	6.11	145	7.97		12	1527	0	0.1731	0.3754	1.2	2	2.7	1.7	2	0	2	1	int	0	0	0	0		22.0235	47.7621	176.4		0	y	5
286	1-2-6	2009-08-04 09:24:00	40	40	0	0	309	308	154	162	137					27.32	44.847	28.93	106.3	7.16	130	8.1	Lots of stingrays (southern and bluntnose) between sites, at least one dozen	1	127	0	0.0311	1.4379	2.2	1.9	2.1	1.1	1.3	0	2	1	int	0	0	0	0		3.95685	182.944	214		0	y	5
287	1-2-5	2009-08-04 09:09:00	50	50	0	0	122	174	165	235	239					27.24	44.779	28.89	108.8	7.34	130	8.16	Masses of floating Zostera blades, 2 large stingrays in area	6	763	0	0.1272	1.2925	1.7	2.5	3.7	2.3	2.3	0	2	1	int	0	0	0	0		16.1837	164.445	187		0	y	5
288	1-2-4	2009-08-04 08:58:00	40	40	0	0	269	201	270	129	177					26.35	44.351	28.6	78.2	5.37	140	7.77		2	254	0	0.0272	1.0737	2.6	1.5	2.6	2.3	2.4	0	2	1	int	0	0	0	0		3.46066	136.607	209.2		0	y	5
408	1-2-3	2009-08-04 08:46:00	80	80	0	0	321	307	296	220	269					26.26	44.329	28.59	73.9	5.08	155	7.7	Shell hash under sediment surface	2	254	0	0.0448	0.8195	3	3	2.1	0	0	0	2	1	int	0	0	0	0		5.6999	104.265	282.6		0	y	5
309	1-2-10	2009-10-13 12:15:00	0	0	0	5										16.07	42.12	27.09	108.4	9.06	135	8.08		0	0	0	0	0	0	0	0	0	0	0	3	1	ext	0	0	0	0		0	0			0	y	5
310	1-2-9	2009-10-13 12:07:00	30	30	0	70	188	147	275	247	256					15.89	42.03	27.02	116.3	9.75	115	8.17	Not core-able	0	0	0	0	0	0	0	0	0	0	0	3	1	ext	0	0	0	0		0	0	222.6		0	y	5
311	1-2-8	2009-10-13 11:56:00	5	5	0	40	234	199	159	148	114					15.62	42.14	27.1	108.7	9.16	135	8.14	Not core-able	0	0	0	0	0	0	0	0	0	0	0	3	1	int	0	0	0	0		0	0	170.8		0	y	5
312	1-2-1	2009-10-13 10:43:00	5	5	0	10	213	144	134	176	160					15.44	42.18	27.13	100.8	8.52	110	7.55	Pole antenna acting funky, using boat (built-in)	3	382	0	0.0295	0.2837	1.5	2	1.6	2.1	1.7	0	3	1	ext	0	0	0	0		3.75329	36.0951	165.4		0	y	5
313	1-2-2	2009-10-13 10:54:00	15	15	0	21	62	11	145	133	158					15.43	42.06	27.04	101.7	8.6	130	7.76	Not core-able	0	0	0	0	0	0	0	0	0	0	0	3	1	ext	0	0	0	0		0	0	101.8		0	y	5
324	1-2-7	2009-10-13 11:46:00	100	100	0	100										15.67	42.48	27.34	128.8	10.82	105	8.31	100% grass coverage, 100% ulva over it; motile and drifted away	7	891	0	0.1034	1.278	1.4	1.3	1.5	1.9	1.9	0	3	1	int	0	0	0	0		13.1556	162.6			0	y	5
325	1-2-6	2009-10-13 11:36:00	15	15	0	80										15.58	42.46	27.33	129.9	10.94	90	8.28	Macro=brown filamentous	4	509	0	0.0487	1.0851	1.8	2.3	1.9	1.7	1.6	0	3	1	int	0	0	0	0		6.1961	138.057			0	y	5
326	1-2-5	2009-10-13 11:22:00	15	15	0	40										15.54	42.42	27.3	128.4	10.82	90	8.26	Not core-able, macro sample=representative of area	0	0	0	0	0	0	0	0	0	0	0	3	1	int	0	0	0	0		0	0			0	y	5
327	1-2-4	2009-10-13 11:11:00	35	35	0	65										15.48	42.31	27.22	123	10.39	85	8.12	Macro=big mix-ulva, red alga, brown, etc	0	0	0	0.0092	0.5848	1.3	2.5	2.3	0	0	0	3	1	int	0	0	0	0		1.17052	74.4041			0	y	5
328	1-2-3	2009-10-13 11:00:00	50	50	0	50										15.45	42.12	27.08	119.2	10.08	110	8.03		0	0	0	0.05063	0.1549	2.1	2.4	2	0	0	0	3	1	int	0	0	0	0		6.44165	19.7079			0	y	5
66	1-1-6	2009-06-15 14:01:00	60	60	0	0	177	168	75	136	195					23.43	41.62	26.7	145.1	10.59	155	8.21		2	254	0	0.111	0.8892	3.9	2.1	2.5	3	3.5	0	1	1	int	0	0	0	0		14.1225	113.133	150.2		0	y	6
67	1-1-7	2009-06-15 14:20:00	30	30	0	5	97	111	114	120	120					23.73	41.79	26.81	153	11.1	160	8.38	patchy area, quadrat on edge of patch	4	509	0	0.0744	0.746	1.8	1.6	2	2.1	1.9	0	1	1	int	0	0	0	0		9.46591	94.9136	112.4		0	y	6
68	1-1-8	2009-06-15 14:10:00	60	60	0	0	235	256	154	178	157					23.59	41.63	26.7	153.7	11.19	160	8.33		18	2290	0	0.2715	1.365	2.7	2.8	2.6	1.5	2	0	1	1	int	0	0	0	0		34.5429	173.669	196		0	y	6
69	1-1-9	2009-06-15 14:31:00	40	40	0	5	206	164	101	79	73					23.74	41.92	26.91	152.5	11.05	165	8.36	brown filamentous algae	8	1018	0	0.1149	1.0238	2.5	2.6	2.4	2.8	2.1	0	1	1	ext	0	0	0	0		14.6187	130.258	124.6		0	y	6
70	1-1-10	2009-06-15 14:41:00	50	50	0	5	246	345	299	276	347					23.67	41.96	26.94	144	10.48	220	8.27		8	1018	0	0.1765	0.5017	2.8	3.9	2.8	2.6	2.3	0	1	1	ext	0	0	0	0		22.4561	63.8313	302.6		0	y	6
71	1-1-1	2009-06-15 13:17:00	0	0	0	0										23.03	41.23	26.43	108.9	8.02	210	7.94		0	0	0	0	0	0	0	0	0	0	0	1	1	ext	0	0	0	0		0	0		170	0	y	6
72	1-1-2	2009-06-15 13:24:00	5	5	0	0	44	28	78	103	36					23.04	41.39	26.54	107.1	7.87	205	7.93		8	1018	0	0.1629	0.1165	2.6	2.3	3.1	2.6	2.1	0	1	1	ext	0	0	0	0		20.7258	14.8223	57.8	185	0	y	6
73	1-1-3	2009-06-15 13:32:00	40	40	0	10	256	97	98	17	106					23.14	41.4	26.55	120.7	8.86	200	8.03	brown filamentous algae	0	0	0	0.0837	0	3.5	3.4	2	3.3	2	0	1	1	int	0	0	0	0		10.6492	0	114.8		0	y	6
74	1-1-4	2009-06-15 13:42:00	60	60	0	0	168	210	205	131	288					23.19	41.44	26.58	127.5	9.35	180	8.07		5	636	0	0.0391	0.6788	1.7	2	2.2	2.7	4	0	1	1	int	0	0	0	0		4.97469	86.3637	200.4		0	y	6
75	1-1-5	2009-06-15 13:51:00	60	60	0	0	204	180	146	53	172					23.28	41.56	26.66	136.4	9.98	165	8.12		14	1781	0	0.1276	1.0083	4.1	2.8	2.3	2.9	3.9	0	1	1	int	0	0	0	0		16.2345	128.286	151		0	y	6
170	1-1-1	2009-08-04 12:08:00	0	0	0	0										27.53	44.193	28.46	94.6	6.37	165	7.84		0	0	0	0	0	0	0	0	0	0	0	2	1	ext	0	0	0	0		0	0		140	0	y	6
171	1-1-2	2009-08-04 11:59:00	5	5	0	0	193	202	177	100	67					27.64	44.217	28.47	109.5	7.36	165	7.93	No core taken (SAV not in center)	0	0	0	0	0	0	0	0	0	0	0	2	1	ext	0	0	0	0		0	0	147.8	135	0	y	6
172	1-1-8	2009-08-04 10:41:00	50	50	0	0	133	171	176	110	170					27.59	44.113	28.4	112.3	7.56	125	8.07		10	1272	0	0.2087	1.3731	1.9	1.9	1.6	2	1.7	0	2	1	int	0	0	0	0		26.5529	174.7	152		0	y	6
173	1-1-9	2009-08-04 10:32:00	55	50	5	0	283	184	229	180	193					27.58	44.263	28.51	110.1	7.41	135	8.09	Other: finger sponge	5	636	0	0.1116	0.7878	3.1	2.9	1.8	2.8	1.7	0	2	1	ext	0	0	0	0		14.1989	100.232	213.8		0	y	6
174	1-1-10	2009-08-04 10:24:00	5	5	0	0	195	83								27.09	44.543	28.72	81.3	5.51	175	7.8	No core taken (SAV not in center), other: finger sponge	0	0	0	0	0	0	0	0	0	0	0	2	1	ext	0	0	0	0		0	0			0	y	6
280	1-1-3	2009-08-04 11:49:00	15	15	0	70	170	229	246	214	155					27.73	44.145	28.42	122.3	8.21	155	8.01	Algae: brown filamentous	1	127	0	0.0246	0.1225	2	2.3	2.4	1.6	0	0	2	1	int	0	0	0	0		3.12986	15.5857	202.8		0	y	6
281	1-1-4	2009-08-04 11:38:00	50	50	0	0	245	316	196	225	158					27.72	44.044	28.34	106.7	7.17	145	7.97		2	254	0	0.0087	0.3787	1.3	2.7	0	0	0	0	2	1	int	0	0	0	0		1.1069	48.182	228		0	y	6
282	1-1-5	2009-08-04 11:26:00	15	15	0	0	159	183	212	295	188					27.77	44.008	28.32	108.9	7.31	130	8		1	127	0	0.011	1.2808	1.6	1.9	0	0	0	0	2	1	int	0	0	0	0		1.39953	162.956	207.4		0	y	6
283	1-1-6	2009-08-04 11:01:00	40	40	0	0	191	95	228	201	123					27.64	44.02	28.33	111.1	7.47	120	8.03	Scallop collection=15 minute effort	0	0	0	0	0	0	0	0	0	0	0	2	1	int	0	0	0	0		0	0	167.6		0	y	6
284	1-1-7	2009-08-04 10:51:00	75	75	0	0	189	76	277	137	291					27.64	44.091	28.38	112.5	7.56	125	8.07		4	509	0	0.1915	0.8042	2.5	2.4	2.3	2.3	2.1	0	2	1	int	0	0	0	0		24.3645	102.318	194		0	y	6
314	1-1-10	2009-10-13 12:22:00	15	15	0	15										15.93	41.88	26.92	116.1	9.74	140	8.16	Not core-able	0	0	0	0	0	0	0	0	0	0	0	3	1	ext	0	0	0	0		0	0			0	y	6
315	1-1-9	2009-10-13 12:29:00	30	30	0	65										15.83	41.93	26.96	119.2	10.01	110	8.22		2	254	0	0.0286	0.3112	2	2.1	1.1	1.7	2	0	3	1	ext	0	0	0	0		3.63878	39.594			0	y	6
316	1-1-8	2009-10-13 12:39:00	15	15	0	25										15.91	42.06	27.04	122.9	10.3	105	8.27	Not core-able	0	0	0	0	0	0	0	0	0	0	0	3	1	int	0	0	0	0		0	0			0	y	6
317	1-1-2	2009-10-13 13:36:00	10	10	0	10	162	158	184	246	146					15.93	42.38	27.27	110.3	9.24	170	8.19	Not core-able	0	0	0	0	0	0	0	0	0	0	0	3	1	ext	0	0	0	0		0	0	179.2	135	0	y	6
318	1-1-1	2009-10-13 13:43:00	0	0	0	0										15.91	42.16	27.12	107.8	9.03	170	8.15		0	0	0	0	0	0	0	0	0	0	0	3	1	ext	0	0	0	0		0	0		160	0	y	6
319	1-1-3	2009-10-13 13:27:00	25	25	0	75	116	141	296	247	123					15.98	42.36	27.26	116.2	9.72	160	8.24	Not core-able	0	0	0	0	0	0	0	0	0	0	0	3	1	int	0	0	0	0		0	0	184.6	135	0	y	6
320	1-1-4	2009-10-13 13:12:00	35	35	0	40										16.01	42.3	27.22	125.1	10.46	135	8.26		4	509	0	0.0447	0.5082	2.4	2.2	1.4	2.2	1.9	0	3	1	int	0	0	0	0		5.68718	64.6583			0	y	6
321	1-1-5	2009-10-13 13:06:00	25	25	0	25										16.08	42.26	27.19	129.3	10.8	120	8.3	Not core-able	0	0	0	0	0	0	0	0	0	0	0	3	1	int	0	0	0	0		0	0			0	y	6
322	1-1-6	2009-10-13 12:58:00	40	40	0	40										16.1	42.2	27.15	128.3	10.71	110	8.3		5	636	0	0.0561	0.1671	2.5	1.8	1.8	2.7	1.9	0	3	1	int	0	0	0	0		7.1376	21.2601			0	y	6
323	1-1-7	2009-10-13 12:48:00	45	45	0	50										16.01	42.15	27.11	124.9	10.43	105	8.29		9	1145	0	0.1933	0.7727	2.4	2.4	2.1	2	2.2	0	3	1	int	0	0	0	0		24.5936	98.3106			0	y	6
110	4-3-10	2009-06-24 08:07:00	0	0	0	0										21.15					130		shell hash, other coverage was mussels	0	0	0	0	0	0	0	0	0	0	0	1	1	ext	0	0	0	0		0	0			0	y	7
111	4-3-9	2009-06-24 08:15:00	0	0	0	0										21.18					150		shell hash	0	0	0	0	0	0	0	0	0	0	0	1	1	ext	0	0	0	0		0	0			0	y	7
112	4-3-8	2009-06-24 08:19:00	0	0	0	0										21.18					150		shell hash	0	0	0	0	0	0	0	0	0	0	0	1	1	int	0	0	0	0		0	0			0	y	7
113	4-3-7	2009-06-24 08:24:00	0	0	0	0										20.3					150			0	0	0	0	0	0	0	0	0	0	0	1	1	int	0	0	0	0		0	0			0	y	7
114	4-3-6	2009-06-24 08:30:00	0	0	0	0										20.3					145			0	0	0	0	0	0	0	0	0	0	0	1	1	int	0	0	0	0		0	0			0	y	7
115	4-3-5	2009-06-24 08:35:00	5	5	0	0	145	146	162	78	105										140		Biomass station but no seagrass in middle of quad for core	0	0	0	0	0	0	0	0	0	0	0	1	1	int	0	0	0	0		0	0	127.2		0	y	7
116	4-3-4	2009-06-24 08:43:00	0	0	0	0										20.4					135		18 seastars, top of substrate=decaying organic material	0	0	0	0	0	0	0	0	0	0	0	1	1	int	0	0	0	0		0	0			0	y	7
117	4-3-3	2009-06-24 08:48:00	0	0	0	5										20.4					135		16 seastars, ulva	0	0	0	0	0	0	0	0	0	0	0	1	1	int	0	0	0	0		0	0			0	y	7
118	4-3-2	2009-06-24 08:53:00	5	5	0	0	308	256	285	370											140		13 seastars, 3 tube worms, organic bottom, macro, zostera, dead mussels- biomass station but no seagrass in middle of sample,blade length from Epi. Sample	0	0	0	0	0	0	0	0	0	0	0	1	1	ext	0	0	0	0		0	0			0	y	7
119	4-3-1	2009-06-24 09:01:00	15	15	0	0	312	125	336	275	140					20.5					170			0	0	0	0.0295	0.9825	3	2.2	2.2	3.1	3.2	0	1	1	ext	0	0	0	0		3.75329	125.003	237.6		0	y	7
225	4-3-10	2009-08-10 09:03:00	0	0	0	0										25	42.735	27.47	89.3	6.31	120	7.84	Some shell hash	0	0	0	0	0	0	0	0	0	0	0	2	1	ext	0	0	0	0		0	0		110	0	y	7
226	4-3-9	2009-08-10 09:16:00	0	0	0	0										25.07	42.748	27.48	90.5	6.39	135	7.92	1starfish	0	0	0	0	0	0	0	0	0	0	0	2	1	ext	0	0	0	0		0	0		105	0	y	7
227	4-3-8	2009-08-10 09:24:00	0	0	0	0										25.07	42.854	27.55	90	6.35	140	7.93		0	0	0	0	0	0	0	0	0	0	0	2	1	int	0	0	0	0		0	0		120	0	y	7
228	4-3-7	2009-08-10 09:31:00	0	0	0	0										25.11	42.863	27.56	90.7	6.4	140	7.92		0	0	0	0	0	0	0	0	0	0	0	2	1	int	0	0	0	0		0	0		125	0	y	7
250	4-3-6	2009-08-10 09:37:00	0	0	0	0										25.14	42.881	27.57	91.1	6.42	130	7.92		0	0	0	0	0	0	0	0	0	0	0	2	1	int	0	0	0	0		0	0		110	0	y	7
251	4-3-5	2009-08-10 09:45:00	5	5	0	0	225	199	187	145	164					25.17	42.918	27.6	91.2	6.42	125	7.91		3	382	0	0.0594	0.4357	2.6	2.5	1.8	1.8	1.7	0	2	1	int	0	0	0	0		7.55746	55.4341	184		0	y	7
252	4-3-4	2009-08-10 09:55:00	0	0	0	0										25.2	42.995	27.65	90.8	6.39	120	7.92		0	0	0	0	0	0	0	0	0	0	0	2	1	int	0	0	0	0		0	0		110	0	y	7
253	4-3-3	2009-08-10 10:01:00	0	0	0	0										25.27	42.977	27.64	91.9	6.46	120	7.91		0	0	0	0	0	0	0	0	0	0	0	2	1	int	0	0	0	0		0	0			0	y	7
254	4-3-2	2009-08-10 10:06:00	0	0	0	0										25.38	42.843	27.54	93.7	6.58	135	7.94		0	0	0	0	0	0	0	0	0	0	0	2	1	ext	0	0	0	0		0	0		105	0	y	7
255	4-3-1	2009-08-10 10:14:00	5	5	0	0	210	220	215	381	240					24.46	42.945	27.61	97.1	6.81	155	7.89		1	127	0	0.0585	0.5862	2.8	2.3	2.9	2.5	2.6	0	2	1	ext	0	0	0	0		7.44295	74.5822	253.2	140	0	y	7
378	4-3-10	2009-10-20 09:06:00	0	0	0	0										13.44	47.28	30.71	93.4	8.04	135	7.7		0	0	0	0	0	0	0	0	0	0	0	3	1	ext	0	0	0	0		0	0		125	0	y	7
379	4-3-9	2009-10-20 09:20:00	10	10	0	5	118	180	283	308						13.47	47.26	30.73	92.9	8	145	7.83	Not coreable	0	0	0	0	0	0	0	0	0	0	0	3	1	ext	0	0	0	0		0	0		135	0	y	7
380	4-3-8	2009-10-20 09:30:00	0	0	0	5										13.52	47.28	30.75	92.7	7.98	160	7.87	Not coreable	0	0	0	0	0	0	0	0	0	0	0	3	1	int	0	0	0	0		0	0		130	0	y	7
381	4-3-7	2009-10-20 09:42:00	0	0	0	0										13.54	47.3	30.76	93.2	8	150	7.85		0	0	0	0	0	0	0	0	0	0	0	3	1	int	0	0	0	0		0	0		120	0	y	7
382	4-3-6	2009-10-20 09:46:00	0	0	0	0										13.56	47.29	30.76	91	7.83	150	7.89	Mark (quad location) slightly W of site (about 3m) due to current	0	0	0	0	0	0	0	0	0	0	0	3	1	int	0	0	0	0		0	0		120	0	y	7
383	4-3-5	2009-10-20 09:56:00	10	10	0	5	165	99	20	270	251					13.59	47.32	30.77	90	7.73	140	7.89	Not coreable, starfish	0	0	0	0	0	0	0	0	0	0	0	3	1	int	0	0	0	0		0	0	161	110	0	y	7
384	4-3-4	2009-10-20 10:07:00	0	0	0	5										13.63	47.32	30.77	89.5	7.68	140	7.89		0	0	0	0	0	0	0	0	0	0	0	3	1	int	0	0	0	0		0	0		110	0	y	7
385	4-3-3	2009-10-20 10:15:00	0	0	0	0										13.61	47.29	30.76	90	7.73	145	7.9		0	0	0	0	0	0	0	0	0	0	0	3	1	int	0	0	0	0		0	0		115	0	y	7
386	4-3-2	2009-10-20 10:23:00	0	0	0	0										13.56	47.23	30.71	91	7.82	150	7.9		0	0	0	0	0	0	0	0	0	0	0	3	1	ext	0	0	0	0		0	0		125	0	y	7
387	4-3-1	2009-10-20 10:33:00	10	10	0	5	224	260	240	263	225					13.47	47.13	30.63	92.9	8.01	180	7.91	*******	0	0	0	0	0	0	0	0	0	0	0	3	1	ext	0	0	0	0		0	0	242.4	145	0	y	7
160	4-2-10	2009-06-24 10:27:00	0	0	0	0										18.9					90		bare	0	0	0	0	0	0	0	0	0	0	0	1	1	ext	0	0	0	0		0	0			0	y	8
161	4-2-9	2009-06-24 10:23:00	0	0	0	25										19.2					90		red agardhiella	0	0	0	0	0	0	0	0	0	0	0	1	1	ext	0	0	0	0		0	0			0	y	8
162	4-2-8	2009-06-24 10:13:00	15	15	0	0	263	231	311	251	104										95		2 seastars	2	254	0	0.1177	1.1101	3	3.5	2.8	3	3.1	0	1	1	int	0	0	0	0		14.975	141.238	232		0	y	8
163	4-2-7	2009-06-24 10:03:00	90	90	0	0	515	699	400	269	268					20.1					105			7	891	0	0.6182	0.9992	2.8	2.5	3	2.4	2.8	0	1	1	int	0	0	0	0		78.6536	127.128	430.2		0	y	8
164	4-2-6	2009-06-24 09:58:00	15	15	0	0	258	375	192	261	193			Y							120		heavy epiphytes from mussel growth	3	382	0	0.1767	0.3666	3.6	4.1	3.1	2.3	4.7	0	1	1	int	0	0	0	0		22.4815	46.6425	255.8		0	y	8
165	4-2-5	2009-06-24 09:45:00	0	0	0	0										20.2					150			0	0	0	0	0	0	0	0	0	0	0	1	1	int	0	0	0	0		0	0			0	y	8
166	4-2-4	2009-06-24 09:40:00	0	0	0	10															175		1 seastar	0	0	0	0	0	0	0	0	0	0	0	1	1	int	0	0	0	0		0	0			0	y	8
167	4-2-3	2009-06-24 09:34:00	0	0	0	0										20.2					200		sandy bottom	0	0	0	0	0	0	0	0	0	0	0	1	1	int	0	0	0	0		0	0			0	y	8
168	4-2-2	2009-06-24 09:28:00	0	0	0	0										20.3					255		other coverage was mussels	0	0	0	0	0	0	0	0	0	0	0	1	1	ext	0	0	0	0		0	0			0	y	8
169	4-2-1	2009-06-24 09:19:00	0	0	0	0										20.4					275			0	0	0	0	0	0	0	0	0	0	0	1	1	ext	0	0	0	0		0	0		250	0	y	8
200	4-2-1	2009-08-10 10:25:00	0	0	0	0										25.23	42.767	27.49	98.1	6.91	255	7.95		0	0	0	0	0	0	0	0	0	0	0	2	1	ext	0	0	0	0		0	0		90	0	y	8
201	4-2-2	2009-08-10 10:33:00	0	0	0	0										25.31	42.952	27.62	92.9	6.52	235	7.93		0	0	0	0	0	0	0	0	0	0	0	2	1	ext	0	0	0	0		0	0		105	0	y	8
222	4-2-10	2009-08-10 11:59:00	0	0	0	0										24.44	46.474	30.18	100.9	7.09	80	7.93		0	0	0	0	0	0	0	0	0	0	0	2	1	ext	0	0	0	0		0	0			0	y	8
223	4-2-9	2009-08-10 11:46:00	10	10	0	10	215	208	180	152	223					24.55	46.361	30.09	100.3	7.04	95	7.88	Macro: "green tennis ball". In core: large clam, seastar	2	254	0	0.0428	0.0752	2.7	2	2.3	3	2.3	0	2	1	ext	0	0	0	0		5.44544	9.5677	195.6		0	y	8
224	4-2-8	2009-08-10 11:32:00	100	100	0	0	510	374	275	345	357					25.7	44.619	28.81	118.4	8.21	80	7.97	Stingrays	4	509	0	0.3068	0.9947	3	2.8	3.2	3.1	2	0	2	1	int	0	0	0	0		39.0342	126.556	372.2		0	y	8
234	4-2-7	2009-08-10 11:19:00	95	95	0	0	473	414	381	264	175					26.35	43.008	27.64	139.7	9.64	90	8.01	Orange sheath tunicate, lots of stingrays in area	0	0	0	0.0069	0.9788	2.2	3.4	0	0	0	0	2	1	int	0	0	0	0		0.877887	124.533	341.4		0	y	8
235	4-2-6	2009-08-10 11:05:00	10	10	0	0	420	403	405	172	439					26.16	43.024	27.65	121.5	8.41	105	8.04	Shell hash, No core taken (SAV not in center)	0	0	0	0	0	0	0	0	0	0	0	2	1	int	0	0	0	0		0	0	367.8	95	0	y	8
236	4-2-5	2009-08-10 10:56:00	0	0	0	0										26.02	42.968	27.61	110.6	7.68	135	7.97		0	0	0	0	0	0	0	0	0	0	0	2	1	int	0	0	0	0		0	0		110	0	y	8
237	4-2-4	2009-08-10 10:49:00	0	0	0	0										25.89	42.997	27.64	103.7	7.21	155	7.95		0	0	0	0	0	0	0	0	0	0	0	2	1	int	0	0	0	0		0	0		120	0	y	8
238	4-2-3	2009-08-10 10:41:00	0	0	0	0										25.48	43.058	27.69	97.4	6.82	180	7.91		0	0	0	0	0	0	0	0	0	0	0	2	1	int	0	0	0	0		0	0		135	0	y	8
370	4-2-10	2009-10-20 10:58:00	0	0	0	0										14.48	47.88	31.2	96.7	8.14	95	7.9		0	0	0	0	0	0	0	0	0	0	0	3	1	ext	0	0	0	0		0	0			0	y	8
371	4-2-9	2009-10-20 11:03:00	0	0	0	5										14.28	47.61	31.01	101.2	8.55	110	7.96		0	0	0	0	0	0	0	0	0	0	0	3	1	ext	0	0	0	0		0	0			0	y	8
372	4-2-8	2009-10-20 11:17:00	45	45	0	15	231	634	507	428	304					14.16	47.43	30.87	112.2	9.52	95	8.04	Macro=long filamentous green algae	4	509	0	0.0985	0.1935	2.6	1.9	2.2	2.8	2.2	0	3	1	int	0	0	0	0		12.5322	24.619	420.8		0	y	8
373	4-2-7	2009-10-20 11:30:00	50	50	0	0	409	344	304	298	360					13.19	46.18	29.92	116.3	101.2	105	8.07	Not coreable, high density (=80%) in surrounding area	0	0	0	0	0	0	0	0	0	0	0	3	1	int	0	0	0	0		0	0	343		0	y	8
374	4-2-6	2009-10-20 11:41:00	10	10	0	10	49	113	262	318	229					13.64	46.88	30.45	101.4	8.71	120	7.98	Not coreable	0	0	0	0	0	0	0	0	0	0	0	3	1	int	0	0	0	0		0	0	194.2		0	y	8
375	4-2-5	2009-10-20 11:52:00	0	0	0	0										14.22	47.57	30.97	93.1	7.89	150	7.94		0	0	0	0	0	0	0	0	0	0	0	3	1	int	0	0	0	0		0	0		120	0	y	8
376	4-2-4	2009-10-20 12:01:00	10	10	0	5	200	266	282	231	590					14.15	47.58	30.98	93.4	7.92	175	7.94	Not coreable	0	0	0	0	0	0	0	0	0	0	0	3	1	int	0	0	0	0		0	0	313.8	145	0	y	8
377	4-2-3	2009-10-20 12:15:00	0	0	0	0										13.86	47.24	30.74	94.2	8.04	205	7.93		0	0	0	0	0	0	0	0	0	0	0	3	1	int	0	0	0	0		0	0		165	0	y	8
388	4-2-1	2009-10-20 12:37:00	0	0	0	0										13.66	47.21	30.7	93.2	7.99	270	7.92		0	0	0	0	0	0	0	0	0	0	0	3	1	ext	0	0	0	0		0	0		155	0	y	8
389	4-2-2	2009-10-20 12:26:00	0	0	0	0										13.77	47.23	30.72	92.1	7.89	255	7.93		0	0	0	0	0	0	0	0	0	0	0	3	1	ext	0	0	0	0		0	0		180	0	y	8
150	4-1-10	2009-06-24 10:38:00	0	0	0	0										19.5					115			0	0	0	0	0	0	0	0	0	0	0	1	1	ext	0	0	0	0		0	0			0	y	9
151	4-1-9	2009-06-24 10:45:00	50	50	0	0	179	178	133	125	105					20.2					115		2 seastars	3	382	0	0.1741	0.8563	3.1	3.4	3.5	2.2	3.3	0	1	1	ext	0	0	0	0		22.1507	108.947	144		0	y	9
152	4-1-8	2009-06-24 10:54:00	30	30	0	0	494	425	393	140	319										115			4	509	0	0.3765	1.0632	2.3	3.4	4.9	4.6	3	0	1	1	int	0	0	0	0		47.9021	135.271	354.2		0	y	9
153	4-1-7	2009-06-24 11:02:00	0	0	0	0															95			6	763	0	0.4086	1.9369	2.9	3.5	2.2	3.2	3.6	0	1	1	int	0	0	0	0		51.9862	246.432			0	y	9
154	4-1-6	2009-06-24 11:07:00	95	95	0	0	555	296	398	574	739					20.8					120			0	0	0	0	0	0	0	0	0	0	0	1	1	int	0	0	0	0		0	0	512.4		0	y	9
155	4-1-5	2009-06-24 11:17:00	100	100	0	0	789	790	456	268	602					20.6					140			8	1018	0	2.0714	1.5811	4.3	3.8	4.5	3.3	3.6	0	1	1	int	0	0	0	0		263.544	201.163	581		0	y	9
156	4-1-4	2009-06-24 11:30:00	95	95	0	0	718	682	631	739	745					20.4					145		many isopods, 2 seastars	1	127	0	0.5602	1.5018	3.2	4	2.9	3.3	4.4	0	1	1	int	0	0	0	0		71.2742	191.074	703		0	y	9
157	4-1-3	2009-06-24 11:37:00	75	75	0	0	708	601	354	672	609					21					145		1 seastar	0	0	0	0	0	0	0	0	0	0	0	1	1	int	0	0	0	0		0	0	588.8		0	y	9
158	4-1-2	2009-06-24 11:43:00	75	75	0	0	682	374	579	581	571					21.2					155			3	382	0	0.198	1.0253	3.7	2.8	1.9	3.4	2.8	0	1	1	ext	0	0	0	0		25.1915	130.449	557.4		0	y	9
159	4-1-1	2009-06-24 11:57:00	5	5	0	0	196	80	59							21.4					230		Biomass Station but no seagrass in middle of quad, Blade length taken from Epi. Sample(vey small)	0	0	0	0	0	0	0	0	0	0	0	1	1	ext	0	0	0	0		0	0			0	y	9
202	4-1-1	2009-08-10 13:35:00	0	0	0	0										25.31	44.554	28.77	103.4	7.22	220	7.95		0	0	0	0	0	0	0	0	0	0	0	2	1	ext	0	0	0	0		0	0		120	0	y	9
203	4-1-2	2009-08-10 13:26:00	100	100	0	0	610	589	469	431	625					26.49	42.705	27.42	168.9	11.64	140	8.24		2	254	0	0.1739	0.6054	3	2.7	3	3.7	3.1	0	2	1	ext	0	0	0	0		22.1253	77.025	544.8	100	0	y	9
219	4-1-8	2009-08-10 12:31:00	100	100	0	0	383	476	484	416	508					26.88	43.232	27.78	158.5	10.83	105	8.17		5	636	0	0.4703	0.7196	3	3.5	2.2	2.6	3.4	0	2	1	int	0	0	0	0		59.8363	91.5547	453.4		0	y	9
220	4-1-9	2009-08-10 12:22:00	60	60	0	5	221	216	241	403	277					26.24	44.321	28.58	135.5	9.32	100	8.06	Macro=assorted	1	127	0	0.0165	0.426	2.7	3	2.9	2.5	0	0	2	1	ext	0	0	0	0		2.09929	54.2	271.6		0	y	9
221	4-1-10	2009-08-10 12:15:00	0	0	0	0										23.71	46.47	30.39	100.7	7.16	100	7.58		0	0	0	0	0	0	0	0	0	0	0	2	1	ext	0	0	0	0		0	0			0	y	9
229	4-1-4	2009-08-10 13:07:00	100	100	0	0	670	660	625	670	620					26.65	43.296	27.83	190.8	13.09	130	8.26		4	509	0	0.2766	1.2386	3.9	2.4	4.1	4.5	3.9	0	2	1	int	0	0	0	0		35.1918	157.587	649	105	0	y	9
230	4-1-3	2009-08-10 13:15:00	100	100	0	0	610	540	560	470	665					25.66	44.091	28.43	166.2	11.55	130	8.21		1	127	0	0.0818	0.4686	2.3	2.5	2.3	4.4	3.1	0	2	1	int	0	0	0	0		10.4074	59.62	569	100	0	y	9
231	4-1-5	2009-08-10 12:56:00	100	100	0	0	425	600	555	650	630					26.57	43.494	27.98	165.3	11.34	120	8.2		5	636	0	0.3662	1.2535	3.6	2.4	4.8	3.4	4	0	2	1	int	0	0	0	0		46.5916	159.483	572		0	y	9
232	4-1-6	2009-08-10 12:49:00	100	100	0	0	354	259	261	250	431					27.46	42.968	27.58	136.5	9.25	100	8.08		6	763	0	0.5743	1.1312	2	3.1	3.7	3.4	4.2	0	2	1	int	0	0	0	0		73.0682	143.923	311	80	0	y	9
233	4-1-7	2009-08-10 12:41:00	0	0	0	0										27.04	43.438	27.93	124.7	85	80	8.05		0	0	0	0	0	0	0	0	0	0	0	2	1	int	0	0	0	0		0	0			0	y	9
362	4-1-3	2009-10-20 14:06:00	20	20	0	0	546	495	473	385	356					12.17	43.82	28.21	96.8	8.7	130	7.9	Not coreable	0	0	0	0	0	0	0	0	0	0	0	3	1	int	0	0	0	0		0	0	451		0	y	9
363	4-1-4	2009-10-20 13:55:00	35	35	0	0	261	204	139	287	269					12.18	43.9	28.27	98.4	8.84	135	7.9		2	254	0	0.0249	0.1692	1.2	2	2.1	2.5	1.6	0	3	1	int	0	0	0	0		3.16803	21.5273	232		0	y	9
364	4-1-5	2009-10-20 13:45:00	40	40	0	0	446	202	460	313	536					12.2	44.03	28.36	98.6	8.88	130	7.97		7	891	0	0.2784	0.8392	2.1	3	2.5	1.6	1.7	0	3	1	int	0	0	0	0		35.4208	106.771	391.4		0	y	9
365	4-1-6	2009-10-20 13:34:00	50	50	0	0	446	410	450	358	432					12.06	43.79	28.19	113.5	10.24	85	8.02	Seagrass somewhat sparse in center, took core, large bare areas in vicinity	1	127	0	0.1248	0.6725	1.8	3.3	1.5	1.2	3	0	3	1	int	0	0	0	0		15.8783	85.5622	419.2		0	y	9
366	4-1-7	2009-10-20 13:27:00	0	0	0	0										12.18	43.98	28.33	113.7	10.22	85	7.98		0	0	0	0	0	0	0	0	0	0	0	3	1	int	0	0	0	0		0	0			0	y	9
367	4-1-8	2009-10-20 13:16:00	75	75	0	0	643	549	604	587	630					12.47	44.71	28.86	104.3	9.27	115	7.92		8	1018	0	0.3291	0.8166	3.4	2.2	3	2.8	2.7	0	3	1	int	0	0	0	0		41.8714	103.896	602.6		0	y	9
368	4-1-9	2009-10-20 13:06:00	25	25	0	5	267	354	379	338	219					12.62	44.86	28.98	101.7	9.02	110	7.91		2	254	0	0.0723	0.6371	2.2	2.6	2.2	1.8	1.8	0	3	1	ext	0	0	0	0		9.19873	81.0582	311.4		0	y	9
369	4-1-10	2009-10-20 12:59:00	0	0	0	0										13	45.56	29.5	100.5	8.8	110	7.85		0	0	0	0	0	0	0	0	0	0	0	3	1	ext	0	0	0	0		0	0			0	y	9
390	4-1-1	2009-10-20 14:27:00	0	0	0	0										11.87	43.8	28.19	96.9	8.77	225	7.86		0	0	0	0	0	0	0	0	0	0	0	3	1	ext	0	0	0	0		0	0		165	0	y	9
391	4-1-2	2009-10-20 14:16:00	30	30	0	5	260	159	112	289	169					12.03	43.77	28.17	96.3	9.62	145	7.87		3	382	0	0.0755	0.4486	2.3	2.7	2	2.2	2.3	0	3	1	ext	0	0	0	0		9.60586	57.0754	197.8		0	y	9
120	3-3-1	2009-06-23 09:23:00	5	5	0	0	75	123	127	73	112					21.13					185			0	0	0	0	0	0	0	0	0	0	0	1	1	ext	0	0	0	0		0	0	102	140	0	y	10
121	3-3-2	2009-06-23 09:58:00	95	95	0	0	301	274	183	155	314					21.05					170			9	1145	0	0.2588	1.2091	2.7	1.9	2.2	2.7	1.9	0	1	1	ext	0	0	0	0		32.9271	153.834	245.4	150	0	y	10
122	3-3-3	2009-06-23 10:11:00	0	0	0	0										21.07					205		bare mud	0	0	0	0	0	0	0	0	0	0	0	1	1	int	0	0	0	0		0	0		150	0	y	10
123	3-3-4	2009-06-23 10:16:00	70	70	0	5	122	79	158	143	104					21.12					130		brown snot, finger sponge	4	509	0	0.0439	0.3433	2.3	2	2.2	2.2	2.1	0	1	1	int	0	0	0	0		5.5854	43.6781	121.2		0	y	10
124	3-3-5	2009-06-23 10:38:00	80	80	0	20	154	123	124	143	112					21.3					135		some ruppia mixed in but unable to see because of macro cover	3	382	0	0.797	0.3696	2.4	1.8	1.7	3	2.8	0	1	1	int	0	0	0	0		101.402	47.0242	131.2		0	y	10
125	3-3-6	2009-06-23 10:39:00	70	70	0	30	180	232	212	74	200					21.3					140			9	1145	0	0.2416	0.8994	1.6	2.4	1.9	1.5	2.7	0	1	1	int	0	0	0	0		30.7388	114.431	179.6		0	y	10
126	3-3-7	2009-06-23 10:50:00	0	0	0	0										21.27					190		bare	0	0	0	0	0	0	0	0	0	0	0	1	1	int	0	0	0	0		0	0		130	0	y	10
127	3-3-8	2009-06-23 10:57:00	60	60	0	40	123	144	116	149	122					21.57					150		ruppia hidden by snot macro	6	763	0	0.1365	0.4164	2	1.6	2	1.7	1.9	0	1	1	int	0	0	0	0		17.3669	52.9786	130.8		0	y	10
128	3-3-9	2009-06-23 11:09:00	0	0	0	0										21.8					180			0	0	0	0	0	0	0	0	0	0	0	1	1	ext	0	0	0	0		0	0		140	0	y	10
129	3-3-10	2009-06-23 11:15:00	15	5	10	5	77	143	119	116	112					21.18					130			0	0	0	0	0	0	0	0	0	0	0	1	1	ext	0	0	0	0		0	0	113.4		0	y	10
204	3-3-1	2009-08-14 10:59:00	0	0	0	0										25.55	37.601	23.82	85.9	6.14	145	7.66		0	0	0	0	0	0	0	0	0	0	0	2	1	ext	0	0	0	0		0	0		95	0	y	10
205	3-3-2	2009-08-14 11:06:00	40	40	0	0	424	415	326	149	233					26.37	29.9	18.48	100	7.26	130	7.91		4	509	0	0.1079	0.3881	2	2.2	1.9	1.8	1.8	0	2	1	ext	0	0	0	0		13.7281	49.378	309.4	105	0	y	10
206	3-3-3	2009-08-14 11:16:00	0	0	0	0										25.48	37.144	23.5	95.2	6.83	160	7.91		0	0	0	0	0	0	0	0	0	0	0	2	1	int	0	0	0	0		0	0		110	0	y	10
207	3-3-4	2009-08-14 11:23:00	40	40	0	0	113	182	164	107	133					25.74	32.488	20.26	114.8	8.35	95	8.01		0	0	0	0.0016	0.0705	2	2.4	0	0	0	0	2	1	int	0	0	0	0		0.203568	8.96972	139.8		0	y	10
208	3-3-5	2009-08-14 11:33:00	50	25	25	0	193	163	146	182	144					26.04	31.427	19.53	118.8	8.63	95	8	Other: finger sponge	6	763	0	0.0796	0.3172	2.5	3	1.2	1.7	1.6	0	2	1	int	0	0	0	0		10.1275	40.3574	165.6		0	y	10
209	3-3-6	2009-08-14 11:41:00	30	30	0	0	250	151	167	226	190					25.59	32.201	20.07	120.7	8.81	105	8.04		5	636	0	0.0305	0.5095	1.6	1.8	0.6	1.7	0.7	0	2	1	int	0	0	0	0		3.88052	64.8237	196.8		0	y	10
210	3-3-7	2009-08-14 11:49:00	0	0	0	0										25.1	34.352	21.56	107.9	7.87	155	7.98		0	0	0	0	0	0	0	0	0	0	0	2	1	int	0	0	0	0		0	0		110	0	y	10
211	3-3-8	2009-08-14 11:54:00	60	60	0	0	225	280	156	152	165					25.59	33.459	20.93	111.9	8.13	115	7.98		5	636	0	0.0798	0.5162	1.5	1.2	1.6	1.1	1.3	0	2	1	int	0	0	0	0		10.153	65.6761	195.6	105	0	y	10
212	3-3-9	2009-08-14 12:05:00	0	0	0	0										25.15	36.261	22.89	104.8	7.59	145	7.97		0	0	0	0	0	0	0	0	0	0	0	2	1	ext	0	0	0	0		0	0		120	0	y	10
213	3-3-10	2009-08-14 12:13:00	40	15	25	0	199	176	118	218	115					25.17	34.86	21.91	114.8	8.35	95	8.04	Blue crab in quadrat	0	0	0	0.0033	0	1.6	0	0	0	0	0	2	1	ext	0	0	0	0		0.419859	0	165.2		0	y	10
392	3-3-1	2009-10-21 11:10:00	0	0	0	0										11.13	36.88	23.33	91.2	8.64	180	7.69		0	0	0	0	0	0	0	0	0	0	0	3	1	ext	0	0	0	0		0	0		125	0	y	10
393	3-3-2	2009-10-21 11:20:00	20	20	0	0	93	127	101	155	274					11.05	36.05	22.72	93.6	8.92	160	7.75		3	382	0	0.0085	0.2223	1.8	1.4	2.2	0	0	0	3	1	ext	0	0	0	0		1.08146	28.2832	150	140	0	y	10
394	3-3-3	2009-10-21 11:30:00	0	0	0	0										11.09	36.43	22.97	91	8.67	195	7.73		0	0	0	0	0	0	0	0	0	0	0	3	1	int	0	0	0	0		0	0		135	0	y	10
395	3-3-4	2009-10-21 11:37:00	35	35	0	0	99	150	149	44	184					10.94	34.81	21.85	96.1	9.22	125	7.79		2	254	0	0.0291	0.1077	1.9	1.8	1.2	1.7	1.2	0	3	1	int	0	0	0	0		3.70239	13.7027	125.2		0	y	10
396	3-3-5	2009-10-21 11:48:00	20	0	20	0										11.1	34.48	21.64	96	9.21	120	7.79		0	0	0	0	0	0	0	0	0	0	0	3	1	int	0	0	0	0		0	0			0	y	10
397	3-3-6	2009-10-21 11:56:00	45	40	5	0	91	93	148	159	169					11.37	33.73	21.13	99.7	9.53	130	7.82		6	763	0	0.0346	0.3504	1.3	1.5	1.3	1	0.9	0	3	1	int	0	0	0	0		4.40216	44.5814	132	125	0	y	10
398	3-3-7	2009-10-21 12:06:00	0	0	0	0										10.89	34.01	21.3	97.5	9.4	180	7.81		0	0	0	0	0	0	0	0	0	0	0	3	1	int	0	0	0	0		0	0		130	0	y	10
399	3-3-8	2009-10-21 12:17:00	25	20	5	0	102	151	110	57	59					10.99	33.97	21.27	98.5	9.49	140	7.85		0	0	0	0.0043	0.518	1.7	0	0	0	0	0	3	1	int	0	0	0	0		0.547089	65.9051	95.8	135	0	y	10
400	3-3-9	2009-10-21 12:26:00	0	0	0	0										10.81	34.38	21.58	96.1	9.27	170	7.82		0	0	0	0	0	0	0	0	0	0	0	3	1	ext	0	0	0	0		0	0		130	0	y	10
401	3-3-10	2009-10-21 12:32:00	25	20	5	5	75	66	234	225	151					11	33.7	21.09	96.4	9.29	130	7.84	Not coreable	0	0	0	0	0	0	0	0	0	0	0	3	1	ext	0	0	0	0		0	0	150.2	125	0	y	10
130	3-2-10	2009-06-23 13:29:00	50	50	0	10	184	162	152	130	115					21.78					160			0	0	0	0.0157	0.5915	2.7	2	2.3	1.9	3.4	0	1	1	ext	0	0	0	0		1.99751	75.2565	148.6	130	0	y	11
131	3-2-9	2009-06-23 13:20:00	15	10	5	5	123	120	145	130	155					22.12					110			0	0	0	0.0062	0.0708	2	2.1	0	0	0	0	1	1	ext	0	0	0	0		0.788826	9.00788	134.6		0	y	11
132	3-2-8	2009-06-23 12:13:00	95	90	5	5	203	190	169	204	202					22.09					115			23	2926	0	0.3226	0.5159	1.3	2	1.5	1.6	1.4	0	1	1	int	0	0	0	0		41.0444	65.638	193.6		0	y	11
133	3-2-2	2009-06-23 11:55:00	15	5	10	85	177	171	120	175	230					22.19					120		brown snot macro	0	0	0	0	0	0	0	0	0	0	0	1	1	ext	0	0	0	0		0	0	174.6		0	y	11
134	3-2-1	2009-06-23 11:47:00	10	0	10	60										22.24					120			0	0	0	0	0	0	0	0	0	0	0	1	1	ext	0	0	0	0		0	0		105	0	y	11
145	3-2-7	2009-06-23 12:24:00	100	100	0	0	291	270	179	186	175					22.21					110			8	1018	0	0.2136	0.5819	3.4	1.4	2.8	1.8	2	0	1	1	int	0	0	0	0		27.1763	74.0351	220.2		0	y	11
146	3-2-6	2009-06-23 12:34:00	35	30	5	0	170	151	129	126	110					22.18					105			1	127	0	0.0184	0.0525	1.9	1.8	2.6	2.1	2.1	0	1	1	int	0	0	0	0		2.34103	6.67957	137.2		0	y	11
147	3-2-5	2009-06-23 12:47:00	90	85	5	5	127	136	132	152	131					22.24					100			8	1018	0	0.1831	1.3316	3	2	2.8	2.4	2.2	0	1	1	int	0	0	0	0		23.2958	169.419	135.6		0	y	11
148	3-2-4	2009-06-23 12:58:00	85	80	5	5	184	171	181	112	114					22.21					100			12	1527	0	0.1779	0.7794	1.4	2.4	2.6	2.8	2.2	0	1	1	int	0	0	0	0		22.6342	99.1631	152.4		0	y	11
149	3-2-3	2009-06-23 13:09:00	85	85	0	5	196	203	224	245	199					22.09					105			13	1654	0	0.3331	1.4118	3	2.7	2.4	2.1	2.5	0	1	1	int	0	0	0	0		42.3803	179.623	213.4	95	0	y	11
214	3-2-8	2009-08-14 10:23:00	100	0	100	0										25.62	29.505	18.23	112.1	8.26	75	7.99		9	1145	0	0.0561	0.1498	0.9	1.4	1.4	1.6	1.3	0	2	1	int	0	0	0	0		7.1376	19.0591			0	y	11
215	3-2-9	2009-08-14 10:32:00	100	0	100	0										25.55	29.362	18.13	103.8	7.67	80	7.97		0	0	0	0	0	0	0	0	0	0	0	2	1	ext	0	0	0	0		0	0			0	y	11
216	3-2-10	2009-08-14 10:39:00	0	0	0	0										26.01	29.42	18.16	110	8.05	75	7.99	Mat of dead eelgrass on bottom. Period 1 point well off (12m), may be inaccurate because it was taken in regetatal area	0	0	0	0	0	0	0	0	0	0	0	2	1	ext	0	0	0	0		0	0			0	y	11
217	3-2-2	2009-08-14 09:34:00	40	0	40	0										24.87	30.026	18.59	97.8	7.29	85	7.83		0	0	0	0	0	0	0	0	0	0	0	2	1	ext	0	0	0	0		0	0			0	y	11
218	3-2-1	2009-08-14 09:27:00	50	25	25	0	179	184	155	156	167					24.84	28.772	17.74	93.4	7		7.85	No secchi or depth measurements	1	127	0	0.0143	0.2434	1.9	1	1.3	0.6	1.8	0	2	1	ext	0	0	0	0		1.81939	30.9678	168.2		0	y	11
240	3-2-3	2009-08-14 09:45:00	20	5	15	0	139	171	157	131	135					24.99	29.58	18.29	97.6	7.27	75	7.86	Sand w/gravel sediment, lots of sea nettles, 1 big one	2	254	0	0.0405	1.2504	1.4	1.5	1.3	1.5	1.3	0	2	1	int	0	0	0	0		5.15282	159.088	146.6		0	y	11
241	3-2-4	2009-08-14 09:52:00	100	50	50	0	184	190	136	142	166					25.27	29.461	18.2	107.2	7.95	65	7.95		14	1781	0	0.1857	0.2994	1.5	1.7	1	2.5	2.4	0	2	1	int	0	0	0	0		23.6266	38.0927	163.6	0	0	y	11
242	3-2-5	2009-08-14 09:59:00	100	50	50	0	138	156	130	130	154					25.4	29.456	18.2	110.5	8.17	65	7.97	Nettles	9	1145	0	0.1081	0.4642	2.2	2.6	2.2	2.1	1.7	0	2	1	int	0	0	0	0		13.7536	59.0602	141.6		0	y	11
243	3-2-6	2009-08-14 10:07:00	95	0	95	0										25.49	29.324	18.1	104.9	7.75	75	7.93		0	0	0	0	0	0	0	0	0	0	0	2	1	int	0	0	0	0		0	0			0	y	11
244	3-2-7	2009-08-14 10:14:00	85	70	15	0	147	200	188	266	149					25.49	29.24	18.05	109.8	8.12	75	7.99	Nettles	11	1400	0	0.1489	1.2736	3	2.1	2.4	2.7	2.9	0	2	1	int	0	0	0	0		18.9445	162.04	190		0	y	11
355	3-2-7	2009-10-21 13:10:00	60	40	20	0	180	186	108	157	158					12.17	32.48	20.28	101.8	9.62	115	7.89		9	1145	0	0.0897	0.4002	1.3	2.1	1.4	2	1.3	0	3	1	int	0	0	0	0		11.4125	50.9174	157.8		0	y	11
356	3-2-6	2009-10-21 13:29:00	70	45	25	0	339	207	202	204	191					12.36	32.42	20.05	106.8	10.05	100	7.93		11	1400	0	0.0552	0.2777	1.4	1.7	1.3	1.6	1.1	0	3	1	int	0	0	0	0		7.0231	35.3318	228.6		0	y	11
357	3-2-5	2009-10-21 13:40:00	65	50	15	0	108	206	78	176	211					12.68	32.23	20.13	106	9.92	95	7.95		12	1527	0	0.1098	0.2027	1.8	1.7	1.8	1.6	1.9	0	3	1	int	0	0	0	0		13.9699	25.7895	155.8		0	y	11
358	3-2-4	2009-10-21 13:50:00	60	10	50	0	148	123	104	129	134					12.77	32.39	20.24	106.1	9.9	90	7.95		5	636	0	0.0266	0.1549	1.5	1.6	1.4	2.1	1.6	0	3	1	int	0	0	0	0		3.38432	19.7079	127.6		0	y	11
359	3-2-3	2009-10-21 14:00:00	50	25	25	0	95	105	149	170	85					12.67	32.57	20.36	107.2	10.02	100	7.99		0	0	0	0	0	0	0	0	0	0	0	3	1	int	0	0	0	0		0	0	120.8		0	y	11
360	3-2-2	2009-10-21 14:11:00	10	5	5	0	152	137	66	68	181					12.45	33.1	20.72	104.9	9.82	105	7.94	Not coreable	0	0	0	0	0	0	0	0	0	0	0	3	1	ext	0	0	0	0		0	0	120.8		0	y	11
361	3-2-1	2009-10-21 14:19:00	25	20	5	0	216	129	166	96	80					11.46	34.82	21.88	95.3	9.04	135	7.85		0	0	0	0	0	0	0	0	0	0	0	3	1	ext	0	0	0	0		0	0	137.4	120	0	y	11
402	3-2-8	2009-10-21 13:04:00	50	0	50	0										12.11	32.48	20.29	101.3	9.58	115	7.88		0	0	0	0	0	0	0	0	0	0	0	3	1	int	0	0	0	0		0	0			0	y	11
403	3-2-9	2009-10-21 12:58:00	5	0	5	0										11.55	32.72	20.43	100.7	9.62	115	7.83	Not coreable	0	0	0	0	0	0	0	0	0	0	0	3	1	ext	0	0	0	0		0	0			0	y	11
404	3-2-10	2009-10-21 12:50:00	0	0	0	0										11.74	33.14	20.78	100.7	9.56	85	7.8	Area carpeted with dead zostera blades	0	0	0	0	0	0	0	0	0	0	0	3	1	ext	0	0	0	0		0	0			0	y	11
135	3-1-1	2009-06-23 13:37:00	0	0	0	0										20.64					175			0	0	0	0	0	0	0	0	0	0	0	1	1	ext	0	0	0	0		0	0		115	0	y	12
136	3-1-2	2009-06-23 13:42:00	20	0	20	0										22.16					145		only ruppia	0	0	0	0.0009	0.0081	2.3	0	0	0	0	0	1	1	ext	0	0	0	0		0.114507	1.03056		120	0	y	12
137	3-1-8	2009-06-23 14:14:00	35	25	10	5	96	151	142	155	137					22.26					130			5	636	0	0.0498	0.3806	2.3	1.6	3.2	3	2.5	0	1	1	int	0	0	0	0		6.33605	48.4237	136.2	125	0	y	12
138	3-1-9	2009-06-23 14:20:00	95	75	20	5	176	197	163	190	115					22.3					130			3	382	0	0.0381	0.088	1.8	1.6	2	1.8	1.9	0	1	1	ext	0	0	0	0		4.84746	11.1962	168.2	115	0	y	12
139	3-1-10	2009-06-23 14:28:00	100	90	10	0	50	225	273	289	290					22.3					135			12	1527	0	0.3122	0.7048	2.4	2.5	2.3	1.7	2.1	0	1	1	ext	0	0	0	0		39.7212	89.6717	225.4	115	0	y	12
140	3-1-3	2009-06-23 13:47:00	20	15	5	5	176	161	94	118	121					22.09					155		small biomass sample	1	127	0	0.004	0.0028	1.6	1.2	0	0	0	0	1	1	int	0	0	0	0		0.50892	0.356244	134	110	0	y	12
141	3-1-4	2009-06-23 13:55:00	0	0	0	0										22.11					170			0	0	0	0	0	0	0	0	0	0	0	1	1	int	0	0	0	0		0	0		110	0	y	12
142	3-1-5	2009-06-23 13:59:00	0	0	0	0										22.29					170			0	0	0	0	0	0	0	0	0	0	0	1	1	int	0	0	0	0		0	0		115	0	y	12
143	3-1-6	2009-06-23 14:03:00	0	0	0	0										22.3					130			0	0	0	0	0	0	0	0	0	0	0	1	1	int	0	0	0	0		0	0		105	0	y	12
144	3-1-7	2009-06-23 14:07:00	90	85	5	5	197	223	150	117	154					22.36					140			11	1400	0	0.0813	0.378	2.6	1.3	1.7	1.8	2.7	0	1	1	int	0	0	0	0		10.3438	48.0929	168.2	110	0	y	12
239	3-1-10	2009-08-14 08:27:00	95	5	90	5	143	184	181	153	118					24.53	28.686	17.69	92	6.94	115	7.8		1	127	0	0.0237	0.2624	1.7	1.9	1.3	1.5	1.5	0	2	1	ext	0	0	0	0		3.01535	33.3852	155.8	100	0	y	12
245	3-1-7	2009-08-14 08:56:00	95	0	95	0										24.73	29.172	18.01	99.6	7.47	110	7.82		4	509	0	0.0565	0.4207	2.2	2.2	1.6	1.6	1.8	0	2	1	int	0	0	0	0		7.18849	53.5257			0	y	12
246	3-1-6	2009-08-14 09:03:00	0	0	0	0										24.56	29.119	17.98	88	6.61	145	7.77		0	0	0	0	0	0	0	0	0	0	0	2	1	int	0	0	0	0		0	0		125	0	y	12
247	3-1-5	2009-08-14 09:09:00	0	0	0	0										24.59	28.855	17.8	86.5	6.51	140	7.77		0	0	0	0	0	0	0	0	0	0	0	2	1	int	0	0	0	0		0	0		105	0	y	12
248	3-1-4	2009-08-14 09:17:00	0	0	0	0										24.57	27.445	16.85	92.5	7	140	7.84		0	0	0	0	0	0	0	0	0	0	0	2	1	int	0	0	0	0		0	0		115	0	y	12
249	3-1-3	2009-08-14 08:02:00	75	5	70	5										24.29	29.257	18.08	91.5	6.91	130	7.78	Not able to take blade length, only a bit of zostera	1	127	0	0.0433	0.0942	2.3	2.3	1.7	2.4	2.5	0	2	1	int	0	0	0	0		5.50906	11.9851		100	0	y	12
256	3-1-1	2009-08-14 07:44:00	0	0	0	0										24.19	30.062	18.63	84.2	6.35	150	7.8		0	0	0	0	0	0	0	0	0	0	0	2	1	ext	0	0	0	0		0	0		100	0	y	12
257	3-1-2	2009-08-14 07:57:00	10	0	10	0										24.28	29.58	18.3	83.4	6.29	120	7.78		0	0	0	0	0	0	0	0	0	0	0	2	1	ext	0	0	0	0		0	0		100	0	y	12
258	3-1-8	2009-08-14 08:48:00	90	30	60	10	263	245	219	200	200					24.62	28.972	17.88	91.2	6.86	105	7.79	Macro=brown algae	3	382	0	0.045	0.6776	1.8	1.8	1.5	2.1	2.1	0	2	1	int	0	0	0	0		5.72535	86.2111	225.4		0	y	12
259	3-1-9	2009-08-14 08:39:00	100	20	80	0	209	214	240	174	169					24.53	28.704	17.7	88.9	6.65	100	7.82		3	382	0	0.0383	0.2724	1.9	2.3	1.9	2.1	1.4	0	2	1	ext	0	0	0	0		4.87291	34.6575	201.2		0	y	12
348	3-1-1	2009-10-21 08:32:00	0	0	0	0										11	36.21	22.81	91.9	8.75	145	7.5	Cal'd pH 7.12->7.00, cal'd DO->100.9	0	0	0	0	0	0	0	0	0	0	0	3	1	ext	0	0	0	0		0	0		140	0	y	12
349	3-1-2	2009-10-21 08:45:00	5	0	5	0										10.68	31.23	19.4	97.3	9.56	125	7.69	Not coreable	0	0	0	0	0	0	0	0	0	0	0	3	1	ext	0	0	0	0		0	0		105	0	y	12
350	3-1-3	2009-10-21 08:53:00	10	5	5	0	190	138	184	186	166					10.57	30.39	18.82	96.4	9.51	140	7.72	Not coreable	0	0	0	0	0	0	0	0	0	0	0	3	1	int	0	0	0	0		0	0	172.8	120	0	y	12
351	3-1-4	2009-10-21 09:02:00	0	0	0	0										10.55	30.13	18.65	96.3	9.51	150	7.73		0	0	0	0	0	0	0	0	0	0	0	3	1	int	0	0	0	0		0	0		130	0	y	12
352	3-1-5	2009-10-21 09:10:00	10	0	10	0										10.66	30.93	19.19	92	9.04	155	7.77	Core taken, nothing in it	0	0	0	0	0	0	0	0	0	0	0	3	1	int	0	0	0	0		0	0		130	0	y	12
353	3-1-6	2009-10-21 09:20:00	5	0	5	0										10.65	31.11	19.31	94	9.25	160	7.78	Not coreable	0	0	0	0	0	0	0	0	0	0	0	3	1	int	0	0	0	0		0	0		120	0	y	12
354	3-1-7	2009-10-21 09:29:00	45	10	35	0	94	60	149	134	127					10.58	29.89	18.49	92.5	9.15	135	7.76		5	636	0	0.0235	0.1907	0.6	1.1	1.1	0.5	0.6	0	3	1	int	0	0	0	0		2.9899	24.2628	112.8	120	0	y	12
405	3-1-10	2009-10-21 10:01:00	25	20	5	0	142	82	190	202	173					10.85	29.99	18.56	93.7	9.22	130	7.76		9	1145	0	0.061	0.5181	1	0.9	1.2	1.3	1.5	0	3	1	ext	0	0	0	0		7.76103	65.9179	157.8		0	y	12
406	3-1-9	2009-10-21 09:49:00	50	25	25	0	194	101	99	73	166					10.8	29.92	18.51	93.9	9.24	120	7.78		1	127	0	0.0035	0.0152	1	0.7	0.7	0.7	1.2	0	3	1	ext	0	0	0	0		0.445305	1.9339	126.6		0	y	12
407	3-1-8	2009-10-21 09:38:00	40	10	30	0	142	200	143	177	166					10.7	29.89	18.49	92.8	9.15	115	7.76		1	127	0	0.0066	0.0413	1.1	1.1	1.1	1.1	0	0	3	1	int	0	0	0	0		0.839718	5.2546	165.6		0	y	12
[truncated: 3 more columns]
