# Supplementary material for: Synthesizer: Expediting synthesis studies from context-free data with information retrieval techniques
Source: PLoS One. 2017 Apr 24;12(4):e0175860. doi: 10.1371/journal.pone.0175860 (PMC5402950; doi:10.1371/journal.pone.0175860)
Supplement: S1 Dataset — (ZIP) [file pone.0175860.s001.zip › SampleAnnotationsSupplement/ECOLOGY_B/SAV2010.csv]

Species	Period	Transect	station	root cup	cup	root mass	leaves cup	cup 1	leaf mass	X stems	X5 blade widths mm	NA	NA 1	NA 2	NA 3	Notes	NA 4
Zostera	1	1	1	NA	NA	0	NA	NA	0	NA	NA	NA	NA	NA	NA	NA	NA
Zostera	1	1	2	NA	NA	0	NA	NA	0	NA	NA	NA	NA	NA	NA	NA	NA
Zostera	1	1	3	NA	NA	0	NA	NA	0	NA	NA	NA	NA	NA	NA	NA	NA
Zostera	1	1	4	2.0649	1.4597	0.6052	1.9431	1.5184	0.4247	11	2.5	2.2	2.9	2.7	2.3	NA	NA
Zostera	1	1	5	NA	NA	0	NA	NA	0	NA	NA	NA	NA	NA	NA	NA	NA
Zostera	1	1	6	NA	NA	0	NA	NA	0	NA	NA	NA	NA	NA	NA	NA	NA
Zostera	1	1	7	1.4738	0.9391	0.5347	2.0605	1.3799	0.6806	7	2.9	2.3	3	3.5	3.4	NA	NA
Zostera	1	1	8	NA	NA	0	NA	NA	0	NA	NA	NA	NA	NA	NA	NA	NA
Zostera	1	1	9	NA	NA	0	NA	NA	0	NA	NA	NA	NA	NA	NA	NA	NA
Zostera	1	1	10	1.5662	0.9824	0.5838	1.6473	1.3636	0.2837	5	3.1	2.6	5	3.9	4.9	NA	NA
Zostera	1	2	1	NA	NA	0	NA	NA	0	NA	NA	NA	NA	NA	NA	NA	NA
Zostera	1	2	2	NA	NA	0	NA	NA	0	NA	NA	NA	NA	NA	NA	NA	NA
Zostera	1	2	3	2.0261	1.5405	0.4856	1.2625	0.9511	0.3114	10	2.3	1.7	2.2	3.1	2.9	NA	NA
Zostera	1	2	4	NA	NA	0	NA	NA	0	NA	NA	NA	NA	NA	NA	NA	NA
Zostera	1	2	5	1.6418	1.4119	0.2299	1.6832	1.498	0.1852	6	3	3.9	2.5	2.6	4	NA	NA
Zostera	1	2	6	NA	NA	0	NA	NA	0	NA	NA	NA	NA	NA	NA	NA	NA
Zostera	1	2	7	NA	NA	0	NA	NA	0	NA	NA	NA	NA	NA	NA	NA	NA
Zostera	1	2	8	NA	NA	0	NA	NA	0	NA	NA	NA	NA	NA	NA	NA	NA
Zostera	1	2	9	NA	NA	0	NA	NA	0	NA	NA	NA	NA	NA	NA	NA	NA
Zostera	1	2	10	NA	NA	0	NA	NA	0	NA	NA	NA	NA	NA	NA	NA	NA
Zostera	1	3	1	NA	NA	0	NA	NA	0	NA	NA	NA	NA	NA	NA	NA	NA
Zostera	1	3	2	NA	NA	0	1.444	1.4195	0.0245	0	3.1	1.9	1.9	4.8	NA	3-2 had no roots, only 4 blades	NA
Zostera	1	3	3	1.3462	0.9884	0.3578	NA	NA	0	0	NA	NA	NA	NA	NA	3-3 had only roots, no blades	NA
Zostera	1	3	4	1.6416	1.4567	0.1849	1.4694	1.4275	0.0419	1	2.6	3.4	3.3	3	2.8	NA	NA
Zostera	1	3	5	NA	NA	0	NA	NA	0	NA	NA	NA	NA	NA	NA	NA	NA
Zostera	1	3	6	NA	NA	0	NA	NA	0	NA	NA	NA	NA	NA	NA	NA	NA
Zostera	1	3	7	2.1963	1.4459	0.7504	1.1392	0.9627	0.1765	3	3.5	3.2	2.1	3.1	3.9	NA	NA
Zostera	1	3	8	1.8265	0.9185	0.908	1.5369	1.3684	0.1685	8	2.8	1.8	4.2	3.5	1.8	NA	NA
Zostera	1	3	9	1.5232	1.3464	0.1768	1.5297	1.46	0.0697000000000001	0	4.2	4.4	1.7	4.2	4.1	NA	NA
Zostera	1	3	10	NA	NA	0	NA	NA	0	NA	NA	NA	NA	NA	NA	NA	NA
Zostera	1	4	1	NA	NA	0	NA	NA	0	NA	NA	NA	NA	NA	NA	NA	NA
Zostera	1	4	2	NA	NA	0	NA	NA	0	NA	NA	NA	NA	NA	NA	NA	NA
Zostera	1	4	3	1.59	1.4602	0.1298	1.6902	1.6038	0.0864	3	3.5	3.4	3	3.6	3.5	NA	NA
Zostera	1	4	4	NA	NA	0	NA	NA	0	NA	NA	NA	NA	NA	NA	NA	NA
Zostera	1	4	5	1.7691	1.4337	0.3354	1.0125	0.9632	0.0493	4	2.3	2.7	2.6	2.5	1.9	NA	NA
Zostera	1	4	6	NA	NA	0	NA	NA	0	NA	NA	NA	NA	NA	NA	NA	NA
Zostera	1	4	7	NA	NA	0	NA	NA	0	NA	NA	NA	NA	NA	NA	NA	NA
Zostera	1	4	8	1.6655	0.9799	0.6856	1.5607	1.4335	0.1272	3	3	4.2	2.5	2.5	3.9	NA	NA
Zostera	1	4	9	1.7487	0.9578	0.7909	1.0295	0.9586	0.0709000000000001	5	2.1	2.7	1.7	3	3.1	NA	NA
Zostera	1	4	10	1.1041	0.9821	0.122	1.4963	1.43	0.0663	1	3	3	3.7	3.1	NA	4-10 had only 4 blades	NA
Zostera	1	5	1	1.9702	1.4499	0.5203	1.5374	1.4399	0.0975000000000001	5	2.5	3.9	1.6	4.5	3.1	NA	NA
Zostera	1	5	2	NA	NA	0	NA	NA	0	NA	NA	NA	NA	NA	NA	NA	NA
Zostera	1	5	3	NA	NA	0	NA	NA	0	NA	NA	NA	NA	NA	NA	NA	NA
Zostera	1	5	4	1.7308	1.4653	0.2655	0.9345	0.9151	0.0194	2	1.8	2.7	1.6	2.3	2.9	NA	NA
Zostera	1	5	5	2.142	1.3596	0.7824	1.3349	0.9461	0.3888	7	3.8	3.1	3.4	3.5	3.4	NA	NA
Zostera	1	5	6	1.8417	0.9544	0.8873	1.7558	1.4584	0.2974	9	1.9	2	2	2.9	3.6	NA	NA
Zostera	1	5	7	2.4239	1.4552	0.9687	1.1799	0.9665	0.2134	9	2.5	2.6	3.2	2.6	3.3	NA	NA
Zostera	1	5	8	NA	NA	0	NA	NA	0	NA	NA	NA	NA	NA	NA	NA	NA
Zostera	1	5	9	1.1635	0.9605	0.203	1.4634	1.4253	0.0381	3	3.4	2.2	3.4	2.2	3.5	NA	NA
Zostera	1	5	10	NA	NA	0	NA	NA	0	NA	NA	NA	NA	NA	NA	NA	NA
Zostera	1	6	1	NA	NA	0	NA	NA	0	NA	NA	NA	NA	NA	NA	NA	NA
Zostera	1	6	2	1.0576	0.9156	0.142	1.0184	0.9372	0.0811999999999999	2	3.5	1.9	2	3.3	3.2	NA	NA
Zostera	1	6	3	1.0875	0.9765	0.111	1.071	0.9482	0.1228	2	2.2	3.5	3.6	3	2.7	NA	NA
Zostera	1	6	4	2.1647	1.351	0.8137	1.6716	1.538	0.1336	6	2.2	2.1	3	3	2.9	NA	NA
Zostera	1	6	5	1.7121	1.5106	0.2015	1.5896	1.5115	0.0780999999999998	2	3	3.3	2	2	2	NA	NA
Zostera	1	6	6	2.314	0.9653	1.3487	1.1145	0.954	0.1605	10	2.4	1.9	2	2.6	2.4	NA	NA
Zostera	1	6	7	2.0081	1.4434	0.5647	1.5698	1.3742	0.1956	5	2.7	2.8	3.2	2.5	2.2	NA	NA
Zostera	1	6	8	2.0081	1.4434	0.5647	1.5698	1.3742	0.1956	5	2.6	2.4	3.3	3.2	3.6	NA	NA
Zostera	1	6	9	1.3154	1.3059	0.00949999999999984	NA	NA	0	0	NA	NA	NA	NA	NA	6-9 had no blades	NA
Zostera	1	6	10	1.2464	0.9758	0.2706	1.1099	0.9938	0.1161	4	3	3.2	2.3	2.2	3.3	NA	NA
Zostera	1	7	1	1.44	0.9728	0.4672	1.444	1.4004	0.0435999999999999	2	2.6	2.4	1.9	2.7	1.6	Duplicate core below: 0.1613, above: 0.0823, stems: 1, 5 blades: 2.0, 2.2, 3.3, 2.9, 3.4	NA
Zostera	1	7	2	NA	NA	0	NA	NA	0	NA	NA	NA	NA	NA	NA	NA	NA
Zostera	1	7	3	NA	NA	0	NA	NA	0	NA	NA	NA	NA	NA	NA	NA	NA
Zostera	1	7	4	NA	NA	0	NA	NA	0	NA	NA	NA	NA	NA	NA	NA	NA
Zostera	1	7	5	NA	NA	0	NA	NA	0	NA	NA	NA	NA	NA	NA	NA	NA
Zostera	1	7	6	NA	NA	0	NA	NA	0	NA	NA	NA	NA	NA	NA	NA	NA
Zostera	1	7	7	NA	NA	0	NA	NA	0	NA	NA	NA	NA	NA	NA	NA	NA
Zostera	1	7	8	NA	NA	0	NA	NA	0	NA	NA	NA	NA	NA	NA	NA	NA
Zostera	1	7	9	NA	NA	0	NA	NA	0	NA	NA	NA	NA	NA	NA	NA	NA
Zostera	1	7	10	NA	NA	0	NA	NA	0	NA	NA	NA	NA	NA	NA	NA	NA
Zostera	1	8	1	NA	NA	0	NA	NA	0	NA	NA	NA	NA	NA	NA	NA	NA
Zostera	1	8	2	NA	NA	0	NA	NA	0	NA	NA	NA	NA	NA	NA	NA	NA
Zostera	1	8	3	NA	NA	0	NA	NA	0	NA	NA	NA	NA	NA	NA	NA	NA
Zostera	1	8	4	NA	NA	0	NA	NA	0	NA	NA	NA	NA	NA	NA	NA	NA
Zostera	1	8	5	0.963	0.9617	0.00129999999999997	0.9834	0.953	0.0304000000000001	0	3.6	3.4	3.7	3.7	NA	8-5 had only 4 blades	NA
Zostera	1	8	6	0.9772	0.9608	0.0164	1.3667	1.3113	0.0554000000000001	0	4.2	4.9	NA	NA	NA	8-6 had only 2 blades	NA
Zostera	1	8	7	2.2555	1.4221	0.8334	2.3354	1.4439	0.8915	9	2.4	2.5	4.7	4.8	5	Duplicate core below: 0.8740, above: 0.8298, stems: 5, 5 blades: 2.2, 4.7, 4.2, 5.2, 4.6	NA
Zostera	1	8	8	2.2555	1.4221	0.8334	2.3354	1.4439	0.8915	10	3.8	3.4	4.1	3.3	3.4	NA	NA
Zostera	1	8	9	1.8229	1.4739	0.349	1.2176	0.9559	0.2617	4	2.3	2	2.7	2.4	2.6	NA	NA
Zostera	1	8	10	NA	NA	0	NA	NA	0	NA	NA	NA	NA	NA	NA	NA	NA
Zostera	1	9	1	1.4617	1.4191	0.0426	1.5083	1.4932	0.0150999999999999	2	2	1.6	2.6	1.6	1.6	NA	NA
Zostera	1	9	2	2.6747	1.481	1.1937	1.1458	0.9543	0.1915	9	2.7	2.9	2	3.9	1.9	NA	NA
Zostera	1	9	3	2.314	1.341	0.973	1.8656	1.3724	0.4932	9	3.6	4.5	4.6	3.3	3.7	NA	NA
Zostera	1	9	4	2.541	1.4148	1.1262	2.0311	1.4245	0.6066	11	3.9	2.7	2.5	2.5	4.1	Duplicate core below: 0.6539, above: 0.2105, stems: 2, 5 blades: 3.1, 2.7, 3.0, 2.4, 3.0	NA
Zostera	1	9	5	3.0614	1.4777	1.5837	1.772	1.511	0.261	6	2.5	3.9	2.5	3.3	2.3	NA	NA
Zostera	1	9	6	2.0004	0.9478	1.0526	2.5454	1.4214	1.124	10	3	4.5	5.2	5.2	5	Duplicate core below: 1.6216, above: 0.6564, stems: 10, 5 blades: 4.2, 3.6, 3.3, 3.3, 4.7	NA
Zostera	1	9	7	NA	NA	0	NA	NA	0	NA	NA	NA	NA	NA	NA	NA	NA
Zostera	1	9	8	2.4621	0.9724	1.4897	1.2753	0.9394	0.3359	6	2.5	2.8	3.7	4	4	NA	NA
Zostera	1	9	9	1.8438	1.4365	0.4073	1.2965	0.956	0.3405	3	2.6	3.1	2.6	3.5	3.6	NA	NA
Zostera	1	9	10	NA	NA	0	NA	NA	0	NA	NA	NA	NA	NA	NA	NA	NA
Zostera	1	10	1	NA	NA	0	NA	NA	0	NA	NA	NA	NA	NA	NA	NA	NA
Zostera	1	10	2	1.9589	1.3147	0.6442	1.0664	0.9625	0.1039	9	2.2	2.1	2.4	2.1	2.7	NA	NA
Zostera	1	10	3	NA	NA	0	NA	NA	0	NA	NA	NA	NA	NA	NA	NA	NA
Zostera	1	10	4	1.4728	0.9756	0.4972	1.5685	1.2559	0.3126	12	2.2	1.8	2.3	2.1	2	NA	NA
Zostera	1	10	5	1.1917	0.9637	0.228	0.9906	0.9456	0.045	2	2.2	2.2	2.5	2.8	2	NA	NA
Zostera	1	10	6	1.4235	0.9677	0.4558	1.0895	0.9445	0.145	6	2	2	2.2	2.4	2.3	Duplicate core below: 0.7582, above: 0.2440, stems: 9, 5 blades: 3.0, 2.5, 2.8, 2.4, 2.3	NA
Zostera	1	10	7	NA	NA	0	NA	NA	0	NA	NA	NA	NA	NA	NA	NA	NA
Zostera	1	10	8	1.3905	1.3678	0.0227000000000002	1.4326	1.4166	0.016	3	1.5	1.8	1.6	2.2	NA	10-8 had only 4 blades	NA
Zostera	1	10	9	NA	NA	0	NA	NA	0	NA	NA	NA	NA	NA	NA	NA	NA
Zostera	1	10	10	1.0402	0.9791	0.0611	1.6165	1.4323	0.1842	5	2.9	1.7	3.1	2.1	2.3	NA	NA
Zostera	1	11	1	1.8833	1.5276	0.3557	1.546	1.4211	0.1249	7	1.8	2	1.7	1.9	1.9	NA	NA
Zostera	1	11	2	1.4608	1.3339	0.1269	1.008	0.9772	0.0308	2	2.5	2.3	2.3	2.2	NA	11-2 had only 4 blades	NA
Zostera	1	11	3	2.0633	1.3663	0.697	1.0615	0.9191	0.1424	6	3	2.8	1.9	2.6	2.7	NA	NA
Zostera	1	11	4	0.995	0.9509	0.0441	1.4742	1.4499	0.0243	2	2.9	2.2	1.4	1.9	1.3	Duplicate core below: 0.2995, above: 0.0206, stems: 1, 5 blades: 1.8, 2.0, 2.0, 1.7, 1.4	NA
Zostera	1	11	5	1.1961	0.9625	0.2336	1.0568	0.951	0.1058	7	2.5	2.5	2.7	2.5	2.1	NA	NA
Zostera	1	11	6	1.4178	0.9616	0.4562	1.6872	1.4521	0.2351	15	2.2	2.3	1.9	1.4	2.1	NA	NA
Zostera	1	11	7	1.8629	1.4463	0.4166	1.012	0.9548	0.0572	1	2.1	2	1.6	3.2	1.8	NA	NA
Zostera	1	11	8	1.7689	1.4697	0.2992	0.9731	0.9387	0.0344	5	3	2.1	2.4	2	1.8	Duplicate core below: 0.1297, above: 0.0195, stems: 1, 5 blades: 1.8, 2.0, 2.0, 3.0, 2.0	NA
Zostera	1	11	9	NA	NA	0	NA	NA	0	NA	NA	NA	NA	NA	NA	NA	NA
Zostera	1	11	10	NA	NA	0	NA	NA	0	NA	NA	NA	NA	NA	NA	NA	NA
Zostera	1	12	1	NA	NA	0	NA	NA	0	NA	NA	NA	NA	NA	NA	NA	NA
Zostera	1	12	2	NA	NA	0	NA	NA	0	NA	NA	NA	NA	NA	NA	NA	NA
Zostera	1	12	3	1.0143	0.9222	0.0921	0.9358	0.9015	0.0343	3	2.2	2.4	2	2	2.1	NA	NA
Zostera	1	12	4	NA	NA	0	NA	NA	0	NA	NA	NA	NA	NA	NA	NA	NA
Zostera	1	12	5	NA	NA	0	NA	NA	0	NA	NA	NA	NA	NA	NA	NA	NA
Zostera	1	12	6	NA	NA	0	NA	NA	0	NA	NA	NA	NA	NA	NA	NA	NA
Zostera	1	12	7	1.5391	0.9271	0.612	0.9655	0.906	0.0595	10	2.8	2	1.9	2.9	1.5	NA	NA
Zostera	1	12	8	1.0642	0.9459	0.1183	1.481	1.44	0.0410000000000001	2	2.6	1.6	1.5	2.8	2.5	Duplicate core below: 0.4122, above: 0.0340, stems: 2, 5 blades: 1.7, 1.8, 1.7, 2.1, 1.5	NA
Zostera	1	12	9	1.1591	0.9782	0.1809	1.5887	1.4567	0.132	9	2.1	2.5	1.4	1.3	1.7	NA	NA
Zostera	1	12	10	1.1758	0.9484	0.2274	1.1546	0.945	0.2096	9	2.4	1.5	1.7	2.5	2.5	NA	NA
Zostera	2	1	1	NA	NA	0	NA	NA	0	NA	NA	NA	NA	NA	NA	NA	NA
Zostera	2	1	2	NA	NA	0	NA	NA	0	NA	NA	NA	NA	NA	NA	NA	NA
Zostera	2	1	3	NA	NA	0	NA	NA	0	NA	NA	NA	NA	NA	NA	NA	NA
Zostera	2	1	4	1.3667	0.9369	0.4298	1.4483	0.9694	0.4789	5	2.1	1.9	2.6	3.1	2.2	NA	NA
Zostera	2	1	5	NA	NA	0	NA	NA	0	NA	NA	NA	NA	NA	NA	NA	NA
Zostera	2	1	6	NA	NA	0	NA	NA	0	NA	NA	NA	NA	NA	NA	NA	NA
Zostera	2	1	7	2.1902	0.9745	1.2157	1.2084	0.9559	0.2525	8	2	2.3	2.3	2.4	3.5	NA	NA
Zostera	2	1	8	NA	NA	0	NA	NA	0	NA	NA	NA	NA	NA	NA	NA	NA
Zostera	2	1	9	0.9354	0.9156	0.0198	NA	NA	0	0	NA	NA	NA	NA	NA	NA	NA
Zostera	2	1	10	1.8355	1.0212	0.8143	1.19	1.0228	0.1672	1	2.4	2.8	2.9	4	2.8	NA	NA
Zostera	2	2	1	NA	NA	0	NA	NA	0	NA	NA	NA	NA	NA	NA	NA	NA
Zostera	2	2	2	NA	NA	0	NA	NA	0	NA	NA	NA	NA	NA	NA	NA	NA
Zostera	2	2	3	1.6312	1.4831	0.1481	1.1686	1.0566	0.112	3	1.7	1.7	3	3	2.7	NA	NA
Zostera	2	2	4	NA	NA	0	NA	NA	0	NA	NA	NA	NA	NA	NA	NA	NA
Zostera	2	2	5	1.353	0.9849	0.3681	1.0619	1.008	0.0539000000000001	3	3.4	2.4	3	2.5	3.2	NA	NA
Zostera	2	2	6	NA	NA	0	NA	NA	0	NA	NA	NA	NA	NA	NA	NA	NA
Zostera	2	2	7	NA	NA	0	NA	NA	0	NA	NA	NA	NA	NA	NA	NA	NA
Zostera	2	2	8	NA	NA	0	NA	NA	0	NA	NA	NA	NA	NA	NA	NA	NA
Zostera	2	2	9	NA	NA	0	NA	NA	0	NA	NA	NA	NA	NA	NA	NA	NA
Zostera	2	2	10	NA	NA	0	NA	NA	0	NA	NA	NA	NA	NA	NA	NA	NA
Zostera	2	3	1	NA	NA	0	NA	NA	0	NA	NA	NA	NA	NA	NA	NA	NA
Zostera	2	3	2	1.3737	1.0161	0.3576	1.0542	0.9873	0.0669000000000001	2	3	1.7	2.1	2.6	1.7	NA	NA
Zostera	2	3	3	1.0756	0.9441	0.1315	0.9584	0.9487	0.00970000000000004	1	1.9	2.2	NA	NA	NA	NA	NA
Zostera	2	3	4	NA	NA	0	NA	NA	0	NA	NA	NA	NA	NA	NA	NA	NA
Zostera	2	3	5	NA	NA	0	NA	NA	0	NA	NA	NA	NA	NA	NA	NA	NA
Zostera	2	3	6	1.0984	0.9797	0.1187	1.121	1.04	0.081	0	2.8	3.4	2.4	2.2	2.2	NA	NA
Zostera	2	3	7	1.6553	1.0328	0.6225	0.9816	0.9349	0.0467000000000001	1	2.2	2.8	1.8	2.2	2.2	NA	NA
Zostera	2	3	8	2.4547	0.9949	1.4598	1.0811	1.0437	0.0373999999999999	4	3.2	3.7	2.1	2	2.1	NA	NA
Zostera	2	3	9	1.6049	1.0153	0.5896	1.1337	1.0116	0.1221	4	2.4	1.8	2.6	2	1.8	NA	NA
Zostera	2	3	10	NA	NA	0	NA	NA	0	NA	NA	NA	NA	NA	NA	NA	NA
Zostera	2	4	1	NA	NA	0	NA	NA	0	NA	NA	NA	NA	NA	NA	NA	NA
Zostera	2	4	2	NA	NA	0	NA	NA	0	NA	NA	NA	NA	NA	NA	NA	NA
Zostera	2	4	3	NA	NA	0	NA	NA	0	NA	NA	NA	NA	NA	NA	NA	NA
Zostera	2	4	4	0.9969	0.8946	0.1023	1.0242	1.0104	0.0138	1	2.5	2	1.9	1.9	2.2	Duplicate core below: 0.0763, above: 0.0 (no blades), stems: 0	NA
Zostera	2	4	5	0.9525	0.9378	0.0147	NA	NA	0	0	NA	NA	NA	NA	NA	4-5 had only roots	NA
Zostera	2	4	6	1.3305	1.0472	0.2833	1.4357	1.4291	0.00659999999999994	0	1.4	1.8	NA	NA	NA	4-6 had only 2 blades	NA
Zostera	2	4	7	1.3107	0.983	0.3277	0.9692	0.9463	0.0228999999999999	3	3	2.4	2.8	2.8	2.7	Duplicate core below: 0.1079, above: 0.0053, stems: 0, 5 blades: 2.4 (only 1 blade)	NA
Zostera	2	4	8	1.3232	0.9594	0.3638	1.1816	0.9582	0.2234	3	3.2	2.2	2.4	2.7	2.2	NA	NA
Zostera	2	4	9	NA	NA	0	NA	NA	0	NA	NA	NA	NA	NA	NA	NA	NA
Zostera	2	4	10	NA	NA	0	NA	NA	0	NA	NA	NA	NA	NA	NA	NA	NA
Zostera	2	5	1	1.1542	1.039	0.1152	0.9932	0.9883	0.00490000000000002	0	2.1	2.3	NA	NA	NA	Duplicate core below: 0.3342, above: 0.0078, stems: 2, 5 blades: 1, 1.6 (2 blades)	NA
Zostera	2	5	2	NA	NA	0	NA	NA	0	NA	NA	NA	NA	NA	NA	NA	NA
Zostera	2	5	3	2.0762	1.4409	0.6353	1.0144	0.9627	0.0517	4	2.7	2	2.1	2.7	1.7	NA	NA
Zostera	2	5	4	NA	NA	0	NA	NA	0	NA	NA	NA	NA	NA	NA	NA	NA
Zostera	2	5	5	1.5699	0.9671	0.6028	1.2738	1.0416	0.2322	6	1.8	3.5	2.7	1.7	1.6	NA	NA
Zostera	2	5	6	2.5385	1.4655	1.073	1.0175	0.9836	0.0339	1	1.6	2.1	2	1.1	NA	5-6 had only 4 blades	NA
Zostera	2	5	7	1.7162	1.0071	0.7091	1.4866	1.401	0.0855999999999999	5	2.1	2.2	3.2	2.4	2.9	NA	NA
Zostera	2	5	8	NA	NA	0	NA	NA	0	NA	NA	NA	NA	NA	NA	NA	NA
Zostera	2	5	9	1.4307	0.9656	0.4651	0.9754	0.9512	0.0242	3	1.9	2.2	1.9	1.6	NA	5-9 had only 4 blades	NA
Zostera	2	5	10	NA	NA	0	NA	NA	0	NA	NA	NA	NA	NA	NA	NA	NA
Zostera	2	6	1	NA	NA	0	NA	NA	0	NA	NA	NA	NA	NA	NA	NA	NA
Zostera	2	6	2	NA	NA	0	NA	NA	0	NA	NA	NA	NA	NA	NA	NA	NA
Zostera	2	6	3	NA	NA	0	NA	NA	0	NA	NA	NA	NA	NA	NA	NA	NA
Zostera	2	6	4	2.0108	1.0244	0.9864	1.0869	0.9947	0.0921999999999999	4	3.8	3.2	1.8	2.8	2.8	NA	NA
Zostera	2	6	5	1.8472	0.9559	0.8913	1.1709	0.9904	0.1805	10	2.4	2.1	2	2.3	2.4	Duplicate core below: 0.9846, above: 0.0794, stems: 9, 5 blades: 1.8, 2.9, 2.8, 1.7, 3.1	NA
Zostera	2	6	6	2.5208	1.0235	1.4973	1.1382	0.9916	0.1466	9	1.4	2.5	2.1	2	1.7	NA	NA
Zostera	2	6	7	NA	NA	0	NA	NA	0	NA	NA	NA	NA	NA	NA	NA	NA
Zostera	2	6	8	NA	NA	0	NA	NA	0	NA	NA	NA	NA	NA	NA	NA	NA
Zostera	2	6	9	1.897	0.9864	0.9106	1.0329	0.944	0.0889	7	2.8	1.7	2.1	2.1	2.3	NA	NA
Zostera	2	6	10	1.1802	0.9796	0.2006	1.0642	1.0532	0.0110000000000001	0	3	2.3	1.6	NA	NA	6-10 had only3 blades	NA
Zostera	2	7	1	NA	NA	0	NA	NA	0	NA	NA	NA	NA	NA	NA	NA	NA
Zostera	2	7	2	NA	NA	0	NA	NA	0	NA	NA	NA	NA	NA	NA	NA	NA
Zostera	2	7	3	NA	NA	0	NA	NA	0	NA	NA	NA	NA	NA	NA	NA	NA
Zostera	2	7	4	NA	NA	0	NA	NA	0	NA	NA	NA	NA	NA	NA	NA	NA
Zostera	2	7	5	1.2897	0.9739	0.3158	1.5567	1.4585	0.0982000000000001	4	2.3	1.7	1.6	1.8	1.9	NA	NA
Zostera	2	7	6	NA	NA	0	NA	NA	0	NA	NA	NA	NA	NA	NA	NA	NA
Zostera	2	7	7	NA	NA	0	NA	NA	0	NA	NA	NA	NA	NA	NA	NA	NA
Zostera	2	7	8	NA	NA	0	NA	NA	0	NA	NA	NA	NA	NA	NA	NA	NA
Zostera	2	7	9	NA	NA	0	NA	NA	0	NA	NA	NA	NA	NA	NA	NA	NA
Zostera	2	7	10	NA	NA	0	NA	NA	0	NA	NA	NA	NA	NA	NA	NA	NA
Zostera	2	8	1	NA	NA	0	NA	NA	0	NA	NA	NA	NA	NA	NA	NA	NA
Zostera	2	8	2	NA	NA	0	NA	NA	0	NA	NA	NA	NA	NA	NA	NA	NA
Zostera	2	8	3	NA	NA	0	NA	NA	0	NA	NA	NA	NA	NA	NA	NA	NA
Zostera	2	8	4	NA	NA	0	NA	NA	0	NA	NA	NA	NA	NA	NA	NA	NA
Zostera	2	8	5	NA	NA	0	NA	NA	0	NA	NA	NA	NA	NA	NA	NA	NA
Zostera	2	8	6	1.9813	1.3962	0.5851	1.1319	0.9798	0.1521	0	3.5	3	2.3	3.2	3.9	NA	NA
Zostera	2	8	7	2.1627	0.9109	1.2518	1.7661	1.3799	0.3862	5	2.5	3.5	2.1	1.7	1.5	NA	NA
Zostera	2	8	8	2.1479	0.9465	1.2014	1.3422	0.9662	0.376	6	1.9	1.7	2	3.1	3.2	NA	NA
Zostera	2	8	9	NA	NA	0	NA	NA	0	NA	NA	NA	NA	NA	NA	NA	NA
Zostera	2	8	10	NA	NA	0	NA	NA	0	NA	NA	NA	NA	NA	NA	NA	NA
Zostera	2	9	1	NA	NA	0	NA	NA	0	NA	NA	NA	NA	NA	NA	NA	NA
Zostera	2	9	2	1.7627	1.0254	0.7373	0.9951	0.9602	0.0348999999999999	1	3.6	2.2	2.6	2.6	1.6	NA	NA
Zostera	2	9	3	1.9472	1.3717	0.5755	1.9534	1.455	0.4984	5	2.8	2.9	3.4	2.7	2.3	NA	NA
Zostera	2	9	4	2.1119	1.384	0.7279	1.1353	1.0024	0.1329	2	4.1	2.9	3.5	3.7	1.9	NA	NA
Zostera	2	9	5	2.8299	1.0855	1.7444	1.2655	1.0105	0.255	7	3.8	2.9	2.2	3.9	2.8	NA	NA
Zostera	2	9	6	2.6026	0.9487	1.6539	2.0183	1.3417	0.6766	13	3.5	3	3	3.4	3.5	Duplicate core below: 1.4751, above: 0.2582, stems: 1, 5 blades: 2.4, 1.6, 3.4, 3.2, 3.3	NA
Zostera	2	9	7	NA	NA	0	NA	NA	0	NA	NA	NA	NA	NA	NA	NA	NA
Zostera	2	9	8	2.4216	1.019	1.4026	1.9621	1.4641	0.498	4	3.4	2.6	2.7	1.9	3	NA	NA
Zostera	2	9	9	1.7779	1.0471	0.7308	1.8378	1.4809	0.3569	5	4.6	2.4	3.8	3.4	4.1	NA	NA
Zostera	2	9	10	NA	NA	0	NA	NA	0	NA	NA	NA	NA	NA	NA	NA	NA
Zostera	2	10	1	NA	NA	0	NA	NA	0	NA	NA	NA	NA	NA	NA	NA	NA
Zostera	2	10	2	NA	NA	0	NA	NA	0	NA	NA	NA	NA	NA	NA	NA	NA
Zostera	2	10	3	NA	NA	0	NA	NA	0	NA	NA	NA	NA	NA	NA	NA	NA
Zostera	2	10	4	NA	NA	0	NA	NA	0	NA	NA	NA	NA	NA	NA	NA	NA
Zostera	2	10	5	NA	NA	0	NA	NA	0	NA	NA	NA	NA	NA	NA	NA	NA
Zostera	2	10	6	NA	NA	0	NA	NA	0	NA	NA	NA	NA	NA	NA	NA	NA
Zostera	2	10	7	NA	NA	0	NA	NA	0	NA	NA	NA	NA	NA	NA	NA	NA
Zostera	2	10	8	NA	NA	0	NA	NA	0	NA	NA	NA	NA	NA	NA	NA	NA
Zostera	2	10	9	NA	NA	0	NA	NA	0	NA	NA	NA	NA	NA	NA	NA	NA
Zostera	2	10	10	0.9602	0.9518	0.00840000000000007	0.9641	0.9552	0.00889999999999991	0	1.2	1.4	NA	NA	NA	10-10 had only 2 blades	NA
Zostera	2	11	1	1.6211	1.437	0.1841	1.0253	1.0118	0.0135000000000001	1	2	1.8	1.7	NA	NA	11-1 had only 3 blades	NA
Zostera	2	11	2	NA	NA	0	NA	NA	0	NA	NA	NA	NA	NA	NA	NA	NA
Zostera	2	11	3	NA	NA	0	NA	NA	0	NA	NA	NA	NA	NA	NA	NA	NA
Zostera	2	11	4	1.8015	1.4317	0.3698	1.4867	1.4828	0.00390000000000001	1	1.7	0.8	NA	NA	NA	11-4 had only 2 blades	NA
Zostera	2	11	5	1.113	1.0173	0.0956999999999999	0.9297	0.9268	0.00290000000000001	0	0.9	1.4	1.1	NA	NA	11-5 had only 3 blades	NA
Zostera	2	11	6	1.1762	0.9735	0.2027	0.9553	0.9422	0.0131	1	2	1.8	1.8	1.7	1.2	NA	NA
Zostera	2	11	7	1.4229	0.9864	0.4365	NA	NA	0	0	NA	NA	NA	NA	NA	11-7 had no blades	NA
Zostera	2	11	8	0.9432	0.9399	0.00330000000000008	NA	NA	0	0	NA	NA	NA	NA	NA	11-8 had no blades, Duplicate core below: 0 (no roots), above: 0.0007, stems: 0, 5 blades: 1.4 (only 1 blade)	NA
Zostera	2	11	9	NA	NA	0	NA	NA	0	NA	NA	NA	NA	NA	NA	NA	NA
Zostera	2	11	10	NA	NA	0	NA	NA	0	NA	NA	NA	NA	NA	NA	NA	NA
Zostera	2	12	1	NA	NA	0	NA	NA	0	NA	NA	NA	NA	NA	NA	NA	NA
Zostera	2	12	2	NA	NA	0	NA	NA	0	NA	NA	NA	NA	NA	NA	NA	NA
Zostera	2	12	3	1.014	0.9586	0.0554	0.9029	0.9004	0.00250000000000006	1	0.9	0.9	NA	NA	NA	12-3 had only 2 blades	NA
Zostera	2	12	4	NA	NA	0	NA	NA	0	NA	NA	NA	NA	NA	NA	NA	NA
Zostera	2	12	5	NA	NA	0	NA	NA	0	NA	NA	NA	NA	NA	NA	NA	NA
Zostera	2	12	6	NA	NA	0	NA	NA	0	NA	NA	NA	NA	NA	NA	NA	NA
Zostera	2	12	7	1.0761	0.954	0.1221	0.9479	0.9377	0.0102	2	1.7	1.5	1.5	1.1	NA	12-7 had only 4 blades	NA
Zostera	2	12	8	1.051	1.0102	0.0407999999999999	1.0344	1.0306	0.00380000000000003	1	1.1	0.8	NA	NA	NA	12-8 had only 2 blades	NA
Zostera	2	12	9	0.9848	0.9799	0.00490000000000002	0.9731	0.9699	0.00319999999999998	1	1.4	1.3	1.1	NA	NA	12-9 had only 3 blades	NA
Zostera	2	12	10	NA	NA	0	NA	NA	0	NA	NA	NA	NA	NA	NA	NA	NA
Zostera	3	1	1	NA	NA	0	NA	NA	0	NA	NA	NA	NA	NA	NA	NA	NA
Zostera	3	1	2	NA	NA	0	NA	NA	0	NA	NA	NA	NA	NA	NA	NA	NA
Zostera	3	1	3	NA	NA	0	NA	NA	0	NA	NA	NA	NA	NA	NA	NA	NA
Zostera	3	1	4	0.8343	0.6623	0.172	0.8376	0.6682	0.1694	9	2.2	1.8	0.7	0.9	1.4	NA	NA
Zostera	3	1	5	NA	NA	0	NA	NA	0	NA	NA	NA	NA	NA	NA	NA	NA
Zostera	3	1	6	NA	NA	0	NA	NA	0	NA	NA	NA	NA	NA	NA	NA	NA
Zostera	3	1	7	0.7189	0.6676	0.0513	0.6963	0.6849	0.0114000000000001	2	1.9	2.4	1.5	1.5	1.7	NA	NA
Zostera	3	1	8	1.3642	0.6831	0.6811	0.7988	0.6757	0.1231	8	2.1	2.1	2.9	1.8	1.9	NA	NA
Zostera	3	1	9	NA	NA	0	NA	NA	0	NA	NA	NA	NA	NA	NA	NA	NA
Zostera	3	1	10	1.2456	0.6638	0.5818	0.7565	0.6524	0.1041	8	2	2.3	1.7	1.8	2.4	NA	NA
Zostera	3	2	1	NA	NA	0	NA	NA	0	NA	NA	NA	NA	NA	NA	NA	NA
Zostera	3	2	2	NA	NA	0	NA	NA	0	NA	NA	NA	NA	NA	NA	NA	NA
Zostera	3	2	3	1.3263	0.6699	0.6564	0.9636	0.6459	0.3177	29	2	2.2	1.2	1.9	2.2	NA	NA
Zostera	3	2	4	NA	NA	0	NA	NA	0	NA	NA	NA	NA	NA	NA	NA	NA
Zostera	3	2	5	NA	NA	0	NA	NA	0	NA	NA	NA	NA	NA	NA	NA	NA
Zostera	3	2	6	NA	NA	0	NA	NA	0	NA	NA	NA	NA	NA	NA	NA	NA
Zostera	3	2	7	NA	NA	0	NA	NA	0	NA	NA	NA	NA	NA	NA	NA	NA
Zostera	3	2	8	NA	NA	0	NA	NA	0	NA	NA	NA	NA	NA	NA	NA	NA
Zostera	3	2	9	NA	NA	0	NA	NA	0	NA	NA	NA	NA	NA	NA	NA	NA
Zostera	3	2	10	NA	NA	0	NA	NA	0	NA	NA	NA	NA	NA	NA	NA	NA
Zostera	3	3	1	NA	NA	0	NA	NA	0	NA	NA	NA	NA	NA	NA	NA	NA
Zostera	3	3	2	NA	NA	0	NA	NA	0	NA	NA	NA	NA	NA	NA	NA	NA
Zostera	3	3	3	NA	NA	0	NA	NA	0	NA	NA	NA	NA	NA	NA	NA	NA
Zostera	3	3	4	NA	NA	0	NA	NA	0	NA	NA	NA	NA	NA	NA	NA	NA
Zostera	3	3	5	NA	NA	0	NA	NA	0	NA	NA	NA	NA	NA	NA	NA	NA
Zostera	3	3	6	NA	NA	0	NA	NA	0	NA	NA	NA	NA	NA	NA	NA	NA
Zostera	3	3	7	NA	NA	0	NA	NA	0	NA	NA	NA	NA	NA	NA	NA	NA
Zostera	3	3	8	1.7087	1.4043	0.3044	0.6909	0.6796	0.0113	1	1.8	1.9	0.9	1.3	1.5	NA	NA
Zostera	3	3	9	1.2762	0.6856	0.5906	0.6853	0.6697	0.0156000000000001	3	1.5	1.6	1.3	1.8	1.9	NA	NA
Zostera	3	3	10	NA	NA	0	NA	NA	0	NA	NA	NA	NA	NA	NA	NA	NA
Zostera	3	4	1	NA	NA	0	NA	NA	0	NA	NA	NA	NA	NA	NA	NA	NA
Zostera	3	4	2	NA	NA	0	NA	NA	0	NA	NA	NA	NA	NA	NA	NA	NA
Zostera	3	4	3	NA	NA	0	NA	NA	0	NA	NA	NA	NA	NA	NA	NA	NA
Zostera	3	4	4	NA	NA	0	NA	NA	0	NA	NA	NA	NA	NA	NA	NA	NA
Zostera	3	4	5	NA	NA	0	NA	NA	0	NA	NA	NA	NA	NA	NA	NA	NA
Zostera	3	4	6	NA	NA	0	NA	NA	0	NA	NA	NA	NA	NA	NA	NA	NA
Zostera	3	4	7	NA	NA	0	NA	NA	0	NA	NA	NA	NA	NA	NA	NA	NA
Zostera	3	4	8	NA	NA	0	NA	NA	0	NA	NA	NA	NA	NA	NA	NA	NA
Zostera	3	4	9	0.76	0.6521	0.1079	0.68	0.6592	0.0208	4	2.5	1.3	0.7	0.9	1.8	Duplicate below: 0.0157, above: 0.0167, stems: 2, 5 blades: 1.9, 1.2, 1.2, 1.3, 1.3	NA
Zostera	3	4	10	NA	NA	0	NA	NA	0	NA	NA	NA	NA	NA	NA	NA	NA
Zostera	3	5	1	NA	NA	0	NA	NA	0	NA	NA	NA	NA	NA	NA	NA	NA
Zostera	3	5	2	NA	NA	0	NA	NA	0	NA	NA	NA	NA	NA	NA	NA	NA
Zostera	3	5	3	NA	NA	0	NA	NA	0	NA	NA	NA	NA	NA	NA	NA	NA
Zostera	3	5	4	0.9497	0.6923	0.2574	0.6827	0.6763	0.00639999999999996	0	2	NA	NA	NA	NA	5-4 had only 1 blade	NA
Zostera	3	5	5	0.8853	0.6596	0.2257	NA	NA	0	0	NA	NA	NA	NA	NA	5-5 had no blades	NA
Zostera	3	5	6	NA	NA	0	NA	NA	0	NA	NA	NA	NA	NA	NA	NA	NA
Zostera	3	5	7	NA	NA	0	NA	NA	0	NA	NA	NA	NA	NA	NA	NA	NA
Zostera	3	5	8	NA	NA	0	NA	NA	0	NA	NA	NA	NA	NA	NA	NA	NA
Zostera	3	5	9	NA	NA	0	NA	NA	0	NA	NA	NA	NA	NA	NA	NA	NA
Zostera	3	5	10	NA	NA	0	NA	NA	0	NA	NA	NA	NA	NA	NA	NA	NA
Zostera	3	6	1	NA	NA	0	NA	NA	0	NA	NA	NA	NA	NA	NA	NA	NA
Zostera	3	6	2	NA	NA	0	NA	NA	0	NA	NA	NA	NA	NA	NA	NA	NA
Zostera	3	6	3	NA	NA	0	NA	NA	0	NA	NA	NA	NA	NA	NA	NA	NA
Zostera	3	6	4	NA	NA	0	NA	NA	0	NA	NA	NA	NA	NA	NA	NA	NA
Zostera	3	6	5	NA	NA	0	NA	NA	0	NA	NA	NA	NA	NA	NA	NA	NA
Zostera	3	6	6	NA	NA	0	NA	NA	0	NA	NA	NA	NA	NA	NA	NA	NA
Zostera	3	6	7	0.8645	0.7021	0.1624	0.6519	0.6491	0.00280000000000002	0	1.2	1.6	1.2	1.6	NA	6-7 had only 4 blades	NA
Zostera	3	6	8	NA	NA	0	NA	NA	0	NA	NA	NA	NA	NA	NA	NA	NA
Zostera	3	6	9	NA	NA	0	NA	NA	0	NA	NA	NA	NA	NA	NA	NA	NA
Zostera	3	6	10	NA	NA	0	NA	NA	0	NA	NA	NA	NA	NA	NA	NA	NA
Zostera	3	7	1	1.3469	0.6868	0.6601	0.7425	0.6726	0.0699000000000001	5	1.5	1.2	1.6	2.8	1.5	NA	NA
Zostera	3	7	2	NA	NA	0	NA	NA	0	NA	NA	NA	NA	NA	NA	NA	NA
Zostera	3	7	3	NA	NA	0	NA	NA	0	NA	NA	NA	NA	NA	NA	NA	NA
Zostera	3	7	4	NA	NA	0	NA	NA	0	NA	NA	NA	NA	NA	NA	NA	NA
Zostera	3	7	5	0.9376	0.6553	0.2823	0.8599	0.6542	0.2057	6	2.4	1.6	1.5	1.8	2	NA	NA
Zostera	3	7	6	NA	NA	0	NA	NA	0	NA	NA	NA	NA	NA	NA	NA	NA
Zostera	3	7	7	NA	NA	0	NA	NA	0	NA	NA	NA	NA	NA	NA	NA	NA
Zostera	3	7	8	NA	NA	0	NA	NA	0	NA	NA	NA	NA	NA	NA	NA	NA
Zostera	3	7	9	NA	NA	0	NA	NA	0	NA	NA	NA	NA	NA	NA	NA	NA
Zostera	3	7	10	NA	NA	0	NA	NA	0	NA	NA	NA	NA	NA	NA	NA	NA
Zostera	3	8	1	NA	NA	0	NA	NA	0	NA	NA	NA	NA	NA	NA	NA	NA
Zostera	3	8	2	NA	NA	0	NA	NA	0	NA	NA	NA	NA	NA	NA	NA	NA
Zostera	3	8	3	NA	NA	0	NA	NA	0	NA	NA	NA	NA	NA	NA	NA	NA
Zostera	3	8	4	NA	NA	0	NA	NA	0	NA	NA	NA	NA	NA	NA	NA	NA
Zostera	3	8	5	NA	NA	0	NA	NA	0	NA	NA	NA	NA	NA	NA	NA	NA
Zostera	3	8	6	1.6418	0.6834	0.9584	0.6706	0.6593	0.0113	0	2.1	2.6	2.9	2.1	2.3	NA	NA
Zostera	3	8	7	1.3019	0.6754	0.6265	0.6876	0.6768	0.0108	1	1.6	2.6	2.5	4.4	NA	8-8 had only 4 blades	NA
Zostera	3	8	8	1.1887	0.6668	0.5219	0.9315	0.6711	0.2604	6	1.9	2.7	2.8	1.7	1.5	NA	NA
Zostera	3	8	9	NA	NA	0	NA	NA	0	NA	NA	NA	NA	NA	NA	NA	NA
Zostera	3	8	10	NA	NA	0	NA	NA	0	NA	NA	NA	NA	NA	NA	NA	NA
Zostera	3	9	1	NA	NA	0	NA	NA	0	NA	NA	NA	NA	NA	NA	NA	NA
Zostera	3	9	2	1.2491	0.6801	0.569	0.6728	0.6616	0.0112	0	2.4	NA	NA	NA	NA	9-2 had only 1 blade	NA
Zostera	3	9	3	1.6363	0.6821	0.9542	0.8973	0.6694	0.2279	5	3.4	1.6	2.4	2	3.3	NA	NA
Zostera	3	9	4	1.7073	0.685	1.0223	0.8202	0.6683	0.1519	1	2.8	2	2.4	2.5	2.3	NA	NA
Zostera	3	9	5	2.29	0.6543	1.6357	0.8975	0.6649	0.2326	12	2	3.1	2.3	2.3	2.6	Duplicate core below: 0.6805, above: 0.1374, stems: 3, 5 blades: 3.0, 2.9, 3.6, 1.4, 1.2	NA
Zostera	3	9	6	1.7807	0.6699	1.1108	0.8119	0.6698	0.1421	3	1.8	3.2	2.4	2.1	1.6	Duplicate core below: 1.1564, above: 0.3860, stems: 7, 5 blades: 1.4, 3.5, 2.0, 2.8, 1.3	NA
Zostera	3	9	7	NA	NA	0	NA	NA	0	NA	NA	NA	NA	NA	NA	NA	NA
Zostera	3	9	8	1.7888	0.6797	1.1091	0.7188	0.6515	0.0673	2	2	2.1	2.4	2.7	2.6	NA	NA
Zostera	3	9	9	1.0649	0.6838	0.3811	0.9477	0.6467	0.301	4	3.4	3.2	2.7	2.4	1.6	NA	NA
Zostera	3	9	10	NA	NA	0	NA	NA	0	NA	NA	NA	NA	NA	NA	NA	NA
Zostera	3	10	1	NA	NA	0	NA	NA	0	NA	NA	NA	NA	NA	NA	NA	NA
Zostera	3	10	2	NA	NA	0	NA	NA	0	NA	NA	NA	NA	NA	NA	NA	NA
Zostera	3	10	3	NA	NA	0	NA	NA	0	NA	NA	NA	NA	NA	NA	NA	NA
Zostera	3	10	4	NA	NA	0	NA	NA	0	NA	NA	NA	NA	NA	NA	NA	NA
Zostera	3	10	5	NA	NA	0	NA	NA	0	NA	NA	NA	NA	NA	NA	NA	NA
Zostera	3	10	6	0.9713	0.6608	0.3105	NA	NA	0	0	NA	NA	NA	NA	NA	10-6 had no blades	NA
Zostera	3	10	7	NA	NA	0	NA	NA	0	NA	NA	NA	NA	NA	NA	NA	NA
Zostera	3	10	8	1.1563	0.7092	0.4471	0.6633	0.6598	0.00349999999999995	1	0.9	1.1	1	NA	NA	10-8 had only 3 blades	NA
Zostera	3	10	9	NA	NA	0	NA	NA	0	NA	NA	NA	NA	NA	NA	NA	NA
Zostera	3	10	10	NA	NA	0	NA	NA	0	NA	NA	NA	NA	NA	NA	NA	NA
Zostera	3	11	1	1.1014	0.6539	0.4475	0.6674	0.6672	0.000199999999999978	0	1.5	NA	NA	NA	NA	11-1 had only 1 blade	NA
Zostera	3	11	2	NA	NA	0	NA	NA	0	NA	NA	NA	NA	NA	NA	NA	NA
Zostera	3	11	3	0.8736	0.665	0.2086	0.6694	0.6579	0.0115	0	1.6	1.7	1.5	1.5	NA	11-3 had only 4 blades	NA
Zostera	3	11	4	0.8633	0.6571	0.2062	0.6783	0.6706	0.00770000000000004	0	1.7	1.8	0.9	NA	NA	11-4 had only 3 blades	NA
Zostera	3	11	5	0.7473	0.649	0.0982999999999999	0.9718	0.9377	0.0341	0	1.3	1.1	1.2	1.6	1.2	Duplicate core below: 0.2584, above: 0.0089, stems: 1, 5 blades: 1.0, 0.6, 1.6, 2.1, 1.3	NA
Zostera	3	11	6	NA	NA	0	NA	NA	0	NA	NA	NA	NA	NA	NA	NA	NA
Zostera	3	11	7	1.0659	0.6619	0.404	0.6523	0.6469	0.00539999999999996	1	0.9	0.7	1.4	1.5	NA	11-7 had only 4 blades	NA
Zostera	3	11	8	1.0092	0.6696	0.3396	NA	NA	0	0	NA	NA	NA	NA	NA	11-8 had no blades	NA
Zostera	3	11	9	NA	NA	0	NA	NA	0	NA	NA	NA	NA	NA	NA	NA	NA
Zostera	3	11	10	NA	NA	0	NA	NA	0	NA	NA	NA	NA	NA	NA	NA	NA
Zostera	3	12	1	NA	NA	0	NA	NA	0	NA	NA	NA	NA	NA	NA	NA	NA
Zostera	3	12	2	NA	NA	0	NA	NA	0	NA	NA	NA	NA	NA	NA	NA	NA
Zostera	3	12	3	NA	NA	0	NA	NA	0	NA	NA	NA	NA	NA	NA	NA	NA
Zostera	3	12	4	NA	NA	0	NA	NA	0	NA	NA	NA	NA	NA	NA	NA	NA
Zostera	3	12	5	NA	NA	0	NA	NA	0	NA	NA	NA	NA	NA	NA	NA	NA
Zostera	3	12	6	NA	NA	0	NA	NA	0	NA	NA	NA	NA	NA	NA	NA	NA
Zostera	3	12	7	NA	NA	0	NA	NA	0	NA	NA	NA	NA	NA	NA	NA	NA
Zostera	3	12	8	1.1259	0.6837	0.4422	0.6786	0.6639	0.0146999999999999	1	1.2	1.4	1.6	1	1.5	NA	NA
Zostera	3	12	9	NA	NA	0	NA	NA	0	NA	NA	NA	NA	NA	NA	NA	NA
Zostera	3	12	10	0.9739	0.672	0.3019	0.6672	0.6611	0.00609999999999999	2	1	0.8	0.9	0.9	NA	12-10 had only 4 blades	NA
Ruppia	1	10	1	NA	NA	0	NA	NA	0	NA	NA	NA	NA	NA	NA	NA	NA
Ruppia	1	10	2	NA	NA	0	0.9107	0.9069	0.00379999999999991	0	NA	NA	NA	NA	NA	10-2 had only blades	NA
Ruppia	1	10	3	NA	NA	0	NA	NA	0	NA	NA	NA	NA	NA	NA	NA	NA
Ruppia	1	10	4	1.4334	1.4056	0.0278	0.9667	0.9628	0.00390000000000001	0	NA	NA	NA	NA	NA	10-4 had blades, roots but no stems	NA
Ruppia	1	10	5	1.1506	0.9294	0.2212	1.0128	0.9349	0.0779	26	NA	NA	NA	NA	NA	NA	NA
Ruppia	1	10	6	1.1186	0.9638	0.1548	1.0203	0.9353	0.085	12	NA	NA	NA	NA	NA	Duplicate core below: 0.0621, above: 0.0547, stems: 10	NA
Ruppia	1	10	7	NA	NA	0	NA	NA	0	NA	NA	NA	NA	NA	NA	NA	NA
Ruppia	1	10	8	1.067	0.9546	0.1124	1.5049	1.4175	0.0873999999999999	36	NA	NA	NA	NA	NA	NA	NA
Ruppia	1	10	9	NA	NA	0	NA	NA	0	NA	NA	NA	NA	NA	NA	NA	NA
Ruppia	1	10	10	1.5167	1.3954	0.1213	1.071	0.9484	0.1226	34	NA	NA	NA	NA	NA	NA	NA
Ruppia	1	11	1	1.6833	1.4895	0.1938	1.5131	1.3644	0.1487	54	NA	NA	NA	NA	NA	NA	NA
Ruppia	1	11	2	1.7086	1.5038	0.2048	1.5529	1.4336	0.1193	26	NA	NA	NA	NA	NA	NA	NA
Ruppia	1	11	3	1.5841	1.3469	0.2372	1.6245	1.4875	0.137	37	NA	NA	NA	NA	NA	NA	NA
Ruppia	1	11	4	1.1566	0.9356	0.221	1.6513	1.4748	0.1765	65	NA	NA	NA	NA	NA	Duplicate core below: 0.2739, above: 0.2613, stems: 112	NA
Ruppia	1	11	5	1.2414	0.9396	0.3018	1.1039	0.9559	0.148	65	NA	NA	NA	NA	NA	NA	NA
Ruppia	1	11	6	1.0241	0.9227	0.1014	1.0916	0.979	0.1126	29	NA	NA	NA	NA	NA	NA	NA
Ruppia	1	11	7	1.8616	1.4066	0.455	1.1779	0.9527	0.2252	45	NA	NA	NA	NA	NA	NA	NA
Ruppia	1	11	8	1.6155	1.4053	0.2102	1.0744	0.9573	0.1171	33	NA	NA	NA	NA	NA	Duplicate core below: 0.2328, above: 0.1445, stems: 73	NA
Ruppia	1	11	9	1.34	1.2976	0.0424	0.9708	0.947	0.0238	14	NA	NA	NA	NA	NA	NA	NA
Ruppia	1	11	10	NA	NA	0	NA	NA	0	NA	NA	NA	NA	NA	NA	NA	NA
Ruppia	1	12	1	NA	NA	0	NA	NA	0	NA	NA	NA	NA	NA	NA	NA	NA
Ruppia	1	12	2	NA	NA	0	NA	NA	0	NA	NA	NA	NA	NA	NA	NA	NA
Ruppia	1	12	3	0.9256	0.9148	0.0108	0.9351	0.9253	0.00980000000000003	1	NA	NA	NA	NA	NA	NA	NA
Ruppia	1	12	4	NA	NA	0	NA	NA	0	NA	NA	NA	NA	NA	NA	NA	NA
Ruppia	1	12	5	NA	NA	0	NA	NA	0	NA	NA	NA	NA	NA	NA	NA	NA
Ruppia	1	12	6	NA	NA	0	NA	NA	0	NA	NA	NA	NA	NA	NA	NA	NA
Ruppia	1	12	7	1.0509	0.9269	0.124	1.4514	1.3915	0.0599000000000001	13	NA	NA	NA	NA	NA	NA	NA
Ruppia	1	12	8	1.5302	1.4059	0.1243	1.5001	1.4122	0.0879000000000001	20	NA	NA	NA	NA	NA	Duplicate core below: 0.1768, above: 0.0702, stems 24	NA
Ruppia	1	12	9	1.1286	0.9564	0.1722	1.0712	0.9598	0.1114	53	NA	NA	NA	NA	NA	NA	NA
Ruppia	1	12	10	1.4841	1.4163	0.0678000000000001	1.1236	0.9688	0.1548	29	NA	NA	NA	NA	NA	NA	NA
Ruppia	2	10	1	NA	NA	0	NA	NA	0	NA	NA	NA	NA	NA	NA	NA	NA
Ruppia	2	10	2	NA	NA	0	NA	NA	0	NA	NA	NA	NA	NA	NA	NA	NA
Ruppia	2	10	3	NA	NA	0	NA	NA	0	NA	NA	NA	NA	NA	NA	NA	NA
Ruppia	2	10	4	NA	NA	0	NA	NA	0	NA	NA	NA	NA	NA	NA	NA	NA
Ruppia	2	10	5	NA	NA	0	NA	NA	0	NA	NA	NA	NA	NA	NA	NA	NA
Ruppia	2	10	6	NA	NA	0	NA	NA	0	NA	NA	NA	NA	NA	NA	NA	NA
Ruppia	2	10	7	NA	NA	0	NA	NA	0	NA	NA	NA	NA	NA	NA	NA	NA
Ruppia	2	10	8	NA	NA	0	NA	NA	0	NA	NA	NA	NA	NA	NA	NA	NA
Ruppia	2	10	9	NA	NA	0	NA	NA	0	NA	NA	NA	NA	NA	NA	NA	NA
Ruppia	2	10	10	1.1431	0.9461	0.197	1.1802	0.9329	0.2473	57	NA	NA	NA	NA	NA	NA	NA
Ruppia	2	11	1	1.0754	0.9645	0.1109	1.198	1.0569	0.1411	22	NA	NA	NA	NA	NA	NA	NA
Ruppia	2	11	2	1.1807	0.9789	0.2018	0.9295	0.9269	0.00260000000000005	22	NA	NA	NA	NA	NA	NA	NA
Ruppia	2	11	3	1.3382	0.9793	0.3589	1.0482	0.9436	0.1046	39	NA	NA	NA	NA	NA	NA	NA
Ruppia	2	11	4	1.6956	1.413	0.2826	1.2085	0.9885	0.22	47	NA	NA	NA	NA	NA	NA	NA
Ruppia	2	11	5	1.4473	0.9414	0.5059	1.4658	1.0756	0.3902	114	NA	NA	NA	NA	NA	NA	NA
Ruppia	2	11	6	1.2618	1.042	0.2198	1.2578	1.0255	0.2323	62	NA	NA	NA	NA	NA	NA	NA
Ruppia	2	11	7	1.4532	1.4189	0.0343	1.0344	1.0077	0.0266999999999999	8	NA	NA	NA	NA	NA	NA	NA
Ruppia	2	11	8	1.4574	1.3094	0.148	1.042	0.9669	0.0751000000000001	23	NA	NA	NA	NA	NA	Duplicate core below: 0.2338, above: 0.1487, stems: 40	NA
Ruppia	2	11	9	1.0469	0.9508	0.0961	1.1213	0.9787	0.1426	21	NA	NA	NA	NA	NA	NA	NA
Ruppia	2	11	10	NA	NA	0	NA	NA	0	NA	NA	NA	NA	NA	NA	NA	NA
Ruppia	2	12	1	NA	NA	0	NA	NA	0	NA	NA	NA	NA	NA	NA	NA	NA
Ruppia	2	12	2	NA	NA	0	NA	NA	0	NA	NA	NA	NA	NA	NA	NA	NA
Ruppia	2	12	3	1.1793	1.0113	0.168	1.0427	0.9517	0.091	33	NA	NA	NA	NA	NA	NA	NA
Ruppia	2	12	4	NA	NA	0	NA	NA	0	NA	NA	NA	NA	NA	NA	NA	NA
Ruppia	2	12	5	NA	NA	0	NA	NA	0	NA	NA	NA	NA	NA	NA	NA	NA
Ruppia	2	12	6	NA	NA	0	NA	NA	0	NA	NA	NA	NA	NA	NA	NA	NA
Ruppia	2	12	7	1.258	0.9989	0.2591	1.0439	0.9378	0.1061	30	NA	NA	NA	NA	NA	NA	NA
Ruppia	2	12	8	1.0759	0.9265	0.1494	1.1373	1.0231	0.1142	42	NA	NA	NA	NA	NA	NA	NA
Ruppia	2	12	9	1.7161	1.4271	0.289	1.5321	1.4386	0.0934999999999999	60	NA	NA	NA	NA	NA	NA	NA
Ruppia	2	12	10	1.5824	1.4604	0.122	1.1026	0.9885	0.1141	28	NA	NA	NA	NA	NA	NA	NA
Ruppia	3	10	1	NA	NA	0	NA	NA	0	NA	NA	NA	NA	NA	NA	NA	NA
Ruppia	3	10	2	NA	NA	0	NA	NA	0	NA	NA	NA	NA	NA	NA	NA	NA
Ruppia	3	10	3	NA	NA	0	NA	NA	0	NA	NA	NA	NA	NA	NA	NA	NA
Ruppia	3	10	4	NA	NA	0	NA	NA	0	NA	NA	NA	NA	NA	NA	NA	NA
Ruppia	3	10	5	NA	NA	0	NA	NA	0	NA	NA	NA	NA	NA	NA	NA	NA
Ruppia	3	10	6	0.706	0.6942	0.0117999999999999	0.6745	0.6651	0.00939999999999996	2	NA	NA	NA	NA	NA	NA	NA
Ruppia	3	10	7	NA	NA	0	NA	NA	0	NA	NA	NA	NA	NA	NA	NA	NA
Ruppia	3	10	8	0.7128	0.6404	0.0724	0.6725	0.6647	0.00780000000000003	6	NA	NA	NA	NA	NA	NA	NA
Ruppia	3	10	9	NA	NA	0	NA	NA	0	NA	NA	NA	NA	NA	NA	NA	NA
Ruppia	3	10	10	0.6752	0.6415	0.0337000000000001	0.669	0.6623	0.00670000000000004	7	NA	NA	NA	NA	NA	NA	NA
Ruppia	3	11	1	0.7205	0.6541	0.0664	0.7245	0.6907	0.0338000000000001	7	NA	NA	NA	NA	NA	NA	NA
Ruppia	3	11	2	NA	NA	0	NA	NA	0	NA	NA	NA	NA	NA	NA	NA	NA
Ruppia	3	11	3	0.6729	0.6523	0.0206000000000001	0.7005	0.6737	0.0268	9	NA	NA	NA	NA	NA	NA	NA
Ruppia	3	11	4	0.8549	0.6741	0.1808	0.7449	0.6869	0.0580000000000001	28	NA	NA	NA	NA	NA	NA	NA
Ruppia	3	11	5	0.826	0.6667	0.1593	0.7553	0.6512	0.1041	34	NA	NA	NA	NA	NA	Duplicate core below: 0.2933, above: 0.1234, stems: 34	NA
Ruppia	3	11	6	NA	NA	0	NA	NA	0	NA	NA	NA	NA	NA	NA	NA	NA
Ruppia	3	11	7	0.7332	0.6545	0.0787	0.6863	0.6558	0.0305	16	NA	NA	NA	NA	NA	NA	NA
Ruppia	3	11	8	0.7709	0.6569	0.114	0.7114	0.6415	0.0699000000000001	13	NA	NA	NA	NA	NA	NA	NA
Ruppia	3	11	9	NA	NA	0	NA	NA	0	NA	NA	NA	NA	NA	NA	NA	NA
Ruppia	3	11	10	NA	NA	0	NA	NA	0	NA	NA	NA	NA	NA	NA	NA	NA
Ruppia	3	12	1	NA	NA	0	NA	NA	0	NA	NA	NA	NA	NA	NA	NA	NA
Ruppia	3	12	2	NA	NA	0	NA	NA	0	NA	NA	NA	NA	NA	NA	NA	NA
Ruppia	3	12	3	NA	NA	0	NA	NA	0	NA	NA	NA	NA	NA	NA	NA	NA
Ruppia	3	12	4	NA	NA	0	NA	NA	0	NA	NA	NA	NA	NA	NA	NA	NA
Ruppia	3	12	5	NA	NA	0	NA	NA	0	NA	NA	NA	NA	NA	NA	NA	NA
Ruppia	3	12	6	NA	NA	0	NA	NA	0	NA	NA	NA	NA	NA	NA	NA	NA
Ruppia	3	12	7	NA	NA	0	NA	NA	0	NA	NA	NA	NA	NA	NA	NA	NA
Ruppia	3	12	8	0.9249	0.6629	0.262	1.0876	1.023	0.0646	23	NA	NA	NA	NA	NA	NA	NA
Ruppia	3	12	9	0.7764	0.6771	0.0992999999999999	0.752	0.6763	0.0757	17	NA	NA	NA	NA	NA	NA	NA
Ruppia	3	12	10	0.7841	0.6954	0.0887	0.7156	0.6889	0.0267000000000001	6	NA	NA	NA	NA	NA	NA	NA
