# Supplementary material for: Synthesizer: Expediting synthesis studies from context-free data with information retrieval techniques
Source: PLoS One. 2017 Apr 24;12(4):e0175860. doi: 10.1371/journal.pone.0175860 (PMC5402950; doi:10.1371/journal.pone.0175860)
Supplement: S1 Dataset — (ZIP) [file pone.0175860.s001.zip › SampleAnnotationsSupplement/ECOLOGY_B/SAV2010.xls]

## Sheet: sav biomass
Species	Period	Transect	station	root+cup	cup	root mass	leaves+cup	cup	leaf mass	# stems	5 blade widths (mm)					Notes
Zostera	1	1	1			0			0
Zostera	1	1	2			0			0
Zostera	1	1	3			0			0
Zostera	1	1	4	2.0649	1.4597	0.6052	1.9431	1.5184	0.4247	11	2.5	2.2	2.9	2.7	2.3
Zostera	1	1	5			0			0
Zostera	1	1	6			0			0
Zostera	1	1	7	1.4738	0.9391	0.5347	2.0605	1.3799	0.6806	7	2.9	2.3	3	3.5	3.4
Zostera	1	1	8			0			0
Zostera	1	1	9			0			0
Zostera	1	1	10	1.5662	0.9824	0.5838	1.6473	1.3636	0.2837	5	3.1	2.6	5	3.9	4.9
Zostera	1	2	1			0			0
Zostera	1	2	2			0			0
Zostera	1	2	3	2.0261	1.5405	0.4856	1.2625	0.9511	0.3114	10	2.3	1.7	2.2	3.1	2.9
Zostera	1	2	4			0			0
Zostera	1	2	5	1.6418	1.4119	0.2299	1.6832	1.498	0.1852	6	3	3.9	2.5	2.6	4
Zostera	1	2	6			0			0
Zostera	1	2	7			0			0
Zostera	1	2	8			0			0
Zostera	1	2	9			0			0
Zostera	1	2	10			0			0
Zostera	1	3	1			0			0
Zostera	1	3	2			0	1.444	1.4195	0.0245	0	3.1	1.9	1.9	4.8		3-2 had no roots, only 4 blades
Zostera	1	3	3	1.3462	0.9884	0.3578			0	0						3-3 had only roots, no blades
Zostera	1	3	4	1.6416	1.4567	0.1849	1.4694	1.4275	0.0419	1	2.6	3.4	3.3	3	2.8
Zostera	1	3	5			0			0
Zostera	1	3	6			0			0
Zostera	1	3	7	2.1963	1.4459	0.7504	1.1392	0.9627	0.1765	3	3.5	3.2	2.1	3.1	3.9
Zostera	1	3	8	1.8265	0.9185	0.908	1.5369	1.3684	0.1685	8	2.8	1.8	4.2	3.5	1.8
Zostera	1	3	9	1.5232	1.3464	0.1768	1.5297	1.46	0.0697	0	4.2	4.4	1.7	4.2	4.1
Zostera	1	3	10			0			0
Zostera	1	4	1			0			0
Zostera	1	4	2			0			0
Zostera	1	4	3	1.59	1.4602	0.1298	1.6902	1.6038	0.0864	3	3.5	3.4	3	3.6	3.5
Zostera	1	4	4			0			0
Zostera	1	4	5	1.7691	1.4337	0.3354	1.0125	0.9632	0.0493	4	2.3	2.7	2.6	2.5	1.9
Zostera	1	4	6			0			0
Zostera	1	4	7			0			0
Zostera	1	4	8	1.6655	0.9799	0.6856	1.5607	1.4335	0.1272	3	3	4.2	2.5	2.5	3.9
Zostera	1	4	9	1.7487	0.9578	0.7909	1.0295	0.9586	0.0709	5	2.1	2.7	1.7	3	3.1
Zostera	1	4	10	1.1041	0.9821	0.122	1.4963	1.43	0.0663	1	3	3	3.7	3.1		4-10 had only 4 blades
Zostera	1	5	1	1.9702	1.4499	0.5203	1.5374	1.4399	0.0975	5	2.5	3.9	1.6	4.5	3.1
Zostera	1	5	2			0			0
Zostera	1	5	3			0			0
Zostera	1	5	4	1.7308	1.4653	0.2655	0.9345	0.9151	0.0194	2	1.8	2.7	1.6	2.3	2.9
Zostera	1	5	5	2.142	1.3596	0.7824	1.3349	0.9461	0.3888	7	3.8	3.1	3.4	3.5	3.4
Zostera	1	5	6	1.8417	0.9544	0.8873	1.7558	1.4584	0.2974	9	1.9	2	2	2.9	3.6
Zostera	1	5	7	2.4239	1.4552	0.9687	1.1799	0.9665	0.2134	9	2.5	2.6	3.2	2.6	3.3
Zostera	1	5	8			0			0
Zostera	1	5	9	1.1635	0.9605	0.203	1.4634	1.4253	0.0381	3	3.4	2.2	3.4	2.2	3.5
Zostera	1	5	10			0			0
Zostera	1	6	1			0			0
Zostera	1	6	2	1.0576	0.9156	0.142	1.0184	0.9372	0.0812	2	3.5	1.9	2	3.3	3.2
Zostera	1	6	3	1.0875	0.9765	0.111	1.071	0.9482	0.1228	2	2.2	3.5	3.6	3	2.7
Zostera	1	6	4	2.1647	1.351	0.8137	1.6716	1.538	0.1336	6	2.2	2.1	3	3	2.9
Zostera	1	6	5	1.7121	1.5106	0.2015	1.5896	1.5115	0.0781	2	3	3.3	2	2	2
Zostera	1	6	6	2.314	0.9653	1.3487	1.1145	0.954	0.1605	10	2.4	1.9	2	2.6	2.4
Zostera	1	6	7	2.0081	1.4434	0.5647	1.5698	1.3742	0.1956	5	2.7	2.8	3.2	2.5	2.2
Zostera	1	6	8	2.0081	1.4434	0.5647	1.5698	1.3742	0.1956	5	2.6	2.4	3.3	3.2	3.6
Zostera	1	6	9	1.3154	1.3059	0.0095			0	0						6-9 had no blades
Zostera	1	6	10	1.2464	0.9758	0.2706	1.1099	0.9938	0.1161	4	3	3.2	2.3	2.2	3.3
Zostera	1	7	1	1.44	0.9728	0.4672	1.444	1.4004	0.0436	2	2.6	2.4	1.9	2.7	1.6	Duplicate core below: 0.1613, above: 0.0823, stems: 1, 5 blades: 2.0, 2.2, 3.3, 2.9, 3.4
Zostera	1	7	2			0			0
Zostera	1	7	3			0			0
Zostera	1	7	4			0			0
Zostera	1	7	5			0			0
Zostera	1	7	6			0			0
Zostera	1	7	7			0			0
Zostera	1	7	8			0			0
Zostera	1	7	9			0			0
Zostera	1	7	10			0			0
Zostera	1	8	1			0			0
Zostera	1	8	2			0			0
Zostera	1	8	3			0			0
Zostera	1	8	4			0			0
Zostera	1	8	5	0.963	0.9617	0.0013	0.9834	0.953	0.0304	0	3.6	3.4	3.7	3.7		8-5 had only 4 blades
Zostera	1	8	6	0.9772	0.9608	0.0164	1.3667	1.3113	0.0554	0	4.2	4.9				8-6 had only 2 blades
Zostera	1	8	7	2.2555	1.4221	0.8334	2.3354	1.4439	0.8915	9	2.4	2.5	4.7	4.8	5	Duplicate core below: 0.8740, above: 0.8298, stems: 5, 5 blades: 2.2, 4.7, 4.2, 5.2, 4.6
Zostera	1	8	8	2.2555	1.4221	0.8334	2.3354	1.4439	0.8915	10	3.8	3.4	4.1	3.3	3.4
Zostera	1	8	9	1.8229	1.4739	0.349	1.2176	0.9559	0.2617	4	2.3	2	2.7	2.4	2.6
Zostera	1	8	10			0			0
Zostera	1	9	1	1.4617	1.4191	0.0426	1.5083	1.4932	0.0151	2	2	1.6	2.6	1.6	1.6
Zostera	1	9	2	2.6747	1.481	1.1937	1.1458	0.9543	0.1915	9	2.7	2.9	2	3.9	1.9
Zostera	1	9	3	2.314	1.341	0.973	1.8656	1.3724	0.4932	9	3.6	4.5	4.6	3.3	3.7
Zostera	1	9	4	2.541	1.4148	1.1262	2.0311	1.4245	0.6066	11	3.9	2.7	2.5	2.5	4.1	Duplicate core below: 0.6539, above: 0.2105, stems: 2, 5 blades: 3.1, 2.7, 3.0, 2.4, 3.0
Zostera	1	9	5	3.0614	1.4777	1.5837	1.772	1.511	0.261	6	2.5	3.9	2.5	3.3	2.3
Zostera	1	9	6	2.0004	0.9478	1.0526	2.5454	1.4214	1.124	10	3	4.5	5.2	5.2	5	Duplicate core below: 1.6216, above: 0.6564, stems: 10, 5 blades: 4.2, 3.6, 3.3, 3.3, 4.7
Zostera	1	9	7			0			0
Zostera	1	9	8	2.4621	0.9724	1.4897	1.2753	0.9394	0.3359	6	2.5	2.8	3.7	4	4
Zostera	1	9	9	1.8438	1.4365	0.4073	1.2965	0.956	0.3405	3	2.6	3.1	2.6	3.5	3.6
Zostera	1	9	10			0			0
Zostera	1	10	1			0			0
Zostera	1	10	2	1.9589	1.3147	0.6442	1.0664	0.9625	0.1039	9	2.2	2.1	2.4	2.1	2.7
Zostera	1	10	3			0			0
Zostera	1	10	4	1.4728	0.9756	0.4972	1.5685	1.2559	0.3126	12	2.2	1.8	2.3	2.1	2
Zostera	1	10	5	1.1917	0.9637	0.228	0.9906	0.9456	0.045	2	2.2	2.2	2.5	2.8	2
Zostera	1	10	6	1.4235	0.9677	0.4558	1.0895	0.9445	0.145	6	2	2	2.2	2.4	2.3	Duplicate core below: 0.7582, above: 0.2440, stems: 9, 5 blades: 3.0, 2.5, 2.8, 2.4, 2.3
Zostera	1	10	7			0			0
Zostera	1	10	8	1.3905	1.3678	0.0227	1.4326	1.4166	0.016	3	1.5	1.8	1.6	2.2		10-8 had only 4 blades
Zostera	1	10	9			0			0
Zostera	1	10	10	1.0402	0.9791	0.0611	1.6165	1.4323	0.1842	5	2.9	1.7	3.1	2.1	2.3
Zostera	1	11	1	1.8833	1.5276	0.3557	1.546	1.4211	0.1249	7	1.8	2	1.7	1.9	1.9
Zostera	1	11	2	1.4608	1.3339	0.1269	1.008	0.9772	0.0308	2	2.5	2.3	2.3	2.2		11-2 had only 4 blades
Zostera	1	11	3	2.0633	1.3663	0.697	1.0615	0.9191	0.1424	6	3	2.8	1.9	2.6	2.7
Zostera	1	11	4	0.995	0.9509	0.0441	1.4742	1.4499	0.0243	2	2.9	2.2	1.4	1.9	1.3	Duplicate core below: 0.2995, above: 0.0206, stems: 1, 5 blades: 1.8, 2.0, 2.0, 1.7, 1.4
Zostera	1	11	5	1.1961	0.9625	0.2336	1.0568	0.951	0.1058	7	2.5	2.5	2.7	2.5	2.1
Zostera	1	11	6	1.4178	0.9616	0.4562	1.6872	1.4521	0.2351	15	2.2	2.3	1.9	1.4	2.1
Zostera	1	11	7	1.8629	1.4463	0.4166	1.012	0.9548	0.0572	1	2.1	2	1.6	3.2	1.8
Zostera	1	11	8	1.7689	1.4697	0.2992	0.9731	0.9387	0.0344	5	3	2.1	2.4	2	1.8	Duplicate core below: 0.1297, above: 0.0195, stems: 1, 5 blades: 1.8, 2.0, 2.0, 3.0, 2.0
Zostera	1	11	9			0			0
Zostera	1	11	10			0			0
Zostera	1	12	1			0			0
Zostera	1	12	2			0			0
Zostera	1	12	3	1.0143	0.9222	0.0921	0.9358	0.9015	0.0343	3	2.2	2.4	2	2	2.1
Zostera	1	12	4			0			0
Zostera	1	12	5			0			0
Zostera	1	12	6			0			0
Zostera	1	12	7	1.5391	0.9271	0.612	0.9655	0.906	0.0595	10	2.8	2	1.9	2.9	1.5
Zostera	1	12	8	1.0642	0.9459	0.1183	1.481	1.44	0.041	2	2.6	1.6	1.5	2.8	2.5	Duplicate core below: 0.4122, above: 0.0340, stems: 2, 5 blades: 1.7, 1.8, 1.7, 2.1, 1.5
Zostera	1	12	9	1.1591	0.9782	0.1809	1.5887	1.4567	0.132	9	2.1	2.5	1.4	1.3	1.7
Zostera	1	12	10	1.1758	0.9484	0.2274	1.1546	0.945	0.2096	9	2.4	1.5	1.7	2.5	2.5
Zostera	2	1	1			0			0
Zostera	2	1	2			0			0
Zostera	2	1	3			0			0
Zostera	2	1	4	1.3667	0.9369	0.4298	1.4483	0.9694	0.4789	5	2.1	1.9	2.6	3.1	2.2
Zostera	2	1	5			0			0
Zostera	2	1	6			0			0
Zostera	2	1	7	2.1902	0.9745	1.2157	1.2084	0.9559	0.2525	8	2	2.3	2.3	2.4	3.5
Zostera	2	1	8			0			0
Zostera	2	1	9	0.9354	0.9156	0.0198			0	0
Zostera	2	1	10	1.8355	1.0212	0.8143	1.19	1.0228	0.1672	1	2.4	2.8	2.9	4	2.8
Zostera	2	2	1			0			0
Zostera	2	2	2			0			0
Zostera	2	2	3	1.6312	1.4831	0.1481	1.1686	1.0566	0.112	3	1.7	1.7	3	3	2.7
Zostera	2	2	4			0			0
Zostera	2	2	5	1.353	0.9849	0.3681	1.0619	1.008	0.0539	3	3.4	2.4	3	2.5	3.2
Zostera	2	2	6			0			0
Zostera	2	2	7			0			0
Zostera	2	2	8			0			0
Zostera	2	2	9			0			0
Zostera	2	2	10			0			0
Zostera	2	3	1			0			0
Zostera	2	3	2	1.3737	1.0161	0.3576	1.0542	0.9873	0.0669	2	3	1.7	2.1	2.6	1.7
Zostera	2	3	3	1.0756	0.9441	0.1315	0.9584	0.9487	0.0097	1	1.9	2.2
Zostera	2	3	4			0			0
Zostera	2	3	5			0			0
Zostera	2	3	6	1.0984	0.9797	0.1187	1.121	1.04	0.081	0	2.8	3.4	2.4	2.2	2.2
Zostera	2	3	7	1.6553	1.0328	0.6225	0.9816	0.9349	0.0467	1	2.2	2.8	1.8	2.2	2.2
Zostera	2	3	8	2.4547	0.9949	1.4598	1.0811	1.0437	0.0374	4	3.2	3.7	2.1	2	2.1
Zostera	2	3	9	1.6049	1.0153	0.5896	1.1337	1.0116	0.1221	4	2.4	1.8	2.6	2	1.8
Zostera	2	3	10			0			0
Zostera	2	4	1			0			0
Zostera	2	4	2			0			0
Zostera	2	4	3			0			0
Zostera	2	4	4	0.9969	0.8946	0.1023	1.0242	1.0104	0.0138	1	2.5	2	1.9	1.9	2.2	Duplicate core below: 0.0763, above: 0.0 (no blades), stems: 0
Zostera	2	4	5	0.9525	0.9378	0.0147			0	0						4-5 had only roots
Zostera	2	4	6	1.3305	1.0472	0.2833	1.4357	1.4291	0.0066	0	1.4	1.8				4-6 had only 2 blades
Zostera	2	4	7	1.3107	0.983	0.3277	0.9692	0.9463	0.0229	3	3	2.4	2.8	2.8	2.7	Duplicate core below: 0.1079, above: 0.0053, stems: 0, 5 blades: 2.4 (only 1 blade)
Zostera	2	4	8	1.3232	0.9594	0.3638	1.1816	0.9582	0.2234	3	3.2	2.2	2.4	2.7	2.2
Zostera	2	4	9			0			0
Zostera	2	4	10			0			0
Zostera	2	5	1	1.1542	1.039	0.1152	0.9932	0.9883	0.0049	0	2.1	2.3				Duplicate core below: 0.3342, above: 0.0078, stems: 2, 5 blades: 1, 1.6 (2 blades)
Zostera	2	5	2			0			0
Zostera	2	5	3	2.0762	1.4409	0.6353	1.0144	0.9627	0.0517	4	2.7	2	2.1	2.7	1.7
Zostera	2	5	4			0			0
Zostera	2	5	5	1.5699	0.9671	0.6028	1.2738	1.0416	0.2322	6	1.8	3.5	2.7	1.7	1.6
Zostera	2	5	6	2.5385	1.4655	1.073	1.0175	0.9836	0.0339	1	1.6	2.1	2	1.1		5-6 had only 4 blades
Zostera	2	5	7	1.7162	1.0071	0.7091	1.4866	1.401	0.0856	5	2.1	2.2	3.2	2.4	2.9
Zostera	2	5	8			0			0
Zostera	2	5	9	1.4307	0.9656	0.4651	0.9754	0.9512	0.0242	3	1.9	2.2	1.9	1.6		5-9 had only 4 blades
Zostera	2	5	10			0			0
Zostera	2	6	1			0			0
Zostera	2	6	2			0			0
Zostera	2	6	3			0			0
Zostera	2	6	4	2.0108	1.0244	0.9864	1.0869	0.9947	0.0922	4	3.8	3.2	1.8	2.8	2.8
Zostera	2	6	5	1.8472	0.9559	0.8913	1.1709	0.9904	0.1805	10	2.4	2.1	2	2.3	2.4	Duplicate core below: 0.9846, above: 0.0794, stems: 9, 5 blades: 1.8, 2.9, 2.8, 1.7, 3.1
Zostera	2	6	6	2.5208	1.0235	1.4973	1.1382	0.9916	0.1466	9	1.4	2.5	2.1	2	1.7
Zostera	2	6	7			0			0
Zostera	2	6	8			0			0
Zostera	2	6	9	1.897	0.9864	0.9106	1.0329	0.944	0.0889	7	2.8	1.7	2.1	2.1	2.3
Zostera	2	6	10	1.1802	0.9796	0.2006	1.0642	1.0532	0.011	0	3	2.3	1.6			6-10 had only3 blades
Zostera	2	7	1			0			0
Zostera	2	7	2			0			0
Zostera	2	7	3			0			0
Zostera	2	7	4			0			0
Zostera	2	7	5	1.2897	0.9739	0.3158	1.5567	1.4585	0.0982	4	2.3	1.7	1.6	1.8	1.9
Zostera	2	7	6			0			0
Zostera	2	7	7			0			0
Zostera	2	7	8			0			0
Zostera	2	7	9			0			0
Zostera	2	7	10			0			0
Zostera	2	8	1			0			0
Zostera	2	8	2			0			0
Zostera	2	8	3			0			0
Zostera	2	8	4			0			0
Zostera	2	8	5			0			0
Zostera	2	8	6	1.9813	1.3962	0.5851	1.1319	0.9798	0.1521	0	3.5	3	2.3	3.2	3.9
Zostera	2	8	7	2.1627	0.9109	1.2518	1.7661	1.3799	0.3862	5	2.5	3.5	2.1	1.7	1.5
Zostera	2	8	8	2.1479	0.9465	1.2014	1.3422	0.9662	0.376	6	1.9	1.7	2	3.1	3.2
Zostera	2	8	9			0			0
Zostera	2	8	10			0			0
Zostera	2	9	1			0			0
Zostera	2	9	2	1.7627	1.0254	0.7373	0.9951	0.9602	0.0349	1	3.6	2.2	2.6	2.6	1.6
Zostera	2	9	3	1.9472	1.3717	0.5755	1.9534	1.455	0.4984	5	2.8	2.9	3.4	2.7	2.3
Zostera	2	9	4	2.1119	1.384	0.7279	1.1353	1.0024	0.1329	2	4.1	2.9	3.5	3.7	1.9
Zostera	2	9	5	2.8299	1.0855	1.7444	1.2655	1.0105	0.255	7	3.8	2.9	2.2	3.9	2.8
Zostera	2	9	6	2.6026	0.9487	1.6539	2.0183	1.3417	0.6766	13	3.5	3	3	3.4	3.5	Duplicate core below: 1.4751, above: 0.2582, stems: 1, 5 blades: 2.4, 1.6, 3.4, 3.2, 3.3
Zostera	2	9	7			0			0
Zostera	2	9	8	2.4216	1.019	1.4026	1.9621	1.4641	0.498	4	3.4	2.6	2.7	1.9	3
Zostera	2	9	9	1.7779	1.0471	0.7308	1.8378	1.4809	0.3569	5	4.6	2.4	3.8	3.4	4.1
Zostera	2	9	10			0			0
Zostera	2	10	1			0			0
Zostera	2	10	2			0			0
Zostera	2	10	3			0			0
Zostera	2	10	4			0			0
Zostera	2	10	5			0			0
Zostera	2	10	6			0			0
Zostera	2	10	7			0			0
Zostera	2	10	8			0			0
Zostera	2	10	9			0			0
Zostera	2	10	10	0.9602	0.9518	0.0084	0.9641	0.9552	0.0089	0	1.2	1.4				10-10 had only 2 blades
Zostera	2	11	1	1.6211	1.437	0.1841	1.0253	1.0118	0.0135	1	2	1.8	1.7			11-1 had only 3 blades
Zostera	2	11	2			0			0
Zostera	2	11	3			0			0
Zostera	2	11	4	1.8015	1.4317	0.3698	1.4867	1.4828	0.0039	1	1.7	0.8				11-4 had only 2 blades
Zostera	2	11	5	1.113	1.0173	0.0957	0.9297	0.9268	0.0029	0	0.9	1.4	1.1			11-5 had only 3 blades
Zostera	2	11	6	1.1762	0.9735	0.2027	0.9553	0.9422	0.0131	1	2	1.8	1.8	1.7	1.2
Zostera	2	11	7	1.4229	0.9864	0.4365			0	0						11-7 had no blades
Zostera	2	11	8	0.9432	0.9399	0.0033			0	0						11-8 had no blades, Duplicate core below: 0 (no roots), above: 0.0007, stems: 0, 5 blades: 1.4 (only 1 blade)
Zostera	2	11	9			0			0
Zostera	2	11	10			0			0
Zostera	2	12	1			0			0
Zostera	2	12	2			0			0
Zostera	2	12	3	1.014	0.9586	0.0554	0.9029	0.9004	0.0025	1	0.9	0.9				12-3 had only 2 blades
Zostera	2	12	4			0			0
Zostera	2	12	5			0			0
Zostera	2	12	6			0			0
Zostera	2	12	7	1.0761	0.954	0.1221	0.9479	0.9377	0.0102	2	1.7	1.5	1.5	1.1		12-7 had only 4 blades
Zostera	2	12	8	1.051	1.0102	0.0408	1.0344	1.0306	0.0038	1	1.1	0.8				12-8 had only 2 blades
Zostera	2	12	9	0.9848	0.9799	0.0049	0.9731	0.9699	0.0032	1	1.4	1.3	1.1			12-9 had only 3 blades
Zostera	2	12	10			0			0
Zostera	3	1	1			0			0
Zostera	3	1	2			0			0
Zostera	3	1	3			0			0
Zostera	3	1	4	0.8343	0.6623	0.172	0.8376	0.6682	0.1694	9	2.2	1.8	0.7	0.9	1.4
Zostera	3	1	5			0			0
Zostera	3	1	6			0			0
Zostera	3	1	7	0.7189	0.6676	0.0513	0.6963	0.6849	0.0114	2	1.9	2.4	1.5	1.5	1.7
Zostera	3	1	8	1.3642	0.6831	0.6811	0.7988	0.6757	0.1231	8	2.1	2.1	2.9	1.8	1.9
Zostera	3	1	9			0			0
Zostera	3	1	10	1.2456	0.6638	0.5818	0.7565	0.6524	0.1041	8	2	2.3	1.7	1.8	2.4
Zostera	3	2	1			0			0
Zostera	3	2	2			0			0
Zostera	3	2	3	1.3263	0.6699	0.6564	0.9636	0.6459	0.3177	29	2	2.2	1.2	1.9	2.2
Zostera	3	2	4			0			0
Zostera	3	2	5			0			0
Zostera	3	2	6			0			0
Zostera	3	2	7			0			0
Zostera	3	2	8			0			0
Zostera	3	2	9			0			0
Zostera	3	2	10			0			0
Zostera	3	3	1			0			0
Zostera	3	3	2			0			0
Zostera	3	3	3			0			0
Zostera	3	3	4			0			0
Zostera	3	3	5			0			0
Zostera	3	3	6			0			0
Zostera	3	3	7			0			0
Zostera	3	3	8	1.7087	1.4043	0.3044	0.6909	0.6796	0.0113	1	1.8	1.9	0.9	1.3	1.5
Zostera	3	3	9	1.2762	0.6856	0.5906	0.6853	0.6697	0.0156	3	1.5	1.6	1.3	1.8	1.9
Zostera	3	3	10			0			0
Zostera	3	4	1			0			0
Zostera	3	4	2			0			0
Zostera	3	4	3			0			0
Zostera	3	4	4			0			0
Zostera	3	4	5			0			0
Zostera	3	4	6			0			0
Zostera	3	4	7			0			0
Zostera	3	4	8			0			0
Zostera	3	4	9	0.76	0.6521	0.1079	0.68	0.6592	0.0208	4	2.5	1.3	0.7	0.9	1.8	Duplicate below: 0.0157, above: 0.0167, stems: 2, 5 blades: 1.9, 1.2, 1.2, 1.3, 1.3
Zostera	3	4	10			0			0
Zostera	3	5	1			0			0
Zostera	3	5	2			0			0
Zostera	3	5	3			0			0
Zostera	3	5	4	0.9497	0.6923	0.2574	0.6827	0.6763	0.0064	0	2					5-4 had only 1 blade
Zostera	3	5	5	0.8853	0.6596	0.2257			0	0						5-5 had no blades
Zostera	3	5	6			0			0
Zostera	3	5	7			0			0
Zostera	3	5	8			0			0
Zostera	3	5	9			0			0
Zostera	3	5	10			0			0
Zostera	3	6	1			0			0
Zostera	3	6	2			0			0
Zostera	3	6	3			0			0
Zostera	3	6	4			0			0
Zostera	3	6	5			0			0
Zostera	3	6	6			0			0
Zostera	3	6	7	0.8645	0.7021	0.1624	0.6519	0.6491	0.0028	0	1.2	1.6	1.2	1.6		6-7 had only 4 blades
Zostera	3	6	8			0			0
Zostera	3	6	9			0			0
Zostera	3	6	10			0			0
Zostera	3	7	1	1.3469	0.6868	0.6601	0.7425	0.6726	0.0699	5	1.5	1.2	1.6	2.8	1.5
Zostera	3	7	2			0			0
Zostera	3	7	3			0			0
Zostera	3	7	4			0			0
Zostera	3	7	5	0.9376	0.6553	0.2823	0.8599	0.6542	0.2057	6	2.4	1.6	1.5	1.8	2
Zostera	3	7	6			0			0
Zostera	3	7	7			0			0
Zostera	3	7	8			0			0
Zostera	3	7	9			0			0
Zostera	3	7	10			0			0
Zostera	3	8	1			0			0
Zostera	3	8	2			0			0
Zostera	3	8	3			0			0
Zostera	3	8	4			0			0
Zostera	3	8	5			0			0
Zostera	3	8	6	1.6418	0.6834	0.9584	0.6706	0.6593	0.0113	0	2.1	2.6	2.9	2.1	2.3
Zostera	3	8	7	1.3019	0.6754	0.6265	0.6876	0.6768	0.0108	1	1.6	2.6	2.5	4.4		8-8 had only 4 blades
Zostera	3	8	8	1.1887	0.6668	0.5219	0.9315	0.6711	0.2604	6	1.9	2.7	2.8	1.7	1.5
Zostera	3	8	9			0			0
Zostera	3	8	10			0			0
Zostera	3	9	1			0			0
Zostera	3	9	2	1.2491	0.6801	0.569	0.6728	0.6616	0.0112	0	2.4					9-2 had only 1 blade
Zostera	3	9	3	1.6363	0.6821	0.9542	0.8973	0.6694	0.2279	5	3.4	1.6	2.4	2	3.3
Zostera	3	9	4	1.7073	0.685	1.0223	0.8202	0.6683	0.1519	1	2.8	2	2.4	2.5	2.3
Zostera	3	9	5	2.29	0.6543	1.6357	0.8975	0.6649	0.2326	12	2	3.1	2.3	2.3	2.6	Duplicate core below: 0.6805, above: 0.1374, stems: 3, 5 blades: 3.0, 2.9, 3.6, 1.4, 1.2
Zostera	3	9	6	1.7807	0.6699	1.1108	0.8119	0.6698	0.1421	3	1.8	3.2	2.4	2.1	1.6	Duplicate core below: 1.1564, above: 0.3860, stems: 7, 5 blades: 1.4, 3.5, 2.0, 2.8, 1.3
Zostera	3	9	7			0			0
Zostera	3	9	8	1.7888	0.6797	1.1091	0.7188	0.6515	0.0673	2	2	2.1	2.4	2.7	2.6
Zostera	3	9	9	1.0649	0.6838	0.3811	0.9477	0.6467	0.301	4	3.4	3.2	2.7	2.4	1.6
Zostera	3	9	10			0			0
Zostera	3	10	1			0			0
Zostera	3	10	2			0			0
Zostera	3	10	3			0			0
Zostera	3	10	4			0			0
Zostera	3	10	5			0			0
Zostera	3	10	6	0.9713	0.6608	0.3105			0	0						10-6 had no blades
Zostera	3	10	7			0			0
Zostera	3	10	8	1.1563	0.7092	0.4471	0.6633	0.6598	0.0035	1	0.9	1.1	1			10-8 had only 3 blades
Zostera	3	10	9			0			0
Zostera	3	10	10			0			0
Zostera	3	11	1	1.1014	0.6539	0.4475	0.6674	0.6672	0.0002	0	1.5					11-1 had only 1 blade
Zostera	3	11	2			0			0
Zostera	3	11	3	0.8736	0.665	0.2086	0.6694	0.6579	0.0115	0	1.6	1.7	1.5	1.5		11-3 had only 4 blades
Zostera	3	11	4	0.8633	0.6571	0.2062	0.6783	0.6706	0.0077	0	1.7	1.8	0.9			11-4 had only 3 blades
Zostera	3	11	5	0.7473	0.649	0.0983	0.9718	0.9377	0.0341	0	1.3	1.1	1.2	1.6	1.2	Duplicate core below: 0.2584, above: 0.0089, stems: 1, 5 blades: 1.0, 0.6, 1.6, 2.1, 1.3
Zostera	3	11	6			0			0
Zostera	3	11	7	1.0659	0.6619	0.404	0.6523	0.6469	0.0054	1	0.9	0.7	1.4	1.5		11-7 had only 4 blades
Zostera	3	11	8	1.0092	0.6696	0.3396			0	0						11-8 had no blades
Zostera	3	11	9			0			0
Zostera	3	11	10			0			0
Zostera	3	12	1			0			0
Zostera	3	12	2			0			0
Zostera	3	12	3			0			0
Zostera	3	12	4			0			0
Zostera	3	12	5			0			0
Zostera	3	12	6			0			0
Zostera	3	12	7			0			0
Zostera	3	12	8	1.1259	0.6837	0.4422	0.6786	0.6639	0.0147	1	1.2	1.4	1.6	1	1.5
Zostera	3	12	9			0			0
Zostera	3	12	10	0.9739	0.672	0.3019	0.6672	0.6611	0.0061	2	1	0.8	0.9	0.9		12-10 had only 4 blades
Ruppia	1	10	1			0			0
Ruppia	1	10	2			0	0.9107	0.9069	0.0038	0						10-2 had only blades
Ruppia	1	10	3			0			0
Ruppia	1	10	4	1.4334	1.4056	0.0278	0.9667	0.9628	0.0039	0						10-4 had blades, roots but no stems
Ruppia	1	10	5	1.1506	0.9294	0.2212	1.0128	0.9349	0.0779	26
Ruppia	1	10	6	1.1186	0.9638	0.1548	1.0203	0.9353	0.085	12						Duplicate core below: 0.0621, above: 0.0547, stems: 10
Ruppia	1	10	7			0			0
Ruppia	1	10	8	1.067	0.9546	0.1124	1.5049	1.4175	0.0874	36
Ruppia	1	10	9			0			0
Ruppia	1	10	10	1.5167	1.3954	0.1213	1.071	0.9484	0.1226	34
Ruppia	1	11	1	1.6833	1.4895	0.1938	1.5131	1.3644	0.1487	54
Ruppia	1	11	2	1.7086	1.5038	0.2048	1.5529	1.4336	0.1193	26
Ruppia	1	11	3	1.5841	1.3469	0.2372	1.6245	1.4875	0.137	37
Ruppia	1	11	4	1.1566	0.9356	0.221	1.6513	1.4748	0.1765	65						Duplicate core below: 0.2739, above: 0.2613, stems: 112
Ruppia	1	11	5	1.2414	0.9396	0.3018	1.1039	0.9559	0.148	65
Ruppia	1	11	6	1.0241	0.9227	0.1014	1.0916	0.979	0.1126	29
Ruppia	1	11	7	1.8616	1.4066	0.455	1.1779	0.9527	0.2252	45
Ruppia	1	11	8	1.6155	1.4053	0.2102	1.0744	0.9573	0.1171	33						Duplicate core below: 0.2328, above: 0.1445, stems: 73
Ruppia	1	11	9	1.34	1.2976	0.0424	0.9708	0.947	0.0238	14
Ruppia	1	11	10			0			0
Ruppia	1	12	1			0			0
Ruppia	1	12	2			0			0
Ruppia	1	12	3	0.9256	0.9148	0.0108	0.9351	0.9253	0.0098	1
Ruppia	1	12	4			0			0
Ruppia	1	12	5			0			0
Ruppia	1	12	6			0			0
Ruppia	1	12	7	1.0509	0.9269	0.124	1.4514	1.3915	0.0599	13
Ruppia	1	12	8	1.5302	1.4059	0.1243	1.5001	1.4122	0.0879	20						Duplicate core below: 0.1768, above: 0.0702, stems 24
Ruppia	1	12	9	1.1286	0.9564	0.1722	1.0712	0.9598	0.1114	53
Ruppia	1	12	10	1.4841	1.4163	0.0678	1.1236	0.9688	0.1548	29
Ruppia	2	10	1			0			0
Ruppia	2	10	2			0			0
Ruppia	2	10	3			0			0
Ruppia	2	10	4			0			0
Ruppia	2	10	5			0			0
Ruppia	2	10	6			0			0
Ruppia	2	10	7			0			0
Ruppia	2	10	8			0			0
Ruppia	2	10	9			0			0
Ruppia	2	10	10	1.1431	0.9461	0.197	1.1802	0.9329	0.2473	57
Ruppia	2	11	1	1.0754	0.9645	0.1109	1.198	1.0569	0.1411	22
Ruppia	2	11	2	1.1807	0.9789	0.2018	0.9295	0.9269	0.0026	22
Ruppia	2	11	3	1.3382	0.9793	0.3589	1.0482	0.9436	0.1046	39
Ruppia	2	11	4	1.6956	1.413	0.2826	1.2085	0.9885	0.22	47
Ruppia	2	11	5	1.4473	0.9414	0.5059	1.4658	1.0756	0.3902	114
Ruppia	2	11	6	1.2618	1.042	0.2198	1.2578	1.0255	0.2323	62
Ruppia	2	11	7	1.4532	1.4189	0.0343	1.0344	1.0077	0.0267	8
Ruppia	2	11	8	1.4574	1.3094	0.148	1.042	0.9669	0.0751	23						Duplicate core below: 0.2338, above: 0.1487, stems: 40
Ruppia	2	11	9	1.0469	0.9508	0.0961	1.1213	0.9787	0.1426	21
Ruppia	2	11	10			0			0
Ruppia	2	12	1			0			0
Ruppia	2	12	2			0			0
Ruppia	2	12	3	1.1793	1.0113	0.168	1.0427	0.9517	0.091	33
Ruppia	2	12	4			0			0
Ruppia	2	12	5			0			0
Ruppia	2	12	6			0			0
Ruppia	2	12	7	1.258	0.9989	0.2591	1.0439	0.9378	0.1061	30
Ruppia	2	12	8	1.0759	0.9265	0.1494	1.1373	1.0231	0.1142	42
Ruppia	2	12	9	1.7161	1.4271	0.289	1.5321	1.4386	0.0935	60
Ruppia	2	12	10	1.5824	1.4604	0.122	1.1026	0.9885	0.1141	28
Ruppia	3	10	1			0			0
Ruppia	3	10	2			0			0
Ruppia	3	10	3			0			0
Ruppia	3	10	4			0			0
Ruppia	3	10	5			0			0
Ruppia	3	10	6	0.706	0.6942	0.0118	0.6745	0.6651	0.0094	2
Ruppia	3	10	7			0			0
Ruppia	3	10	8	0.7128	0.6404	0.0724	0.6725	0.6647	0.0078	6
Ruppia	3	10	9			0			0
Ruppia	3	10	10	0.6752	0.6415	0.0337	0.669	0.6623	0.0067	7
Ruppia	3	11	1	0.7205	0.6541	0.0664	0.7245	0.6907	0.0338	7
Ruppia	3	11	2			0			0
Ruppia	3	11	3	0.6729	0.6523	0.0206	0.7005	0.6737	0.0268	9
Ruppia	3	11	4	0.8549	0.6741	0.1808	0.7449	0.6869	0.058	28
Ruppia	3	11	5	0.826	0.6667	0.1593	0.7553	0.6512	0.1041	34						Duplicate core below: 0.2933, above: 0.1234, stems: 34
Ruppia	3	11	6			0			0
Ruppia	3	11	7	0.7332	0.6545	0.0787	0.6863	0.6558	0.0305	16
Ruppia	3	11	8	0.7709	0.6569	0.114	0.7114	0.6415	0.0699	13
Ruppia	3	11	9			0			0
Ruppia	3	11	10			0			0
Ruppia	3	12	1			0			0
Ruppia	3	12	2			0			0
Ruppia	3	12	3			0			0
Ruppia	3	12	4			0			0
Ruppia	3	12	5			0			0
Ruppia	3	12	6			0			0
Ruppia	3	12	7			0			0
Ruppia	3	12	8	0.9249	0.6629	0.262	1.0876	1.023	0.0646	23
Ruppia	3	12	9	0.7764	0.6771	0.0993	0.752	0.6763	0.0757	17
Ruppia	3	12	10	0.7841	0.6954	0.0887	0.7156	0.6889	0.0267	6

## Sheet: epiphyte biomass
							Vis Est			Biomass
Processing Date	Sample Period	Transect	Station	Blade	L	W	A	B	Comments	Epiphyte	Blade
					mm	mm	%	%		Sample	Sample	Notes
2010-06-22	1	1	3	1	208	4.1	25	5	Brown slime	0.0322	0.026
2010-06-22	1	1	3	2	191	3.5	0	0		0.0001	0.0202
2010-06-22	1	1	3	3	269	3.8	5	5	Brown filamentous algae	0.0051	0.0306
2010-06-22	1	1	3	4	196	4.3	5	10	Brown slime, worm casing	0.007	0.0261
2010-06-22	1	1	3	5	263	4	5	5	Worm casing, skeleton shrimp	0.0038	0.0287
2010-06-22	1	1	4	1	303	4.5	0	0		0.0003	0.0508
2010-06-22	1	1	4	2	287	4.6	0	0		0.0001	0.0567
2010-06-22	1	1	4	3	310	4.3	0	0		0.0006	0.0505
2010-06-22	1	1	4	4	332	4.4	0	0		0.0001	0.0528
2010-06-22	1	1	4	5	304	4.2	0	0		0.0005	0.0544
2010-06-22	1	1	7	1	269	4.1	0	0		0.0004	0.0422
2010-06-22	1	1	7	2	375	3.2	0	0		0.0002	0.0424
2010-06-22	1	1	7	3	336	4.2	5	5	A: 1 Barnacle; B: 1 Barnacle	0.0024	0.0551
2010-06-22	1	1	7	4	304	4	5	5	Brown slime	0.0004	0.0402
2010-06-22	1	1	7	5	280	4.2	0	0		0	0.04
2010-06-17	1	1	9	1	591	4.9	90	90	Brown slime, red filmanetous algae, worm	0.0846	0.141
2010-06-17	1	1	9	2	270	3.5	5	10	Brown slime.	0.0011	0.0339
2010-06-17	1	1	9	3	391	4.1	5	5	Brown slime	0.0005	0.0666
2010-06-17	1	1	9	4	610	5	40	45	Brown slime, worm	0.0079	0.1274
2010-06-17	1	1	9	5	469	4.9	60	60	Brown slime, 2 worms, red filamentous algae, ulva burrow	0.0495	0.0999
2010-06-22	1	1	10	1	330	3.4	5	5	Brown slime	0.0005	0.0368
2010-06-22	1	1	10	2	386	4	10	5	Barnacle A, B; brown slime	0.0053	0.0546
2010-06-22	1	1	10	3	339	3.6	15	10	Barnacle A, B; brown slime, Bryozoan A, red filamentous algae	0.0041	0.0472
2010-06-22	1	1	10	4	343	4.8	10	5	Barnacle A; brown slime	0.0018	0.063
2010-06-22	1	1	10	5	335	4.7	15	10	Barnacles A&B; Brown slime	0.0043	0.0606
2010-06-17	1	2	2	1	150	3.4	10	10	Brown slime	0.0008	0.0153
2010-06-17	1	2	2	2	114	3.8	5	5	Brown slime	0.0005	0.0103
2010-06-17	1	2	2	3					no blade
2010-06-17	1	2	2	4					no blade
2010-06-17	1	2	2	5					no blade
2010-06-22	1	2	3	1	147	2.8	10	0	Brown filamentous algae	0.0049	0.0154
2010-06-22	1	2	3	2	154	2.7	0	0		0.0005	0.0121
2010-06-22	1	2	3	3	153	2.3	5	5	Brown slime	0.0009	0.0102
2010-06-22	1	2	3	4	111	2.7	5	5	Brown slime	0.0006	0.0106
2010-06-22	1	2	3	5	174	3.2	5	5	Brown slime, brown filamentous algae	0.0012	0.0156
2010-06-22	1	2	5	1	344	3.3	5	5	Orange tunicate, brown slime	0.0001	0.0399
2010-06-22	1	2	5	2	342	3.7	5	5	brown slime, gold star tunicate A	0.0006	0.0451
2010-06-22	1	2	5	3	334	4	10	5	brown slime, gold star tunicate, barnacle A	0.0015	0.0441
2010-06-22	1	2	5	4	367	4.4	10	5	orange tunicate A, brown slime	0.0007	0.0507
2010-06-22	1	2	5	5	334	3.2	25	20	Orange tunicate A, gold star tunicate AB, brown slime, Barnacle A	0.0169	0.0447
2010-06-17	1	3	2	1	212	2.5	5	5	Brown slime	0.0002	0.0206
2010-06-17	1	3	2	2	209	2.8	5	5	Brown slime	0.0005	0.0211
2010-06-17	1	3	2	3	190	2.8	10	5	Brown slime, red filamentous algae	0.0059	0.0148
2010-06-17	1	3	2	4	203	3	10	10	red filamentous algae, worm	0.0135	0.0271
2010-06-17	1	3	2	5	183	2.7	5	5	Brown slime	0.0009	0.017
2010-06-22	1	3	3	1	246	3	5	5	Brown slime	0.0007	0.0276
2010-06-22	1	3	3	2	197	2.9	0	0		0.0005	0.0183
2010-06-22	1	3	3	3	327	4.7	5	0	Orange sheath tunicate A	0.0011	0.0541
2010-06-22	1	3	3	4	331	4.7	5	5	Brown slime	0.006	0.0483
2010-06-22	1	3	3	5	237	2.7	10	10	Brown slime, red filamentous algae	0.0022	0.0246
2010-06-22	1	3	4	1	153	3.1	50	50	Orange sheath tunicate	0.0196	0.0118
2010-06-22	1	3	4	2	201	3.5	5	5	brown slime	0.0007	0.0191
2010-06-22	1	3	4	3	119	1.9	0	0		0	0.0062
2010-06-22	1	3	4	4	124	3.3	0	0	No epiphyte sample		0.0104
2010-06-22	1	3	4	5	168	2.6	0	0		0.0008	0.0152
2010-06-22	1	3	5	1	294	4	65	65	lots of red filamentous algae, brown slime, worm + casing	0.0553	0.029
2010-06-22	1	3	5	2	268	3.2	10	10	Brown slime, red filamentous algae	0.0023	0.0178
2010-06-22	1	3	5	3	288	3.9	45	45	red filamentous algae, brown slime	0.0282	0.0291
2010-06-22	1	3	5	4	307	3.7	25	30	red filamentous algae, brown slime, orange sheath tunicate	0.0032	0.0283
2010-06-22	1	3	5	5	257	3.7	10	5	red filmanetous algae, brown slime	0.0017	0.0196
2010-06-22	1	3	6	1	239	3.9	20	25	red filamentous algae, orange sheath tunicate, brown slime	0.0053	0.029
2010-06-22	1	3	6	2	225	4	5	5	brown slime, red filamentous algae	0.0005	0.0262
2010-06-22	1	3	6	3	117	3.5	0	0	nothing		0.0125
2010-06-22	1	3	6	4	222	3.4	20	15	red filamentous algae, brown slime	0.0107	0.0241
2010-06-22	1	3	6	5					no blade
2010-06-22	1	3	7	1	310	4.1	50	25	Brown slime AB, bryozoans A, red filamentous algae B	0.0189	0.0363
2010-06-22	1	3	7	2	273	2.8	5	0	Orange sheath tunicate A	0.0021	0.0237
2010-06-22	1	3	7	3	322	3.8	5	5	red filamentous algae	0.0057	0.0358
2010-06-22	1	3	7	4	334	4.1	10	5	Brown filamentous algae A, 3 barnacles A, brown filamentous algae B	0.0085	0.0476
2010-06-22	1	3	7	5	301	3.7	0	0		0.0006	0.0357
2010-06-22	1	3	8	1	300	3.7	10	5	brown slime, barnacle A	0.0001	0.0433
2010-06-22	1	3	8	2	290	3.4	5	5	brown slime	0.001	0.0322
2010-06-22	1	3	8	3	312	3.7	20	25	gold star A, worm A, brown slime, bryozoans A	0.0214	0.0345
2010-06-22	1	3	8	4	332	3.8	10	10	Brown slime	0.003	0.0458
2010-06-22	1	3	8	5	253	3.6	50	50	Green algae, dead eel grass, red filamentous algae, bryozoans, orange sheath tunicate	0.0503	0.0247
2010-06-22	1	3	9	1	232	3.5	0	0		0.0002	0.0151
2010-06-22	1	3	9	2	243	3.4	5	5	Brown slime, orange sheath tunicate	0.002	0.0301
2010-06-22	1	3	9	3	276	2.8	5	0	orange sheath tunicate	0.0014	0.0228
2010-06-22	1	3	9	4	302	3.9	0	0		0.0007	0.0403
2010-06-22	1	3	9	5	296	4	50	10	Polychaete worm A, red filamentous algae AB, brown slime AB	0.0206	0.0398
2010-06-16	1	4	1	1	36	2.2	0	0	no epiphytes		0.0014
2010-06-16	1	4	1	2	181	2.8	20	25	Brown slime and brown filamentous algae	0.0056	0.0132
2010-06-16	1	4	1	3	31	3.3	0	0	no epiphytes		0.0018
2010-06-16	1	4	1	4	210	3.4	0	5	Brown filamentous algae	0.0004	0.0183
2010-06-16	1	4	1	5	138	3.4	0	0		0	0.012
2010-06-17	1	4	2	1	227	2.4	15	10	red filamentous algae	0.0081	0.0172
2010-06-17	1	4	2	2	206	2.7	0	0		0.0001	0.0216
2010-06-17	1	4	2	3	251	3.1	0	0		0	0.0243
2010-06-17	1	4	2	4	136	2.5	0	0		0.0001	0.0103
2010-06-17	1	4	2	5	103	2.2	5	0	red filamentous algae	0.0002	0.0065
2010-06-16	1	4	3	1	163	2.2	70	20	reddish brownish algae	0.003	0.0126
2010-06-16	1	4	3	2	204	2.3	30	5	reddish brownish algae	0.001	0.0174
2010-06-16	1	4	3	3	217	3	5	5	reddish brownish algae	0.0001	0.0283
2010-06-16	1	4	3	4	222	3.1	15	20	reddish brownish algae	0.002	0.0226
2010-06-16	1	4	3	5	202	2.8	5	5	reddish brownish algae	0.0001	0.0187
2010-06-17	1	4	4	1	222	3.3	5	5	Brown slime	0.0002	0.0301
2010-06-17	1	4	4	2	268	3.1	20	30	brown slime, red filamentous algae, bryozoan B	0.01	0.0357
2010-06-17	1	4	4	3	234	3.4	10	5	Brown slime	0.0003	0.0323
2010-06-17	1	4	4	4	229	3.1	20	20	orange sheath tunicate A, brown slime, red filamentous	0.0012	0.0305
2010-06-17	1	4	4	5	357	4.2	35	40	worm A, brown slime, red filamentous algae, bryozoan	0.0183	0.0684
2010-06-16	1	4	5	1	244	3.3	5	5	Brown slime	0.0007	0.0291
2010-06-16	1	4	5	2	179	2.7	5	5	Brown slime	0.0001	0.02
2010-06-16	1	4	5	3	161	2.5	5	5	Brown slime	0.0002	0.018
2010-06-16	1	4	5	4	179	2.2	35	35	red filamentous algae and brown slime	0.0018	0.0142
2010-06-16	1	4	5	5	220	2.7	50	50	large clump red filamentous algae with embedded amphipods	0.0278	0.02
2010-06-17	1	4	6	1	216	3.4	30	30	large clume red filamentous algae, orange sheath tunicate	0.0383	0.0299
2010-06-17	1	4	6	2	124	2.6	5	5	red filamentious	0.0006	0.0094
2010-06-17	1	4	6	3	85	2.7	5	5	brown slime	0.0003	0.0068
2010-06-17	1	4	6	4	83	2.8	0	0	no epiphytes		0.0087
2010-06-17	1	4	6	5	74	2.4	0	0	no epiphytes		0.0048
2010-06-17	1	4	7	1	184	2.5	40	55	Brown slime, Bryozoan A, Red filamentous algae B	0.0026	0.0199
2010-06-17	1	4	7	2	198	2.1	80	85	orange sheath tunicate, red filamentous algae, bryozoan, brown slime	0.018	0.0693
2010-06-17	1	4	7	3	206	2.7	5	10	brown slime	0.0002	0.0246
2010-06-17	1	4	7	4	144	1.6	20	30	brown slime, barnacle A, orange sheath tunicate B	0.0012	0.4091
2010-06-17	1	4	7	5	128	2.4	30	40	brown slime, bryozoan, red filamentous algae	0.0019	0.0111
2010-06-16	1	4	8	1	281	4.3	5	5	Orange sheath tunicate	0.0014	0.0561
2010-06-16	1	4	8	2	284	4	5	5	Brown slime	0.0052	0.0467
2010-06-16	1	4	8	3	272	4.3	5	5	Brown slime	0.0029	0.0504
2010-06-16	1	4	8	4	297	4	50	60	Orange sheath tunicate, brown slime, 1 spirorbis A	0.0412	0.0411
2010-06-16	1	4	8	5	290	4.4	60	40	orange sheath tunicate, brown slime	0.044	0.0406
2010-06-16	1	4	9	1	282	4	5	0	Brown slime	0.0009	0.0535
2010-06-16	1	4	9	2	296	4.9	5	0	egg mass-clear	0.0005	0.0627
2010-06-16	1	4	9	3	321	4.4	5	10	orange sheath tunicate	0.0045	0.0582
2010-06-16	1	4	9	4	339	4.3	5	0	orange sheath tunicate, egg mass-black	0.0075	0.0692
2010-06-16	1	4	9	5	337	4.1	15	20	orange sheath tunicate, bryozoans	0.0345	0.0609
2010-06-16	1	4	10	1	205	3.4	0	0	no epiphytes		0.0273
2010-06-16	1	4	10	2	183	3.1	10	10	brown slime	0.0002	0.0236
2010-06-16	1	4	10	3	215	3.5	15	10	brown silme	0.0007	0.0303
2010-06-16	1	4	10	4	186	3.5	5	5	brown slime	0.0002	0.0224
2010-06-16	1	4	10	5	180	3.6	30	30	orange sheath tunicate and brown slime	0.0037	0.0227
2010-06-16	1	5	1	1	322	4	5	5	brown slime	0.0002	0.0511
2010-06-16	1	5	1	2	291	3.1	40	40	brown slime	0.0026	0.0394
2010-06-16	1	5	1	3	335	3.5	5	5	brown slime	0.0001	0.0586
2010-06-16	1	5	1	4	281	3.5	45	45	brown slime	0.0035	0.0383
2010-06-16	1	5	1	5	322	3.8	30	30	brown slime	0.0012	0.0588
2010-06-17	1	5	2	1	309	3.2	20	15	Brown slime, red filamentous algae	0.0023	0.0355
2010-06-17	1	5	2	2	329	3.1	10	10	brown slime	0.0008	0.0435
2010-06-17	1	5	2	3	328	3.4	20	30	Brown slime, red filamentous algae, slipper shell A	0.0036	0.0447
2010-06-17	1	5	2	4	296	3.1	40	50	Brown slime, Bryozoan A, worm casing B	0.0072	0.0338
2010-06-17	1	5	2	5	295	3.2	55	60	Brown slime, red filamentous algae, worm casing	0.0052	0.0291
2010-06-16	1	5	4	1	274	3.3	5	5	Orange sheath tunicate A, brown slime	0.0006	0.0405
2010-06-16	1	5	4	2	303	2.9	20	30	Orange sheath tunicate AB, red filamentous algae, egg mass B	0.0051	0.0449
2010-06-16	1	5	4	3	253	3.6	5	15	orange sheath tunicate AB, brown slime	0.0019	0.0448
2010-06-16	1	5	4	4	293	3.2	20	10	orange sheath tunicate A, red filamentous algae, amphipod A, brown slime	0.0023	0.0399
2010-06-16	1	5	4	5	258	3	40	30	red filamentous algae, orange sheath tunicate, gold star tunicate, brown slime, bryozoans, worm case A	0.015	0.0286
2010-06-16	1	5	5	1	323	4.3	5	0	eggs-clear	0.0006	0.07
2010-06-16	1	5	5	2	269	3.3	0	0		0.0002	0.0394
2010-06-16	1	5	5	3	235	3.5	5	0	orange sheath tunicate, spirorbis 3A 1B	0.0021	0.0299
2010-06-16	1	5	5	4	245	3	5	5	orange sheath tunicate	0.001	0.0345
2010-06-16	1	5	5	5	287	3.8	20	45	orange sheath tunicate, spirorbis 1A 3B	0.0113	0.0485
2010-06-16	1	5	6	1	225	3.1	5	5	Spirorbis A, Filamentous brown algae B	0.0005	0.0232
2010-06-16	1	5	6	2	211	3.1	10	5	Gelatinous ooze A, Filamentous Brown algae B	0.0009	0.0231
2010-06-16	1	5	6	3	135	2.7	0	0		0.0001	0.0112
2010-06-16	1	5	6	4	178	2.8	25	20	brown slime	0.0015	0.0163
2010-06-16	1	5	6	5	205	3	10	0	Filamentous Brown algae	0.0003	0.0228
2010-06-17	1	5	7	1	272	3.9	40	40	spirorbis, orange sheath tunicate, brown slime, bryozoan	0.0092	0.0452
2010-06-17	1	5	7	2	230	3.8	5	5	bryozoan	0.0005	0.0405
2010-06-17	1	5	7	3	269	3.3	5	5	spirorbis AB, brown slime, bryozoan	0.0006	0.0412
2010-06-17	1	5	7	4	267	4.3	5	5	bryozoan, red filamentous algae, brown slime	0.0005	0.0549
2010-06-17	1	5	7	5	275	3.4	15	15	spirorbis, brown slime, red filamentous algae, gold star tunicate	0.0019	0.0552
2010-06-17	1	5	9	1	230	3.9	5	5	Brown slime	0.0003	0.0383
2010-06-17	1	5	9	2	144	2.3	5	0	Brown slime	0.0001	0.0117
2010-06-17	1	5	9	3	233	3.6	5	5	Brown slime	0.0002	0.0342
2010-06-17	1	5	9	4	251	3	5	0	Brown slime	0.0002	0.0267
2010-06-17	1	5	9	5	231	3.6	20	15	orange sheath tunicate, brown slime, gold star tunicate A, bryozoan B	0.002	0.0308
2010-06-16	1	6	2	1	252	3.7	0	0		0	0.0359
2010-06-16	1	6	2	2	324	3.8	5	0	orange sheath tunicate	0.0013	0.0486
2010-06-16	1	6	2	3	255	4.2	0	0		0.0001	0.0382
2010-06-16	1	6	2	4	122	3	15	20	gold star tunicate, brown slime	0.0042	0.0112
2010-06-16	1	6	2	5	96	4	0	0	no epiphyte sample		0.0113
2010-06-16	1	6	3	1	252	3.1	5	5	brown slime	0.0003	0.0317
2010-06-16	1	6	3	2	246	3	5	5	brown slime	0.0004	0.0304
2010-06-16	1	6	3	3	223	2.6	5	5	sm spirorbis A, brown slime	0.0005	0.02
2010-06-16	1	6	3	4	215	2.5	5	5	brown slime	0.0002	0.0176
2010-06-16	1	6	3	5	226	2.7	25	5	orange sheath tunicate, gold star tunicate A	0.0026	0.0231
2010-06-17	1	6	4	1	220	3.1	15	10	Brown slime, spirorbis 5A 1B, worm case A	0.0018	0.032
2010-06-17	1	6	4	2	229	2.8	15	10	brown slime, Spirorbis 1A, orange sheath tunicate B	0.0011	0.0353
2010-06-17	1	6	4	3	233	3.1	5	5	brown slime, spirorbis 1B	0.0002	0.0371
2010-06-17	1	6	4	4	245	2.7	20	25	brown slime, spirorbis 1A 2B, orange sheath tunicate B, egg massB	0.0027	0.034
2010-06-17	1	6	4	5	187	3	5	5	brown slime, worm case A	0.0003	0.0249
2010-06-16	1	6	5	1	224	3.5	15	15	red filamentous algae, brown slime	0.0035	0.0324
2010-06-16	1	6	5	2	254	3.9	5	10	brown slime, spirorbis A	0.0002	0.0483
2010-06-16	1	6	5	3	237	3.9	5	5	spirorbis A, red filamentous algae, brown slime	0.0004	0.0384
2010-06-16	1	6	5	4	230	3.1	5	5	orange sheath tunicate A,	0.0003	0.0283
2010-06-16	1	6	5	5	212	3.4	0	0	no epiphytes		0.0322
2010-06-16	1	6	6	1	235	4	5	5	Brown slime	0	0.038
2010-06-16	1	6	6	2	224	3.8	10	10	brown slime, spirorbis, jelly A	0.0003	0.0358
2010-06-16	1	6	6	3	213	3.9	10	10	spirorbis 5A 10B, brown slime	0.0012	0.0318
2010-06-16	1	6	6	4	183	4	5	5	brown slime	0	0.0249
2010-06-16	1	6	6	5	196	3.4	20	20	spirorbis 4A B2, orange sheath tunicate	0.0045	0.0204
2010-06-17	1	6	7	1	155	2.5	10	5	Brown slime, spirorbis 2A 1B, orange sheath tunicate B	0.0011	0.0189
2010-06-17	1	6	7	2	165	2.5	10	5	brown slime, red filamentous algae, spirorbis 1A	0.0001	0.0194
2010-06-17	1	6	7	3	179	2.7	5	5	brown slime	0.0001	0.0205
2010-06-17	1	6	7	4	175	2.4	10	10	brown slime, orange sheath tunicate A, worm casing A	0.0007	0.018
2010-06-17	1	6	7	5	168	2.8	5	5	brown slime	0	0.0224
2010-06-17	1	6	8	1	236	3.3	10	10	Spirorbis 1A 2B, jelly, brown slime	0.0013	0.0339
2010-06-17	1	6	8	2	212	3	20	20	spirorbis 12A 5B, gold star tunicate A, orange sheath tunicate B	0.0073	0.021
2010-06-17	1	6	8	3	254	3.6	5	5	brown slime	0	0.0288
2010-06-17	1	6	8	4	226	3.6	25	25	spirorbis 6A 6B, red filamentous algae, orange sheath tunicate, brown slime	0.0036	0.0309
2010-06-17	1	6	8	5	228	3.6	15	15	spirorbis 4A 3B, red filamentous algae, brown slime	0.0015	0.0269
2010-06-17	1	6	9	1	224	4.3	15	15	Spirorbis 6A 5B, brown slime, bryozoan	0.0005	0.0344
2010-06-17	1	6	9	2	225	4	5	5	brown slime	0.0001	0.0353
2010-06-17	1	6	9	3	266	3.7	5	5	brown slime	0.0001	0.0374
2010-06-17	1	6	9	4	210	3	30	15	spirorbis 4A 1B, brown slime, bryozoans, red filamentous algae	0.0051	0.0239
2010-06-17	1	6	9	5	203	3.5	10	10	spirorbis 3A 3B, brown slime	0.0004	0.0224
2010-06-17	1	6	10	1	390	3.4	5	5	Bryozoan, brown slime	0.0002	0.0589
2010-06-17	1	6	10	2	375	3.1	30	10	red filamentous algae, worm, orange sheath tunicate, brown slime, dead eel grass blade	0.0193	0.0577
2010-06-17	1	6	10	3	390	3.4	5	5	bryozoan, brown slime, red filamentous algae	0.0007	0.0586
2010-06-17	1	6	10	4	324	3.3	70	70	spirorbis AB, gold star tunicate	0.0444	0.0514
2010-06-17	1	6	10	5	375	2.6	20	20	large clump filamentous algae, bryozoan, brown slime	0.1885	0.0418
2010-06-23	1	7	1	1	202	2.4	0	0	brown slime	0.0004	0.0181
2010-06-23	1	7	1	2	233	3.4	0	0		0	0.0314
2010-06-23	1	7	1	3	222	3.4	0	0	brown slime	0.0001	0.036
2010-06-23	1	7	1	4	292	3.2	0	0	brown slime	0	0.0499
2010-06-23	1	7	1	5	229	4.3	0	0	brown slime	0.0002	0.039
2010-06-23	1	7	2	1	68	2.6	5	5	brown slime, worm casing A	0.0007	0.0184
2010-06-23	1	7	2	2	112	2.7	0	5	brown slime	0	0.011
2010-06-23	1	7	2	3	78	1.8	10	5	brown slime, red filamentous algae	0.0004	0.0107
2010-06-23	1	7	2	4	128	2.1	5	5	brown slime	0	0.0079
2010-06-23	1	7	2	5	126	2.1	10	5	brown slime, worm casing A	0.0027	0.0084
2010-06-23	1	7	4	1	103	2.2	0	5	Brown slime	0	0.0129
2010-06-23	1	7	4	2	107	3.4	5	15	brown slime, red filamentous algae B, worm case B	0.0089	0.0213
2010-06-23	1	7	4	3	161	2.5	5	10	brown slime	0.0001	0.0139
2010-06-23	1	7	4	4	147	3.3	10	5	brown slime, worm casing A	0.0022	0.0183
2010-06-23	1	7	4	5	146	2.6	5	10	brown slime	0.0001	0.0116
2010-06-23	1	8	5	1	125	2.9	75	75	Red filamentous, brown slime	0.0651	0.0132
2010-06-23	1	8	5	2	155	2.5	45	45	Red filamentous	0.0113	0.0173
2010-06-23	1	8	5	3	147	2.5	5	5	Brown slime	0.0014	0.0164
2010-06-23	1	8	5	4	142	2.5	70	70	Red filamentous	0.0466	0.0152
2010-06-23	1	8	5	5	140	2.6	90	90	Red filamentous, brown slime	0.16	0.0142
2010-06-23	1	8	6	1	906	5.1	5	5	Brown slime	0.0022	0.1966
2010-06-23	1	8	6	2	744	4.8	5	5	Brown slime, Spirorbis 1A	0.0012	0.1203
2010-06-23	1	8	6	3	837	3.7	5	5	Orange sheath tunicate, brown slime	0.0027	0.1223
2010-06-23	1	8	6	4	771	5.1	5	5	Brown slime	0.0042	0.1488
2010-06-23	1	8	6	5	875	4.6	5	5	Brown slime	0.0037	0.1615
2010-06-23	1	8	7	1	620	4.7	30	30	Brown slime, spirorbis 18A, 7B	0.0059	0.1147
2010-06-23	1	8	7	2	708	2.6	40	40	Spirorbis 3A, 1B, tunicate sp., Brown slime	0.0043	0.0779
2010-06-23	1	8	7	3	713	5	40	40	Spirorbis 8A, 6B, Brown slime	0.0052	0.1533
2010-06-23	1	8	7	4	734	3.9	15	15	Brown slime	0.0026	0.0573
2010-06-23	1	8	7	5	700	5	35	35	Barnacle 1A, spirorbis 10A, 8B	0.0127	0.1657
2010-06-23	1	8	8	1	679	3.4	5	5	Brown slime	0.0013	0.0882
2010-06-23	1	8	8	2	612	4	5	10	Brown filamentous, brown slime	0.0059	0.1116
2010-06-23	1	8	8	3	512	3.6	15	20	Brown slime	0.0025	0.0705
2010-06-23	1	8	8	4	554	3.7	20	20	Brown slime	0.0032	0.0811
2010-06-23	1	8	8	5	593	3.6	20	20	Brown slime	0.0022	0.0944
2010-06-23	1	8	9	1	331	3	10	10	Brown slime	0.0016	0.0382
2010-06-23	1	8	9	2	483	4.3	5	5	Brown slime	0.0015	0.082
2010-06-23	1	8	9	3	307	2.8	5	5	Brown slime	0.0015	0.0355
2010-06-23	1	8	9	4	366	4	5	10	Brown slime	0.0018	0.0698
2010-06-23	1	8	9	5	394	3.3	5	5	Brown slime	0.0011	0.0516
2010-06-23	1	8	10	1	84	3	0	0	Small amount of brown slime	0	0.0077
2010-06-23	1	8	10	2	161	3	5	5	Brown slime	0.0003	0.0165
2010-06-23	1	8	10	3					No blade
2010-06-23	1	8	10	4					No blade
2010-06-23	1	8	10	5					No blade
2010-06-23	1	9	2	1	451	4.2	10	5	Brown slime, spirorbis 1A	0.0009	0.0882
2010-06-23	1	9	2	2	440	4.1	5	5	brown slime	0.0006	0.0817
2010-06-23	1	9	2	3	350	4.3	0	5	brown slime	0.0006	0.0562
2010-06-23	1	9	2	4	380	4	15	10	brown slime, bryozoan, tunicate A	0.002	0.0771
2010-06-23	1	9	2	5	401	4.2	5	5	Brown slime, spirorbis 1A	0.0002	0.069
2010-06-23	1	9	3	1	415	4.2	0	0	Spirorbis 1A	0.0005	0.0728
2010-06-23	1	9	3	2	486	4.4	0	0		0.001	0.0958
2010-06-23	1	9	3	3	456	4.9	0	0		0.0007	0.0854
2010-06-23	1	9	3	4	367	4.2	0	0		0.0003	0.0706
2010-06-23	1	9	3	5	442	3.9	0	0		0.0002	0.0644
2010-06-23	1	9	4	1	794	3.9	10	15	spirorbis 4B, brown slime	0.002	0.1543
2010-06-23	1	9	4	2	741	3.3	10	15	spirorbis 5A, brown slime	0.0019	0.1086
2010-06-23	1	9	4	3	636	4.1	5	5	brown slime	0.0014	0.1323
2010-06-23	1	9	4	4	697	4.2	5	5	brown slime, spirorbis 1A, orange sheath tunicate B	0.0006	0.1287
2010-06-23	1	9	4	5	722	4.1	5	5	brown slime	0.0005	0.1334
2010-06-23	1	9	5	1	801	5	5	5	spirorbis, gold star tunicate	0.0235	0.2125
2010-06-23	1	9	5	2	588	4.9	5	5	spirorbis, 1 barnacle	0.0056	0.1532
2010-06-23	1	9	5	3	700	5	0	0	spirorbis	0.0007	0.1628
2010-06-23	1	9	5	4	625	5.2	0	0	spirorbis	0.0033	0.1409
2010-06-23	1	9	5	5	605	5.1	15	15	spirorbis, orange sheath tunicate	0.0344	0.1525
2010-06-23	1	9	6	1	810	3.7	10	5	brown slime, spirorbis 5A 2B, tunicate A	0.0029	0.1433
2010-06-23	1	9	6	2	723	4	5	5	brown slime, spirorbis 1A 1B	0.0005	0.134
2010-06-23	1	9	6	3	715	3.1	20	15	brown slime, spirorbis 2A	0.0008	0.0881
2010-06-23	1	9	6	4	709	4	5	15	brown slime, spirorbis 6B	0.0001	0.1179
2010-06-23	1	9	6	5	662	3.5	20	15	brown slime, spirorbis 2A 2B, tunicate	0.0032	0.1026
2010-06-23	1	9	8	1	466	3.9	5	5	Brown slime, spirorbis 9A 3B	0.0018	0.0779
2010-06-23	1	9	8	2	564	4.3	20	30	brown slime, spirorbis 44A 61B	0.0086	0.1045
2010-06-23	1	9	8	3	716	4.4	20	20	brown slime, red filamentous algae, spirorbis 18A 17B, gold sheath tunicate B	0.0086	0.136
2010-06-23	1	9	8	4	573	4.5	5	5	brown slime, spirorbis 8A	0.0008	0.0951
2010-06-23	1	9	8	5	594	4.7	10	10	brown slime, spirorbis 17A 7B	0.0017	0.1111
2010-06-23	1	9	9	1	64	2.2	0	0	no epiphytes		0.0041
2010-06-23	1	9	9	2	339	2.9	0	0		0.0003	0.0452
2010-06-23	1	9	9	3	313	3.9	5	0	red filamentous algae A	0.0022	0.0396
2010-06-23	1	9	9	4	140	3.7	0	0	brown slime	0.0001	0.0379
2010-06-23	1	9	9	5	440	3.4	5	5	red filamentous algae	0.0054	0.0588
2010-06-24	1	10	2	1	390	3.2	70	70	tunicate, spirorbis, brown filamentous algae	0.0689	0.0608
2010-06-24	1	10	2	2	372	2.9	30	30	tunicate, spirorbis	0.0298	0.0476
2010-06-24	1	10	2	3	395	3	50	50	tunicate, spirorbis, blade is 1/2 brown	0.0327	0.0558
2010-06-24	1	10	2	4	384	3.1	50	50	tunicate, spirorbis	0.0242	0.0408
2010-06-24	1	10	2	5	390	3.5	5	10	tunicate, brown slime	0.002	0.0752
2010-06-24	1	10	4	1	239	2.8	15	15	Brown slime	0.0012	0.0233
2010-06-24	1	10	4	2	217	2.7	10	5	Brown slime	0.0004	0.0259
2010-06-24	1	10	4	3	236	2.7	10	5	Brown slime	0.0012	0.0265
2010-06-24	1	10	4	4	197	2.6	5	5	Brown slime	0.0007	0.0226
2010-06-24	1	10	4	5	219	2.6	5	5	Brown slime	0.0005	0.0238
2010-06-24	1	10	5	1	151	2.6	0	0	no epiphytes		0.0142
2010-06-24	1	10	5	2	188	2.7	10	15	brown slime	0.0012	0.0184
2010-06-24	1	10	5	3	218	3.3	5	5	brown slime	0.0004	0.0211
2010-06-24	1	10	5	4	205	2.6	5	5	brown slime	0.0006	0.0182
2010-06-24	1	10	5	5	195	2.5	10	10	brown slime	0.0005	0.0228
2010-06-24	1	10	6	1	133	1.9	5	0	Brown slime	0.0002	0.0104
2010-06-24	1	10	6	2	140	1.9	5	0	Brown slime	0.0001	0.0118
2010-06-24	1	10	6	3	172	2.1	5	5	Brown slime	0.0001	0.0153
2010-06-24	1	10	6	4	165	2	5	5	Brown slime	0.0004	0.0124
2010-06-24	1	10	6	5	154	1.9	10	5	tunicate A, brown slime	0.0003	0.012
2010-06-24	1	10	8	1	174	3.1	5	5	Brown slime	0.0007	0.0199
2010-06-24	1	10	8	2	155	3	5	5	Brown slime	0	0.0162
2010-06-24	1	10	8	3	105	2.7	0	0	no epiphytes		0.011
2010-06-24	1	10	8	4	97	2.8	0	5	Brown slime	0.0002	0.0117
2010-06-24	1	10	8	5	161	3	5	0	tunicate A, brown slime	0.0002	0.0161
2010-06-24	1	10	10	1	163	2.9	0	5	Brown slime	0.0001	0.0143
2010-06-24	1	10	10	2	160	2.7	5	5	Brown slime	0.0004	0.0134
2010-06-24	1	10	10	3	112	2.7	0	0	no epiphytes		0.0072
2010-06-24	1	10	10	4	156	2.7	5	5	Brown slime	0.0001	0.0126
2010-06-24	1	10	10	5	145	2.7	0	0	no epiphytes		0.0094
2010-06-24	1	11	1	1	202	2.2	5	5	Brown slime	0.0008	0.0182
2010-06-24	1	11	1	2	204	2.3	0	5	Brown slime	0.0006	0.018
2010-06-24	1	11	1	3	235	2.1	5	0	Brown slime	0.0007	0.0201
2010-06-24	1	11	1	4	202	1.9	5	0	Brown slime	0.0003	0.0158
2010-06-24	1	11	1	5	239	2	5	5	Brown slime	0.0007	0.0216
2010-06-24	1	11	2	1	83	1.7	0	5	Brown slime	0	0.0046
2010-06-24	1	11	2	2	76	1.4	5	5	Brown slime	0.0001	0.0053
2010-06-24	1	11	2	3	88	1.7	0	5	Brown slime	0.0002	0.0039
2010-06-24	1	11	2	4	88	1.7	0	0	no epiphytes		0.0051
2010-06-24	1	11	2	5	56	1.6	0	0	sm amt brown slime	0.0005	0.0036
2010-06-24	1	11	3	1	150	1.7	5	10	Brown filamentous algae A, brown slime	0.0007	0.0094
2010-06-24	1	11	3	2	149	2	5	5	Brown slime	0.0001	0.0121
2010-06-24	1	11	3	3	130	1.7	5	0	Brown slime	0.0002	0.0098
2010-06-24	1	11	3	4	172	2.1	5	5	Brown slime	0.0003	0.0146
2010-06-24	1	11	3	5	169	2	5	10	Brown slime	0.0004	0.0118
2010-06-24	1	11	4	1	183	2.3	10	5	Brown slime	0.0003	0.0143
2010-06-24	1	11	4	2	215	2.3	0	5	Brown slime	0	0.0238
2010-06-24	1	11	4	3	227	2.7	5	0	Brown slime	0.0001	0.022
2010-06-24	1	11	4	4	205	3	20	20	Brown slime	0.001	0.025
2010-06-24	1	11	4	5	181	2.3	5	5	Brown slime	0.0003	0.0154
2010-06-24	1	11	5	1	157	2.3	5	5	Brown slime	0.0002	0.014
2010-06-24	1	11	5	2	166	2.2	5	5	Brown slime	0.0004	0.0108
2010-06-24	1	11	5	3	157	2.1	5	5	Brown slime	0.0004	0.0132
2010-06-24	1	11	5	4	197	2.1	5	5	Brown slime	0	0.0143
2010-06-24	1	11	5	5	155	2.3	5	5		0.0002	0.0126
2010-06-24	1	11	6	1	248	2.5	5	5	Brown slime	0.0001	0.0231
2010-06-24	1	11	6	2	283	2.7	5	0	Brown slime	0	0.0235
2010-06-24	1	11	6	3	221	2.4	5	5	Brown slime	0.0001	0.0175
2010-06-24	1	11	6	4	232	2	5	5	spirorbis 1A 1B, brown slime	0.0001	0.0201
2010-06-24	1	11	6	5	224	2.1	5	5	bryozoan A, brown slime	0.0007	0.0153
2010-06-24	1	11	7	1	245	2.7	5	0	tunicate A, brown slime	0.0003	0.0213
2010-06-24	1	11	7	2	285	2.8	5	5	bryozoan A, brown slime	0.0007	0.0313
2010-06-24	1	11	7	3	302	2.8	5	0	Brown slime	0.0002	0.0257
2010-06-24	1	11	7	4	279	2.7	5	0	Brown slime	0.0002	0.0299
2010-06-24	1	11	7	5	257	2.5	5	0	Brown slime	0.0001	0.0272
2010-06-23	1	11	8	1	141	2.1	10	10	Brown slime	0.0005	0.0121
2010-06-23	1	11	8	2	175	2.2	10	10	Brown slime	0.0005	0.0167
2010-06-23	1	11	8	3	147	2.3	5	5	Brown slime, worm	0.0017	0.0137
2010-06-23	1	11	8	4	171	2.4	5	5	Brown slime	0.0001	0.0171
2010-06-23	1	11	8	5	139	1.8	5	5	Brown slime	0.0002	0.0096
2010-06-24	1	11	9	1					All Ruppia
2010-06-24	1	11	9	2					All Ruppia
2010-06-24	1	11	9	3					All Ruppia
2010-06-24	1	11	9	4					All Ruppia
2010-06-24	1	11	9	5					All Ruppia
2010-06-28	1	12	2	1	145	1.8	5	5	Brown slime	0.0001	0.009
2010-06-28	1	12	2	2	156	2.4	5	5	Brown slime	0.001	0.0139
2010-06-28	1	12	2	3	141	2	5	5	Brown slime	0.0001	0.0103
2010-06-28	1	12	2	4	166	2.1	5	5	Brown slime	0.0005	0.0126
2010-06-28	1	12	2	5	141	2.3	5	5	Brown slime	0.0001	0.0114
2010-06-24	1	12	3	1	145	1.7	5	5	Brown slime	0.0001	0.0102
2010-06-24	1	12	3	2	169	2.3	5	5	Brown slime, tunicate A	0.0004	0.0172
2010-06-24	1	12	3	3	139	2.5	5	10	Brown slime	0.0003	0.0137
2010-06-24	1	12	3	4	171	2.4	5	5	Brown slime	0.0002	0.0168
2010-06-24	1	12	3	5	217	2.3	5	5	Brown slime	0.0002	0.0195
2010-06-24	1	12	7	1	171	2.3	5	5	Brown slime	0.0002	0.0167
2010-06-24	1	12	7	2	145	2.2	5	5	Brown slime	0.0004	0.0145
2010-06-24	1	12	7	3	147	2.1	0	0	sm amt brown slime	0	0.0122
2010-06-24	1	12	7	4	161	2.1	10	5	Brown slime	0.0001	0.0136
2010-06-24	1	12	7	5	121	2.1	0	0	sm amt brown slime	0.0001	0.0097
2010-06-24	1	12	8	1	155	2.4	0	5	Brown slime, barnacle 1A	0.0015	0.0258
2010-06-24	1	12	8	2	224	2.5	0	0	no epiphytes		0.0149
2010-06-24	1	12	8	3					no blade
2010-06-24	1	12	8	4					no blade
2010-06-24	1	12	8	5					no blade
2010-06-24	1	12	9	1	168	1.9	5	5	Brown slime, spirorbis 1A	0.0003	0.0138
2010-06-24	1	12	9	2	161	2.7	5	5	brown slime	0.0004	0.0127
2010-06-24	1	12	9	3	208	2.7	5	5	brown slime, clump of goo A	0.0023	0.0164
2010-06-24	1	12	9	4	212	2.4	5	5	brown slime	0.0002	0.0188
2010-06-24	1	12	9	5	277	2.3	5	5	brown slime	0.0003	0.0143
2010-06-24	1	12	10	1	213	2.1	5	5	Brown slime	0.0005	0.0185
2010-06-24	1	12	10	2	195	2.5	5	5	Brown slime	0.0003	0.0205
2010-06-24	1	12	10	3	221	2.5	0	5	Brown slime	0.0006	0.0239
2010-06-24	1	12	10	4	210	2.6	5	0	red filamentous algae, brown slime	0.0007	0.0231
2010-06-24	1	12	10	5	215	2.4	5	0	Brown slime	0.0001	0.0226
2010-08-10	2	1	3	1	222	3.1	15	15	spirorbis, green filametous, br slime	0.0053	0.0242
2010-08-10	2	1	3	2	309	3.2	10	10	spirorbis, green filametous, br slime	0.0044	0.0381
2010-08-10	2	1	3	3	256	3.5	10	10	spirorbis, brown slime	0.0082	0.0345
2010-08-10	2	1	3	4	209	2.6	5	5	br slime	0.001	0.0213
2010-08-10	2	1	3	5	313	3.1	5	5	worm, br slime, slipper shell A	0.0079	0.032
2010-08-13	2	1	4	1	354	4	15	15	worm, br slime, green filamentous	0.0097	0.0465
2010-08-13	2	1	4	2	339	4.2	10	10	tennis ball algae, br slime	0.0233	0.0436
2010-08-13	2	1	4	3	348	3.6	10	10	br slime, red filamentous	0.0023	0.0443
2010-08-13	2	1	4	4	326	3.4	5	5	br slime	0.0006	0.0313
2010-08-13	2	1	4	5	340	3.7	15	15	barnacle - B, br slime, green filamentous	0.004	0.0329
2010-08-10	2	1	7	1	352	3.5	25	25	br slime, barnacles	0.0052	0.0561
2010-08-10	2	1	7	2	280	3.1	60	25	worm casing, br slime	0.0403	0.0393
2010-08-10	2	1	7	3	279	3.7	20	20	br slime, slipper shell	0.0093	0.0435
2010-08-10	2	1	7	4	308	3.5	20	30	br slime, green filamentous, barnacle	0.018	0.0491
2010-08-10	2	1	7	5	296	3.4	40	40	br slime, green filamentous	0.0174	0.0519
2010-08-10	2	1	8	1	231	3.1	10	15	br filamentous	0.0159	0.0162
2010-08-10	2	1	8	2	239	3.3	5	5	br slime	0.0036	0.0248
2010-08-10	2	1	8	3	225	2.6	5	5	br filamentous	0.0054	0.0251
2010-08-10	2	1	8	4	228	2.6	5	5	worm casing, br slime	0.0025	0.0194
2010-08-10	2	1	8	5	252	2.4	10	10	br slime, green filamentous	0.0039	0.0255
2010-08-11	2	1	9	1	337	4.3	50	45	green filamentous, worm casing	0.0706	0.0471
2010-08-11	2	1	9	2	91	2.9	5	5	green filamentous	0.0008	0.0062
2010-08-11	2	1	9	3	318	4	50	60	various filamentous, worm casing, bryozoans	0.0365	0.0374
2010-08-11	2	1	9	4	157	3.6	20	20	various filamentous	0.0083	0.0175
2010-08-11	2	1	9	5	266	3.4	25	20	green filamentous, worm casing, barnacle	0.0081	0.024
2010-08-11	2	1	10	1	482	3	10	10	br slime	0.009	0.0552
2010-08-11	2	1	10	2	185	3	0	0	br slime	0.0003	0.0164
2010-08-11	2	1	10	3	234	2.8	10	5	br filamentous	0.0036	0.0185
2010-08-11	2	1	10	4	385	4.4	10	10	br filamentous, green filamentous	0.0426	0.0495
2010-08-11	2	1	10	5	531	3.9	5	5	br slime	0.0081	0.0735
2010-08-13	2	2	3	1	125	2.4	90	90	br filamentous, green filamentous, bryozoans, worm	0.0435	0.0101
2010-08-13	2	2	3	2	163	2.5	25	25	bryozoans, br slime	0.0077	0.0182
2010-08-13	2	2	3	3	148	2.3	30	30	green filamentous, br slime	0.0031	0.0134
2010-08-13	2	2	3	4	173	2.5	40	40	worm, br slime, green filamentous	0.0094	0.018
2010-08-13	2	2	3	5	170	2.2	20	10	ulva, green filamentous, bryozoans, br slime	0.0254	0.0163
2010-08-10	2	2	5	1	308	3.8	15	15	spirorbis, bryozoa, br slime	0.0035	0.0574
2010-08-10	2	2	5	2	386	4.5	25	25	red filamentous, spirorbis, slipper shell	0.0444	0.08
2010-08-10	2	2	5	3	323	4	70	10	orange sheath tunicate, spirorbis, br slime	0.0253	0.0682
2010-08-10	2	2	5	4	372	3.8	10	10	slipper shell, spirorbis, br slime	0.003	0.0622
2010-08-10	2	2	5	5	309	3.6	10	10	br slime, slipper shell A,B, spirorbis	0.0071	0.0623
2010-08-11	2	3	2	1	66	2.4	20	20	br filamentous	0.0067	0.0051
2010-08-11	2	3	2	2	114	2.1	10	10	br filamentous	0.001	0.0093
2010-08-11	2	3	2	3	57	2	0	0	br slime	0	0.0035
2010-08-11	2	3	2	4	124	1.7	5	0	br filamentous	0.0005	0.0083
2010-08-11	2	3	2	5	139	1.7	15	15	br filamentous	0.004	0.0079
2010-08-13	2	3	3	1	164	2.6	10	5	worm casing, green filamentous	0.0031	0.0181
2010-08-13	2	3	3	2	96	2.1	0	0		0	0.0092
2010-08-13	2	3	3	3	123	2.6	0	5	br slime	0	0.0124
2010-08-13	2	3	3	4					no blade
2010-08-13	2	3	3	5					no blade
2010-08-13	2	3	6	1	222	1.9	25	25	br slime, br filamentous, spirorbis, dead blade	0.0328	0.0182
2010-08-13	2	3	6	2	206	2.8	10	10	br slime, spirorbis	0.0027	0.0267
2010-08-13	2	3	6	3	294	2.1	20	20	tennis ball - 1 large clump, spirorbis	0.0485	0.0324
2010-08-13	2	3	6	4	260	2.3	10	10	br slime, bryozoa, spirorbis	0.0035	0.0272
2010-08-13	2	3	6	5	196	2.1	5	5	br slime	0.0003	0.0189
2010-08-10	2	3	7	1	130	2.7	5	0	green filamentous	0.0003	0.0215
2010-08-10	2	3	7	2	199	2.5	5	5	br slime, spirorbis	0.0081	0.0207
2010-08-10	2	3	7	3					no blade
2010-08-10	2	3	7	4					no blade
2010-08-10	2	3	7	5					no blade
2010-08-13	2	3	8	1	269	2.9	40	40	orange sheath tunicate, spirorbis, br slime, bryozoa	0.0136	0.0294
2010-08-13	2	3	8	2	233	2.3	30	30	dead blade, br algae clump, spirorbis	0.051	0.024
2010-08-13	2	3	8	3	218	2.6	15	15	dead blade, spirorbis A, slipper A	0.0064	0.0217
2010-08-13	2	3	8	4	209	2.3	20	20	dead blade, spirorbis A, bryozoa	0.0131	0.0174
2010-08-13	2	3	8	5	266	2.8	30	30	worms, dead blade, bryozoa, spirorbis A	0.0397	0.029
2010-08-05	2	3	9	1	151	2.1	40	40	red filamentous, barnacle - 1A, br slime	0.0351	0.0134
2010-08-05	2	3	9	2	178	3.4	50	55	worm and casing, red filamentous, br slime, spi 1B, mud snail -2	0.0346	0.0265
2010-08-05	2	3	9	3	176	3.4	30	30	worm and casing, br slime, red filamentous	0.0453	0.017
2010-08-05	2	3	9	4	355	3.7	75	75	red filamentous, spi 11A, 24B, barnacle - 5, bryozoa	0.0289	0.0567
2010-08-05	2	3	9	5	203	2.4	30	30	br slime, red filamentous, barnacle 1A	0.0071	0.0218
2010-08-05	2	4	3	1	192	2.6	20	20	bryozoa, spirorbis, red filamentous	0.0024	0.0219
2010-08-05	2	4	3	2	190	2.5	15	15	spirorbis, red filamentous	0.0008	0.0194
2010-08-05	2	4	3	3	200	3.1	50	50	spirorbis, orange sheath tunicate, bryozoa, red filamentous	0.008	0.0266
2010-08-05	2	4	3	4	180	2.1	20	20	bryozoa, spirorbis, red filamentous	0.0019	0.0171
2010-08-05	2	4	3	5	244	2.7	60	60	bryozoa, red filamentous, br slime	0.0225	0.0267
2010-08-13	2	4	4	1	205	2.4	25	25	bryozoa, br filamentous, slirorbis 1A	0.0082	0.0204
2010-08-13	2	4	4	2	175	2.4	10	10	bryozoa. Golden star tunicate, spirorbis 3A, 2B	0.0045	0.0204
2010-08-13	2	4	4	3	169	2	0	5	br slime	0.0004	0.0133
2010-08-13	2	4	4	4	141	2	10	10	bryozoa, v litle br slime	0.0017	0.0119
2010-08-13	2	4	4	5	127	2.2	5	5	br slime	0.0005	0.0127
2010-08-10	2	4	5	1	198	3.1	50	50	red filamentous, spirorbis, bryozoa	0.0084	0.0225
2010-08-10	2	4	5	2	200	2.8	10	10	red filamentous, spirorbis, bryozoa	0.0017	0.02
2010-08-10	2	4	5	3	188	2.8	10	5	bryozoa, spirorbis	0.0017	0.0235
2010-08-10	2	4	5	4	134	2.3	5	5	spirorbis 1, br slime	0.0001	0.0099
2010-08-10	2	4	5	5	158	2.5	5	5	br slime	0.0002	0.0156
2010-08-12	2	4	6	1	236	2.7	15	15	red filamentous, spirorbis	0.0022	0.0277
2010-08-12	2	4	6	2	189	2.7	10	5	red filamentous, spirorbis A	0.001	0.0337
2010-08-12	2	4	6	3	194	2.8	80	80	red filamentous, spirorbis, bryozoa	0.0114	0.0215
2010-08-12	2	4	6	4	186	2.6	40	40	red filamentous, spirorbis, bryozoa	0.0076	0.017
2010-08-12	2	4	6	5	186	2.6	5	5	red filamentous, spirorbis	0.0007	0.0188
2010-08-05	2	4	7	1	181	2.3	60	60	spirorbis	0.0073	0.0184
2010-08-05	2	4	7	2	209	2.4	75	75	spirorbis, red filamentous	0.0129	0.022
2010-08-05	2	4	7	3	182	2.7	25	25	spirorbis, br slime	0.0025	0.0178
2010-08-05	2	4	7	4	157	2.1	30	30	spirorbis, bryozoa	0.0122	0.017
2010-08-05	2	4	7	5	152	2.1	20	20	spirorbis	0.002	0.0114
2010-08-04	2	4	8	1	182	3.9	25	20	spirorbis	0.0259	0.0338
2010-08-04	2	4	8	2	210	3.3	20	30	spirirbis	0.0306	0.0362
2010-08-04	2	4	8	3	198	3.4	20	15	spirorbis	0.0241	0.0334
2010-08-04	2	4	8	4	221	3.7	30	25	spirorbis, br slime	0.059	0.0466
2010-08-04	2	4	8	5	237	3.6	50	45	spirorbis, br slime	0.0623	0.0394
2010-08-03	2	4	9	1	154	2.8	5	5	spirorbis, br slime	0.0062	0.0186
2010-08-03	2	4	9	2	141	2.8	5	5	spirorbis, br slime	0.0022	0.0164
2010-08-03	2	4	9	3	142	3	5	5	br slime	0.0005	0.0189
2010-08-03	2	4	9	4	159	2.1	5	5	spirorbis, br slime	0.0053	0.0151
2010-08-03	2	4	9	5		3.4	15	10	spirorbis, br slime	0.0075	0.0236
2010-08-09	2	5	1	1	140	2.1	15	15	green filamentous large clump, bryozoa	0.0238	0.0098
2010-08-09	2	5	1	2	184	2.4	15	15	green filamentous	0.0018	0.0172
2010-08-09	2	5	1	3	178	2.1	15	10	spirorbis A, sreen filamentous, bryozoa	0.0033	0.0093
2010-08-09	2	5	1	4	217	2.6	20	10	slipper shell A, bryozoa, brown filamentous, spirorbis B	0.0061	0.0203
2010-08-09	2	5	1	5	152	2.5	5	10	brown slime, bryozoa B	0.0006	0.0189
2010-08-12	2	5	3	1	213	2.8	20	15	bryozoa A, B	0.0032	0.029
2010-08-12	2	5	3	2	171	2	5	5	large clump of br algae on end of blade	0.0458	0.0117
2010-08-12	2	5	3	3	167	2.1	30	30	large clump of br algae on end of blade, worm + casing A, B	0.0221	0.0101
2010-08-12	2	5	3	4	193	2.5	25	25	br algae, bryozoa	0.0256	0.0187
2010-08-12	2	5	3	5	181	2.9	15	15	spirorbis, br algae clump, bryozoa	0.0247	0.02
2010-08-04	2	5	4	1	136	2.2	50	50	br filamentous, golden star tunicate	0.0979	0.0098
2010-08-04	2	5	4	2	119	1.3	10	10	br filamentous	0.002	0.0083
2010-08-04	2	5	4	3	146	1.7	60	60	br filamentous	0.009	0.0125
2010-08-04	2	5	4	4	151	1.9	40	40	br filamentous large clump	0.1161	0.0128
2010-08-04	2	5	4	5	131	2	70	70	spi 8A, br filamentous	0.0074	0.0117
2010-08-13	2	5	5	1	177	2	30	30	spirorbis A, B, large clump br algae	0.07	0.0178
2010-08-13	2	5	5	2	221	2.7	50	50	golden star tunicate, br algae, spirorbis, small eelgrass	0.0122	0.025
2010-08-13	2	5	5	3	198	2	30	30	spirorbis, br slime, bryozoa	0.0064	0.0152
2010-08-13	2	5	5	4	274	2.4	70	70	spirorbis, br slime, golden star tunicate, bryozoa	0.0108	0.0296
2010-08-13	2	5	5	5	250	2.4	80	80	spirorbis, br slime, golden star tunicate, bryozoa	0.0261	0.023
2010-08-12	2	5	6	1	234	2.5	25	25	spirorbis, br slime	0.0043	0.0222
2010-08-12	2	5	6	2	165	2.7	5	5	spirorbis	0.0009	0.0213
2010-08-12	2	5	6	3	202	3.6	30	30	spirorbis, br slime	0.0038	0.0325
2010-08-12	2	5	6	4	158	2.9	35	35	spirorbis, br slime	0.0132	0.0169
2010-08-12	2	5	6	5	234	2.4	25	25	spirorbis, br slime, bryozoa	0.0042	0.023
2010-08-13	2	5	9	1	216	2.7	15	15	spirorbis A, golden star tunicate, br slime	0.0065	0.0232
2010-08-13	2	5	9	2	198	2.8	25	25	spirorbis, golden star tunicate, br slime, bryozoa	0.0084	0.0258
2010-08-13	2	5	9	3	278	2.7	30	30	spirorbis, br slime	0.0123	0.0397
2010-08-13	2	5	9	4	345	3	75	75	red filamentous, green filamentous, golden star tunicate, spirorbis, bryozoa	0.02	0.0446
2010-08-13	2	5	9	5	232	2.6	35	35	spirorbis, br slime	0.0079	0.0305
2010-08-12	2	6	3	1	99	2.1	5	5	spirorbis	0.0003	0.0077
2010-08-12	2	6	3	2	83	2	10	10	spirorbis	0.0012	0.0072
2010-08-12	2	6	3	3	97	2.2	10	10	spirorbis	0.0033	0.0082
2010-08-12	2	6	3	4	79	1.6	10	5	spirorbis A, bryozoa	0.0008	0.0048
2010-08-12	2	6	3	5	72	1.8	20	20	spirorbis, green filamentous	0.0013	0.0034
2010-08-03	2	6	5	1	121	2.8	25	20	spirorbis	0.0096	0.0168
2010-08-03	2	6	5	2	116	2.1	10	10	spirorbis, br filamentous	0.0019	0.0103
2010-08-03	2	6	5	3	100	2.6	30	30	spirorbis	0.0107	0.0127
2010-08-03	2	6	5	4	92	2.1	15	10	spirorbis	0.001	0.009
2010-08-03	2	6	5	5	159	3.5	25	25	spirorbis	0.0105	0.032
2010-08-04	2	6	4	1	203	3	100	100	spirorbis, bryozoa, little br slime	0.0169	0.0302
2010-08-04	2	6	4	2	186	3	5	10	spirorbis 10A, 15B	0.002	0.0269
2010-08-04	2	6	4	3	194	2.9	40	30	spirorbis 30%cover on A, 20%B, br slime	0.0092	0.0294
2010-08-04	2	6	4	4	105	2.3	0	5	br slime	0.0004	0.0131
2010-08-04	2	6	4	5	78	1.9	75	75	golden star tunicate, green filamentous, spirorbis	0.0148	0.005
2010-08-04	2	6	6	1	107	2	5	5	spirorbis	0.0028	0.0086
2010-08-04	2	6	6	2	134	2.6	10	10	spirorbis, worm casing, br filamentous	0.0389	0.0128
2010-08-04	2	6	6	3	128	2.4	5	10	spirorbis	0.0054	0.0101
2010-08-04	2	6	6	4	114	2.1	15	15	spirorbis	0.0069	0.0115
2010-08-04	2	6	6	5	107	2.9	10	10	finger sponge, red filamentous	0.0037	0.012
2010-08-06	2	6	7	1	125	2.1	20	20	spirorbis, green filamentous	0.004	0.0124
2010-08-06	2	6	7	2	128	1.7	40	40	spirorbis, red filamentous	0.0037	0.011
2010-08-06	2	6	7	3	121	1.9	5	5	br slime	0.0003	0.0098
2010-08-06	2	6	7	4	171	2.7	70	70	spirorbis	0.0072	0.0206
2010-08-06	2	6	7	5	115	2.2	35	40	spirorbis	0.0042
2010-08-04	2	6	8	1	178	1.6	70	70	spirorbis, bryozoa	0.0129	0.0191
2010-08-04	2	6	8	2	169	2.3	50	50	spirorbis	0.0034	0.2892
2010-08-04	2	6	8	3	153	2.2	40	40	spirorbis, br slime	0.0082	0.0178
2010-08-04	2	6	8	4	175	2.4	70	70	v. little br filamentous, spirorbis	0.0207	0.0232
2010-08-04	2	6	8	5	192	2.5	30	30	br filamentous, spirorbis 20A, 20B	0.0356	0.0257
2010-08-03	2	6	9	1	189	3.6	40	30	spirorbis	0.0269	0.0378
2010-08-03	2	6	9	2	186	3.4	10	5	spirorbis	0.0061	0.0372
2010-08-03	2	6	9	3	132	2.6	5	10	spirorbis	0.0048	0.0205
2010-08-03	2	6	9	4	191	3.6	60	55	spirorbis, bryozoa, br slime	0.0416	0.0339
2010-08-03	2	6	9	5	163	3	25	30	spirorbis	0.0163	0.0206
2010-08-03	2	6	10	1	144	2.6	5	5	br filamentous, spirorbis	0.0025	0.0175
2010-08-03	2	6	10	2	104	2.5	0	0		0	0.0107
2010-08-03	2	6	10	3	170	2.9	5	0	spirorbis, br filamentous	0.0001	0.0266
2010-08-03	2	6	10	4	92	2.7	0	0		0.0002	0.0096
2010-08-03	2	6	10	5	112	2.5	5	0	worm casing	0.0016	0.0109
2010-08-24	2	7	1	1	153	1.5	60	60	golden star tunicate, spirorbis, bryozoa	0.0062	0.007
2010-08-24	2	7	1	2	362	2.4	20	20	spirorbis, brown slime	0.006	0.0301
2010-08-24	2	7	1	3	371	2.8	80	80	golden star tunicate, spirorbis, bryozoa	0.0507	0.0345
2010-08-24	2	7	1	4	233	2.5	5	0	jelly	0	0.0185
2010-08-24	2	7	1	5	187	1.5	10	10	golden star tunicate, spirorbis, bryozoa	0.0023	0.0079
2010-08-27	2	7	5	1	220	1.8	20	10	spi - 3A, 1B, br slime, bryozoa, golden star tunicate	0.0029	0.018
2010-08-27	2	7	5	2	270	2.5	10	5	spi - 1A, br slime, bryozoa	0.0017	0.033
2010-08-27	2	7	5	3	243	2.5	5	5	br slime	0.0004	0.0257
2010-08-27	2	7	5	4	230	1.8	0	5	br slime	0.0002	0.0208
2010-08-27	2	7	5	5	220	1.7	0	5	br slime	0.0001	0.0175
2010-08-26	2	8	6	1	459	4.2	5	5	spirorbis, br slime	0.001	0.0856
2010-08-26	2	8	6	2	543	4.1	75	75	spirorbis, br slime, bryozoa	0.2018	0.1094
2010-08-26	2	8	6	3	571	3.7	30	30	spirorbis, br slime	0.0167	0.0981
2010-08-26	2	8	6	4	595	3.4	5	5	spirorbis	0.002	0.0827
2010-08-26	2	8	6	5	504	3.4	80	80	spirorbis, br slime, bryozoa	0.1292	0.1031
2010-08-27	2	8	7	1	630	3.9	80	80	spi - 75% cover, br filamentous, bryozoa, br slime	0.1277	0.1259
2010-08-27	2	8	7	2	534	3.3	40	40	spi, br slime	0.0439	0.0919
2010-08-27	2	8	7	3	465	4.1	5	5	br slime	0.0019	0.0826
2010-08-27	2	8	7	4	456	4	45	40	spi, br slime, bryozoa	0.0696	0.104
2010-08-27	2	8	7	5	444	3.1	5	5	spi, br slime	0.0019	0.084
2010-08-26	2	8	8	1	476	2.7	15	10	spirorbis, br slime	0.0011	0.0515
2010-08-26	2	8	8	2	359	3.1	25	25	spi - 3A, 5B, br slime	0.0054	0.0652
2010-08-26	2	8	8	3	620	3.6	35	30	worm + casing, golden star tunicate, spirorbis, br slime	0.0346	0.0828
2010-08-26	2	8	8	4	518	3.1	30	30	spirorbis, br slime	0.0042	0.0694
2010-08-26	2	8	8	5	461	2.7	25	20	spirorbis, br slime	0.0034	0.0493
2010-08-27	2	8	9	1	270	2.8	25	30	large red filamentous, br slime, golden star tunicate, spirorbis	0.0143	0.0303
2010-08-27	2	8	9	2	261	2.7	25	20	worm + casing, large red filamentous, spirorbis, br slime	0.0173	0.031
2010-08-27	2	8	9	3	254	2.9	10	10	red filamentous, spirorbis, br slime	0.0016	0.0385
2010-08-27	2	8	9	4	190	2.7	5	5	spi - 1A, br slime	0.0009	0.0279
2010-08-27	2	8	9	5	182	2.8	5	5	red filamentous, br slime	0.001	0.0261
2010-08-27	2	9	2	1	530	3.6	80	80	Spi - 70% cover, br slime, br filamentous	0.0489	0.0907
2010-08-27	2	9	2	2	611	3.6	40	40	spi - 35% cover, 1 barnacle, br slime, br filamentous	0.0474	0.1136
2010-08-27	2	9	2	3	545	2.7	45	40	spi - 30%, br slime, br filamentous clumps, 1 barnacle	0.0854	0.0825
2010-08-27	2	9	2	4	536	3.1	50	50	spi - 40% cover, br slime, br filamentous	0.0906	0.0763
2010-08-27	2	9	2	5	523	3	50	50	spi, br slime, br filamentous	0.0626	0.0801
2010-08-27	2	9	3	1	399	2.9	10	10	spirorbis, orange sheath tunicate clump, br slime	0.036	0.0469
2010-08-27	2	9	3	2	398	4.1	45	40	spirorbis, br slime	0.0207	0.075
2010-08-27	2	9	3	3	451	3.2	85	85	br filamentous, spi 75% cover, golden star tunicate	0.0949	0.0623
2010-08-27	2	9	3	4	362	3.2	75	75	spi 60% cover, br slime, br filamentous	0.039	0.0474
2010-08-27	2	9	3	5	396	3.9	10	5	br filamentous, br slime, orange sheath tunicate	0.0046	0.0686
2010-08-26	2	9	4	1	485	3.2	90	90	spi 70% cover, br slime, br filamentous	0.1873	0.1132
2010-08-26	2	9	4	2	413	3.6	90	80	spi 70% cover, br slime, br filamentous	0.1227	0.0835
2010-08-26	2	9	4	3	494	3.4	30	30	spirorbis, br slime, br filamentous	0.0088	0.083
2010-08-26	2	9	4	4	459	3.3	25	25	spirorbis, br slime, br filamentous	0.0081	0.0676
2010-08-26	2	9	4	5	434	3.4	25	25	br slime, spirorbis	0.0492	0.074
2010-08-24	2	9	5	1	470	3.1	5	5	br slime, spirorbis	0.0011	0.0842
2010-08-24	2	9	5	2	422	3.1	5	5	br slime	0.0002	0.0581
2010-08-24	2	9	5	3	438	2.4	50	50	spirorbis, barnacle, bryozoa, br slime	0.0205	0.0434
2010-08-24	2	9	5	4	493	3.1	50	40	spirorbis, br slime	0.0045	0.0759
2010-08-24	2	9	5	5	524	2.7	80	80	spirorbis	0.0742	0.0645
2010-08-26	2	9	6	1	518	2.7	5	5	brown slime	0.0005	0.0884
2010-08-26	2	9	6	2	594	3.5	30	30	br slime, spirorbis	0.0263	0.1206
2010-08-26	2	9	6	3	635	3.1	50	50	br slime, spirorbis	0.0592	0.1156
2010-08-26	2	9	6	4	532	3.8	30	30	br slime, spirorbis	0.0196	0.1181
2010-08-26	2	9	6	5	493	4.1	5	5	br slime	0.0009	0.0941
2010-08-26	2	9	8	1	530	2.3	45	40	spi, br slime	0.0303	0.0686
2010-08-26	2	9	8	2	523	3.6	65	60	spi, br slime, worm casing	0.0523	0.1103
2010-08-26	2	9	8	3	537	3.9	60	60	spi, br slime	0.1022	0.1242
2010-08-26	2	9	8	4	522	3.5	25	15	spi, br slime	0.0125	0.0919
2010-08-26	2	9	8	5	490	3.6	20	15	spi, br slime	0.0078	0.0919
2010-08-27	2	9	9	1	609	4.1	50	50	spirorbis, br slime, br filamentous	0.0278	0.1116
2010-08-27	2	9	9	2	603	4	10	5	spirorbis, br slime	0.0061	0.1271
2010-08-27	2	9	9	3	530	3.9	5	0	br slime	0.0007	0.1026
2010-08-27	2	9	9	4	528	3.8	5	0	br slime	0.0002	0.0689
2010-08-27	2	9	9	5	439	3.7	5	5	br filamentous clump	0.0262	0.0755
2010-08-26	2	10	2	1	110	1.4	5	0	spirorbis, br slime	0.0003	0.0087
2010-08-26	2	10	2	2	131	1.9	5	10	spirorbis, br slime	0.0009	0.0108
2010-08-26	2	10	2	3	116	1.9	40	5	clear patterned goo, 1 spirorbis, br slime	0.003	0.0081
2010-08-26	2	10	2	4	98	1.7	5	0	br slime	0	0.0067
2010-08-26	2	10	2	5	119	2	15	10	golden star tunicate	0.0021	0.0096
2010-08-26	2	11	2	1	112	1.9	0	0	no epiphytes		0.0035
2010-08-26	2	11	2	2
2010-08-26	2	11	2	3
2010-08-26	2	11	2	4
2010-08-26	2	11	2	5
2010-08-26	2	11	3	1	130	1.5	55	30	spirorbis, br slime	0.008	0.0088
2010-08-26	2	11	3	2	85	1.5	0	0		0	0.0043
2010-08-26	2	11	3	3	134	1.3	0	0		0	0.0083
2010-08-26	2	11	3	4	137	1.6	5	5	spirorbis, br slime	0.0004	0.0082
2010-08-26	2	11	3	5	155	1.5	20	20	spirorbis, br slime	0.0028	0.0104
2010-08-26	2	11	4	1	90	1.4	0	5	1 spirorbis	0.0001	0.0046
2010-08-26	2	11	4	2	80	1.4	5	5	spirorbis, br slime	0.001	0.0046
2010-08-26	2	11	4	3	112	2	15	15	spirorbis, br slime	0.0032	0.0088
2010-08-26	2	11	4	4	129	1.9	30	30	spirorbis, br slime	0.0027	0.0093
2010-08-26	2	11	4	5	128	1.6	5	5	spirorbis, br slime	0.0005	0.0079
2010-08-26	2	11	5	1	141	2.1	40	35	spirorbis, br slime	0.0052	0.0145
2010-08-26	2	11	5	2	128	2.2	10	15	spirorbis, br slime	0.0022	0.0125
2010-08-26	2	11	5	3	124	2.2	5	5	spirorbis, br slime	0.0005	0.0105
2010-08-26	2	11	5	4	110	2.2	10	10	spirorbis, br slime	0.0015	0.0075
2010-08-26	2	11	5	5	99	1.2	20	20	spirorbis, br slime	0.0011	0.0045
2010-08-26	2	11	6	1	116	1.9	60	60	br slime, spirorbis, golden star tunicate	0.0053	0.0106
2010-08-26	2	11	6	2	115	2.1	50	60	spirorbis, br slime	0.0064	0.0084
2010-08-26	2	11	6	3	138	1.8	30	30	spirorbis, br slime	0.0038	0.0084
2010-08-26	2	11	6	4	117	1.5	10	5	spirorbis, br slime	0.001	0.0067
2010-08-26	2	11	6	5	149	1.8	15	15	spirorbis, br slime	0.0019	0.0091
2010-10-19	3	1	4	1	439	2.3	75	75	brown slime	0.0163	0.0481
2010-10-19	3	1	4	2	447	2.2	50	30	brown slime	0.0066	0.0385
2010-10-19	3	1	4	3	528	2.5	50	50	brown slime, brown fuzz	0.0121	0.0605
2010-10-19	3	1	4	4	430	2	80	50	brown slime	0.0196	0.04
2010-10-19	3	1	4	5	475	2.8	75	75	brown slime, brown fuzz, orange eggs, cal sheets, spirorbis	0.0702	0.0528
2010-10-22	3	1	7	1	259	3.6	5	5	brown slime	0.0003	0.0226
2010-10-22	3	1	7	2	424	3	10	10	brown slime, cal sheets	0.0035	0.0434
2010-10-22	3	1	7	3	395	3.1	20	20	brown slime, cal sheets, spirorbis A	0.0419	0.0416
2010-10-22	3	1	7	4	330	3	10	10	brown slime	0.0006	0.0308
2010-10-22	3	1	7	5	352	3.3	40	40	brown slime, cal sheets, spirorbis A	0.0604	0.0391
2010-10-19	3	1	8	1	372	2.8	50	50	brown slime	0.0013	0.0376
2010-10-19	3	1	8	2	301	1.8	75	50	brown slime, cal sheets	0.006	0.0205
2010-10-19	3	1	8	3	373	2.7	75	75	brown slime, cal sheets	0.0211	0.0387
2010-10-19	3	1	8	4	400	2.6	30	30	brown slime	0.0016	0.0389
2010-10-19	3	1	8	5	384	2.5	75	75	brown slime, spirorbis, cal sheets	0.0216	0.0398
2010-10-19	3	1	9	1	114	1.8	50	80	brown slime, cal sheets	0.0039	0.0116
2010-10-19	3	1	9	2	181	1.7	80	80	brown slime, cal sheets	0.0069	0.0107
2010-10-19	3	1	9	3	149	1.9	0	0	nothing	0	0.0083
2010-10-19	3	1	9	4	194	1.8	5	5	brown slime, cal sheets	0.0024	0.0109
2010-10-19	3	1	9	5					no blade	0	0
2010-10-19	3	1	10	1	117	1.4	75	30	brown slime	0.0011	0.0076
2010-10-19	3	1	10	2	188	2.5	5	0	brown slime	0.0003	0.0158
2010-10-19	3	1	10	3	221	2.4	5	5	brown slime	0.0001	0.0178
2010-10-19	3	1	10	4	179	2.1	5	0	brown slime	0.0001	0.0149
2010-10-19	3	1	10	5	156	1.5	5	5	brown slime	0.0004	0.0099
2010-10-19	3	2	2	1	137	1.7	20	50	brown slime	0.0008	0.0098
2010-10-19	3	2	2	2	165	2.5	80	90	brown slime	0.0089	0.0154
2010-10-19	3	2	2	3	155	2.3	50	50	brown slime	0.0005	0.0131
2010-10-19	3	2	2	4	146	1.3	5	5	brown slime	0.0001	0.008
2010-10-19	3	2	2	5	150	2	50	30	brown fuzz, brown slime	0.0038	0.0109
2010-10-22	3	2	3	1	227	2.3	10	10	brown slime	0.0021	0.0125
2010-10-22	3	2	3	2	244	1.7	5	5	brown slime	0.0051	0.0143
2010-10-22	3	2	3	3	312	2	5	5	brown slime	0.0021	0.0191
2010-10-22	3	2	3	4	274	2.8	5	5	brown slime	0.0014	0.018
2010-10-22	3	2	3	5	246	2	5	5	brown slime	0.0028	0.0152
2010-10-22	3	2	5	1	120	1.8	10	10	brown slime	0.0004	0.0077
2010-10-22	3	2	5	2	64	1.5	5	5	brown slime	0.0002	0.0031
2010-10-22	3	2	5	3					no blade	0	0
2010-10-22	3	2	5	4					no blade	0	0
2010-10-22	3	2	5	5					no blade	0	0
2010-10-22	3	2	6	1	138	2.2	10	5	cal sheets A, brown slime A, B	0.0026	0.0071
2010-10-22	3	2	6	2	147	2.3	5	5	cal sheets A, B, brown slime A, B	0.003	0.0075
2010-10-22	3	2	6	3					no blade	0	0
2010-10-22	3	2	6	4					no blade	0	0
2010-10-22	3	2	6	5					no blade	0	0
2010-10-22	3	2	7	1	69	1	25	25	brown slime, "snot" brown fila, cal sheets	0.0064	0.0016
2010-10-22	3	2	7	2	34	0.8	5	5	brown fila, brown slime "snot"	0.0008	0.0007
2010-10-22	3	2	7	3	48	1.1	25	25	brown slime, "snot" brown fila	0.0017	0.0013
2010-10-22	3	2	7	4					no blade	0	0
2010-10-22	3	2	7	5					no blade	0	0
2010-10-19	3	3	2	1	48	0.9	0	5	brown slime	0.0002	0.0012
2010-10-19	3	3	2	2	64	1.5	15	15	brown slime, cal sheets	0.0006	0.0024
2010-10-19	3	3	2	3	49	1	0	0	nothing	0	0.0016
2010-10-19	3	3	2	4	50	1.2	75	50	brown slime, cal sheets	0.0018	0.0018
2010-10-19	3	3	2	5	69	1	5	0	brown slime	0.0002	0.0022
2010-10-19	3	3	4	1	93	2.1	75	90	brown slime	0.0012	0.0063
2010-10-19	3	3	4	2	146	2.1	75	75	brown slime, cal sheets	0.0039	0.0105
2010-10-19	3	3	4	3					no blade	0	0
2010-10-19	3	3	4	4					no blade	0	0
2010-10-19	3	3	4	5					no blade	0	0
2010-10-22	3	3	6	1	21	0.8	0	0	nothing	0	0.0006
2010-10-22	3	3	6	2	43	1.6	50	50	brown slime, "snot" brown fila	0.0077	0.0015
2010-10-22	3	3	6	3	104	1.4	0	0	nothing	0	0.0034
2010-10-22	3	3	6	4	171	1.8	50	30	brown slime, worm/casing	0.0017	0.0077
2010-10-22	3	3	6	5					no blade	0	0
2010-10-22	3	3	8	1	141	1.8	5	5	brown slime	0.0008	0.0068
2010-10-22	3	3	8	2	138	1.7	10	5	cal sheet A, brown slime AB	0.0003	0.0054
2010-10-22	3	3	8	3	117	1.8	5	0	brown slime	0.0005	0.0058
2010-10-22	3	3	8	4	125	1.8	5	0	brown slime A, brown algae A	0.0001	0.0058
2010-10-22	3	3	8	5	99	1.8	5	5	cal sheet AB, brown slime	0.0017	0.0049
2010-10-22	3	3	9	1	72	1.4	25	25	cal sheets, spir, slipper shell	0.0015	0.0045
2010-10-22	3	3	9	2	164	1.4	5	10	brown slime, cal sheets	0.0011	0.0089
2010-10-22	3	3	9	3	80	1.4	0	0	nothing	0	0.0034
2010-10-22	3	3	9	4	113	1.3	5	0	brown slime	0.0003	0.0054
2010-10-22	3	3	9	5	73	1.2	15	15	brown slime, cal sheets	0.0008	0.0028
2010-10-21	3	4	7	1	48	1.8	100	100	brown fila, worm/casing, spir	0.0564	0.0028
2010-10-21	3	4	7	2	108	1.6	5	5	brown slime	0.0004	0.0056
2010-10-21	3	4	7	3	96	1.7	30	50	cal sheets	0.007	0.007
2010-10-21	3	4	7	4					no blade	0	0
2010-10-21	3	4	7	5					no blade	0	0
2010-10-22	3	4	8	1	208	1.7	25	25	brown slime	0.0005	0.0136
2010-10-22	3	4	8	2	258	1.7	20	30	brown slime, cal sheets	0.002	0.0179
2010-10-22	3	4	8	3	202	2.2	25	25	brown slime, cal sheets, spir	0.0067	0.0177
2010-10-22	3	4	8	4	137	1.8	50	30	brow slime, cal sheets, spir	0.003	0.0085
2010-10-22	3	4	8	5	135	2	0	0	nothing	0	0.0082
2010-10-21	3	4	9	1	183	1.8	15	0	brown slime	0.0014	0.0123
2010-10-21	3	4	9	2	123	1.6	5	5	brown slime	0.0003	0.0076
2010-10-21	3	4	9	3	80	1.8	5	5	brown slime, spir, red fila	0.0003	0.0053
2010-10-21	3	4	9	4	155	1.6	50	50	brown slime, cal sheets, slipper shell, spir	0.0084	0.0085
2010-10-21	3	4	9	5	159	1.7	5	5	brown slime	0.0004	0.0082
2010-10-21	3	5	2	1	66	1.1	5	5	brown slime	0.0001	0.0024
2010-10-21	3	5	2	2	30	1	0	0	nothing	0	0.0013
2010-10-21	3	5	2	3					no blade	0	0
2010-10-21	3	5	2	4					no blade	0	0
2010-10-21	3	5	2	5					no blade	0	0
2010-10-21	3	5	3	1	111	1.4	5	5	brown slime	0.0003	0.0054
2010-10-21	3	5	3	2					no blade	0	0
2010-10-21	3	5	3	3					no blade	0	0
2010-10-21	3	5	3	4					no blade	0	0
2010-10-21	3	5	3	5					no blade	0	0
2010-10-22	3	5	4	1	294	2.7	40	25	brown slime, cal sheets	0.0019	0.031
2010-10-22	3	5	4	2	221	2.2	15	15	brown slime, cal sheets, spir	0.0014	0.0196
2010-10-22	3	5	4	3	241	2.6	75	60	brown slime, cal sheets	0.0169	0.0299
2010-10-22	3	5	4	4	225	2.1	5	5	brown slime	0.0009	0.0172
2010-10-22	3	5	4	5	243	2.1	5	5	brown slime, spir	0.0005	0.0196
2010-10-21	3	5	5	1	164	1.4	5	5	brown slime	0.0001	0.0079
2010-10-21	3	5	5	2	189	1.6	20	10	brown slime, worm casing	0.0041	0.0105
2010-10-21	3	5	5	3	308	2.2	5	5	brown slime	0.0003	0.0265
2010-10-21	3	5	5	4	291	2.2	25	25	brown slime, cal sheets	0.0035	0.0256
2010-10-21	3	5	5	5	179	1.6	5	5	brown slime	0.0004	0.011
2010-10-21	3	5	9	1	99	1	5	5	br slime	0.0003	0.0051
2010-10-21	3	5	9	2	110	1.1	5	0	br slime	0.0002	0.0052
2010-10-21	3	5	9	3	78	1.1	0	0	nothing	0	0.0036
2010-10-21	3	5	9	4	104	1.5	10	5	br slime, cal sheets	0.0007	0.0063
2010-10-21	3	5	9	5	96	1.2	10	10	br slime, worm casing, spirorbis, slipper shell	0.0019	0.0037
2010-10-21	3	6	7	1	142	1.3	25	25	large clump of "snot", brown fila	0.0582	0.0071
2010-10-21	3	6	7	2	146	1.7	15	15	large clump of "snot", brown fila	0.0268	0.0109
2010-10-21	3	6	7	3	115	1.6	15	15	large clump of "snot", brown fila	0.0086	0.0078
2010-10-21	3	6	7	4	167	1.8	5	5	brown slime, spir	0.0004	0.0134
2010-10-21	3	6	7	5					no blade	0	0
2010-10-15	3	7	1	1	156	1.3	50	50	brown slime, spir, worm casings	0.0177	0.0102
2010-10-15	3	7	1	2	101	1.1	25	25	cal sheets, spir, brown slime	0.0003	0.0044
2010-10-15	3	7	1	3	161	1.3	5	0	brown slime	0.0002	0.0066
2010-10-15	3	7	1	4	148	1.3	10	10	brown slime, spir	0.0007	0.0067
2010-10-15	3	7	1	5					no blade	0	0
2010-10-15	3	7	3	1	164	2.4	90	90	brown slime, spir, cal sheets	0.0386	0.0157
2010-10-15	3	7	3	2	245	2.4	50	50	worm casings, brown slime	0.0729	0.0214
2010-10-15	3	7	3	3	222	1.3	10	10	brown slime, cal sheets	0.0009	0.0091
2010-10-15	3	7	3	4	249	2.2	10	5	worm casings, brown slime, spir	0.0074	0.0194
2010-10-15	3	7	3	5					no blade	0	0
2010-10-14	3	7	5	1	527	2.9	5	5	brown slime	0.0058	0.0545
2010-10-14	3	7	5	2	562	3.1	5	5	brown slime, barnacle	0.0037	0.0637
2010-10-14	3	7	5	3	397	2.2	0	5	brown slime	0.0001	0.0341
2010-10-14	3	7	5	4	209	3	0	0	no epiphytes @ all	0	0.0184
2010-10-14	3	7	5	5	467	3.1	40	40	brown slime, spirorbis	0.0304	0.0484
2010-10-19	3	8	6	1	497	3	75	75	brown slime, cal sheets	0.003	0.0582
2010-10-19	3	8	6	2	324	1.6	30	50	brown slime	0.001	0.022
2010-10-19	3	8	6	3	380	2	50	75	brown slime, barnacle	0.0035	0.0321
2010-10-19	3	8	6	4	302	2.6	10	10	brown slime, tiny spir	0.0004	0.0346
2010-10-19	3	8	6	5	370	2	50	50	brown slime	0.0011	0.0271
2010-10-14	3	8	7	1	411	2.4	80	80	brown slime	0.0087	0.0457
2010-10-14	3	8	7	2	368	1.7	75	75	brown slime	0.007	0.0294
2010-10-14	3	8	7	3	493	2.3	75	75	brown slime	0.0069	0.0551
2010-10-14	3	8	7	4	397	2.1	50	50	brown slime	0.002	0.0366
2010-10-14	3	8	7	5	390	1.7	50	50	brown slime, barnacle	0.0049	0.0292
2010-10-14	3	8	8	1	301	3.1	0	0		0.0021	0.031
2010-10-14	3	8	8	2	356	2.2	5	0	brown slime	0.006	0.0279
2010-10-14	3	8	8	3	343	3.1	10	10	brown slime	0.0178	0.0367
2010-10-14	3	8	8	4	298	2.8	5	5	brown slime	0.0091	0.0282
2010-10-14	3	8	8	5	313	2.3	5	5	brown slime	0.0062	0.024
2010-10-14	3	8	9	1	446	3	50	50	brown slime, barnacle	0.0243	0.052
2010-10-14	3	8	9	2	508	3.4	20	20	brown slime, barnacle	0.012	0.0499
2010-10-14	3	8	9	3	487	2.9	5	5	brown slime	0.0034	0.0509
2010-10-14	3	8	9	4	561	3.5	10	10	brown slime	0.0173	0.0856
2010-10-14	3	8	9	5	513	3.1	5	5	brown slime	0.0099	0.0602
2010-10-14	3	9	2	1	472	2.7	20	5	cal sheets, spir, brown slime	0.0088	0.0606
2010-10-14	3	9	2	2	442	2.4	5	5	tiny spir, eggs (clear?)	0.0002	0.0376
2010-10-14	3	9	2	3	351	2	5	10	brown slime, spir	0.0003	0.0379
2010-10-14	3	9	2	4	329	2	10	10	brown slime, cal sheets	0.0011	0.0305
2010-10-14	3	9	2	5	355	2.6	10	10	brown slime, cal sheets	0.0015	0.0386
2010-10-15	3	9	3	1	523	2.7	50	50	brown slime, cal sheets, barnacle, spir	0.016	0.0662
2010-10-15	3	9	3	2	665	3	25	25	brown slime, barnacle	0.0037	0.0864
2010-10-15	3	9	3	3	526	2.9	25	25	brown slime, eggs, cal sheets	0.0073	0.072
2010-10-15	3	9	3	4	531	3.3	75	75	brown slime, cal sheets, spir	0.0504	0.0868
2010-10-15	3	9	3	5	651	3.3	25	25	cal sheets, brown slime	0.007	0.0939
2010-10-14	3	9	4	1	519	3.5	0	5	worm casing	0.0016	0.063
2010-10-14	3	9	4	2	433	2.2	0	5	1 barnacle	0.0008	0.0354
2010-10-14	3	9	4	3	434	2.2	0	0		0.0006	0.0313
2010-10-14	3	9	4	4	310	2.1	5	0	brown slime, 1 barnacle	0.0005	0.0213
2010-10-14	3	9	4	5	409	3.8	30	30	calcareous, spirorbis, bryozoans	0.0494	0.051
2010-10-15	3	9	5	1	362	2.9	5	0	brown slime	0.0001	0.0358
2010-10-15	3	9	5	2	473	2.3	25	25	brown slime	0.0009	0.0431
2010-10-15	3	9	5	3	528	2.8	25	25	brown slime, spir, barnacles	0.0029	0.06
2010-10-15	3	9	5	4	278	1.9	5	5	brown slime	0.0008	0.0178
2010-10-15	3	9	5	5	489	2.1	75	75	brown slime, spir	0.0007	0.0434
2010-10-14	3	9	6	1	455	3.2	0	0		0.0005	0.0531
2010-10-14	3	9	6	2	467	3.4	0	0		0.0107	0.057
2010-10-14	3	9	6	3	415	2.6	10	5	brown slime	0.0046	0.0419
2010-10-14	3	9	6	4	576	3.9	0	0		0.0017	0.0922
2010-10-14	3	9	6	5	508	4	5	5	brown slime	0.0083	0.0768
2010-10-14	3	9	8	1	474	2.9	0	0		0.0055	0.0631
2010-10-14	3	9	8	2	588	3.5	5	5	brown slime	0.0058	0.0776
2010-10-14	3	9	8	3	502	3.2	0	0		0.0022	0.0636
2010-10-14	3	9	8	4	510	3.1	40	40	brown slime	0.0313	0.0727
2010-10-14	3	9	8	5	484	2.3	0	0		0.002	0.0427
2010-10-13	3	9	9	1	549	2.6	75	50	brown slime, spir, cal sheets, brown fil	0.014	0.0673
2010-10-14	3	9	9	2	536	2.9	75	75	brown slime, spir, cal sheets	0.0226	0.0696
2010-10-15	3	9	9	3	593	2.6	50	50	brown slime, brown fil	0.0042	0.0628
2010-10-16	3	9	9	4	509	2.9	75	75	brown slime spir	0.0149	0.0691
2010-10-17	3	9	9	5	575	2.8	50	50	brown slime	0.0058	0.0714
2010-10-12	3	10	8	1	131	1.4	0	0	nothing	0	0.0055
2010-10-12	3	10	8	2	123	1.2	0	0	nothing	0	0.0047
2010-10-12	3	10	8	3	182	1.2	0	10	eggs (black)	0.0003	0.0078
2010-10-12	3	10	8	4	92	1	0	0	nothing	0	0.0077
2010-10-12	3	10	8	5	110	1.5	0	0	nothing	0	0.0058
2010-10-12	3	11	1	1	223	1.6	0	0	nothing	0	0.0128
2010-10-12	3	11	1	2	188	1.4	0	0	nothing	0	0.0095
2010-10-12	3	11	1	3	173	1.4	0	0	nothing	0	0.0086
2010-10-12	3	11	1	4	169	1.2	5	5	spir, cal sheets	0.0008	0.0078
2010-10-12	3	11	1	5	158	1.4	5	5	spir, cal sheets	0.0002	0.0163
2010-10-12	3	11	4	1	191	1.7	5	0	brown slime	0.0005	0.0113
2010-10-12	3	11	4	2	101	1.6	0	0	nothing	0	0.0044
2010-10-12	3	11	4	3	177	1.4	5	5	spir, brown slime	0.0002	0.0096
2010-10-12	3	11	4	4	174	1.7	5	5	spir, brown slime	0.0007	0.0083
2010-10-12	3	11	4	5	155	1.6	0	0	nothing	0	0.0093
2010-10-12	3	11	5	1	81	1.2	0	5	spir	0.0002	0.0028
2010-10-12	3	11	5	2	160	1	0	0	nothing	0	0.0054
2010-10-12	3	11	5	3	125	0.9	10	10	dead blades/worm	0.0018	0.0038
2010-10-12	3	11	5	4	103	1.1	5	5	spir, brown slime	0.0007	0.0029
2010-10-12	3	11	5	5	60	1.3	0	0	nothing	0	0.0026
2010-10-12	3	11	6	1	177	0.9	10	10	brown slime, tiny spir	0.0004	0.0101
2010-10-12	3	11	6	2	151	1.2	60	50	black egg mass w/ dead blades, spir, worm casing	0.0073	0.0061
2010-10-12	3	11	6	3	168	1.5	0	0	nothing	0	0.0071
2010-10-12	3	11	6	4	199	1.1	50	50	brown slime, spir, black eggs	0.0032	0.0091
2010-10-12	3	11	6	5	240	1.5	0	0	nothing	0	0.0129
2010-10-12	3	11	7	1	139	1.3	0	0	nothing	0	0.0062
2010-10-12	3	11	7	2	150	1.4	0	0	nothing	0	0.0074
2010-10-12	3	11	7	3	148	1.2	0	0	nothing	0	0.0071
2010-10-12	3	11	7	4	167	1.4	0	0	nothing	0	0.0088
2010-10-12	3	11	7	5	140	1.1	5	0	brown slime	0.0002	0.0059
2010-10-14	3	11	8	1	125	1.2	5	0	brown slime	0	0.0053
2010-10-14	3	11	8	2	77	1.1	0	0	nothing	0	0.0048
2010-10-14	3	11	8	3	123	1.1	0	0	nothing	0	0.0036
2010-10-14	3	11	8	4	276	1.7	0	0	nothing	0	0.0159
2010-10-14	3	11	8	5	189	1.7	0	0	nothing	0	0.0104
2010-10-12	3	12	3	1	102	1.1	25	15	spir, cal sheets, brown slime	0.0051	0.0052
2010-10-12	3	12	3	2	167	1.3	25	0	worms, black eggs	0.0021	-9999	blade missing after processing, not weighed, assigned -9999.0 value in dataset
2010-10-12	3	12	3	3	163	1.2	0	5	brown slime	0.0001	0.0078
2010-10-12	3	12	3	4	152	1	10	0	spir, brown eggs	0.001	0.0059
2010-10-12	3	12	3	5	136	1.3	10	5	brown egss, green fil	0.0009	0.0056

## Sheet: percent cover
Period	Transect	Site	Visibility?	% Zostera	% Ruppia	%Macroalgae	% Other	Other?
1	1	3	Yes	0	0	5	0
1	2	3	Yes	0	0	0	0
1	2	8	No
1	4	6	No
1	5	7	Yes	75	0	5	0
1	6	5	Yes	35	0	10	0
1	7	4	Yes	5	0	10	0
1	8	9	Yes	75	0	0	0
1	9	3	Yes	100	0	0	0
1	10	3	No
1	10	9	No
1	12	4	No
2	1	6	No
2	2	1	No
2	3	5	No
2	4	4	Yes	5	0	0	10	Other was sponge
2	5	2	No
2	6	9	Yes	60	0	0	0
2	7	2	No
2	7	8	No
2	9	2	No
2	10	9	No
2	12	2	No
2	12	8	No
3	1	10	Yes	5	0	0	0
3	3	2	No
3	3	9	No
3	4	5	No
3	5	3	No
3	6	9	No
3	7	1	No
3	7	6	No
3	9	1	Yes	5	0	5	0
3	10	4	No
3	10	8	No
3	11	7	No

## Sheet: physical
Date	Time	Period	Transect	Station	Latitude	Longitude	Pole Antenna?	Temp	SpCond	Salinity	Depth_cm	DO_percent	DOmg	Sonde_Depth_m	pH	Secchi_cm	Percent Cover Zostera	Percent Cover Ruppia	Percent Cover Macroalgae	Percent Cover Other	Macroagal Sample?	Photo Taken?	Biomass Station?	Epiphyte Station?	Length1	Length2	Length3	Length4	Length5	Boat Scarring	Grazing	Epiphyte	Wasting Disease	Scallops	Clams	Comments:	Z root mass	Below_ground_grams_m2z	Below_ground_grams_m2z		Z leaf mass	Above_ground_grams_m2z	Above_ground_grams_m2z		Z number of stems	shoot density stems m2	shoot density stems m2	Zwidth1	Zwidth2
2010-06-15	1899-12-31 11:43:00	1	1	1	39.5706	74.2538	yes	20.06	46.21	30.04	205	106.3	8.08	1.893	7.88	U	0	0	0	0	N	Y	Y no seagrass	Y no seagrass												pH check @ 12:51 = 7.03		0		0	0	0		0		0
2010-06-15	1899-12-31 11:57:00	1	1	2	39.5706	74.253	yes	20.24	46.26	30.08	160	104.3	7.89	1.444	7.89	U	0	0	0	0	N	Y	Y no seagrass	Y no seagrass														0		0	0	0		0		0
2010-06-15	1899-12-31 12:04:00	1	1	3	39.5706	74.2523	yes	20.54	46.2	30.03	145	101.6	7.66	1.196	7.9	U	5	0	0	0	N	Y	Y no seagrass	Y	149	157	140	298	285							not core-able, some skeleton shrimp on epiphyte sample		0		0	0	0		0		0
2010-06-15	1899-12-31 12:10:00	1	1	4	39.5705	74.2513	yes	20.87	46.35	30.14	130	112.7	8.47	1.145	7.97	U	60	0	5	0	N	Y	Y	Y	201	276	242	174	156								0.652	83.0573	83.5732	-0.515924	0.4247	54.1019	54.1192	-0.017272	11	1401.27	141.274	2.5	2.2
2010-06-15	1899-12-31 12:21:00	1	1	5	39.5705	74.2505	yes	21.19	46.32	30.11	175	105.9	7.89	1.554	7.93	U	0	0	0	0	N	Y	Y no seagrass	Y no seagrass														0		0	0	0		0		0
2010-06-15	1899-12-31 12:30:00	1	1	6	39.5708	74.2499	yes	21.52	46.21	30.03	190	104.5	7.74	1.614	7.92	165	0	0	10	0	N	Y	Y no seagrass	Y no seagrass												current ripping		0		0	0	0		0		0
2010-06-15	1899-12-31 12:35:00	1	1	7	39.571	74.2489	yes	21.81	46.07	29.92	110	118.1	8.71	0.885	8	U	95	0	0	0	N	Y	Y	Y	137	235	404	251	200								0.5347	68.1146	68.1146	0	0.6806	86.7006	86.7637	-0.0630573	7	891.72	891.72	2.9	2.3
2010-06-15	1899-12-31 12:49:00	1	1	8	39.5705	74.2481	yes	22.57	45.96	29.83	110	124.1	9.03	0.723	8.03	U	0	0	0	0	N	Y	Y no seagrass	Y no seagrass														0		0	0	0		0		0
2010-06-15	1899-12-31 13:58:00	1	1	9	39.5705	74.2473	yes	22.56	45.75	29.68	155	116.1	8.46	1.395	7.99	145	50	0	10	0	N	Y	Y no seagrass	Y	78	147	233	151	385							not core-able, battery on camera died, switched to 2nd camera		0		0	0	0		0		0
2010-06-15	1899-12-31 13:10:00	1	1	10	39.5705	74.2465	yes	22.69	45.94	29.82	125	116.2	8.44	1.083	7.98	120	90	0	0	0	N	Y	Y	Y	156	421	144	212	350								0.5838	74.3694	74.3694	0	0.2837	36.1401	36.1413	-0.0011465	5	636.943	636.943	3.1	2.6
2010-06-15	1899-12-31 11:29:00	1	2	1	39.5709	74.2596	yes	20.61	46.37	30.15	115	97.8	7.36	0.965	7.89	U	0	0	0	0	N	Y	Y no seagrass	Y no seagrass														0		0	0	0		0		0
2010-06-15	1899-12-31 11:20:00	1	2	2	39.5768	74.2571	yes	20.85	46.27	30.08	90	98.6	7.39	0.689	7.89	U	5	0	0	0	N	Y	Y no seagrass	Y	150	114	N/A	N/A	N/A							not core-able		0		0	0	0		0		0
2010-06-15	1899-12-31 11:05:00	1	2	3	39.5768	74.2546	yes	21.26	46.21	30.04	85	101.3	7.55	0.667	7.9	U	80	0	10	0	N	Y	Y	Y	246	142	152	80	259								0.4856	61.8599	61.8599	0	0.3114	39.6688	39.6688	-8.02548e-08	10	1273.89	1273.89	2.3	1.7
2010-06-15	1899-12-31 10:57:00	1	2	4	39.5768	74.252	yes	22.07	46	29.88	135	106.2	7.8	0.999	7.93	125	0	0	5	0	N	Y	Y no seagrass	Y no seagrass														0		0	0	0		0		0
2010-06-15	1899-12-31 10:43:00	1	2	5	39.5768	74.2496	yes	22.37	45.46	29.48	145	125	9.15	1.197	8.04	115	90	0	10	0	N	Y	Y	Y	368	345	145	332	281								0.2299	29.2866	29.2866	-3.43953e-08	0.1852	23.5924	23.5924	0	6	764.331	764.331	3	3.9
2010-06-15	1899-12-31 10:35:00	1	2	6	39.5768	74.247	yes	22.24	45.99	29.87	155	110.8	8.11	1.322	7.97	110	0	0	0	0	N	Y	Y no seagrass	Y no seagrass														0		0	0	0		0		0
2010-06-15	1899-12-31 10:25:00	1	2	7	39.5768	74.2445	yes	22.04	45.99	29.86	170	102.9	7.56	1.498	7.9	125	0	0	100	0	Y	Y	Y no seagrass	Y no seagrass														0		0	0	0		0		0
2010-06-15	1899-12-31 10:13:00	1	2	8	39.5767	74.242	yes	22.54	45.98	29.85	165	99.8	7.27	1.384	7.88	115	0	0	0	0	N	Y	Y no seagrass	Y no seagrass														0		0	0	0		0		0
2010-06-15	1899-12-31 10:05:00	1	2	9	39.5767	74.2395	yes	22.36	45.7	29.65	165	99.6	7.3	1.522	7.87	130	0	0	15	0	N	Y	Y no seagrass	Y no seagrass														0		0	0	0		0		0
2010-06-15	1899-12-31 09:47:00	1	2	10	39.5767	74.237	yes	22.16	45.65	29.62	165	92	6.76	1.44	7.79	140	0	0	0	0	N	Y	Y no seagrass	Y no seagrass												windy, hard to set quadrat today		0		0	0	0		0		0
2010-06-15	1899-12-31 13:37:00	1	3	1	39.5878	74.2554	yes	23.17	45.61	29.57	210	107.5	7.75	1.806	7.9	140	0	0	0	0	N	Y	Y no seagrass	Y no seagrass														0		0	0	0		0		0
2010-06-15	1899-12-31 13:44:00	1	3	2	39.5878	74.2531	yes	23.15	45.81	29.72	165	109.6	7.9	1.38	7.97	145	10	0	0	0	N	Y	Y	Y	49	254	80	66	54									0		0	0.0245	3.12102	3.12119	-0.00017272	0	0		3.1	1.9
2010-06-15	1899-12-31 13:53:00	1	3	3	39.5878	74.2508	yes	23.19	45.77	29.68	180	108.6	7.82	1.491	7.98	150	50	0	0	0	N	Y	Y	Y	285	199	103	229	251								0.3578	45.5796	45.5796	0	0	0		0	0	0
2010-06-15	1899-12-31 14:05:00	1	3	4	39.5877	74.2484	yes	23.3	45.62	29.57	185	107.3	7.72	1.52	7.92	175	50	0	0	0	N	Y	Y	Y	80	161	201	63	159								0.1849	23.5541	23.5541	-1.1465e-06	0.0419	5.33758	5.33758	0	1	127.389	127.389	2.6	3.4
2010-06-15	1899-12-31 14:33:00	1	3	5	39.5877	74.2461	yes	23.61	45.39	29.41	190	105.8	7.58	1.581	7.93	180	15	0	0	0	N	Y	Y no seagrass	Y	260	235	186	228	284							not core-able		0		0	0	0		0		0
2010-06-15	1899-12-31 14:45:00	1	3	6	39.5877	74.2438	yes	23.82	45.55	29.52	180	110.4	7.88	1.495	8	U	15	0	5	0	N	Y	Y no seagrass	Y	236	215	207	160	139							not core-able, had to reset quadrat (too far from mark)		0		0	0	0		0		0
2010-06-15	1899-12-31 14:57:00	1	3	7	39.5877	74.2415	yes	23.85	45.53	29.51	120	113.2	8.07	1.067	8.03	U	95	0	5	0	N	Y	Y	Y	183	219	128	261	296								0.754	96.051	96.5955	-0.544586	0.1765	22.4841	22.4848	-0.000687898	3	382.166	382.166	3.5	3.2
2010-06-15	1899-12-31 15:07:00	1	3	8	39.5876	74.2391	yes	23.84	45.58	29.54	120	117.2	8.35	0.917	8.03	U	95	0	0	0	N	Y	Y	Y	281	251	231	172	183								0.98	124.841	124.848	-0.00687898	0.1685	21.465	21.465	0	8	1019.11	119.183	2.8	1.8
2010-06-15	1899-12-31 15:16:00	1	3	9	39.5877	74.2368	yes	23.68	45.23	29.29	130	112.4	8.05	0.989	8	U	80	0	5	0		Y	Y	Y	118	305	175	140	278						*		0.1768	22.5223	22.5223	-5.42499e-12	0.0697	8.87898	8.87899	-8.02548e-06	0	0		4.2	4.4
2010-06-15	1899-12-31 15:26:00	1	3	10	39.5877	74.2344	yes	23.69	45.48	29.47	155	109.8	7.85	1.288	8	140	0	0	10	0	N	Y	Y no seagrass	Y no seagrass														0		0	0	0		0		0
2010-06-14	1899-12-31 13:57:00	1	4	1	39.5936	74.2442	yes	23.86	45.3	29.34	195	119.7	8.53	1.791	8.12	165	5	0	0	0	N	Y	Y no seagrass	Y	170	124	166	216	N/A							not core-able		0		0	0	0		0		0
2010-06-14	1899-12-31 13:50:00	1	4	2	39.5936	74.2429	yes	23.92	45.44	29.44	185	123.4	8.78	1.597	8.14	U	5	0	5	0	N	Y	Y no seagrass	Y	118	144	166	112	284							not core-able		0		0	0	0		0		0
2010-06-14	1899-12-31 13:41:00	1	4	3	39.5936	74.2414	yes	23.89	45.44	29.43	175	123.5	8.79	1.411	8.13	U	5	0	5	0	N	Y	Y	Y	220	22	127	223	224							pH check @ 13:36: 7.09	0.1298	16.535	16.5353	-0.000286624	0.0864	11.0064	11.6369	-0.630573	3	382.166	382.166	3.5	3.4
2010-06-14	1899-12-31 13:33:00	1	4	4	39.5935	74.2401	yes	23.81	45.31	29.35	170	110.2	7.87	1.488	8.11	U	5	0	5	0	N	Y	Y no seagrass	Y	273	265	83	272	264							not core-able		0		0	0	0		0		0
2010-06-14	1899-12-31 13:25:00	1	4	5	39.5935	74.2388	yes	23.77	45.39	29.4	175	107.6	7.68	1.453	8.1	U	5	0	0	0	N	Y	Y	Y	246	265	201	65	102							looks like just within 5m (windy & current, difficult to get on site)	0.3354	42.7261	42.7261	0	0.0493	6.28025	6.28255	-0.002293	4	509.554	59.5541	2.3	2.7
2010-06-14	1899-12-31 13:19:00	1	4	6	39.5936	74.2373	yes	23.75	45.15	29.23	165	108.5	7.76	1.281	8.1	U	5	0	0	0	N	Y	Y no seagrass	Y	83	71	216	83	84							not core-able		0		0	0	0		0		0
2010-06-14	1899-12-31 13:13:00	1	4	7	39.5935	74.236	yes	23.71	45.31	29.35	155	109.1	7.79	1.26	8.09	U	5	0	0	0	N	Y	Y no seagrass	Y	285	244	255	150	95							not core-able		0		0	0	0		0		0
2010-06-14	1899-12-31 13:05:00	1	4	8	39.5935	74.2346	yes	23.68	45.1	29.2	160	113.7	8.15	1.395	8.09	U	40	0	20	0	N	Y	Y	Y	239	100	230	97	205					43mm			0.6856	87.3376	87.3376	0	0.1272	16.2038	16.2382	-0.0343949	3	382.166	382.166	3	4.2
2010-06-14	1899-12-31 12:56:00	1	4	9	39.5935	74.2332	yes	23.55	45.21	29.28	160	105.8	7.58	1.371	8.05	U	50	0	5	0	N	Y	Y	Y	45	134	140	191	165								0.799	101.783	11.7834	90	0.0709	9.03185	9.31847	-0.286624	5	636.943	636.943	2.1	2.7
2010-06-14	1899-12-31 12:46:00	1	4	10	39.5936	74.2318	yes	23.44	45.37	29.39	190	107.3	7.71	1.589	8.04	U	10	0	0	0	N	Y	Y	Y	97	205	157	186	39								0.122	15.5414	15.5414	-1.1465e-05	0.0663	8.44586	8.44586	0	1	127.389	127.389	3	3
2010-06-14	1899-12-31 12:31:00	1	5	1	39.6069	74.2472	yes	23.38	44.42	28.7	170	108.8	7.81	1.343	7.97	150	65	0	0	0	N	Y	Y	Y	190	180	315	303	100								0.523	66.6242	66.6242	-3.43949e-05	0.0975	12.4204	12.4238	-0.00343949	5	636.943	636.943	2.5	3.9
2010-06-14	1899-12-31 12:21:00	1	5	2	39.6069	74.2438	yes	23.42	44.29	28.62	185	108.8	7.86	1.604	7.99	120	5	0	0	0	N	Y	Y no seagrass	Y	427	145	75	261	237							not core-able		0		0	0	0		0		0
2010-06-14	1899-12-31 12:12:00	1	5	3	39.6069	74.2405	yes	23.5	39.18	24.97	175	113.1	8.33	1.47	8.5	155	0	0	0	0	N	Y	Y no seagrass	Y no seagrass												bare patch surrounded by ~70% SAV		0		0	0	0		0		0
2010-06-14	1899-12-31 11:58:00	1	5	4	39.6069	74.2372	yes	23.55	44.96	29.1	150	122.4	8.88	1.333	8.11	U	90	0	10	0	N	Y	Y	Y	275	125	356	201	315								0.2655	33.8217	33.8217	-5.44585e-07	0.0194	2.47134	2.47134	0	2	254.777	254.778	1.8	2.7
2010-06-14	1899-12-31 11:41:00	1	5	5	39.6068	74.2339	yes	23.7	45.24	29.29	150	126.9	9.08	1.301	8.18	U	85	0	0	0	N	Y	Y	Y	258	192	147	110	223								0.7824	99.6688	99.6688	-8.02548e-08	0.3888	49.5287	49.5287	-3.43984e-09	7	891.72	891.72	3.8	3.1
2010-06-14	1899-12-31 11:35:00	1	5	6	39.6068	74.2305	yes	23.64	45.14	29.22	155	126.6	9.06	1.378	8.19	U	40	0	20	0	N	Y	Y	Y	74	77	155	185	70								0.8873	113.032	113.318	-0.286624	0.2974	37.8854	37.8854	-2.86624e-06	9	1146.5	1146.5	1.9	2
2010-06-14	1899-12-31 11:22:00	1	5	7	39.6068	74.2272	yes	23.7	45.16	29.23	170	121.9	8.72	1.509	8.19	U	70	0	0	0	N	Y	Y	Y	82	160	225	152	77							reset quadrat 1x	0.9687	123.401	123.413	-0.011465	0.2134	27.1847	27.1847	0	9	1146.5	1146.5	2.5	2.6
2010-06-14	1899-12-31 11:11:00	1	5	8	39.6068	74.2238	yes	23.66	44.95	29.09	210	109	7.82	1.802	8.13	U	0	0	5	0	N	Y	Y no seagrass	Y no seagrass												had to reset quadrat 2x		0		0	0	0		0		0
2010-06-14	1899-12-31 10:53:00	1	5	9	39.6067	74.2205	yes	23.68	44.82	29	185	113.9	8.16	1.667	8.16	U	80	0	10	0	N	Y	Y	Y	150	230	253	173	255								0.23	29.2994	29.2994	-5.15923e-07	0.0381	4.8535	4.85353	-2.86624e-05	3	382.166	382.166	3.4	2.2
2010-06-14	1899-12-31 10:40:00	1	5	10	39.6067	74.2172	yes	23.53	44.72	28.93	200	105.3	7.58	1.728	8.1	165	0	0	0	0	N	Y	Y no seagrass	Y no seagrass												pH check @ 10:37, 7.07		0		0	0	0		0		0
2010-06-14	1899-12-31 08:31:00	1	6	1	39.6145	74.2325	yes	22.8	44.51	28.78	190	88.1	6.43	1.61	7.84	160	0	0	0	0	N	Y	Y no seagrass	Y no seagrass														0		0	0	0		0		0
2010-06-14	1899-12-31 08:41:00	1	6	2	39.6145	74.2307	yes	22.85	44.13	28.51	190	88.1	6.43	1.671	7.9	U	10	0	0	0	N	Y	Y	Y	137	163	236	231	230								0.142	18.0892	18.8917	-0.802548	0.0812	10.3439	1.34395	9	2	254.777	254.778	3.5	1.9
2010-06-14	1899-12-31 08:55:00	1	6	3	36.6145	74.2289	yes	22.95	45.02	29.15	185	88.7	6.44	1.658	7.97	U	10	0	0	0	N	Y	Y	Y	235	116	95	333	190							clam shell in quadrat	0.111	14.1401	14.1413	-0.0011465	0.1228	15.6433	15.6433	-1.72692e-08	2	254.777	254.778	2.2	3.5
2010-06-14	1899-12-31 09:08:00	1	6	4	39.6144	74.2271	yes	23.1	44.85	29.03	175	94.4	6.82	1.57	8.09	U	80	0	0	0	N	Y	Y	Y	130	269	223	250	88							orange sheath tunicate	0.8137	103.656	13.6566	89.9995	0.1336	17.0191	17.1918	-0.17272	6	764.331	764.331	2.2	2.1
2010-06-14	1899-12-31 09:21:00	1	6	5	39.6144	74.2253	yes	23.25	45.05	29.17	160	97.1	7.01	1.405	8.21	U	50	0	0	0	N	Y	Y	Y	193	212	215	130	101								0.215	27.3885	27.3885	-2.86624e-07	0.0781	9.94904	9.94945	-0.000401274	2	254.777	254.778	3	3.3
2010-06-14	1899-12-31 09:32:00	1	6	6	39.6144	74.2235	yes	23.43	45.02	29.14	150	104	7.5	1.322	8.32	U	75	0	0	0	N	Y	Y	Y	243	241	156	191	143								1.3487	171.809	171.889	-0.0802548	0.1605	20.4459	2.44586	18	10	1273.89	1273.89	2.4	1.9
2010-06-14	1899-12-31 09:43:00	1	6	7	39.6139	74.2217	yes	23.51	44.98	29.11	155	107.3	7.88	1.355	8.37	U	80	0	0	0	N	Y	Y	Y	83	175	184	215	212							finger sponge in quadrat	0.5647	71.9363	71.9364	-5.15924e-05	0.1956	24.9172	24.9172	0	5	636.943	636.943	2.7	2.8
2010-06-14	1899-12-31 09:54:00	1	6	8	39.6144	74.2199	yes	23.57	44.98	29.11	165	106.9	7.69	1.387	8.37	U	70	0	5	0	N	Y	Y	Y	260	265	177	140	238							had to re-set quadrat	0.5647	71.9363	71.9364	-5.15924e-05	0.1956	24.9172	24.9172	0	5	636.943	636.943	2.6	2.4
2010-06-14	1899-12-31 10:10:00	1	6	9	39.6144	74.2181	yes	23.6	44.85	29.02	160	105.3	7.56	1.431	8.31	U	50	0	10	0	N	Y	Y	Y	235	200	87	211	135								0.95	121.019	121.192	-0.17272	0	0		0	0	0
2010-06-14	1899-12-31 10:22:00	1	6	10	39.6144	74.2163	yes	23.58	44.3	28.62	240	100.1	7.21	2.09	8.28	U	50	0	0	0	N	Y	Y	Y	160	266	223	150	280							quadrat fell on only patch of SAV in immediate area	0.276	35.1592	35.1592	0	0.1161	14.7898	14.7899	-8.02548e-05	4	509.554	59.5541	3	3.2
2010-06-18	1899-12-31 15:03:00	1	7	1	39.7757	74.1581	yes	19.99	45.68	29.66	160	124.4	9.49	1.382	8.23	U	50	0	5	0	N	Y	Y	Y	269	221	117	94	112							duplicate core taken, big sponges in area, final pH 7 check: 7.08/ -8.4 mV	0.4672	59.5159	59.5159	0	0.0436	5.55414	5.55414	-1.1465e-06	2	254.777	254.778	2.6	2.4
2010-06-18	1899-12-31 14:53:00	1	7	2	39.7757	74.1568	yes	19.88	45.68	29.66	135	121.6	9.3	1.125	8.21	U	5	0	5	0	N	Y	Y no seagrass	Y	188	140	80	102	92							sea star in quadrat, skeleton shrimp on epiphyte/blade length sample		0		0	0	0		0		0
2010-06-18	1899-12-31 14:43:00	1	7	3	39.7757	74.1554	yes	19.78	45.68	29.66	130	121.9	9.34	1.089	8.21	U	0	0	25	0	N	Y	Y no seagrass	Y no seagrass														0		0	0	0		0		0
2010-06-18	1899-12-31 14:34:00	1	7	4	39.7757	74.154	yes	19.74	45.67	29.66	130	122.6	9.4	1.142	8.21	U	5	0	5	0	Y	Y	Y no seagrass	Y	191	178	152	62	102							duplicate core, not core-able, 3 small sea stars in quadrat, ripping current, difficult to drop dead on site, duplicate lengths: 192, 168, 145, 63, 104		0		0	0	0		0		0
2010-06-18	1899-12-31 14:24:00	1	7	5	39.7757	74.1526	yes	19.65	45.69	29.67	135	121.8	9.35	1.095	8.21	U	0	0	10	0	N	Y	Y no seagrass	Y no seagrass												not core-able (seagrass in photo is from outside quadrat) very patchy SAV in area		0		0	0	0		0		0
2010-06-18	1899-12-31 14:15:00	1	7	6	39.7757	74.1511	yes	19.6	45.69	29.67	135	122	9.38	1.165	8.2	U	0	0	0	0	N	Y	Y no seagrass	Y no seagrass														0		0	0	0		0		0
2010-06-18	1899-12-31 15:05:00	1	7	7	39.7757	74.1498	yes	19.55	45.6	29.61	145	122.7	9.45	1.208	8.2	U	0	0	0	0		Y	Y no seagrass	Y no seagrass											*	shell hash		0		0	0	0		0		0
2010-06-18	1899-12-31 13:58:00	1	7	8	39.7757	74.1484	yes	19.5	45.69	29.67	150	122.7	9.45	1.269	8.2	U	0	0	0	0	N	Y	Y no seagrass	Y no seagrass												shell hash and sand		0		0	0	0		0		0
2010-06-18	1899-12-31 13:52:00	1	7	9	39.7757	74.1469	yes	19.45	45.68	29.66	145	123.7	9.54	1.259	8.19	U	0	0	0	0	N	Y	Y no seagrass	Y no seagrass												shell hash on bottom		0		0	0	0		0		0
2010-06-18	1899-12-31 13:42:00	1	7	10	39.7757	74.1456	yes	13.98	45.59	29.6	125	125.8	9.7	1.075	8.18	0	0	0	5	0	N	Y	Y no seagrass	Y no seagrass											*	duplicate core site (not taken; no SAV) re macro: this was a "lucky shot"; macro sparse and patchy		0		0	0	0		0		0
2010-06-18	1899-12-31 11:05:00	1	8	1	39.7825	74.1595	yes	20.96	44.7	28.97	245	112	8.54	2.344	8.15	150	0	0	15	0	N	Y	Y no seagrass	Y no seagrass												deep with lots of current		0		0	0	0		0		0
2010-06-18	1899-12-31 11:16:00	1	8	2	39.7825	74.1568	yes	23.05	43.59	28.12	235	107.2	7.84	1.988	8.14	140	0	0	10	0	N	Y	Y no seagrass	Y no seagrass														0		0	0	0		0		0
2010-06-18	1899-12-31 11:26:00	1	8	3	39.7825	74.1539	yes	22.68	43.66	28.18	180	106.8	7.83	1.499	8.12	135	0	0	0	0	N	Y	Y no seagrass	Y no seagrass												duplicate core site, no core (N/A)		0		0	0	0		0		0
2010-06-18	1899-12-31 11:35:00	1	8	4	39.7825	74.1511	yes	23.44	43.82	28.28	155	111	8.02	1.321	8.12	145	0	0	0	0	Y	Y	Y no seagrass	Y no seagrass											*			0		0	0	0		0		0
2010-06-18	1899-12-31 11:43:00	1	8	5	39.7825	74.1482	yes	23.84	43.87	28.3	135	125.3	9	1.069	8.18	U	10	0	0	0	N	Y	Y	Y	179	151	120	69	172							sea star in quadrat, skeleton shrimp	0.13	16.5605	16.566	-0.00544586	0.0304	3.87261	3.87261	0	0	0		3.6	3.4
2010-06-18	1899-12-31 11:56:00	1	8	6	39.7824	74.1453	yes	23.43	44.49	28.76	100	193.6	13.96	0.648	8.59	U	100	0	0	0	N	Y	Y	Y	545	325	503	315	575							long seagrass, YSI in plants, so high DO	0.164	20.8917	2.89172	18	0.0554	7.05732	7.57325	-0.515924	0	0		4.2	4.9
2010-06-18	1899-12-31 12:32:00	1	8	7	39.7824	74.1426	yes	24.14	44.06	28.45	85	163.3	11.67	0.617	8.4	U	100	0	0	0	N	Y	Y	Y	719	579	689	522	455							duplicate core, duplicate lengths: 715, 583, 690, 526, 460	0.8334	106.166	16.1657	89.9999	0.8915	113.567	113.567	-8.02827e-09	9	1146.5	1146.5	2.4	2.5
2010-06-18	1899-12-31 12:53:00	1	8	8	39.7824	74.1397	yes	23.04	43.75	28.23	80	122.3	8.9	0.511	8.18	U	95	0	5	0	N	Y	Y	Y	781	547	712	715	443								0.8334	106.166	16.1657	89.9999	0.8915	113.567	113.567	-8.02827e-09	10	1273.89	1273.89	3.8	3.4
2010-06-18	1899-12-31 11:08:00	1	8	9	39.7824	74.1369	yes	20.37	45.53	29.52	95	121.9	9.24	0.797	8.18	U	80	0	20	0	N	Y	Y	Y	536	291	400	347	335						*		0.349	44.4586	44.4586	0	0.2617	33.3376	33.3376	0	4	509.554	59.5541	2.3	2
2010-06-18	1899-12-31 13:21:00	1	8	10	39.7824	74.134	yes	20.19	45.38	29.44	80	129.2	9.83	0.585	8.19	U	5	0	5	0	N	Y	Y no seagrass	Y no seagrass	55	95	37	108	N/A							pH check @ 13:13 = 7.04, not ccore-able, thin blade length sample		0		0	0	0		0		0
2010-06-18	1899-12-31 08:27:00	1	9	1	39.7901	74.1559	yes	20.67	44.75	28.97	200	93.3	7.06	1.653	8.02	150	5	0	0	0	N	Y	Y	Y	163	204	87	179	N/A							blade length and epiphyte sample from outside quadrat, none in quadrat	0.426	54.2675	54.2675	0	0.0151	1.92357	1.92357	-7.92211e-12	2	254.777	254.778	2	1.6
2010-06-18	1899-12-31 08:44:00	1	9	2	39.7901	74.1536	yes	22.14	43.54	28.09	120	128.1	9.49	1.047	8.23	110	90	0	10	0	N	Y	Y	Y	384	404	309	385	195								1.1937	152.064	152.637	-0.573248	0.1915	24.3949	24.3949	-4.01274e-05	9	1146.5	1146.5	2.7	2.9
2010-06-18	1899-12-31 08:56:00	1	9	3	39.79	74.1512	yes	22.44	43.4	27.99	110	117.9	8.69	0.833	8.71	U	95	0	0	0	N	Y	Y	Y	606	402	507	277	157								0.973	123.949	123.949	-0.000401274	0.4932	62.828	62.8283	-0.0002293	9	1146.5	1146.5	3.6	4.5
2010-06-18	1899-12-31 09:06:00	1	9	4	39.79	74.1489	yes	22.09	43.79	28.27	110	131.5	9.73	0.788	8.26	U	95	0	5	0	N	Y	Y	Y	659	754	241	640	389						outside quadrat: 88, 63	duplicate core take, sea urchins in area, duplicate lengths: 655, 755, 241, 644, 390	1.1262	143.465	143.465	0	0.6066	77.2739	77.2739	-2.86654e-09	11	1401.27	141.274	3.9	2.7
2010-06-18	1899-12-31 09:26:00	1	9	5	39.79	74.1465	yes	22.19	43.81	28.29	110	131.4	9.72	0.697	8.29	U	100	0	0	0	N	Y	Y	Y	335	532	461	701	299								1.5837	201.745	21.7452	180	0.261	33.2484	33.2485	-6.87898e-05	6	764.331	764.331	2.5	3.9
2010-06-18	1899-12-31 09:36:00	1	9	6	39.79	74.1441	yes	22.21	43.91	28.36	80	128.9	9.52	0.411	8.29	U	100	0	0	0	N	Y	Y	Y	727	502	451	744	435							right on edge of 0% coverage area, depth in grass about +15-20 cm off bare area, duplicate core taken, duplicate lengths: 732, 509, 464, 744, 445	1.526	194.395	194.395	-4.01274e-05	1.124	143.185	143.185	0	10	1273.89	1273.89	3	4.5
2010-06-18	1899-12-31 09:57:00	1	9	7	39.79	74.2428	yes	22.57	44.05	28.46	65	119.4	8.75	0.464	8.23	U	0	0	0	0	N	Y	Y no seagrass	Y no seagrass												bare sand		0		0	0	0		0		0
2010-06-18	1899-12-31 10:05:00	1	9	8	39.7899	74.1394	yes	22.46	44.2	28.58	85	151.6	11.11	0.618	8.38	U	95	0	5	0	N	Y	Y	Y	617	887	465	435	422							boat scars in area but not near quadrat, pH check @ 10:15 = 7.07	1.4897	189.771	189.778	-0.00693631	0.3359	42.7898	42.7899	-8.02548e-05	6	764.331	764.331	2.5	2.8
2010-06-18	1899-12-31 10:20:00	1	9	9	39.7899	74.137	yes	22.54	43.94	28.38	85	142.1	10.43	0.73	8.28	U	20	0	15	20	Y	N	Y	Y	427	504	555	461	490							1 sea star in quadrat, 20% other= mussels	0.473	60.2548	6.25478	54	0.3405	43.3758	43.3758	0	3	382.166	382.166	2.6	3.1
2010-06-18	1899-12-31 10:34:00	1	9	10	39.7899	74.1347	yes	22.85	43.15	27.81	80	109.3	8	0.626	8.11	U	0	0	0	0	N	Y	Y no seagrass	Y no seagrass														0		0	0	0		0		0
2010-06-21	1899-12-31 12:23:00	1	10	1	39.893	74.1118	yes	25.85	37.85	23.98	140	103.3	7.34	1.204	8.22	90	0	0	0	0	N	Y	Y no seagrass	Y no seagrass												duplicate core, not taken		0		0	0	0		0		0
2010-06-21	1899-12-31 12:17:00	1	10	2	39.893	74.1094	yes	26.28	34.87	21.9	125	157.2	11.18	0.992	8.48	105	95	0	0	0	N	Y	Y	Y	459	347	427	267	358								0.6442	82.0637	82.6369	-0.573248	0.1039	13.2357	13.2357	-8.00835e-11	9	1146.5	1146.5	2.2	2.1
2010-06-21	1899-12-31 12:06:00	1	10	3	39.893	74.1071	yes	26.18	38.45	24.39	160	111.9	7.88	1.251	8.31	120	0	0	0	0	N	Y	Y no seagrass	Y no seagrass														0		0	0	0		0		0
2010-06-21	1899-12-31 11:56:00	1	10	4	39.893	74.1047	yes	27.17	33.09	20.65	90	128.4	9.09	0.684	8.36	U	60	15	5	0	N	Y	Y	Y	175	207	222	206	115								0.4972	63.3376	63.3376	0	0.3126	39.8217	39.8217	-5.44585e-07	12	1528.66	1528.66	2.2	1.8
2010-06-21	1899-12-31 11:29:00	1	10	5	39.893	74.1028	yes	26.81	33.36	20.85	90	130.8	9.31	0.617	8.4	U	30	50	0	0	N	Y	Y	Y	195	175	199	164	68								0.228	29.0446	29.4459	-0.401274	0.045	5.73248	5.73248	-6.87898e-07	2	254.777	254.778	2.2	2.2
2010-06-21	1899-12-31 11:14:00	1	10	6	39.8929	74.0999	yes	26.59	33.18	20.72	95	144.4	10.55	0.639	8.39	80	5	50	0	0	N	Y	Y	Y no seagrass	89	197	215	268	242							duplicate core, took epi sample just in case, duplicate lengths: 97, 190, 212, 265, 242	0.4558	58.0637	58.6369	-0.573248	0.145	18.4713	18.4713	0	6	764.331	764.331	2	2
2010-06-21	1899-12-31 11:05:00	1	10	7	39.8929	74.0974	yes	26.02	35.24	22.19	145	104.2	7.44	1.177	8.24	110	0	0	0	0	N	Y	Y no seagrass	Y no seagrass														0		0	0	0		0		0
2010-06-21	1899-12-31 10:53:00	1	10	8	39.8929	74.0951	yes	26.09	34.24	21.46	105	137	9.27	0.794	8.38	100	15	15	5	0	N	Y	Y	Y	171	204	151	146	118								0.2272	28.9427	28.9427	0	0.016	2.03822	2.38217	-0.343949	3	382.166	382.166	1.5	1.8
2010-06-21	1899-12-31 10:41:00	1	10	9	39.8929	74.0927	yes	26.31	38.84	24.68	140	98.2	6.9	1.23	8.34	115	0	0	0	0	N	Y	Y no seagrass	Y no seagrass														0		0	0	0		0		0
2010-06-21	1899-12-31 10:30:00	1	10	10	39.8929	74.0903	yes	26.48	38.6	24.42	100	119.2	8.36	0.804	8.46	U	15	15	0	5	N	Y	Y	Y	153	157	150	137	134							5% other = finger sponge, epi = spirorbis	0.611	77.8344	77.8344	-4.01274e-08	0.1842	23.465	23.465	0	5	636.943	636.943	2.9	1.7
2010-06-21	1899-12-31 10:05:00	1	11	1	39.9021	74.1043	yes	26.16	31.6	19.65	105	110.7	8.08	0.731	8.32	90	25	75	0	0	N	Y	Y	Y	290	116	216	134	127								0.3557	45.3121	45.3121	-1.7272e-05	0.1249	15.9108	15.9183	-0.00745452	7	891.72	891.72	1.8	2
2010-06-21	1899-12-31 09:55:00	1	11	2	39.902	74.1023	yes	26.08	31.84	19.8	75	116	8.31	0.461	8.29	U	5	15	0	5	n	y	y	Y no seagrass	103	136	61	139	114							5% other = finger sponge, took just in case epi sample, a little zostera	0.1269	16.1656	16.1657	-5.44586e-05	0.0308	3.92357	3.92357	-8.10152e-12	2	254.777	254.778	2.5	2.3
2010-06-21	1899-12-31 09:44:00	1	11	3	39.902	74.1001	yes	26.14	32.89	20.53	85	110.1	7.93	0.531	8.26	U	25	35	0	0	N	Y	Y	Y	109	107	160	155	154							note for the day: ruppia is seeding	0.697	88.7898	88.7899	-8.02548e-05	0.1424	18.1401	18.1413	-0.0011465	6	764.331	764.331	3	2.8
2010-06-21	1899-12-31 09:28:00	1	11	4	39.902	74.0981	yes	26.15	32.84	20.5	70	108.7	7.89	0.591	8.26	U	5	95	0	0	N	Y	Y	Y	144	156	189	158	175							replicate core, pH check @ 9:32 before sample at this station 7.04pH, duplicate lengths = 149, 160, 200, 165, 177	0.441	56.1783	56.1783	-4.01414e-10	0.0243	3.09554	3.95541	-0.859873	2	254.777	254.778	2.9	2.2
2010-06-21	1899-12-31 09:19:00	1	11	5	39.902	74.0959	yes	26.01	31.82	19.8	25	103.5	7.5	0.554	8.26	U	25	75	0	0	N	Y	Y	Y	96	99	179	110	147								0.2336	29.758	29.758	0	0.1058	13.4777	13.4778	-6.9363e-05	7	891.72	891.72	2.5	2.5
2010-06-21	1899-12-31 09:09:00	1	11	6	39.902	74.0938	yes	25.8	30.9	19.17	80	106	7.74	0.419	8.27	U	25	30	5	0	N	Y	Y	Y	213	236	133	103	149								0.4562	58.1146	58.1146	0	0.2351	29.949	29.9494	-0.000401274	15	1910.83	191.828	2.2	2.3
2010-06-21	1899-12-31 08:57:00	1	11	7	39.9019	74.0917	yes	25.71	30.2	18.69	85	107.7	7.9	0.659	8.28	U	5	95	0	0	N	Y	Y	Y	230	319	289	245	75							just a little zostera in samples	0.4166	53.0701	53.7637	-0.693631	0.0572	7.28662	7.28662	-3.43949e-08	1	127.389	127.389	2.1	2
2010-06-21	1899-12-31 08:46:00	1	11	8	39.9019	74.0896	yes	25.65	29.84	18.45	85	107.1	7.88	0.677	8.28	U	0	100	0	0	N	Y	Y	Y no seagrass												replicate core, took just in case epi sample	0.2992	38.1146	38.1146	0	0.0344	4.38217	4.38217	-5.44585e-08	5	636.943	636.943	3	2.1
2010-06-21	1899-12-31 08:36:00	1	11	9	39.9019	74.0875	yes	25.58	30.32	18.78	90	100.6	7.4	0.752	8.25	U	0	5	0	0	N	Y	Y	Y												took epiphyte sample of R maritima @ all stations just in case		0		0	0	0		0		0
2010-06-21	1899-12-31 08:25:00	1	11	10	39.9019	74.0854	yes	25.38	30.72	19.05	85	94.4	6.95	0.724	8.15	U	0	0	0	0	N	Y	Y no seagrass	Y no seagrass												dead blade litter = 10%		0		0	0	0		0		0
2010-06-21	1899-12-31 12:42:00	1	12	1	39.9084	74.1074	yes	26.94	28.8	17.71	125	122.2	8.82	0.984	8.29	90	0	0	0	0	N	Y	Y no seagrass	Y no seagrass												pH check @ 12:28 = 7.05		0		0	0	0		0		0
2010-06-21	1899-12-31 12:51:00	1	12	2	39.9084	74.1056	yes	27.18	28.75	17.68	105	120.4	8.64	0.873	8.3	90	10	5	0	0	N	Y	Y no seagrass	Y	140	161	152	45	95							not core-able		0		0	0	0		0		0
2010-06-21	1899-12-31 12:59:00	1	12	3	39.9084	74.1039	yes	27.15	28.76	17.69	125	116.7	8.4	0.962	8.29	90	20	5	0	0	N	Y	Y	Y	176	169	128	130	97							old oyster shell in core	0.921	117.325	117.325	-6.87898e-06	0.0343	4.36943	4.36943	0	3	382.166	382.166	2.2	2.4
2010-06-21	1899-12-31 13:08:00	1	12	4	39.9084	74.1021	yes	27.11	29.2	17.98	135	120.6	8.67	1.202	8.33	105	0	0	0	0	N	Y	Y no seagrass	Y no seagrass														0		0	0	0		0		0
2010-06-21	1899-12-31 13:16:00	1	12	5	39.9084	74.1004	yes	27.22	29.7	18.32	140	118.3	8.48	0.997	8.32	95	0	0	0	0	N	Y	Y no seagrass	Y no seagrass														0		0	0	0		0		0
2010-06-21	1899-12-31 13:23:00	1	12	6	39.9083	74.0986	yes	26.89	30.53	18.9	140	123.2	8.85	1.186	8.35	95	0	0	0	0	N	Y	Y no seagrass	Y no seagrass														0		0	0	0		0		0
2010-06-21	1899-12-31 13:32:00	1	12	7	39.9083	74.0969	yes	27.49	30.04	18.56	115	124.1	8.84	0.876	8.37	95	5	60	0	0	N	Y	Y	Y	145	53	166	70	154								0.612	77.9618	77.9618	-3.55271e-12	0.0595	7.57962	7.57962	0	10	1273.89	1273.89	2.8	2
2010-06-21	1899-12-31 13:41:00	1	12	8	39.9083	74.0952	yes	27.69	29.09	17.91	100	126.9	9.04	0.861	8.39	90	5	50	0	0	N	Y	Y	Y no seagrass	92	79	117	88	79							duplicate core site, took epi sample just in case	0.1183	15.0701	15.7637	-0.693631	0.041	5.22293	5.22293	-5.17479e-11	2	254.777	254.778	2.6	1.6
2010-06-21	1899-12-31 13:54:00	1	12	9	39.9083	74.0934	yes	27.72	29.17	17.96	110	126.2	8.98	0.856	8.4	90	5	50	20	0	N	Y	Y	Y no seagrass	165	89	172	119	183							took epi sample just in case	0.189	24.0764	24.7643	-0.687898	0.132	16.8153	16.8153	-3.41878e-11	9	1146.5	1146.5	2.1	2.5
2010-06-21	1899-12-31 14:04:00	1	12	10	39.9083	74.0916	yes	27.75	29.2	17.98	115	124.9	8.89	0.878	8.39	100	20	60	0	0	N	Y	Y	Y	287	163	165	110	130							final pH check @ 14:14 = 7.07/-7.0 mV	0.2274	28.9682	28.9682	0	0.2096	26.7006	26.7637	-0.0630573	9	1146.5	1146.5	2.4	1.5
2010-08-09	1899-12-31 12:07:00	2	1	1	39.5705	74.2538	Y	25.39	47.35	30.8	170	122.3	8.41	1.302	8.02	105	0	0	0	0	N	Y	Y no seagrass	Y no seagrass														0		0	0	0		0		0
2010-08-09	1899-12-31 11:51:00	2	1	2	39.5705	74.253	Y	25.43	47.34	30.79	115	126.4	8.7	0.899	8.04	U	0	0	5	0	N	Y	Y no seagrass	Y no seagrass														0		0	0	0		0		0
2010-08-09	1899-12-31 11:58:00	2	1	3	39.5705	74.2522	Y	25.48	47.36	30.8	100	129.5	8.9	0.632	8.06	U	60	0	5	0	N	Y	Y no seagrass	Y	89	94	168	145	215			Y				not core-able		0		0	0	0		0		0
2010-08-09	1899-12-31 11:38:00	2	1	4	39.5705	74.2514	Y	25.4	47.35	30.79	80	114	7.88	0.626	7.98	U	100	0	0	0	N	Y	Y	Y	270	305	314	334	373			Y					0.4298	54.7516	54.7516	0	0.4789	61.0064	61.6369	-0.630573	5	636.943	636.943	2.1	1.9
2010-08-09	1899-12-31 11:41:00	2	1	5	39.5705	74.2505	Y	25.24	47.33	30.78	155	109.3	7.55	1.119	7.96	95	0	0	0	0	N	Y	Y no seagrass	Y no seagrass														0		0	0	0		0		0
2010-08-05	1899-12-31 11:33:00	2	1	6	39.5708	74.2499	Y	26.3	47.31	30.74	145	114.1	7.75	1.305	7.96	75	0	0	0	0	N	Y	Y no seagrass	Y no seagrass												ripping current, final pH check @ 11:36 7.04/-10.1mV		0		0	0	0		0		0
2010-08-05	1899-12-31 11:23:00	2	1	7	39.571	74.2489	Y	26.37	47.3	30.74	50	107.1	7.26	0.217	7.96	U	90	0	10	0	N	Y	Y	Y	315	291	232	97	146						76mm in core		1.2157	154.866	154.866	-3.43953e-07	0.2525	32.1656	32.1657	-5.44586e-05	8	1019.11	119.183	2	2.3
2010-08-05	1899-12-31 11:14:00	2	1	8	39.5705	74.2481	Y	26.34	47.32	30.75	50	115.2	7.81	0.273	8.01	U	20	0	20	0	N	Y	Y no seagrass	Y	169	70	97	81	172			Y				not core-able		0		0	0	0		0		0
2010-08-05	1899-12-31 11:03:00	2	1	9	39.5705	74.2473	Y	26.28	47.31	30.74	100	98.4	6.68	0.826	7.94	80	30	0	30	0	N	Y	Y	Y	345	460	256	114	224			Y					0.198	25.2229	25.2229	-5.12657e-11	0	0		0	0	0
2010-08-05	1899-12-31 10:51:00	2	1	10	39.5705	74.2465	Y	26.2	47.29	30.73	80	97.6	6.64	0.602	7.93	70	80	0	10	0	N	Y	Y	Y	156	172	451	445	337			Y		53mm	83mm	high wind	0.8143	103.732	13.7325	90	0.1672	21.2994	21.2994	-5.15923e-07	1	127.389	127.389	2.4	2.8
2010-08-09	1899-12-31 12:15:00	2	2	1	39.5768	74.2595	Y	26.14	47.37	30.79	65	116.5	7.98	0.448	8.01	U	0	0	0	0	N	Y	Y no seagrass	Y no seagrass														0		0	0	0		0		0
2010-08-09	1899-12-31 12:41:00	2	2	2	39.5768	74.257	Y	26.7	47.39	30.79	40	122.9	8.28	0.093	8.03	U	0	0	5	0	N	Y	Y no seagrass	Y no seagrass														0		0	0	0		0		0
2010-08-10	1899-12-31 10:00:00	2	2	3	39.5768	74.2545	Y	21.64	47.4	30.9	85	105.4	7.74	0.57	7.94	U	100	0	0	0	N	Y	Y	Y	224	130	78	136	128			Y					0.1481	18.8662	18.8662	-3.43949e-07	0.112	14.2675	14.2675	0	3	382.166	382.166	1.7	1.7
2010-08-10	1899-12-31 09:50:00	2	2	4	39.5768	74.252	Y	21.61	47.39	30.89	145	102	7.5	1.228	7.91	110	0	0	0	0	N	Y	Y no seagrass	Y no seagrass														0		0	0	0		0		0
2010-08-09	1899-12-31 13:31:00	2	2	5	39.5768	74.2495	Y	27.06	47.41	30.79	85	112.9	7.57	0.532	7.99	U	90	0	0	0	N	Y	Y	Y	286	352	194	283	245			Y				final pH check @ 13:35 7.03/-9.8	0.3681	46.8917	46.8917	0	0.0539	6.86624	6.86624	-3.43949e-07	3	382.166	382.166	3.4	2.4
2010-08-09	1899-12-31 13:21:00	2	2	6	39.5768	74.247	Y	27.06	47.41	30.8	100	109	7.3	0.856	7.97	75	0	0	0	0	N	Y	Y no seagrass	Y no seagrass														0		0	0	0		0		0
2010-08-09	1899-12-31 13:10:00	2	2	7	39.5768	74.2445	Y	26.73	47.37	30.77	120	104.4	7.04	0.887	7.93	85	0	0	0	0	N	Y	Y no seagrass	Y no seagrass														0		0	0	0		0		0
2010-08-09	1899-12-31 13:03:00	2	2	8	39.5767	74.242	Y	26.98	47.39	30.78	115	121.8	8.16	1.006	7.98	90	0	0	0	0	N	Y	Y no seagrass	Y no seagrass														0		0	0	0		0		0
2010-08-09	1899-12-31 12:57:00	2	2	9	39.5767	74.2395	Y	26.89	47.4	30.79	120	104.9	7.05	0.907	7.9	75	0	0	0	0	N	Y	Y no seagrass	Y no seagrass														0		0	0	0		0		0
2010-08-09	1899-12-31 12:47:00	2	2	10	39.5767	74.237	Y	26.65	47.33	30.75	135	102.5	6.92	1.082	7.89	60	0	0	0	0	N	Y	Y no seagrass	Y no seagrass														0		0	0	0		0		0
2010-08-05	1899-12-31 10:11:00	2	3	1	39.5878	74.2555	Y	26.23	47.29	30.73	170	97.2	6.61	1.381	7.96	90	0	0	0	0	N	Y	Y no seagrass	Y no seagrass												some shell hash		0		0	0	0		0		0
2010-08-05	1899-12-31 10:01:00	2	3	2	39.5878	74.2531	Y	26.25	47.24	30.69	130	104.7	7.12	1.01	7.99	65	5	0	60	0	N	Y	Y	Y	62	65	76	127	39			Y					0.3576	45.5541	45.5541	-1.1465e-06	0.0669	8.52229	8.52229	-5.21716e-12	2	254.777	254.778	3	1.7
2010-08-05	1899-12-31 09:50:00	2	3	3	39.5878	74.2508	Y	26.37	47.3	30.73	135	98.4	6.67	1.025	7.96	100	5	0	95	0	Y	Y	Y	Y	145	97	180	87	157			Y					0.1315	16.7516	16.7516	0	0.0097	1.23567	1.23567	-8.02773e-11	1	127.389	127.389	1.9	2.2
2010-08-05	1899-12-31 09:44:00	2	3	4	39.5877	74.2484	Y	26.45	47.32	30.75	140	93.4	6.31	1.201	7.9	100	0	0	15	0	N	Y	Y no seagrass	Y no seagrass														0		0	0	0		0		0
2010-08-05	1899-12-31 09:36:00	2	3	5	39.5877	74.2461	Y	26.5	47.32	30.74	150	91.4	6.18	1.227	7.88	115	0	0	10	0	N	Y	Y no seagrass	Y no seagrass												lumpy mud, nodules on the surface		0		0	0	0		0		0
2010-08-05	1899-12-31 09:27:00	2	3	6	39.5877	74.2437	Y	26.57	47.36	30.77	135	92.5	6.25	1.162	7.9	100	25	0	30	0	N	Y	Y	Y	150	127	193	159	107			Y					0.1187	15.121	15.1212	-0.00017272	0.081	10.3185	1.31847	9	0	0		2.8	3.4
2010-08-05	1899-12-31 09:17:00	2	3	7	39.5877	74.2415	Y	26.62	47.37	30.78	105	93.3	6.29	0.824	7.9	95	50	0	50	0	N	Y	Y	Y	197	119	154	121	187			Y					0.6225	79.2994	79.2994	-5.15924e-07	0.0467	5.94904	5.94945	-0.000401274	1	127.389	127.389	2.2	2.8
2010-08-05	1899-12-31 09:07:00	2	3	8	39.5877	74.2391	Y	26.65	47.37	30.78	90	99.8	6.72	0.658	7.92	U	60	0	15	0	N	Y	Y	Y	270	196	228	105	185			Y				eggs on blades	1.4598	185.962	185.962	0	0.0374	4.76433	4.76433	-1.72593e-09	4	509.554	59.5541	3.2	3.7
2010-08-05	1899-12-31 08:56:00	2	3	9	39.5877	74.2368	Y	26.58	47.83	30.79	95	89.5	6.04	0.707	7.88	85	10	0	80	0	N	Y	Y	Y	213	107	177	92	141			Y				macro=brown slime	0.5896	75.1083	75.1828	-0.0745452	0.1221	15.5541	15.5541	-1.1465e-06	4	509.554	59.5541	2.4	1.8
2010-08-05	1899-12-31 08:46:00	2	3	10	39.5876	74.2344	Y	26.59	47.43	30.82	130	87.4	5.9	1.04	7.87	100	0	0	5	0	N	Y	Y no seagrass	Y no seagrass												pH check @ 8:46		0		0	0	0		0		0
2010-08-02	1899-12-31 08:33:00	2	4	1	39.5936	74.2442	Y	25.16	47.42	30.85	160	77.7	5.37	1.32	7.73	U	0	0	0	0	N	Y	Y no seagrass	Y no seagrass												pH check @ 8:25 6.99		0		0	0	0		0		0
2010-08-02	1899-12-31 08:53:00	2	4	2	39.5935	74.2429	Y	25.22	47.44	30.86	145	77.6	5.36	1.251	7.75	U	0	0	0	0	N	Y	Y no seagrass	Y no seagrass														0		0	0	0		0		0
2010-08-02	1899-12-31 09:03:00	2	4	3	39.5935	74.2415	Y	25.28	47.46	30.88	140	80	5.51	1.206	7.77	U	10	0	0	0	N	Y	Y no seagrass	Y	224	185	205	100	190			Y				not core-able		0		0	0	0		0		0
2010-08-02	1899-12-31 09:12:00	2	4	4	39.5936	74.2401	Y	25.34	47.45	30.87	135	80.9	5.57	1.191	7.77	U	5	0	0	5	N	Y	Y	Y	188	200	127	90	100							Duplicate lengths: 178, 199, 125, 98, 97; other=finger sponge; duplicate taken from outside quadrat (not enough)	0.123	15.6688	15.6688	-8.02548e-08	0.0138	1.75796	1.75796	0	1	127.389	127.389	2.5	2
2010-08-02	1899-12-31 09:27:00	2	4	5	39.5935	74.2387	Y	25.45	47.43	30.85	140	83	5.7	1.224	7.77	U	5	0	5	5	N	Y	Y	Y	118	150	135					Y				Other = finger sponge, large spider crab in core	0.147	18.7261	18.7261	0	0	0		0	0	0
2010-08-02	1899-12-31 09:38:00	2	4	6	39.5936	74.2373	Y	25.54	47.51	30.91	130	82.4	5.65	1.174	7.77	U	25	0	5	0	N	Y	Y	Y	75	180	125	70	225			Y					0.2833	36.0892	36.8917	-0.802548	0.0066	0.840764	0.847643	-0.00687898	0	0		1.4	1.8
2010-08-02	1899-12-31 09:50:00	2	4	7	39.5935	74.236	Y	25.58	47.51	30.9	125	78.4	5.38	1.085	7.74	U	50	0	0	0	N	Y	Y	Y	130	158	130	135	120			Y				duplicate lengths: 132, 151, 131, 139, 125	0.3277	41.7452	41.7452	0	0.0229	2.9172	2.9172	0	3	382.166	382.166	3	2.4
2010-08-02	1899-12-31 10:05:00	2	4	8	39.5936	74.2345	Y	25.65	47.51	30.9	125	77.9	5.34	1.092	7.77	U	95	0	0	0	N	Y	Y	Y	193	109	131	140	82			Y					0.3638	46.3439	46.3439	-4.01274e-07	0.2234	28.4586	28.4586	0	3	382.166	382.166	3.2	2.2
2010-08-02	1899-12-31 10:16:00	2	4	9	39.5935	74.2332	Y	25.7	47.5	30.89	130	87.5	5.97	1.186	7.79	U	10	0	90	0	N	Y	Y no seagrass	Y	75	90	130	115	95			Y				not coreable, macro=brown slimy/filamentous snot weed		0		0	0	0		0		0
2010-08-02	1899-12-31 10:26:00	2	4	10	39.5935	74.2318	Y	25.78	47.53	30.92	160	89.2	6.07	1.447	7.81	U	0	0	0	0	N	Y	Y no seagrass	Y no seagrass														0		0	0	0		0		0
2010-08-02	1899-12-31 12:56:00	2	5	1	39.6069	74.2471	Y	26.12	46.45	30.12	160	99.9	6.81	1.422	8.05	80	10	0	0	0	N	Y	Y	Y	103	60	68	61	92			Y				duplicate lengths: 105, 68, 70, 64, 89	0.1152	14.6752	14.6752	0	0.0049	0.624204	0.624238	-3.43949e-05	0	0		2.1	2.3
2010-08-02	1899-12-31 12:47:00	2	5	2	39.6069	74.2438	Y	26.34	46.69	30.29	180	110.5	7.5	1.153	8.05	85	0	0	0	0	N	Y	Y no seagrass	Y no seagrass														0		0	0	0		0		0
2010-08-02	1899-12-31 12:34:00	2	5	3	39.6069	74.2405	Y	26.32	47.02	30.53	160	115.4	7.81	1.452	8.02	110	10	0	90	0	Y	Y	Y	Y	151	88	97	86	120			Y				Macro = brown snot	0.6353	80.9299	8.92994	72	0.0517	6.58599	6.58599	0	4	509.554	59.5541	2.7	2
2010-08-02	1899-12-31 12:24:00	2	5	4	39.6069	74.2371	Y	26.07	47.17	30.65	140	104.9	7.13	1.167	7.94	110	5	0	0	0	N	Y	Y no seagrass	Y	118	134	157	123	128			Y				Sudden transition to high turbidity, not coreable		0		0	0	0		0		0
2010-08-02	1899-12-31 12:10:00	2	5	5	39.6069	74.2339	Y	26.77	47.68	31	125	131.4	8.83	1.098	8.13	U	15	0	40	0	N	Y	Y	Y	175	154	144	198	155			Y					0.628	80	8	72	0.2322	29.5796	29.5796	0	6	764.331	764.331	1.8	3.5
2010-08-02	1899-12-31 11:55:00	2	5	6	39.6068	74.2305	Y	26.77	47.8	31.08	130	133.4	8.95	1.084	8.11	U	40	0	10	0	N	Y	Y	Y	168	163	125	184	120			Y				Super clear water	1.73	220.382	22.3822	198	0.0339	4.31847	4.31847	0	1	127.389	127.389	1.6	2.1
2010-08-02	1899-12-31 11:41:00	2	5	7	39.6068	74.2272	Y	26.65	47.87	31.14	140	111.1	7.44	1.112	8.05	U	40	0	50	0	N	Y	Y	Y	158	159	162	109	108			Y				Water shifted to much clearer @ this site	0.791	100.764	1.76433	99	0.0856	10.9045	1.94459	8.95987	5	636.943	636.943	2.1	2.2
2010-08-02	1899-12-31 11:26:00	2	5	8	39.6068	74.2239	Y	26.7	47.83	31.11	165	106.7	7.17	1.402	7.98	150	0	0	10	0	N	Y	Y no seagrass	Y no seagrass														0		0	0	0		0		0
2010-08-02	1899-12-31 11:13:00	2	5	9	39.6068	74.2205	Y	26.64	47.76	31.06	140	103.8	6.97	1.29	7.98	130	80	0	0	0	N	Y	Y	Y	73	234	148	218	199			Y				Got very sunny between transects 4 and 5, possible reason for rise in DO?	0.4651	59.2484	59.2485	-6.87898e-05	0.0242	3.0828	3.82825	-0.745452	3	382.166	382.166	1.9	2.2
2010-08-02	1899-12-31 10:47:00	2	5	10	39.6067	74.2173	Y	26.51	47.7	31.02	155	105.2	7.09	1.337	7.94	105	0	0	0	0	N	Y	Y no seagrass	Y no seagrass												pH check @ 11:01, YSI measure @ 11:07=6.99		0		0	0	0		0		0
2010-08-02	1899-12-31 13:13:00	2	6	1	39.6145	74.2325	Y	26.76	47.24	30.68	205	123.4	8.27	1.585	8.12	130	0	0	0	0	N	Y	Y no seagrass	Y no seagrass												pH check @ 13:13 6.99		0		0	0	0		0		0
2010-08-02	1899-12-31 13:23:00	2	6	2	39.6145	74.2307	Y	26.88	47.41	30.8	200	122.6	8.19	1.721	8.15	140	0	0	0	0	N	Y	Y no seagrass	Y no seagrass														0		0	0	0		0		0
2010-08-02	1899-12-31 13:32:00	2	6	3	39.6144	74.2289	Y	26.92	47.64	30.97	195	111.3	7.46	1.654	8.1	175	5	0	0	0	N	Y	Y no seagrass	Y	100	55	120	40	72							not coreable		0		0	0	0		0		0
2010-08-02	1899-12-31 13:39:00	2	6	4	39.6144	74.2271	Y	27.04	47.63	30.96	175	112.7	7.53	1.597	8.11	U	70	0	20	0	N	Y	Y	Y	238	190	143	138	182			Y				macro=brown "snot weed"	0.9864	125.656	125.657	-0.000544586	0.0922	11.7452	11.7452	0	4	509.554	59.5541	3.8	3.2
2010-08-02	1899-12-31 13:53:00	2	6	5	39.6144	74.2253	Y	27.23	47.6	30.93	160	125.3	8.32	1.309	8.14	U	75	0	10	0	N	Y	Y	Y	160	170	198	60	150			Y				duplicate lengths: 161, 167, 202, 61, 146	0.8913	113.541	113.541	-1.1465e-05	0.1805	22.9936	22.9936	-5.15924e-06	10	1273.89	1273.89	2.4	2.1
2010-08-02	1899-12-31 14:08:00	2	6	6	39.6144	74.2235	Y	27.43	47.55	30.9	150	128	8.46	1.332	8.18	U	70	0	5	0	N	Y	Y	Y	130	220	115	155	148			Y					1.4973	190.739	19.7389	171	0.1466	18.6752	18.6752	0	9	1146.5	1146.5	1.4	2.5
2010-08-02	1899-12-31 14:22:00	2	6	7	39.6144	74.2269	Y	27.52	47.67	30.97	150	121.7	8.04	1.235	8.17	U	5	0	0	0	N	Y	Y no seagrass	Y	122	118	117	110	145			Y				not coreable		0		0	0	0		0		0
2010-08-02	1899-12-31 14:34:00	2	6	8	39.6144	74.2199	Y	27.53	47.81	31.07	155	110.5	7.33	1.287	8.12	U	20	0	5	0	N	Y	Y no seagrass	Y	168	192	165	134	90			Y			85	not coreable		0		0	0	0		0		0
2010-08-02	1899-12-31 14:40:00	2	6	9	39.6144	74.2181	Y	27.47	47.85	31.1	165	107.9	7.14	1.315	8.1	U	75	0	0	0	N	Y	Y	Y	235	228	87	239	243			Y					0.916	116.688	116.688	-8.02548e-07	0.0889	11.3248	11.3248	-6.87898e-06	7	891.72	891.72	2.8	1.7
2010-08-02	1899-12-31 14:52:00	2	6	10	39.6144	74.2163	Y	27.56	47.85	31.1	210	107	7.07	1.947	8.08	185	15	0	0	0	N	Y	Y	Y	245	126	184	200	198			Y					0.26	33.121	33.1212	-0.00017272	0.011	1.40127	1.41274	-0.011465	0	0		3	2.3
2010-08-19	1899-12-31 14:44:00	2	7	1	39.7758	74.1582	Y	26.61	46.72	30.31	150	107	7.23	1.277	8.09	90	10	0	10	0	N	Y	Y no seagrass	Y	255	253	236	190	193							Not coreable, final pH check @ 13:31; 7.04		0		0	0	0		0		0
2010-08-19	1899-12-31 14:38:00	2	7	2	39.7757	74.1568	Y	26.46	46.53	30.17	130	105.2	7.13	0.84	8.09	85	0	0	0	0	N	Y	Y no seagrass	Y no seagrass														0		0	0	0		0		0
2010-08-19	1899-12-31 14:32:00	2	7	3	39.7757	74.1553	Y	26.39	46.46	30.12	115	105.8	7.18	0.86	8.08	90	0	0	0	0	N	Y	Y no seagrass	Y no seagrass												shell hash		0		0	0	0		0		0
2010-08-19	1899-12-31 14:24:00	2	7	4	39.7757	74.1539	Y	26.35	46.44	30.11	115	106.3	7.22	0.809	8.07	90	0	0	0	0	N	Y	Y no seagrass	Y no seagrass														0		0	0	0		0		0
2010-08-19	1899-12-31 14:14:00	2	7	5	39.7757	74.1525	Y	26.38	46.56	30.2	110	105.4	7.15	0.824	8.07	90	50	0	0	0	N	Y	Y	Y	316	232	124	85	144			Y light					0.3158	40.2293	4.2293	36	0.0982	12.5096	12.5955	-0.0859873	4	509.554	59.5541	2.3	1.7
2010-08-19	1899-12-31 14:07:00	2	7	6	39.7757	74.1511	Y	26.38	46.61	30.23	130	106.1	7.2	0.985	8.07	85	0	0	0	0	N	Y	Y no seagrass	Y no seagrass														0		0	0	0		0		0
2010-08-19	1899-12-31 13:59:00	2	7	7	39.7757	74.1498	Y	26.38	46.61	30.23	135	107.4	7.29	0.881	8.06	80	0	0	0	0	N	Y	Y no seagrass	Y no seagrass												shell hash		0		0	0	0		0		0
2010-08-19	1899-12-31 13:52:00	2	7	8	39.7757	74.1483	Y	26.4	46.65	30.25	135	109.1	7.4	0.849	8.06	90	0	0	0	0	N	Y	Y no seagrass	Y no seagrass												shell hash		0		0	0	0		0		0
2010-08-19	1899-12-31 13:44:00	2	7	9	39.7756	74.147	Y	26.41	46.72	30.31	130	110.6	7.51	1.094	8.05	85	0	0	0	0	N	Y	Y no seagrass	Y no seagrass														0		0	0	0		0		0
2010-08-19	1899-12-31 14:38:00	2	7	10	39.7756	74.1456	Y	26.37	46.65	30.26	110	111.8	7.59	0.841	8.04	85	0	0	0	0	N	Y	Y no seagrass	Y no seagrass												duplicate station		0		0	0	0		0		0
2010-08-19	1899-12-31 11:40:00	2	8	1	39.7825	74.1596	Y	25.47	46.24	29.99	240	81.7	5.64	2.166	7.91	105	0	0	0	0	N	Y	Y no seagrass	Y no seagrass														0		0	0	0		0		0
2010-08-19	1899-12-31 11:49:00	2	8	2	39.7825	74.1568	Y	25.49	46.23	29.97	205	86.7	6	1.872	7.97	90	0	0	0	0	N	Y	Y no seagrass	Y no seagrass												turbidity cloud under thermocline at about 0.5 m from bottom		0		0	0	0		0		0
2010-08-19	1899-12-31 12:00:00	2	8	3	39.7825	74.1539	Y	25.57	46.18	29.94	170	93.9	6.5	1.369	7.99	100	0	0	0	0	N	Y	Y no seagrass	Y no seagrass												pH check @ 11:58: 7.02		0		0	0	0		0		0
2010-08-19	1899-12-31 12:06:00	2	8	4	39.7824	74.1511	Y	25.78	46.15	29.91	135	106	7.29	1.008	8.06	95	0	0	5	0	N	Y	Y no seagrass	Y no seagrass														0		0	0	0		0		0
2010-08-19	1899-12-31 12:15:00	2	8	5	39.7824	74.1482	Y	26.01	46.28	30	110	110.7	7.59	0.918	8.08	90	0	0	0	0	N	Y	Y no seagrass	Y no seagrass														0		0	0	0		0		0
2010-08-19	1899-12-31 12:25:00	2	8	6	39.7824	74.1454	Y	26.35	46.6	30.22	90	113.4	7.71	0.563	8.09	U	90	0	0	0	N	Y	Y	Y	374	267	112	265	116			Y				duplicate lengths: 389, 261, 111, 268, 116	0.5851	74.535	74.5353	-0.000286624	0.1521	19.3758	19.3758	0	0	0		3.5	3
2010-08-19	1899-12-31 12:39:00	2	8	7	39.7824	74.1426	Y	27.37	46.43	30.07	70	126.7	8.47	0.436	8.15	U	100	0	0	0	N	Y	Y	Y	383	504	469	392	290			Y			85mm		1.2518	159.465	159.465	0	0.3862	49.1975	49.1975	0	5	636.943	636.943	2.5	3.5
2010-08-19	1899-12-31 13:33:00	2	8	8	39.7824	74.1397	Y	28.28	46.52	30.12	65	140.6	9.28	0.311	8.21	U	95	0	0	0	N	Y	Y	Y	480	465	653	608	504			Y					1.214	154.65	154.65	0	0.376	47.8981	47.8989	-0.000802548	6	764.331	764.331	1.9	1.7
2010-08-19	1899-12-31 13:10:00	2	8	9	39.7824	74.1368	Y	27.87	46.68	30.24	85	140.2	9.29	0.571	8.18	U	10	0	10	0	N	Y	Y no seagrass	Y	296	214	228	326	212			Y				not coreable		0		0	0	0		0		0
2010-08-19	1899-12-31 13:18:00	2	8	10	39.7824	74.1341	Y	27.91	46.95	30.44	65	134.9	8.92	0.454	8.16	U	0	0	0	0	N	Y	Y no seagrass	Y no seagrass											93mm			0		0	0	0		0		0
2010-08-19	1899-12-31 09:11:00	2	9	1	39.7901	74.1559	Y	24.52	46.7	30.34	205	85.1	5.96	1.627	7.95	100	0	0	0	0	N	Y	Y no seagrass	Y no seagrass												pH check @ 9:11; 6.99/-6.5 (before sample)		0		0	0	0		0		0
2010-08-19	1899-12-31 09:29:00	2	9	2	39.7901	74.1536	Y	25.09	46.44	30.14	135	85.8	5.98	1.012	7.96	105	100	0	0	0	N	Y	Y	Y	389	298	434	454	405			Y					0.7373	93.9236	93.9236	-8.1144e-12	0.0349	4.44586	4.44586	0	1	127.389	127.389	3.6	2.2
2010-08-19	1899-12-31 09:42:00	2	9	3	39.79	74.1513	Y	25.31	46.36	30.07	110	89.4	6.2	0.876	7.97	105	100	0	0	0	N	Y	Y	Y	416	535	520	409	395			Y					0.5755	73.3121	73.3121	-1.7272e-05	0.4984	63.4904	63.4945	-0.00401274	5	636.943	636.943	2.8	2.9
2010-08-19	1899-12-31 09:57:00	2	9	4	39.79	74.1489	Y	25.39	46.39	30.09	105	91.3	6.33	0.741	7.99	95	100	0	0	0	N	Y	Y	Y	360	473	454	465	203			Y					0.7279	92.7261	92.7261	0	0.1329	16.9299	16.9299	-5.15925e-08	2	254.777	254.778	4.1	2.9
2010-08-19	1899-12-31 10:10:00	2	9	5	39.79	74.1465	Y	25.29	46.57	30.22	105	88.2	6.1	0.75	7.96	U	95	0	5	0	N	Y	Y	Y	330	165	464	533	297			Y					1.7444	222.217	222.217	-5.44585e-06	0.255	32.4841	32.4848	-0.000687898	7	891.72	891.72	3.8	2.9
2010-08-19	1899-12-31 10:25:00	2	9	6	39.79	74.1441	Y	25.52	46.55	30.21	80	96.7	6.67	0.513	8	U	90	0	0	0	N	Y	Y	Y	398	292	402	634	183			Y				duplicate lengths: 397, 278, 400, 628, 169	1.6539	210.688	21.6879	189	0.6766	86.1911	86.1918	-0.000745452	13	1656.05	1656.6	3.5	3
2010-08-19	1899-12-31 10:40:00	2	9	7	39.79	74.1418	Y	25.59	46.56	30.22	65	94.6	6.52	0.319	7.99	U	0	0	0	0	N	Y	Y no seagrass	Y no seagrass														0		0	0	0		0		0
2010-08-19	1899-12-31 10:49:00	2	9	8	39.7899	74.1394	Y	25.81	46.52	30.18	80	104	7.14	0.489	8.03	U	100	0	0	0	N	Y	Y	Y	304	235	282	149	402			Y					1.426	181.656	181.657	-0.000544586	0.498	63.4395	63.4395	-4.01274e-06	4	509.554	59.5541	3.4	2.6
2010-08-19	1899-12-31 11:02:00	2	9	9	39.7899	74.137	Y	26	46.5	30.16	70	107.3	7.34	0.483	8.05	U	95	0	0	0	N	Y	Y	Y	256	254	312	411	285							shell hash under sand	0.738	94.0127	94.1274	-0.11465	0.3569	45.465	45.465	0	5	636.943	636.943	4.6	2.4
2010-08-19	1899-12-31 11:14:00	2	9	10	39.7899	74.1347	Y	26.06	46.43	30.11	60	102.2	6.99	0.404	8.03	U	0	0	0	0	N	Y	Y no seagrass	Y no seagrass														0		0	0	0		0		0
2010-08-23	1899-12-31 10:13:00	2	10	1	39.893	74.1118	Y	25.25	43	27.66	185	96.2	6.76	1.573	8.04	100	0	0	0	0	N	Y	Y no seagrass	Y no seagrass												pH check @ 10:12; 7.02/-6.5		0		0	0	0		0		0
2010-08-23	1899-12-31 10:21:00	2	10	2	39.893	74.1094	Y	25.25	43.16	27.77	170	95.7	6.73	1.448	8.06	90	5	0	5	0	N	Y	Y no seagrass	Y												not coreable		0		0	0	0		0		0
2010-08-23	1899-12-31 10:27:00	2	10	3	39.893	74.107	Y	25.26	43.36	27.91	205	94.1	6.61	1.803	8.06	100	0	0	0	0	N	Y	Y no seagrass	Y no seagrass														0		0	0	0		0		0
2010-08-23	1899-12-31 10:34:00	2	10	4	39.893	74.1046	Y	25.41	43.4	27.93	130	98.2	6.84	1.037	8.08	100	0	0	0	0	N	Y	Y no seagrass	Y no seagrass												bare spot; about 50% Ruppia in surrounding area		0		0	0	0		0		0
2010-08-23	1899-12-31 10:42:00	2	10	5	39.893	74.1022	Y	25.39	43.45	27.98	130	97.1	6.8	0.944	8.09	100	0	0	5	0	N	Y	Y no seagrass	Y no seagrass														0		0	0	0		0		0
2010-08-23	1899-12-31 10:49:00	2	10	6	39.8929	74.0999	Y	25.37	43.28	27.85	140	95.5	6.7	1.112	8.09	100	0	0	0	0	N	Y	Y no seagrass	Y no seagrass												leaf litter, some mussel shells		0		0	0	0		0		0
2010-08-23	1899-12-31 10:55:00	2	10	7	39.8929	74.0975	Y	25.01	43.41	27.96	180	86	6.06	1.638	8.04	100	0	0	0	0	N	Y	Y no seagrass	Y no seagrass														0		0	0	0		0		0
2010-08-23	1899-12-31 11:14:00	2	10	8	39.8929	74.0951	Y	25.07	43.46	27.99	145	90.1	6.34	1.146	8.04	100	0	0	0	0	N	Y	Y no seagrass	Y no seagrass														0		0	0	0		0		0
2010-08-23	1899-12-31 11:22:00	2	10	9	39.8929	74.0927	Y	25.1	43.28	27.86	175	86.9	6.11	1.454	8.06	90	0	0	0	0	N	Y	Y no seagrass	Y no seagrass														0		0	0	0		0		0
2010-08-23	1899-12-31 11:32:00	2	10	10	39.8928	74.0903	Y	25.34	43.34	27.9	135	87.1	6.1	1.027	8.09	110	0	100	0	0	N	Y	Y	Y no seagrass													0.847	107.898	17.8989	89.9992	0.0089	1.13376	1.13376	0	0	0		1.2	1.4
2010-08-25	1899-12-31 15:33:00	2	11	1	39.9021	74.1044	Y	22.28	38.96	24.83	140	111.2	8.37	1.211	8.2	95	0	95	0	0	N	Y	Y	Y no seagrass												no zostera	0.1841	23.4522	23.4522	0	0.0135	1.71975	1.71975	0	1	127.389	127.389	2	1.8
2010-08-25	1899-12-31 15:26:00	2	11	2	39.902	74.1025	Y	22.25	39.2	25	110	114.1	8.59	0.935	8.19	85	5	80	0	0	N	Y	Y	Y	110											only 1 zostera blade in epi sample		0		0	0	0		0		0
2010-08-25	1899-12-31 15:17:00	2	11	3	39.902	74.1001	Y	22.26	39.32	25.09	105	119.2	8.96	0.801	8.19	85	5	70	0	0	N	Y	Y	Y	178	153	118	124	129									0		0	0	0		0		0
2010-08-25	1899-12-31 15:08:00	2	11	4	39.902	74.098	Y	22.23	38.53	24.53	100	119.5	9.01	0.757	8.17	80	5	95	0	0	N	Y	Y	Y	94	87	95	116	123							no zostera in core, zostera measurement from epi sample	0.3698	47.1083	47.1828	-0.0745452	0.0039	0.496815	0.496815	-5.42899e-14	1	127.389	127.389	1.7	0.8
2010-08-25	1899-12-31 14:58:00	2	11	5	39.902	74.0959	Y	22.14	37.97	24.13	100	117	8.87	0.744	8.13	70	5	85	0	0	N	Y	Y	Y	73	82	98	96	87								0.957	121.911	121.918	-0.00745452	0.0029	0.369427	0.369427	4.44089e-16	0	0		0.9	1.4
2010-08-25	1899-12-31 14:43:00	2	11	6	39.902	74.0938	Y	21.97	37.65	23.91	110	114.6	8.73	0.778	8.07	80	5	95	0	0	N	Y	Y	Y	115	138	157	132	106							pH check @ 14:41; 7.01/-7.8, 1 small sprig of zostera, very difficult to find zostera for epiphyte sample: sample small, phyto/BT taken	0.227	28.9172	28.9172	0	0.0131	1.66879	1.66879	-8.02548e-08	1	127.389	127.389	2	1.8
2010-08-23	1899-12-31 12:20:00	2	11	7	39.902	74.0917	Y	25.21	40.94	26.18	105	91.1	6.45	0.882	8.11	85	0	100	0	0	N	Y	Y	Y no seagrass												no zostera, final pH check @ 12:20; 7.09/-12.4	0.4365	55.6051	55.6596	-0.0544586	0	0		0	0	0
2010-08-23	1899-12-31 13:07:00	2	11	8	39.9019	74.0896	Y	25.25	40.78	26.07	115	89.3	6.33	1.002	8.1	100	0	100	0	0	N	Y	Y	Y no seagrass												no zostera, duplicate site	0.338	43.0573	43.5732	-0.515924	0	0		0	0	0
2010-08-23	1899-12-31 11:56:00	2	11	9	39.9019	74.0875	Y	25.14	41.38	26.5	115	94.2	6.66	0.985	8.09	100	0	90	0	0	N	Y	Y	Y no seagrass												no zostera		0		0	0	0		0		0
2010-08-23	1899-12-31 11:48:00	2	11	10	39.9019	74.0854	Y	25.3	42.67	27.41	115	89.1	6.26	0.909	8.06	85	0	0	0	0	N	Y	Y no seagrass	Y no seagrass												leaf litter		0		0	0	0		0		0
2010-08-25	1899-12-31 15:46:00	2	12	1	39.9084	74.1074	Y	22.23	36.51	23.11	170	107.4	8.16	1.499	8.19	85	0	0	0	0	N	Y	Y no seagrass	Y no seagrass														0		0	0	0		0		0
2010-08-25	1899-12-31 15:51:00	2	12	2	39.9084	74.1057	Y	22.26	36.09	22.81	148	102.2	7.77	1.061	8.19	80	0	5	0	0	N	Y	Y no seagrass	Y no seagrass												not coreable		0		0	0	0		0		0
2010-08-25	1899-12-31 15:57:00	2	12	3	39.9084	74.1039	Y	22.17	36.45	23.07	150	96.8	7.36	1.248	8.18	80	0	25	0	0	N	Y	Y	Y no seagrass													0.554	70.5732	7.57325	63	0.0025	0.318471	0.318471	0	1	127.389	127.389	0.9	0.9
2010-08-25	1899-12-31 14:05:00	2	12	4	39.9083	74.1021	Y	22.15	37.33	23.71	165	96.4	7.3	1.404	8.17	85	0	0	0	0	N	Y	Y no seagrass	Y no seagrass														0		0	0	0		0		0
2010-08-25	1899-12-31 16:12:00	2	12	5	39.9083	74.1004	Y	22.18	36.47	23.11	165	92.2	7.01	1.377	8.19	75	0	0	0	0	N	Y	Y no seagrass	Y no seagrass														0		0	0	0		0		0
2010-08-25	1899-12-31 16:17:00	2	12	6	39.9083	74.0986	Y	22.14	36.34	22.99	165	88.6	6.75	1.371	8.18	75	0	0	0	0	N	Y	Y no seagrass	Y no seagrass														0		0	0	0		0		0
2010-08-25	1899-12-31 16:21:00	2	12	7	39.9083	74.0969	Y	22.18	36	22.75	130	83.3	6.42	1.091	8.19	75	0	80	0	0	N	Y	Y	Y no seagrass													0.1221	15.5541	15.5541	-1.1465e-06	0.0102	1.29936	1.29936	-5.15924e-07	2	254.777	254.778	1.7	1.5
2010-08-25	1899-12-31 16:27:00	2	12	8	39.9083	74.0952	Y	22.11	35.91	22.69	130	82.3	6.3	1.103	8.19	80	0	90	0	0	N	Y	Y	Y no seagrass													0.48	61.1465	61.1465	0	0.0038	0.484076	0.484764	-0.000687898	1	127.389	127.389	1.1	0.8
2010-08-25	1899-12-31 16:34:00	2	12	9	39.9083	74.0934	Y	22.07	35.69	22.54	125	81.1	6.2	1.011	8.19	85	0	100	0	0	N	Y	Y	Y no seagrass												no zostera	0.492	62.6752	62.6752	0	0.0032	0.407643	0.476433	-0.0687898	1	127.389	127.389	1.4	1.3
2010-08-25	1899-12-31 14:40:00	2	12	10	39.9083	74.0917	Y	22.01	35.67	22.53	135	82.1	6.28	1.146	8.18	85	0	90	0	0	N	Y	Y	Y no seagrass												final pH check @ 16:46; 7.09/-12.8		0		0	0	0		0		0
2010-10-13	1899-12-31 12:56:00	3	1	1	39.5706	74.2538	Y	18.18	47.44	30.93	215	112.8	8.84	1.988	8.07	165	0	0	0	0	N	Y	Y no Zostera	Y no Zostera												very strong current, hard to hit with quadrat		0		0	0	0		0		0
2010-10-13	1899-12-31 14:44:00	3	1	2	39.5706	74.253	Y	18.37	47.5	30.98	175	115.5	9.05	1.504	8.09	U	0	0	0	0	N	Y	Y no Zostera	Y no Zostera												final pH 7 check @ 14:52 : 7.03/-14.9		0		0	0	0		0		0
2010-10-13	1899-12-31 14:37:00	3	1	3	39.5705	74.2522	Y	18.37	47.48	30.97	150	116.4	9.09	1.266	8.08	U	0	0	0	0	N	Y	Y no Zostera	Y no Zostera												leaf litter, nothing rooted		0		0	0	0		0		0
2010-10-13	1899-12-31 14:23:00	3	1	4	39.5705	74.2514	Y	18.4	47.46	30.96	145	120.5	9.43	1.192	8.1	U	50	0	0	0	N	Y	Y	Y	196	284	452	384	508			Y					0.172	21.9108	21.9183	-0.00745452	0.1694	21.5796	21.5796	0	9	1146.5	1146.5	2.2	1.8
2010-10-13	1899-12-31 14:17:00	3	1	5	39.5705	74.2506	Y	18.39	47.45	30.94	210	118.4	9.25	1.858	8.1	185	0	0	0	0	N	Y	Y no Zostera	Y no Zostera												lots of current, zostera leaf litter, not rooted		0		0	0	0		0		0
2010-10-13	1899-12-31 14:07:00	3	1	6	39.5708	74.2499	Y	18.36	47.24	30.92	245	117.6	9.19	2.356	8.09	180	0	0	0	0	N	Y	Y no Zostera	Y no Zostera												shell hash (lots)		0		0	0	0		0		0
2010-10-13	1899-12-31 13:08:00	3	1	7	39.571	74.2489	Y	18.36	46.82	30.48	125	123.1	9.64	1.088	8.12	110	40	0	0	0	N	Y	Y	Y	457	408	237	250	412			Y				orange sheath tunicate	0.513	65.3503	65.3532	-0.00286624	0.0114	1.45223	1.45223	-6.32827e-13	2	254.777	254.778	1.9	2.4
2010-10-13	1899-12-31 13:22:00	3	1	8	39.5705	74.2481	Y	18.31	47.37	30.89	135	118.3	9.26	1.26	8.11	U	40	0	0	0	N	Y	Y	Y	237	192	243	224	245							pH check @ 13:33 (after sample @ this site) 7.05	0.6811	86.7643	86.7643	-1.71991e-09	0.1231	15.6815	15.6815	-3.61844e-12	8	1019.11	119.183	2.1	2.1
2010-10-13	1899-12-31 13:49:00	3	1	9	39.5705	74.2473	Y	18.32	47.36	30.88	190	119.6	9.35	1.668	8.09	U	5	0	0	0	N	Y	Y no Zostera	Y	154	199						Y				not coreable, duplicate site lengths: 149, 193		0		0	0	0		0		0
2010-10-13	1899-12-31 13:39:00	3	1	10	39.5705	74.2464	Y	18.42	47.31	30.84	160	121.1	9.46	1.37	8.1	U	20	0	0	0	N	Y	Y	Y	180	155	189	198	212			Y				lots of current, difficult to hit mark, shell hash (razor clams)	0.5818	74.1146	74.1146	0	0.1041	13.2611	13.2611	0	8	1019.11	119.183	2	2.3
2010-10-13	1899-12-31 12:35:00	3	2	1	39.5769	74.2596	Y	18.16	47.03	30.65	135	112.7	8.85	1.209	8.06	130	0	0	0	0	N	Y	Y no Zostera	Y no Zostera												worm tubes & shell hash		0		0	0	0		0		0
2010-10-13	1899-12-31 12:24:00	3	2	2	39.5768	74.2571	Y	18.19	46.8	30.47	95	112.4	8.83	0.841	8.05	U	10	0	0	0	N	Y	Y no Zostera	Y	144	152	106	60	172			Y				not coreable		0		0	0	0		0		0
2010-10-13	1899-12-31 12:06:00	3	2	3	39.5768	74.2545	Y	18.22	46.78	30.45	100	114.9	9.03	0.67	8.07	U	75	0	0	0	N	Y	Y	Y	295	226	129	80	96			Y					0.6564	83.6178	83.6178	-4.05436e-11	0.3177	40.4713	4.47134	36	29	3694.27	3694.27	2	2.2
2010-10-13	1899-12-31 09:46:00	3	2	4	39.5768	74.252	Y	17.33	46.19	30.03	120	111	8.9	0.969	8.07	110	0	0	0	0	N	Y	Y no Zostera	Y no Zostera												patchy in area, shell hash in quadrat, lots of current		0		0	0	0		0		0
2010-10-13	1899-12-31 09:25:00	3	2	5	39.5768	74.2496	Y	17.19	46.04	29.91	125	118.4	9.52	0.992	8.14	100	5	0	0	0	N	Y	Y no Zostera	Y	124	68						Y				not coreable, epiphyte sample = 5 blade sample		0		0	0	0		0		0
2010-10-13	1899-12-31 09:13:00	3	2	6	39.5768	74.247	Y	17.21	46.03	29.91	140	110.5	8.88	1.117	8.09	105	5	0	0	0	N	Y	Y no Zostera	Y	138							Y				not coreable, epiphyte sample = 1 blade sample, only one complete blade		0		0	0	0		0		0
2010-10-13	1899-12-31 08:57:00	3	2	7	39.5767	74.2445	Y	17.12	45.98	29.87	135	107.4	8.65	1.215	8.06	125	10	0	0	0	N	Y	Y no Zostera	Y	70	33										not coreable		0		0	0	0		0		0
2010-10-13	1899-12-31 08:45:00	3	2	8	39.5767	74.242	Y	16.89	46.21	30.03	135	103.6	8.37	1.175	7.99	125	0	0	0	0	N	Y	Y no Zostera	Y no Zostera														0		0	0	0		0		0
2010-10-13	1899-12-31 08:38:00	3	2	9	39.5767	74.2396	Y	17.05	46.12	29.97	145	106.1	8.55	1.296	8	140	0	0	0	0	N	Y	Y no Zostera	Y no Zostera														0		0	0	0		0		0
2010-10-13	1899-12-31 08:28:00	3	2	10	39.5767	74.237	Y	17.43	45.98	29.88	140	106.4	8.51	1.27	7.94	115	0	0	0	0	N	Y	Y no Zostera	Y no Zostera														0		0	0	0		0		0
2010-10-13	1899-12-31 09:59:00	3	3	1	39.5878	74.2554	Y	17.12	45.86	29.79	215	103.8	8.36	1.934	8.09	110	0	0	0	0	N	Y	Y no Zostera	Y no Zostera												clam shell in quadrat		0		0	0	0		0		0
2010-10-13	1899-12-31 10:10:00	3	3	2	39.5878	74.2531	Y	17.15	45.82	29.76	170	104.7	8.43	1.352	8.09	120	5	0	0	0	N	Y	Y no Zostera	Y	55	49	35	65	68			Y				duplicate station, not coreable		0		0	0	0		0		0
2010-10-13	1899-12-31 10:21:00	3	3	3	39.5878	74.2508	Y	17.2	45.81	29.75	180	108.2	8.7	1.583	8.1	135	0	0	0	0	N	Y	Y no Zostera	Y no Zostera														0		0	0	0		0		0
2010-10-13	1899-12-31 10:28:00	3	3	4	39.5877	74.2484	Y	17.32	45.93	29.84	195	112.5	9.02	1.733	8.1	140	5	0	0	0	N	Y	Y no Zostera	Y								Y				not coreable, could not measure, no		0		0	0	0		0		0
2010-10-13	1899-12-31 10:45:00	3	3	5	39.5877	74.2461	Y	17.38	45.87	29.8	215	114.4	9.17	1.998	8.1	150	0	0	0	0	N	Y	Y no Zostera	Y no Zostera												pH check @ 10:39 = 7.04		0		0	0	0		0		0
2010-10-13	1899-12-31 10:54:00	3	3	6	39.5877	74.2437	Y	17.44	45.99	29.89	190	117.6	9.42	1.698	8.13	150	5	0	0	0	N	Y	Y no Zostera	Y	186	75	119	58	67							not coreable		0		0	0	0		0		0
2010-10-13	1899-12-31 11:10:00	3	3	7	39.5877	74.2414	Y	17.36	46.23	30.06	165	117.9	9.44	1.397	8.09	140	0	0	0	0	N	Y	Y no Zostera	Y no Zostera														0		0	0	0		0		0
2010-10-13	1899-12-31 11:23:00	3	3	8	39.5877	74.2391	Y	17.44	46.13	29.98	160	122	9.76	1.194	8.13	140	10	0	0	0	N	Y	Y	Y	144	119	136	110	132			Y				Epi/5-blade sample not from quadrat. Had to take from "representative area" outside core	0.344	43.8217	43.8217	-5.44585e-07	0.0113	1.43949	1.43949	-4.01274e-06	1	127.389	127.389	1.8	1.9
2010-10-13	1899-12-31 11:38:00	3	3	9	39.5877	74.2368	Y	17.53	46.08	29.94	165	124.9	9.97	1.438	8.13	120	15	0	0	0	N	Y	Y	Y	90	176	85	113	129			Y					0.596	75.9236	75.9236	-8.1144e-12	0.0156	1.98726	1.98726	0	3	382.166	382.166	1.5	1.6
2010-10-13	1899-12-31 11:53:00	3	3	10	39.5876	74.2344	Y	17.64	45.73	29.69	200	119.8	9.56	1.755	8.13	130	0	0	0	0	N	Y	Y no Zostera	Y no Zostera												duplicate station, muddy bottom		0		0	0	0		0		0
2010-10-18	1899-12-31 10:03:00	3	4	1	39.5936	74.2442	Y	13.78	46.04	29.86	185	113.2	9.74	1.581	8.05	125	0	0	0	0	N	Y	Y no Zostera	Y no Zostera														0		0	0	0		0		0
2010-10-18	1899-12-31 10:10:00	3	4	2	39.5936	74.2429	Y	13.79	46.04	29.86	165	114.8	9.88	1.498	8.07	120	0	0	100	0	Y	Y	Y no Zostera	Y no Zostera												100% leaf litter & "brown snot" algae"		0		0	0	0		0		0
2010-10-18	1899-12-31 10:17:00	3	4	3	39.5936	74.2415	Y	13.73	46.01	29.83	150	114.6	9.88	1.332	8.08	115	0	0	100	0	N	Y	Y no Zostera	Y no Zostera												same macro as 4-2		0		0	0	0		0		0
2010-10-18	1899-12-31 10:23:00	3	4	4	39.5935	74.2401	Y	13.64	45.95	29.79	150	111.6	9.63	1.355	8.04	115	0	0	80	0	N	Y	Y no Zostera	Y no Zostera												same macro as 4-2		0		0	0	0		0		0
2010-10-18	1899-12-31 10:30:00	3	4	5	39.5935	74.2387	Y	13.67	45.94	29.78	145	112	9.67	1.302	8.08	110	0	0	5	0	N	Y	Y no Zostera	Y no Zostera												red tube weed		0		0	0	0		0		0
2010-10-18	1899-12-31 10:37:00	3	4	6	39.5936	74.2373	Y	13.69	45.9	29.75	140	111.5	9.62	1.244	8.08	115	0	0	0	0	N	Y	Y no Zostera	Y no Zostera												5% coverage leaf litter		0		0	0	0		0		0
2010-10-18	1899-12-31 10:44:00	3	4	7	39.5935	74.236	Y	13.72	45.86	29.73	130	111.3	9.6	1.122	8.02	110	5	0	0	0	N	Y	Y no Zostera	Y	138	127						Y				not coreable, 5 blade measure= epi sample		0		0	0	0		0		0
2010-10-18	1899-12-31 10:52:00	3	4	8	39.5935	74.2346	Y	13.78	45.87	29.73	125	112.5	9.69	1.108	8.09	105	5	0	0	0	N	Y	Y no Zostera	Y	260	136	216	204	140			Y				not coreable, 5 blade measure= epi sample		0		0	0	0		0		0
2010-10-18	1899-12-31 11:02:00	3	4	9	39.5935	74.2332	Y	13.8	45.79	29.68	125	113.4	9.77	1.08	8.1	110	5	0	0	0	N	Y	Y	Y	136	133	121	46	102			Y				coreable, blade measure = from core & dupe core, epi sample from representative area outside quadrat, duplicate measurements: 135, 133, 120, 47, 101	0.179	22.8025	22.8255	-0.02293	0.0208	2.64968	2.64968	0	4	509.554	59.5541	2.5	1.3
2010-10-18	1899-12-31 11:15:00	3	4	10	39.5935	74.2318	Y	13.81	45.72	29.62	150	115	9.9	1.346	8.11	125	0	0	30	0	N	Y	Y no Zostera	Y no Zostera												same macro as earlier stations on this transect		0		0	0	0		0		0
2010-10-18	1899-12-31 13:15:00	3	5	1	39.607	74.2472	Y	14.14	44.59	28.82	120	119.1	10.24	0.975	8.1	U	0	0	0	0	N	Y	Y no Zostera	Y no Zostera														0		0	0	0		0		0
2010-10-18	1899-12-31 13:05:00	3	5	2	39.6069	74.2438	Y	14.19	44.66	28.88	120	118.4	10.17	1.117	8.1	115	5	0	0	0	N	Y	Y no Zostera	Y	74	24										not coreable		0		0	0	0		0		0
2010-10-18	1899-12-31 12:58:00	3	5	3	39.6069	74.2405	Y	14.42	44.72	28.92	120	119.8	10.24	0.961	8.11	U	5	0	0	0	N	Y	Y no Zostera	Y	106											uncoreable, only 1 blade		0		0	0	0		0		0
2010-10-18	1899-12-31 12:47:00	3	5	4	39.6069	74.2372	Y	14.44	44.82	29	105	120	10.25	0.76	8.11	U	5	0	0	0	N	Y	Y	Y	245	136	213	230	157			Y					0.2574	32.7898	32.7899	-8.02548e-05	0.0064	0.815287	0.815287	-3.43532e-11	0	0		2
2010-10-18	1899-12-31 12:35:00	3	5	5	39.6068	74.2339	Y	14.49	25.06	29.17	90	119.6	10.19	0.673	8.12	U	10	0	5	0	N	Y	Y	Y	54	135	284	270	128			Y				macro=brown snot	0.2257	28.7516	28.7516	0	0	0		0	0	0
2010-10-18	1899-12-31 12:26:00	3	5	6	39.6068	74.2305	Y	14.4	44.88	29.04	95	114.5	9.82	0.735	8.1	90	0	0	0	0	N	Y	Y no Zostera	Y no Zostera												pH cheeck @ 12:16 : 7.05, green leaf litter = 5%		0		0	0	0		0		0
2010-10-18	1899-12-31 12:12:00	3	5	7	39.6068	74.2272	Y	14.22	44.64	28.86	115	114.9	9.87	0.953	8.09	U	0	0	0	0	N	Y	Y no Zostera	Y no Zostera														0		0	0	0		0		0
2010-10-18	1899-12-31 12:02:00	3	5	8	39.6068	74.2239	Y	13.95	44.36	28.66	130	113.5	9.81	1.058	8.08	105	0	0	5	0	N	Y	Y no Zostera	Y no Zostera														0		0	0	0		0		0
2010-10-18	1899-12-31 11:55:00	3	5	9	39.6068	74.2205	Y	14.11	44.34	28.65	125	115.7	9.97	1.064	8.1	110	5	0	0	0	N	Y	Y no Zostera		91	110	129	89				Y				not coreable		0		0	0	0		0		0
2010-10-18	1899-12-31 11:45:00	3	5	10	39.6067	74.2172	Y	14.03	44.45	28.72	140	112.9	9.74	1.177	8.07	105	0	0	5	0	N	Y	Y no Zostera	Y no Zostera														0		0	0	0		0		0
2010-10-18	1899-12-31 13:22:00	3	6	1	39.6145	74.2325	Y	14.02	44.15	28.5	155	119.5	10.32	1.205	8.1	130	0	0	0	0	N	Y	Y no Zostera	Y no Zostera														0		0	0	0		0		0
2010-10-18	1899-12-31 13:30:00	3	6	2	39.6144	74.2307	Y	14.14	43.95	28.37	155	120.9	10.43	1.236	8.1	130	0	0	0	0	N	Y	Y no Zostera	Y no Zostera														0		0	0	0		0		0
2010-10-18	1899-12-31 13:37:00	3	6	3	39.6145	74.2289	Y	14.28	43.97	28.38	145	121.4	10.44	1.318	8.11	125	0	0	0	0	N	Y	Y no Zostera	Y no Zostera														0		0	0	0		0		0
2010-10-18	1899-12-31 13:44:00	3	6	4	39.6144	74.2277	Y	14.36	44.18	28.54	130	121.5	10.42	1.046	8.11	110	0	0	0	0	N	Y	Y no Zostera	Y no Zostera														0		0	0	0		0		0
2010-10-18	1899-12-31 13:51:00	3	6	5	39.6144	74.2253	Y	14.45	44.27	28.6	115	121.8	10.42	0.921	8.12	95	0	0	0	0	N	Y	Y no Zostera	Y no Zostera												leaf litter		0		0	0	0		0		0
2010-10-18	1899-12-31 13:58:00	3	6	6	39.6144	74.2235	Y	14.51	44.2	28.55	110	123	10.52	0.883	8.12	85	0	0	0	0	N	Y	Y no Zostera	Y no Zostera												95% leaf litter		0		0	0	0		0		0
2010-10-18	1899-12-31 14:05:00	3	6	7	39.6144	74.2217	Y	14.55	44.11	28.49	110	123.4	10.55	0.819	8.13	75	5	0	0	0	N	Y	Y	Y	155	115	174	62	156			Y				80% leaf litter	0.1624	20.6879	2.6879	18	0.0028	0.356688	0.356688	-8.02575e-10	0	0		1.2	1.6
2010-10-18	1899-12-31 14:16:00	3	6	8	39.6144	74.2199	Y	14.61	44.14	28.52	115	122.8	10.48	0.879	8.13	70	0	0	0	0	N	Y	Y no Zostera	Y no Zostera												leaf litter, a little shell hash		0		0	0	0		0		0
2010-10-18	1899-12-31 14:23:00	3	6	9	39.6144	74.2181	Y	14.53	44.07	28.46	120	122.7	10.5	0.934	8.13	U	0	0	0	0	N	Y	Y no Zostera	Y no Zostera												leaf litter = 5%		0		0	0	0		0		0
2010-10-18	1899-12-31 14:31:00	3	6	10	39.6144	74.2163	Y	14.67	44.23	28.58	160	122	10.41	1.344	8.14	125	0	0	0	0	N	Y	Y no Zostera	Y no Zostera												pH7 final check: 7.07		0		0	0	0		0		0
2010-10-11	1899-12-31 09:53:00	3	7	1	39.7753	74.1582	Y	17.32	43.96	28.42	160	104.4	8.44	1.263	8.03	150	15	0	0	0	N	Y	Y	Y	282	301	334	148	132			Y					0.661	84.2038	84.2382	-0.0343949	0.0699	8.90446	8.94459	-0.0401274	5	636.943	636.943	1.5	1.2
2010-10-11	1899-12-31 09:45:00	3	7	2	39.7757	74.1568	Y	17.31	44.1	28.52	130	103.2	8.35	1.093	8.02	U	0	0	0	0	N	Y	Y no Zostera	Y no Zostera														0		0	0	0		0		0
2010-10-11	1899-12-31 09:37:00	3	7	3	39.7757	74.1553	Y	17.28	44.11	28.53	130	102.4	8.28	0.718	8.02	U	5	0	0	0	N	Y	Y no Zostera	Y	233	224	271	260	190							not coreable		0		0	0	0		0		0
2010-10-11	1899-12-31 09:30:00	3	7	4	39.7757	74.1539	Y	17.24	44.14	28.55	120	101.8	8.23	0.989	8.01	U	0	0	0	0	N	Y	Y no Zostera	Y no Zostera														0		0	0	0		0		0
2010-10-11	1899-12-31 09:19:00	3	7	5	39.7757	74.1525	Y	17.18	44.07	28.5	120	101.5	8.23	1.086	8.01	U	25	0	0	0	N	Y	Y	Y	433	469	365	555	514			Y					0.2823	35.9618	35.9618	-3.55271e-12	0.2057	26.2038	26.2382	-0.0343949	6	764.331	764.331	2.4	1.6
2010-10-11	1899-12-31 09:11:00	3	7	6	39.7757	74.1512	Y	17.13	44.02	28.46	135	101.3	8.22	1.083	8.01	U	0	0	0	0	N	Y	Y no Zostera	Y no Zostera														0		0	0	0		0		0
2010-10-11	1899-12-31 09:04:00	3	7	7	39.7757	74.1498	Y	17.09	43.94	28.4	145	101.2	8.23	1.249	8.01	130	0	0	0	0	N	Y	Y no Zostera	Y no Zostera														0		0	0	0		0		0
2010-10-11	1899-12-31 08:54:00	3	7	8	39.7756	74.1484	Y	17.06	43.85	28.34	145	101.3	8.24	1.265	8	115	0	0	0	0	N	Y	Y no Zostera	Y no Zostera														0		0	0	0		0		0
2010-10-11	1899-12-31 08:48:00	3	7	9	39.7757	74.1469	Y	17.04	43.87	28.35	140	101.2	8.23	1.23	8	U	0	0	0	0	N	Y	Y no Zostera	Y no Zostera														0		0	0	0		0		0
2010-10-11	1899-12-31 08:39:00	3	7	10	39.7756	74.1456	Y	17	43.86	28.34	120	100.5	8.18	1.059	7.97	U	0	0	0	0	N	Y	Y no Zostera	Y no Zostera												pH check @ 8:23 7.00/-10.9mV		0		0	0	0		0		0
2010-10-11	1899-12-31 13:21:00	3	8	1	39.7826	74.1596	Y	19.11	46.61	30.33	275	114.6	8.86	2.453	8.05	180	0	0	0	0	N	Y	Y no Zostera	Y no Zostera														0		0	0	0		0		0
2010-10-11	1899-12-31 13:13:00	3	8	2	39.7825	74.1568	Y	19.11	46.69	30.39	250	112.4	8.68	2.144	8.05	200	0	0	0	0	N	Y	Y no Zostera	Y no Zostera												horseshoe crab shell in quadrat		0		0	0	0		0		0
2010-10-11	1899-12-31 13:06:00	3	8	3	39.7825	74.1539	Y	19.1	46.76	30.44	200	112.4	8.69	1.703	8.05	180	0	0	0	0	N	Y	Y no Zostera	Y no Zostera														0		0	0	0		0		0
2010-10-11	1899-12-31 12:58:00	3	8	4	39.7825	74.151	Y	19.06	46.8	30.47	170	111.7	8.64	1.447	8.04	U	0	0	0	0	N	Y	Y no Zostera	Y no Zostera												some zostera leaf litter		0		0	0	0		0		0
2010-10-11	1899-12-31 10:10:00	3	8	5	39.7824	74.1482	Y	17.69	43.96	28.42	160	113.2	9.1	0.888	8.07	U	0	0	0	0	N	Y	Y no Zostera	Y no Zostera												some dead zostera leaf litter		0		0	0	0		0		0
2010-10-11	1899-12-31 10:18:00	3	8	6	39.7824	74.1454	Y	17.8	44.07	28.5	110	116.2	9.31	0.854	8.09	U	25	0	0	0	N	Y	Y	Y	414	356	138	82	271			Y					0.9584	122.089	122.892	-0.802548	0.0113	1.43949	1.43949	-4.01274e-06	0	0		2.1	2.6
2010-10-11	1899-12-31 10:27:00	3	8	7	39.7824	74.1426	Y	18.68	46.31	30.12	100	118.2	9.22	0.741	8.07	U	25	0	0	0	N	Y	Y	Y	422	126	474	405	466			Y					0.6265	79.8089	79.8892	-0.0802548	0.0108	1.3758	1.3758	0	1	127.389	127.389	1.6	2.6
2010-10-11	1899-12-31 10:38:00	3	8	8	39.7824	74.1397	Y	18.96	46.74	30.43	90	114.8	8.89	0.646	8.05	U	95	0	0	0	N	Y	Y	Y	377	363	88	354	349			Y					0.5219	66.4841	66.4848	-0.000687898	0.2604	33.172	33.172	0	6	764.331	764.331	1.9	2.7
2010-10-11	1899-12-31 10:48:00	3	8	9	39.7824	74.1369	Y	19	46.85	30.51	105	109.1	8.44	0.869	8.02	U	15	0	0	0	N	Y	Y no Zostera	Y	580	591	632	647	296							not coreable		0		0	0	0		0		0
2010-10-11	1899-12-31 10:57:00	3	8	10	39.7823	74.134	Y	19.07	46.86	30.52	85	109.3	8.45	0.649	8.02	U	0	0	0	0	N	Y	Y no Zostera	Y no Zostera														0		0	0	0		0		0
2010-10-11	1899-12-31 12:49:00	3	9	1	39.79	74.156	Y	19.2	46.58	30.32	230	121.5	9.38	1.851	8.09	190	0	0	0	0	N	Y	Y no Zostera	Y no Zostera														0		0	0	0		0		0
2010-10-11	1899-12-31 12:40:00	3	9	2	39.79	74.1536	Y	18.83	44.16	28.57	150	135.7	10.66	1.303	8.19	U	30	0	0	0	N	Y	Y	Y	445	423	293	412	394			Y					0.569	72.4841	72.4848	-0.000687898	0.0112	1.42675	1.42675	0	0	0		2.4
2010-10-11	1899-12-31 12:32:00	3	9	3	39.79	74.1513	Y	18.92	44.1	28.52	145	139.4	10.93	1.196	8.2	U	50	0	0	0	N	Y	Y	Y	457	693	235	382	354			Y					0.9542	121.554	121.554	-1.1465e-06	0.2279	29.0318	29.3185	-0.286624	5	636.943	636.943	3.4	1.6
2010-10-11	1899-12-31 10:22:00	3	9	4	39.79	74.1489	Y	19.17	44.57	28.85	140	135.5	10.53	1.204	8.16	U	5	0	0	0	N	Y	Y	Y	438	227	325	321	342			Y					1.223	155.796	155.796	0	0.1519	19.3503	19.3532	-0.00286624	1	127.389	127.389	2.8	2
2010-10-11	1899-12-31 12:10:00	3	9	5	39.79	74.1465	Y	19.36	46.35	30.14	135	133.7	10.3	1.006	8.14	U	25	0	0	0	N	Y	Y	Y	363	628	456	413	480			Y				duplicate station measurements: 355, 624, 452, 399, 492	1.6357	208.369	28.3694	180	0.2326	29.6306	29.6357	-0.00515924	12	1528.66	1528.66	2	3.1
2010-10-11	1899-12-31 11:52:00	3	9	6	39.79	74.1441	Y	19.59	46.86	30.51	110	118.8	9.09	0.801	8.07	U	100	0	0	0	N	Y	Y	Y	375	354	449	496	297			Y				very patchy area/edge-all or nothing coverage. Duplicate station measurements: 382, 361, 453, 499, 290	1.118	142.42	142.424	-0.00343949	0.1421	18.1019	18.1192	-0.017272	3	382.166	382.166	1.8	3.2
2010-10-11	1899-12-31 11:44:00	3	9	7	39.7899	74.1418	Y	19.32	46.33	30.13	95	123.7	9.53	0.7	8.09	U	0	0	0	0	N	Y	Y no Zostera	Y no Zostera												large sandy area and dredge spoil island		0		0	0	0		0		0
2010-10-11	1899-12-31 11:35:00	3	9	8	39.7899	74.1394	Y	19.28	46.62	30.35	110	128.4	9.91	0.902	8.12	U	95	0	0	0	N	Y	Y	Y	543	490	332	532	474			Y					1.191	151.72	151.72	0	0.0673	8.57325	8.57325	-6.87899e-08	2	254.777	254.778	2	2.1
2010-10-11	1899-12-31 11:24:00	3	9	9	39.7899	74.137	Y	19.17	46.9	30.54	105	121.1	9.34	0.866	8.08	U	100	0	0	0	N	Y	Y	Y	512	548	559	204	522			Y					0.3811	48.5478	48.5478	-6.93626e-06	0.301	38.3439	38.3439	-4.01274e-07	4	509.554	59.5541	3.4	3.2
2010-10-11	1899-12-31 11:15:00	3	9	10	39.7899	74.1347	Y	18.87	46.91	30.55	105	104.9	8.13	0.729	7.98	U	0	0	0	0	N	Y	Y no Zostera	Y no Zostera												pH check @ 11:13 (before sample @ this station) pH=7.02		0		0	0	0		0		0
2010-10-08	1899-12-31 09:50:00	3	10	1	39.8931	74.1118	Y	15.6	36.09	22.84	180	105.1	9.1	1.589	8.04	115	0	0	0	0	N	Y	Y no Zostera	Y no Zostera														0		0	0	0		0		0
2010-10-08	1899-12-31 09:42:00	3	10	2	39.893	74.1094	Y	15.52	36.34	23.01	155	104.3	9.04	1.475	8.05	100	0	0	0	leaf litter	N	Y	Y no Zostera	Y no Zostera														0		0	0	0		0		0
2010-10-08	1899-12-31 09:35:00	3	10	3	39.893	74.107	Y	15.48	36.83	23.35	190	103.3	8.94	1.655	8.04	105	0	0	0	0	N	Y	Y no Zostera	Y no Zostera														0		0	0	0		0		0
2010-10-08	1899-12-31 09:26:00	3	10	4	39.893	74.1046	Y	15.49	36.9	23.4	120	103.9	8.98	0.985	8.04	100	0	0	5	0	N	Y	Y no Zostera	Y no Zostera												brown "tangleweed"		0		0	0	0		0		0
2010-10-08	1899-12-31 09:19:00	3	10	5	39.893	74.1022	Y	15.41	36.9	23.4	120	105.1	9.1	1.038	8.06	105	0	0	0	0	N	Y	Y no Zostera	Y no Zostera														0		0	0	0		0		0
2010-10-08	1899-12-31 09:12:00	3	10	6	39.893	74.0999	Y	15.34	36.83	23.35	125	104.9	9.11	0.991	8.06	110	0	5	0	0	N	Y	Y	Y no Zostera													0.315	40.1274	4.12739	36	0	0		0	0	0
2010-10-08	1899-12-31 09:04:00	3	10	7	39.8929	74.0975	Y	15.25	36.97	23.45	170	103.9	9.03	1.533	8.04	105	0	0	0	0	N	Y	Y no Zostera	Y no Zostera														0		0	0	0		0		0
2010-10-08	1899-12-31 08:55:00	3	10	8	39.8929	74.0951	Y	15.01	37.09	23.53	130	98.5	8.58	1.148	7.99	110	5	5	0	0	N	Y	Y	Y	164	112	133	126	96								0.4471	56.9554	56.9554	-1.1465e-07	0.0035	0.44586	0.44586	0	1	127.389	127.389	0.9	1.1
2010-10-08	1899-12-31 08:49:00	3	10	9	39.8929	74.0927	Y	15.07	36.97	23.45	165	96.6	8.43	1.382	7.95	100	0	0	0	0	N	Y	Y no Zostera	Y no Zostera														0		0	0	0		0		0
2010-10-08	1899-12-31 08:34:00	3	10	10	39.8929	74.0903	Y	15.49	36.32	23	120	100.7	8.73	0.988	7.98	85	0	10	0	0	N	Y	Y	Y no Zostera												pH check @ 08:35 before sample 7.00/-9.1		0		0	0	0		0		0
2010-10-08	1899-12-31 09:59:00	3	11	1	39.9021	74.1043	Y	15.57	36.73	23.28	115	105.7	9.14	1.006	8.07	110	5	15	0	0	N	Y	Y	Y	305	282	222	126								only 4 blades	0.4475	57.0064	57.6369	-0.630573	0.0002	0.0254777	0.254778	-0.2293	0	0		1.5
2010-10-08	1899-12-31 10:11:00	3	11	2	39.902	74.1022	Y	15.54	36.21	22.92	115	107.7	9.33	0.98	8.08	100	0	0	0	leaf litter	N	Y	Y no Zostera	Y no Zostera														0		0	0	0		0		0
2010-10-08	1899-12-31 10:17:00	3	11	3	39.902	74.1001	Y	15.54	35.93	22.73	110	108.9	9.45	0.852	8.09	U	0	10	0	0	N	Y	Y	Y no Zostera													0.286	36.4331	36.4331	-1.72722e-07	0.0115	1.46497	1.46497	0	0	0		1.6	1.7
2010-10-08	1899-12-31 10:25:00	3	11	4	39.902	74.098	Y	15.47	35.73	22.59	100	108.1	9.4	0.757	8.08	U	30	20	0	0	N	Y	Y	Y	89	118	84	147	80								0.262	33.3758	33.3758	0	0.0077	0.980892	0.988917	-0.00802548	0	0		1.7	1.8
2010-10-08	1899-12-31 10:35:00	3	11	5	39.902	74.0959	Y	15.55	36.14	22.87	100	108.6	9.41	0.759	8.08	U	60	5	5	0	N	Y	Y	Y	165	128	105	148								duplicate lengths: 160, 126, 103, 158; only 4 blades	0.983	125.223	125.223	-5.43849e-11	0.0341	4.34395	4.34395	-4.01274e-07	0	0		1.3	1.1
2010-10-08	1899-12-31 10:48:00	3	11	6	39.902	74.0938	Y	15.64	36.5	23.13	105	108.4	9.36	0.86	8.08	U	5	25	0	0	N	Y	Y no Zostera	Y	252	210	186	178								not coreable, only 4 blades		0		0	0	0		0		0
2010-10-08	1899-12-31 10:57:00	3	11	7	39.902	74.0917	Y	15.63	37.2	23.61	110	106.8	9.2	0.845	8.05	U	30	20	5	0	N	Y	Y	Y	212	278	310	181	192								0.44	56.051	56.5955	-0.544586	0.0054	0.687898	0.687899	-8.02548e-07	1	127.389	127.389	0.9	0.7
2010-10-08	1899-12-31 11:05:00	3	11	8	39.9019	74.0896	Y	15.83	37.23	23.64	110	105.6	9.06	0.833	8.03	U	5	15	0	0	N	Y	Y	Y	288	199	88	116	151								0.3396	43.2611	43.2611	0	0	0		0	0	0
2010-10-08	1899-12-31 11:15:00	3	11	9	39.9019	74.0875	Y	16.17	36.83	23.36	120	108.4	9.25	0.948	8.07	105	0	0	0	leaf litter	N	Y	Y no Zostera	Y no Zostera														0		0	0	0		0		0
2010-10-08	1899-12-31 11:23:00	3	11	10	39.9019	74.0854	Y	16.1	36.46	23.1	105	111.1	9.52	0.898	8.06	80	0	0	0	100% leaf litter	N	Y	Y no Zostera	Y no Zostera												pH check @ 11:32/7.04		0		0	0	0		0		0
2010-10-08	1899-12-31 12:58:00	3	12	1	39.9084	74.1074	Y	16.2	35.23	22.24	160	115.1	9.89	1.502	8.11	95	0	0	0	0	N	Y	Y no Zostera	Y no Zostera														0		0	0	0		0		0
2010-10-08	1899-12-31 12:50:00	3	12	2	39.9084	74.1057	Y	16.25	35.51	22.44	140	115.6	9.9	1.199	8.12	100	0	0	0	0	N	Y	Y no Zostera	Y no Zostera												shell hash		0		0	0	0		0		0
2010-10-08	1899-12-31 12:41:00	3	12	3	39.9084	74.1039	Y	16.23	35.85	22.67	150	113.1	9.72	1.351	8.12	105	5	5	0	0	N	Y	Y no Zostera	Y	168	109	174	176	65							not coreable		0		0	0	0		0		0
2010-10-08	1899-12-31 12:32:00	3	12	4	39.9083	74.1021	Y	15.98	36.25	22.95	165	112.8	9.68	1.485	8.12	105	0	0	0	0	N	Y	Y no Zostera	Y no Zostera														0		0	0	0		0		0
2010-10-08	1899-12-31 12:23:00	3	12	5	39.9083	74.1004	Y	16.07	36.1	22.85	170	113.2	9.71	1.453	8.11	110	0	0	0	0	N	Y	Y no Zostera	Y no Zostera														0		0	0	0		0		0
2010-10-08	1899-12-31 12:16:00	3	12	6	39.9083	74.0986	Y	16.06	36.25	22.95	175	112.4	9.64	1.486	8.11	110	0	0	0	0	N	Y	Y no Zostera	Y no Zostera														0		0	0	0		0		0
2010-10-08	1899-12-31 12:10:00	3	12	7	39.9083	74.0969	Y	16.07	35.98	22.76	135	113.3	9.72	1.073	8.11	115	0	15	0	0	N	Y	Y no Zostera	Y no Zostera												not coreable		0		0	0	0		0		0
2010-10-08	1899-12-31 12:02:00	3	12	8	39.9083	74.0951	Y	15.91	35.31	22.3	130	112.4	9.71	1.055	8.1	115	0	35	0	0	N	Y	Y	Y no Zostera													0.4422	56.3312	56.3312	-1.7272e-06	0.0147	1.87261	1.87261	0	1	127.389	127.389	1.2	1.4
2010-10-08	1899-12-31 11:54:00	3	12	9	39.9083	74.0934	Y	15.89	35.52	22.44	130	112.9	9.74	1.068	8.11	100	0	50	0	0	N	Y	Y	Y no Zostera														0		0	0	0		0		0
2010-10-08	1899-12-31 11:43:00	3	12	10	39.9083	74.0917	Y	15.67	36.55	23.17	145	110.4	9.53	1.213	8.07	120	0	20	0	0	N	Y	Y	Y no Zostera								Y				epi=finger sponge	0.319	0.000406369	0.463694	-0.463288	0.0061	0.77707	0.777764	-0.000693631	2	254.777	254.778	1	0.8
																																								5.3198				0.210482
																																						MEAN	61.9409	0.0858851			19.0361	0.011057			530.55
																																						STD	48.2475				24.2718				507.066
																																						STDERR	3.99299				2.06616				46.4827
																																						mean 1	61.1211				25.2649				621.704
																																						mean 2	61.4681				16.7409				391.131
																																						mean 3	64.2222				9.68239				537.384
																																						std dev 1	46.6255				29.0059				416.668
																																						std dev 2	61.4681				16.7409				391.131
																																						std dev 3	64.2222				9.68239				537.384
[truncated: 15 more columns]
