# Supplementary material for: Synthesizer: Expediting synthesis studies from context-free data with information retrieval techniques
Source: PLoS One. 2017 Apr 24;12(4):e0175860. doi: 10.1371/journal.pone.0175860 (PMC5402950; doi:10.1371/journal.pone.0175860)
Supplement: S1 Dataset — (ZIP) [file pone.0175860.s001.zip › SampleAnnotationsSupplement/ECOLOGY_B/SAV2011.csv]

Date	Time	Time Period	Transect	Station	Latitude	Longitude	Pole Antenna	Temperature	SpCond	Salinity	Depth cm	DO percent	DO mgL	Sonde Depth m	PH	Secchi cm
2007-06-06	1899-12-30 12:09:00	1	1	1	39.5706	74.25387	Yes	19.8	44.82	29.04	195	101.6	7.81	1.76	7.87	180
2007-06-06	1899-12-30 12:20:00	1	1	2	39.57053	74.25289	Yes	19.81	44.79	29.01	155	101.4	7.8	1.35	7.88	U
2007-06-06	1899-12-30 12:27:00	1	1	3	39.57056	74.2522	Yes	19.9	44.79	29.02	135	101.8	7.81	1.16	7.88	U
2007-06-06	1899-12-30 12:35:00	1	1	4	39.57054	74.25134	Yes	20.04	44.85	29.06	125	103.7	7.93	0.99	7.9	U
2007-06-06	1899-12-30 12:43:00	1	1	5	39.57051	74.2505	Yes	20.18	44.92	29.11	215	103.2	7.87	1.7	7.89	0
2007-06-06	1899-12-30 12:50:00	1	1	6	39.57083	74.24988	Yes	20.61	45.1	29.24	195	103.7	7.84	1.88	7.87	180
2007-06-06	1899-12-30 13:00:00	1	1	7	39.57097	74.24888	Yes	21.09	45.17	29.28	100	109.2	8.19	0.68	7.9	U
2007-06-06	1899-12-30 13:15:00	1	1	8	39.57053	74.24813	Yes	20.84	45.03	29.18	115	106.9	8.05	0.92	7.88	U
2007-06-06	1899-12-30 13:26:00	1	1	9	39.57053	74.2473	Yes	20.68	44.95	29.13	165	106.3	8.03	1.4	7.89	U
2007-06-06	1899-12-30 13:36:00	1	1	10	39.5705	74.24652	Yes	20.94	45.04	29.18	140	111	8.35	1.14	7.91	U
2007-06-06	1899-12-30 08:07:00	1	2	1	39.57685	74.25951	Yes	20.85	45.44	29.48	55	106	7.97	0.36	7.86	U
2007-06-06	1899-12-30 08:19:00	1	2	2	39.57682	74.25703	Yes	21.3	45.45	29.49	20	108.7	8.11	0.03	7.9	U
2007-06-06	1899-12-30 11:54:00	1	2	3	39.57684	74.25453	Yes	20.92	45.21	29.31	85	105.3	7.92	0.41	7.86	U
2007-06-06	1899-12-30 11:41:00	1	2	4	39.57677	74.25203	Yes	21.42	45.39	29.43	120	113.8	8.47	0.89	7.91	95
2007-06-06	1899-12-30 11:32:00	1	2	5	39.57678	74.24957	Yes	23.14	45.43	29.44	130	156.5	11.3	0.94	8.2	90
2007-06-06	1899-12-30 11:23:00	1	2	6	39.57678	74.24705	Yes	22.34	45.4	29.44	140	138.1	10.1	1.16	8.08	110
2007-06-06	1899-12-30 11:09:00	1	2	7	39.57673	74.24203	Yes	22.24	45.36	29.4	140	123.5	9.06	1.15	8.02	90
2007-06-06	1899-12-30 11:17:00	1	2	8	39.57675	74.24453	Yes	21.55	45.4	29.44	150	115.5	8.58	1.27	7.92	115
2007-06-06	1899-12-30 11:01:00	1	2	9	39.57671	74.23954	Yes	21.92	45.32	29.38	145	114.1	8.42	1.13	7.96	80
2007-06-06	1899-12-30 10:52:00	1	2	10	39.57671	74.23701	Yes	21.46	45.31	29.38	145	107.9	8.03	1.17	7.9	85
2007-06-06	1899-12-30 09:09:00	1	3	1	39.58778	74.25542	Yes	21.41	45.23	29.32	175	107.4	8	1.31	7.95	120
2007-06-06	1899-12-30 09:11:00	1	3	2	39.58776	74.25309	Yes	21.64	45.25	29.34	125	111.7	8.29	0.98	7.99	110
2007-06-06	1899-12-30 09:22:00	1	3	3	39.58776	74.25077	Yes	21.71	45.22	29.31	135	111.5	8.27	1.11	7.99	90
2007-06-06	1899-12-30 09:30:00	1	3	4	39.58774	74.2484	Yes	21.81	45.23	29.32	150	110.8	8.2	1.31	7.99	90
2007-06-06	1899-12-30 09:40:00	1	3	5	39.58774	74.24611	Yes	21.85	45.24	29.32	175	111.1	8.22	1.38	8	80
2007-06-06	1899-12-30 09:51:00	1	3	6	39.5877	74.24375	Yes	21.85	45.25	29.33	145	111.6	8.25	1.04	8	80
2007-06-06	1899-12-30 09:58:00	1	3	7	39.58768	74.24141	Yes	21.99	45.32	29.38	120	119.3	8.79	0.95	8.02	85
2007-06-06	1899-12-30 10:07:00	1	3	8	39.58769	74.23905	Yes	22.13	45.32	29.38	110	122.8	9.04	0.78	8.05	80
2007-06-06	1899-12-30 10:20:00	1	3	9	39.58768	74.23672	Yes	22.49	45.18	29.28	120	126.2	9.22	1	8.07	80
2007-06-06	1899-12-30 10:31:00	1	3	10	39.58767	74.23441	Yes	22.2	45.1	29.22	160	111	8.16	1.28	8.02	70
2007-06-07	1899-12-30 11:21:00	1	4	1	39.59361	74.24423	Yes	23.61	45.5	29.49	190	113.5	8.13	1.74	8.02	85
2007-06-07	1899-12-30 11:28:00	1	4	2	39.59358	74.24285	Yes	23.74	45.52	29.5	180	113.6	8.11	1.46	8.03	80
2007-06-07	1899-12-30 11:37:00	1	4	3	39.59357	74.24143	Yes	23.81	45.52	29.5	170	114.1	8.14	1.5	8.03	85
2007-06-07	1899-12-30 11:45:00	1	4	4	39.59356	74.24007	Yes	23.86	45.41	29.49	165	114.8	8.18	1.4	8.04	90
2007-06-07	1899-12-30 11:53:00	1	4	5	39.59355	74.23866	Yes	23.93	45.51	29.49	165	114.8	8.17	1.46	8.04	95
2007-06-07	1899-12-30 12:03:00	1	4	6	39.59358	74.23729	Yes	23.98	45.5	29.48	160	116.3	8.27	1.35	8.04	80
2007-06-07	1899-12-30 12:10:00	1	4	7	39.59356	74.23593	Yes	24.04	45.5	29.48	155	116.5	8.28	1.36	8.05	85
2007-06-07	1899-12-30 12:20:00	1	4	8	39.59353	74.23457	Yes	24.12	45.49	29.47	150	116.8	8.29	1.3	8.07	100
2007-06-07	1899-12-30 12:29:00	1	4	9	39.59351	74.23315	Yes	24.17	45.46	29.45	150	118.8	8.43	1.35	8.07	90
2007-06-07	1899-12-30 12:39:00	1	4	10	39.59352	74.23177	Yes	24.19	45.47	29.45	175	117.9	8.36	1.54	8.07	80
2007-06-07	1899-12-30 11:01:00	1	5	1	39.60691	74.24716	Yes	24.11	45.24	29.29	130	113.1	8.04	1.06	8.02	90
2007-06-07	1899-12-30 10:54:00	1	5	2	39.60693	74.24381	Yes	24.27	45.18	29.24	150	107.8	7.64	1.18	8.02	80
2007-06-07	1899-12-30 10:45:00	1	5	3	39.60686	74.24049	Yes	24.23	45.21	29.26	130	110	7.8	0.95	8.05	90
2007-06-07	1899-12-30 10:36:00	1	5	4	39.60686	74.23717	Yes	24.46	45.25	29.28	105	114.1	8.06	0.85	8.08	100
2007-06-07	1899-12-30 10:27:00	1	5	5	39.60688	74.2338	Yes	24.75	45.22	29.28	105	116.7	8.2	0.72	8.16	95
2007-06-07	1899-12-30 10:15:00	1	5	6	39.60681	74.23057	Yes	24.62	45.27	29.3	100	115.5	8.14	0.75	8.18	80
2007-06-07	1899-12-30 10:05:00	1	5	7	39.6068	74.2272	Yes	24.44	45.25	29.29	115	114.5	8.1	1	8.17	80
2007-06-07	1899-12-30 09:53:00	1	5	8	39.60677	74.22387	Yes	24	45.2	29.26	130	105.8	7.51	1.14	8.13	80
2007-06-07	1899-12-30 09:42:00	1	5	9	39.6068	74.22057	Yes	23.97	45.1	29.19	120	110	7.84	0.92	8.15	65
2007-06-07	1899-12-30 09:34:00	1	5	10	39.6067	74.21725	Yes	23.76	45.06	29.17	135	110.9	7.93	1.06	8.14	65
2007-06-07	1899-12-30 07:55:00	1	6	1	39.61446	74.23251	Yes	23.42	45.12	29.22	160	94.7	6.81	1.44	7.99	85
2007-06-07	1899-12-30 08:05:00	1	6	2	39.61444	74.23071	Yes	23.66	45.13	29.21	150	97	6.94	1.36	8.06	85
2007-06-07	1899-12-30 08:12:00	1	6	3	39.61447	74.22893	Yes	23.83	45.19	29.26	145	98.8	7.06	1.24	8.14	80
2007-06-07	1899-12-30 08:19:00	1	6	4	39.61446	74.2271	Yes	23.97	45.21	29.27	130	100.8	7.18	0.94	8.17	75
2007-06-07	1899-12-30 08:29:00	1	6	5	39.61441	74.22534	Yes	24.04	45.22	29.27	115	103.8	7.38	0.92	8.18	75
2007-06-07	1899-12-30 08:40:00	1	6	6	39.61442	74.22346	Yes	24.11	45.18	29.24	105	107.2	7.61	0.89	8.19	80
2007-06-07	1899-12-30 08:50:00	1	6	7	39.61439	74.22173	Yes	24.01	45.22	29.28	100	103.4	7.36	0.74	8.2	70
2007-06-07	1899-12-30 08:59:00	1	6	8	39.61438	74.2199	Yes	23.96	45.09	29.18	105	104.7	7.46	0.85	8.17	85
2007-06-07	1899-12-30 09:09:00	1	6	9	39.61435	74.21811	Yes	23.98	45.08	29.18	105	104.9	7.47	0.79	8.17	80
2007-06-07	1899-12-30 09:21:00	1	6	10	39.61434	74.21631	Yes	23.88	45.14	29.22	145	106.2	7.58	1.16	8.16	70
2007-06-14	1899-12-30 10:53:00	1	7	1	39.77571	74.15815	Yes	21.99	42.95	27.68	170	109.8	8.17	1.35	8.06	90
2007-06-14	1899-12-30 11:06:00	1	7	2	39.77574	74.15673	Yes	22.24	42.83	27.58	145	111.1	8.24	1.21	8.06	90
2007-06-14	1899-12-30 11:14:00	1	7	3	39.77572	74.15536	Yes	22.28	42.86	27.61	145	111.4	8.26	1.24	8.07	80
2007-06-14	1899-12-30 11:24:00	1	7	4	39.77568	74.15392	Yes	22.36	42.85	27.6	125	112.6	8.33	1.22	8.07	85
2007-06-14	1899-12-30 11:33:00	1	7	5	39.7757	74.15255	Yes	22.43	42.87	27.61	130	114.9	8.49	1.2	8.09	80
2007-06-14	1899-12-30 11:42:00	1	7	6	39.77569	74.15112	Yes	22.5	42.88	27.61	145	116.2	8.57	1.23	8.1	80
2007-06-14	1899-12-30 11:50:00	1	7	7	39.7757	74.14979	Yes	22.54	42.96	27.68	155	117.7	8.68	1.18	8.12	80
2007-06-14	1899-12-30 11:58:00	1	7	8	39.77566	74.14832	Yes	22.53	42.95	27.67	155	118.4	8.73	1.33	8.13	80
2007-06-14	1899-12-30 12:06:00	1	7	9	39.77564	74.14392	Yes	22.58	42.93	27.65	150	118.6	8.74	0.64	8.13	80
2007-06-14	1899-12-30 12:13:00	1	7	10	39.77563	74.14555	Yes	22.53	42.91	27.64	125	118.4	8.73	0.87	8.13	70
2007-06-14	1899-12-30 16:40:00	1	8	1	39.78252	74.15364	Yes	22.36	42.7	27.49	260	115.4	8.55	2.39	8.1	135
2007-06-14	1899-12-30 16:33:00	1	8	2	39.78252	74.15678	Yes	22.6	42.64	27.45	240	118.9	8.77	2.08	8.11	100
2007-06-14	1899-12-30 16:27:00	1	8	3	39.78248	74.15395	Yes	23.16	42.49	27.33	190	121.6	8.89	1.66	8.11	90
2007-06-14	1899-12-30 16:18:00	1	8	4	39.78248	74.15107	Yes	23.35	42.52	27.34	155	122.6	8.93	1.22	8.11	90
2007-06-14	1899-12-30 16:07:00	1	8	5	39.78244	74.14824	Yes	23.21	42.44	27.29	140	124.9	9.12	1.15	8.13	110
2007-06-14	1899-12-30 13:27:00	1	8	6	39.78243	74.14534	Yes	22.8	42.46	27.32	100	129.9	9.55	0.83	8.15	U
2007-06-14	1899-12-30 13:11:00	1	8	7	39.7824	74.14256	Yes	21.88	42.25	27.18	80	146.4	10.94	0.59	8.25	U
2007-06-14	1899-12-30 12:59:00	1	8	8	39.78238	74.13972	Yes	21.31	41.91	26.94	70	150.5	11.4	0.49	8.26	U
2007-06-14	1899-12-30 12:38:00	1	8	9	39.78233	74.13689	Yes	21.6	42.11	27.08	85	155.7	11.72	0.55	8.28	U
2007-06-14	1899-12-30 12:28:00	1	8	10	39.78234	74.13402	Yes	22.27	42.35	27.24	75	138.3	10.28	0.05	8.17	U
2007-06-14	1899-12-30 15:42:00	1	9	1	39.79007	74.15598	Yes	23.15	42.17	27.1	210	115.2	8.43	1.85	8.06	100
2007-06-14	1899-12-30 15:33:00	1	9	2	39.79005	74.15361	Yes	23.72	42.26	27.15	130	148.2	10.73	1.02	8.23	110
2007-06-14	1899-12-30 15:25:00	1	9	3	39.79002	74.15122	Yes	23.9	42.25	27.14	125	137.7	9.93	0.94	8.17	110
2007-06-14	1899-12-30 15:03:00	1	9	4	39.79001	74.1499	Yes	23.33	42.37	27.24	120	136.7	9.96	0.96	8.2	105
2007-06-14	1899-12-30 14:54:00	1	9	5	39.78999	74.14651	Yes	22.92	42.37	27.24	100	141.7	10.4	0.84	8.22	U
2007-06-14	1899-12-30 14:44:00	1	9	6	39.78998	74.14415	Yes	22.48	42.24	27.16	100	149.4	11.06	0.61	8.27	U
2007-06-14	1899-12-30 14:34:00	1	9	7	39.78995	74.14175	Yes	23.23	42.39	27.26	80	133	9.7	0.43	8.18	U
2007-06-14	1899-12-30 14:23:00	1	9	8	39.78991	74.13941	Yes	23.08	42.36	27.24	95	137.7	10.08	0.52	8.19	U
2007-06-14	1899-12-30 14:13:00	1	9	9	39.7899	74.13702	Yes	23.15	42.37	27.24	85	123.1	9	0.63	8.1	U
2007-06-14	1899-12-30 14:07:00	1	9	10	39.78992	74.13466	Yes	23.99	42.08	27.03	85	115.7	8.34	0.46	8.03	U
2007-06-26	1899-12-30 07:58:00	1	10	1	39.89304	74.11179	Yes	25.39	37.94	24.06	170	87.2	6.24	1.46	7.88	U
2007-06-26	1899-12-30 08:05:00	1	10	2	39.893	74.10942	Yes	25.33	27.75	23.93	150	89.7	6.43	1.21	7.92	U
2007-06-26	1899-12-30 08:15:00	1	10	3	39.89298	74.10704	Yes	25.57	38.32	24.33	185	83.5	5.95	1.65	7.92	U
2007-06-26	1899-12-30 08:23:00	1	10	4	39.893	74.10463	Yes	25.05	36.52	23.07	115	94.6	6.84	0.88	7.93	U
2007-06-26	1899-12-30 08:33:00	1	10	5	39.89296	74.10226	Yes	24.88	36.59	23.11	110	94.1	6.84	0.97	7.88	U
2007-06-26	1899-12-30 08:45:00	1	10	6	39.89295	74.09986	Yes	25.05	36.86	23.31	130	93	6.74	1	7.98	U
2007-06-26	1899-12-30 09:04:00	1	10	7	39.89294	74.09749	Yes	25.36	37.87	24.01	165	81.6	5.84	1.41	7.92	U
2007-06-26	1899-12-30 09:11:00	1	10	8	39.8929	74.09507	Yes	24.98	37.26	23.59	125	94.6	6.86	1.01	8.06	0
2007-06-26	1899-12-30 10:21:00	1	10	9	39.89288	74.0927	Yes	25.25	36.55	23.09	155	93.2	6.72	1.34	8.09	U
2007-06-26	1899-12-30 09:27:00	1	10	10	39.89285	74.09031	Yes	25.63	38.08	24.15	105	95.8	6.82	0.82	8.08	U
2007-06-26	1899-12-30 09:45:00	1	11	1	39.90206	74.10435	Yes	25.14	35.74	22.57	120	99.7	7.22	1.04	7.99	U
2007-06-26	1899-12-30 09:53:00	1	11	2	39.90205	74.10222	Yes	25.36	33.74	21.13	95	102.6	7.47	0.69	8.05	U
2007-06-26	1899-12-30 10:01:00	1	11	3	39.90203	74.10014	Yes	25.52	34.13	21.4	85	111.6	8.09	0.71	8.17	U
2007-06-26	1899-12-30 10:12:00	1	11	4	39.902	74.09803	Yes	25.66	33.99	21.3	80	114.4	8.28	0.62	8.2	U
2007-06-26	1899-12-30 10:21:00	1	11	5	39.902	74.09593	Yes	25.68	33.8	21.17	80	119.1	8.62	0.68	8.21	U
2007-06-26	1899-12-30 10:28:00	1	11	6	39.90199	74.09381	Yes	25.69	33.15	20.72	80	110.6	8.03	0.63	8.13	U
2007-06-26	1899-12-30 10:41:00	1	11	7	39.90196	74.09172	Yes	25.87	33.03	20.63	85	112	8.11	0.67	8.13	U
2007-06-26	1899-12-30 10:50:00	1	11	8	39.90193	74.08959	Yes	26.03	33.24	20.78	90	114.5	8.26	0.7	8.16	U
2007-06-26	1899-12-30 11:00:00	1	11	9	39.90195	74.08752	Yes	26.06	33.52	20.96	90	106.4	7.66	0.71	8.12	U
2007-06-26	1899-12-30 11:09:00	1	11	10	39.90192	74.0854	Yes	26.29	34.46	21.63	80	105.9	7.61	0.63	8.02	U
2007-06-26	1899-12-30 12:31:00	1	12	1	39.90837	74.10738	Yes	26.17	33.64	21.04	130	100.9	7.25	1.11	7.92	U
2007-06-26	1899-12-30 12:24:00	1	12	2	39.9084	74.10565	Yes	26.21	32.66	20.37	110	105.2	7.58	0.87	7.97	0
2007-06-26	1899-12-30 12:18:00	1	12	3	39.90837	74.10388	Yes	26.09	33.78	21.16	130	109.6	7.88	1.13	8.04	U
2007-06-26	1899-12-30 12:13:00	1	12	4	39.90834	74.10216	Yes	26.02	35.24	22.16	145	103.3	7.39	1.23	7.97	U
2007-06-26	1899-12-30 12:07:00	1	12	5	39.90834	74.10039	Yes	25.54	35.26	22.18	145	112.4	8.11	1.29	8.14	U
2007-06-26	1899-12-30 11:59:00	1	12	6	39.90833	74.09865	Yes	25.96	34.9	21.92	150	134.5	9.65	1.27	8.25	U
2007-06-26	1899-12-30 11:50:00	1	12	7	39.90831	74.09689	Yes	26.3	32.54	20.29	120	117.9	8.49	1.07	8.16	U
2007-06-26	1899-12-30 12:43:00	1	12	8	39.9083	74.09515	Yes	26.21	32.49	20.26	105	116.2	8.38	0.88	8.12	U
2007-06-26	1899-12-30 11:34:00	1	12	9	39.90828	74.09341	Yes	26.05	32.42	20.21	110	108.9	7.88	0.98	8.05	U
2007-06-26	1899-12-30 11:27:00	1	12	10	39.90828	74.09166	Yes	25.91	32.51	20.27	115	102.7	7.44	0.95	7.99	U
2007-06-20	1899-12-30 07:47:00	1	13	1	39.96156	74.10112	Yes	23.84	31.2	19.41	155	90.6	6.84	1.43	7.65	U
2007-06-20	1899-12-30 07:56:00	1	13	2	39.96156	74.09942	Yes	23.8	31.21	19.42	90	100.9	7.63	0.73	8.11	U
2007-06-20	1899-12-30 08:06:00	1	13	3	39.96157	74.09769	Yes	23.67	31.19	19.41	75	105.3	7.98	0.49	8.34	U
2007-06-20	1899-12-30 08:15:00	1	13	4	39.96154	74.096	Yes	23.41	31.26	19.46	60	103.6	7.89	0.39	8.34	U
2007-06-20	1899-12-30 08:26:00	1	13	5	39.96152	74.09431	Yes	23.07	31.41	19.57	60	99.4	7.61	0.41	8.25	U
2007-06-20	1899-12-30 08:35:00	1	13	6	39.9615	74.09259	Yes	22.86	31.53	19.65	60	97.1	7.46	0.37	8.18	U
2007-06-20	1899-12-30 08:44:00	1	13	7	39.96149	74.0909	Yes	22.71	31.69	19.76	70	94.6	7.27	0.42	8.02	U
2007-06-20	1899-12-30 08:53:00	1	13	8	39.96148	74.08916	Yes	22.54	31.87	19.89	80	96.1	7.39	0.57	7.94	U
2007-06-20	1899-12-30 09:01:00	1	13	9	39.96147	74.08746	Yes	22.63	31.81	19.84	100	97.5	7.62	0.76	7.97	U
2007-06-20	1899-12-30 09:08:00	1	13	10	39.96144	74.08573	Yes	22.9	31.48	19.61	130	88.8	6.82	1.09	7.91	U
2007-06-20	1899-12-30 10:41:00	1	14	1	39.97606	74.08497	Yes	23.85	30.88	19.19	135	108.8	8.24	1.19	8.46	U
2007-06-20	1899-12-30 10:36:00	1	14	2	39.97606	74.08404	Yes	23.86	30.88	19.19	150	121.2	9.08	1.23	8.48	U
2007-06-20	1899-12-30 10:28:00	1	14	3	39.97606	74.08312	Yes	23.75	30.82	19.15	150	104.7	7.9	1.21	8.36	U
2007-06-20	1899-12-30 10:18:00	1	14	4	39.97605	74.08221	Yes	23.55	30.8	19.14	150	101.1	7.69	1.2	8.22	U
2007-06-20	1899-12-30 10:10:00	1	14	5	39.97607	74.08128	Yes	23.57	30.8	19.14	155	101.8	7.74	1.27	8.22	U
2007-06-20	1899-12-30 09:54:00	1	14	6	39.97607	74.08035	Yes	23.57	30.75	19.1	150	101.3	7.7	1.28	8.18	U
2007-06-20	1899-12-30 09:48:00	1	14	7	39.97604	74.07942	Yes	23.51	30.72	19.09	155	96	7.31	1.27	8.12	U
2007-06-20	1899-12-30 09:42:00	1	14	8	39.97602	74.07851	Yes	23.5	30.64	19.03	145	97	7.39	1.29	8.11	U
2007-06-20	1899-12-30 09:35:00	1	14	9	39.97602	74.07756	Yes	23.7	30.48	18.92	150	92.3	7.01	1.27	8.06	U
2007-06-20	1899-12-30 09:29:00	1	14	10	39.97601	74.07664	Yes	23.81	30.43	18.89	130	92.8	7.04	1.02	8.05	U
2007-06-20	1899-12-30 10:56:00	1	15	1	39.98975	74.09014	Yes	23.83	30.41	18.87	120	107.8	8.17	0.72	8.26	0
2007-06-20	1899-12-30 11:04:00	1	15	2	39.98972	74.08867	Yes	23.9	30.36	18.84	110	113.6	8.6	0.73	8.36	U
2007-06-20	1899-12-30 11:11:00	1	15	3	39.98972	74.08705	Yes	23.85	30.44	18.89	120	113.6	8.64	0.95	8.37	U
2007-06-20	1899-12-30 11:19:00	1	15	4	39.98972	74.08544	Yes	23.84	30.43	18.88	130	118.6	8.99	1.17	8.37	U
2007-06-20	1899-12-30 11:29:00	1	15	5	39.98969	74.08382	Yes	23.93	30.5	18.93	130	113.2	8.54	1.02	8.36	U
2007-06-20	1899-12-30 11:40:00	1	15	6	39.98969	74.08221	Yes	24.06	30.52	18.94	125	113.2	8.53	0.99	8.41	U
2007-06-20	1899-12-30 11:51:00	1	15	7	39.98969	74.08059	Yes	24.21	30.48	18.92	130	117.2	8.82	1.08	8.42	U
2007-06-20	1899-12-30 12:02:00	1	15	8	39.98967	74.07897	Yes	24.21	30.42	18.87	145	112.7	8.48	1.17	8.33	U
2007-06-20	1899-12-30 12:11:00	1	15	9	39.98964	74.07736	Yes	24.12	30.45	18.9	155	107.9	8.15	1.37	8.27	U
2007-06-20	1899-12-30 12:20:00	1	15	10	39.98965	74.07574	Yes	23.99	30.53	18.95	160	99.6	7.52	1.31	8.22	U
2007-08-01	1899-12-30 12:45:00	2	1	1	39.57054	74.25381	Yes	22.04	46.8	30.45	220	86.7	6.35	1.72	7.75	85
2007-08-01	1899-12-30 12:38:00	2	1	2	39.57052	74.25301	Yes	23.6	46.53	30.23	165	94.8	6.75	1.26	7.84	100
2007-08-01	1899-12-30 12:31:00	2	1	3	39.57054	74.2522	Yes	25.03	46.3	30.05	140	113.4	7.9	1.11	7.98	90
2007-08-01	1899-12-30 05:31:00	2	1	4	39.57052	74.2514	Yes	25.59	46.09	29.87	120	120.7	8.35	0.89	7.97	115
2007-08-01	1899-12-30 12:18:00	2	1	5	39.5705	74.25055	Yes	25.88	45.94	29.75	190	105.2	7.23	1.51	7.94	110
2007-08-01	1899-12-30 12:09:00	2	1	6	39.57082	74.24988	Yes	25.99	45.88	29.71	185	104.5	7.17	1.29	7.92	110
2007-08-01	1899-12-30 11:55:00	2	1	7	39.57096	74.24891	Yes	25.95	45.88	29.71	110	100.9	6.92	0.79	7.92	95
2007-08-01	1899-12-30 11:46:00	2	1	8	39.5705	74.24816	Yes	26.69	45.8	29.64	120	105	7.13	0.93	8	100
2007-08-01	1899-12-30 11:39:00	2	1	9	39.5705	74.24732	Yes	26.06	45.83	29.67	175	97.8	6.7	1.47	7.87	90
2007-08-01	1899-12-30 12:27:00	2	1	10	39.57049	74.24649	Yes	26.3	45.79	29.64	145	100.9	6.89	1.13	7.92	100
2007-08-01	1899-12-30 11:01:00	2	2	1	39.57687	74.25955	Yes	24.99	46.02	29.83	125	93.1	6.49	0.9	7.88	95
2007-08-01	1899-12-30 10:51:00	2	2	2	39.57685	74.25704	Yes	25.54	45.88	29.72	100	94.4	6.53	0.6	7.87	80
2007-08-01	1899-12-30 10:42:00	2	2	3	39.57682	74.25454	Yes	25.96	45.72	29.6	90	93.3	6.41	0.59	7.89	75
2007-08-01	1899-12-30 11:31:00	2	2	4	39.57679	74.25202	Yes	26.46	45.82	29.66	140	95.8	6.53	1.11	7.91	90
2007-08-01	1899-12-30 10:19:00	2	2	5	39.57681	74.24952	Yes	26.61	46.12	29.87	140	116.5	7.9	1.23	7.93	115
2007-08-01	1899-12-30 10:12:00	2	2	6	39.57677	74.24702	Yes	26.81	46.12	29.86	165	117.5	7.95	1.23	7.99	155
2007-08-01	1899-12-30 10:04:00	2	2	7	39.57676	74.24451	Yes	26.76	46.04	29.81	180	93.3	6.32	1.37	7.88	100
2007-08-01	1899-12-30 09:54:00	2	2	8	39.57673	74.24203	Yes	26.73	46.1	29.85	170	91.4	6.18	1.23	7.84	90
2007-08-01	1899-12-30 09:44:00	2	2	9	39.57673	74.23954	Yes	26.64	46.12	29.87	175	86.4	5.86	1.36	7.85	80
2007-08-01	1899-12-30 09:35:00	2	2	10	39.57671	74.23701	Yes	26.56	46.09	29.85	170	84	5.71	1.47	7.83	65
2007-08-01	1899-12-30 07:54:00	2	3	1	39.5878	74.25544	Yes	26.49	46.29	30	200	82.1	5.57	1.51	7.86	80
2007-08-01	1899-12-30 08:04:00	2	3	2	39.58778	74.2531	Yes	26.54	46.28	29.98	150	84.8	5.75	1.2	7.95	70
2007-08-01	1899-12-30 08:12:00	2	3	3	39.58775	74.25076	Yes	26.41	46.24	29.96	165	84.2	5.73	1.2	7.87	70
2007-08-01	1899-12-30 08:20:00	2	3	4	39.58775	74.24841	Yes	26.54	46.28	29.99	180	83.8	5.69	1.43	7.84	70
2007-08-01	1899-12-30 08:28:00	2	3	5	39.58774	74.24609	Yes	26.72	46.28	29.98	190	83	5.62	1.55	7.82	90
2007-08-01	1899-12-30 08:37:00	2	3	6	39.58773	74.24377	Yes	26.71	46.23	29.95	165	83.3	5.64	1.32	7.82	80
2007-08-01	1899-12-30 08:45:00	2	3	7	39.58769	74.24142	Yes	26.78	46.25	29.96	140	84.6	5.72	0.99	7.8	70
2007-08-01	1899-12-30 08:56:00	2	3	8	39.5877	74.23907	Yes	26.64	46.21	29.94	140	87	5.89	0.96	7.82	70
2007-08-01	1899-12-30 09:06:00	2	3	9	39.58768	74.23676	Yes	26.82	46.25	29.96	140	85.8	5.8	1.16	7.81	75
2007-08-01	1899-12-30 09:17:00	2	3	10	39.58765	74.23441	Yes	26.9	46.32	30	175	85	5.73	1.44	7.84	75
2007-08-08	1899-12-30 07:55:00	2	4	1	39.59358	74.24423	Yes	27.45	46.41	30.06	210	75.1	5.02	1.75	7.79	130
2007-08-08	1899-12-30 08:04:00	2	4	2	39.59355	74.24285	Yes	27.55	46.44	30.08	190	72.8	4.86	1.62	7.81	130
2007-08-08	1899-12-30 08:10:00	2	4	3	39.59357	74.24145	Yes	27.67	45.47	30.09	180	73.5	4.89	1.49	7.81	135
2007-08-08	1899-12-30 08:18:00	2	4	4	39.59354	74.24011	Yes	27.78	46.49	30.11	180	75.3	5	1.45	7.82	125
2007-08-08	1899-12-30 08:29:00	2	4	5	39.49354	74.23871	Yes	27.89	46.51	30.12	175	76.6	5.08	1.42	7.81	140
2007-08-08	1899-12-30 08:35:00	2	4	6	39.59354	74.23736	Yes	27.9	46.51	30.12	165	78.1	5.18	1.39	7.81	150
2007-08-08	1899-12-30 08:44:00	2	4	7	39.59353	74.23597	Yes	27.93	46.51	30.11	155	79	5.24	1.21	7.8	U
2007-08-08	1899-12-30 08:53:00	2	4	8	39.59355	74.23458	Yes	27.96	46.51	30.12	150	79.1	5.24	1.16	7.79	145
2007-08-08	1899-12-30 09:02:00	2	4	9	39.59351	74.23318	Yes	27.93	46.54	30.14	150	75.8	5.02	1.11	7.77	U
2007-08-08	1899-12-30 09:07:00	2	4	10	39.5935	74.23183	Yes	28.09	46.53	30.13	170	85	5.62	1.49	7.83	165
2007-08-08	1899-12-30 10:54:00	2	5	1	39.60692	74.24715	Yes	28.03	46.17	29.87	135	88	5.83	1.16	7.83	120
2007-08-08	1899-12-30 10:45:00	2	5	2	39.60693	74.24384	Yes	27.95	46.27	29.95	155	83.1	5.51	1.27	7.8	140
2007-08-08	1899-12-30 10:35:00	2	5	3	39.60689	74.2405	Yes	28.13	46.54	30.14	135	98.2	6.48	1.05	7.89	U
2007-08-08	1899-12-30 10:27:00	2	5	4	39.60686	74.23719	Yes	28.12	46.54	30.13	120	95.8	6.33	0.75	7.87	U
2007-08-08	1899-12-30 10:17:00	2	5	5	39.60687	74.23386	Yes	28.33	46.57	30.15	110	99.1	6.52	0.78	7.93	U
2007-08-08	1899-12-30 10:10:00	2	5	6	39.60682	74.23051	Yes	28.54	46.57	30.15	120	106.9	7.01	0.89	8.04	U
2007-08-08	1899-12-30 09:55:00	2	5	7	39.6068	74.22718	Yes	28.5	46.64	30.19	135	102.6	6.73	1.08	8.09	U
2007-08-08	1899-12-30 09:44:00	2	5	8	39.60677	74.22389	Yes	28.5	46.63	30.18	165	95.5	6.25	1.36	8.07	U
2007-08-08	1899-12-30 09:37:00	2	5	9	39.60675	74.22054	Yes	28.42	46.6	30.17	145	88	5.78	1.2	7.97	U
2007-08-08	1899-12-30 09:27:00	2	5	10	39.6067	74.21723	Yes	28.25	46.55	30.14	170	86.8	5.72	1.23	7.89	U
2007-08-08	1899-12-30 11:08:00	2	6	1	39.61447	74.23255	Yes	28.44	46.53	30.12	165	96.2	6.33	1.39	7.9	130
2007-08-08	1899-12-30 11:15:00	2	6	2	39.61443	74.23069	Yes	28.53	46.57	30.14	165	100.7	6.6	1.45	7.94	U
2007-08-08	1899-12-30 11:22:00	2	6	3	39.61447	74.22894	Yes	28.63	46.6	30.16	155	105	6.88	1.35	7.99	U
2007-08-11	1899-12-30 11:53:00	2	6	4	39.61442	74.22708	Yes	27.06	46.67	30.26	150	122	8.22	1.37	8.01	U
2007-08-11	1899-12-30 11:46:00	2	6	5	39.6144	74.22533	Yes	27.06	46.72	30.29	140	125.7	8.44	1.25	8.05	U
2007-08-11	1899-12-30 11:36:00	2	6	6	39.61439	74.22353	Yes	26.94	46.74	30.31	140	124.4	8.37	1.11	8.08	U
2007-08-11	1899-12-30 11:29:00	2	6	7	39.61439	74.2217	Yes	26.92	46.76	30.32	125	122.5	8.27	1.17	8.07	U
2007-08-11	1899-12-30 11:21:00	2	6	8	39.61439	74.2199	Yes	26.88	46.78	30.34	130	126.7	8.53	1.21	8.12	U
2007-08-11	1899-12-30 11:13:00	2	6	9	39.61435	74.21812	Yes	26.85	46.84	30.39	145	126.2	8.5	1.3	8.2	U
2007-08-11	1899-12-30 11:05:00	2	6	10	39.61435	74.2163	Yes	26.76	46.79	30.35	190	102.6	6.92	1.74	8.07	U
2007-08-11	1899-12-30 10:17:00	2	7	1	39.77571	74.15813	Yes	25.36	45.42	29.39	165	85.6	5.95	1.52	7.87	U
2007-08-11	1899-12-30 10:09:00	2	7	2	39.77573	74.15675	Yes	25.48	45.46	29.42	140	90.1	6.24	1.23	7.88	U
2007-08-07	1899-12-30 13:01:00	2	7	3	39.7757	74.15535	Yes	28.63	44.29	28.5	125	110.2	7.29	0.93	7.99	110
2007-08-07	1899-12-30 12:55:00	2	7	4	39.77569	74.15392	Yes	28.47	44.31	28.51	125	109.8	7.28	0.88	7.99	U
2007-08-07	1899-12-30 12:39:00	2	7	5	39.77568	74.15257	Yes	28.5	44.32	28.52	120	109.3	7.24	0.82	7.99	U
2007-08-07	1899-12-30 12:32:00	2	7	6	39.77568	74.15117	Yes	28.44	44.32	28.52	130	110.1	7.3	0.99	7.99	110
2007-08-07	1899-12-30 12:25:00	2	7	7	39.77568	74.1498	Yes	28.35	44.35	28.55	140	110.5	7.33	0.85	7.99	120
2007-08-07	1899-12-30 12:14:00	2	7	8	39.77561	74.14841	Yes	28.3	44.36	28.56	145	109.2	7.26	1.02	7.95	110
2007-08-07	1899-12-30 09:16:00	2	7	9	39.77565	74.1469	Yes	27.24	44.32	28.55	140	87.7	5.93	1.14	7.87	U
2007-08-07	1899-12-30 09:01:00	2	7	10	39.77562	74.14553	Yes	27.18	44.33	28.56	115	87	5.89	0.78	7.85	U
2007-08-07	1899-12-30 11:08:00	2	8	1	39.78249	74.15959	Yes	26.89	44.57	28.76	250	93.6	6.38	1.99	7.85	115
2007-08-07	1899-12-30 10:58:00	2	8	2	39.78251	74.15673	Yes	26.09	44.8	28.92	230	85.4	5.87	1.95	7.81	100
2007-08-07	1899-12-30 10:50:00	2	8	3	39.78249	74.1539	Yes	26.87	44.55	28.72	175	91.3	6.2	1.41	7.85	115
2007-08-07	1899-12-30 10:39:00	2	8	4	39.78247	74.15108	Yes	27.2	44.47	28.66	150	89.4	5.97	1.31	7.87	115
2007-08-07	1899-12-30 10:31:00	2	8	5	39.78245	74.14822	Yes	26.95	44.6	28.76	145	95	6.45	0.91	7.88	115
2007-08-07	1899-12-30 10:20:00	2	8	6	39.78241	74.14536	Yes	27.31	44.51	28.69	95	98.4	6.64	0.46	7.87	U
2007-08-07	1899-12-30 10:04:00	2	8	7	39.78241	74.14255	Yes	27.52	44.41	28.61	75	113.5	7.64	0.37	7.98	U
2007-08-07	1899-12-30 09:53:00	2	8	8	39.78239	74.13972	Yes	27.54	44.46	28.65	85	122.8	8.26	0.2	8.03	U
2007-08-07	1899-12-30 09:38:00	2	8	9	39.78236	74.13687	Yes	27.23	44.72	28.84	75	123.7	8.35	0.39	8	U
2007-08-07	1899-12-30 09:29:00	2	8	10	39.78235	74.13404	Yes	26.96	44.72	28.85	65	91.5	6.2	0.31	7.79	U
2007-08-11	1899-12-30 08:40:00	2	9	1	39.79006	74.15596	Yes	24.88	45.3	29.32	225	59.8	4.19	2.11	7.73	185
2007-08-11	1899-12-30 08:48:00	2	9	2	39.79003	74.15359	Yes	25.1	45.26	29.28	145	80.5	5.61	1.35	7.87	U
2007-08-11	1899-12-30 09:00:00	2	9	3	39.79005	74.15125	Yes	24.72	45.48	29.45	145	77.4	5.44	1.29	7.86	U
2007-08-11	1899-12-30 09:11:00	2	9	4	39.79003	74.14888	Yes	24.62	45.63	29.55	140	92.7	6.52	1.22	7.92	U
2007-08-11	1899-12-30 09:21:00	2	9	5	39.78998	74.14653	Yes	24.43	45.73	29.63	130	95.5	6.73	1.13	7.95	U
2007-08-11	1899-12-30 09:32:00	2	9	6	39.78997	74.14415	Yes	24.66	45.29	29.53	100	100.8	7.08	0.87	7.99	U
2007-08-07	1899-12-30 11:55:00	2	9	7	39.78995	74.14179	Yes	28.22	44.6	28.73	85	123.2	8.19	0.37	8.02	U
2007-08-07	1899-12-30 11:40:00	2	9	8	39.78992	74.13944	Yes	27.57	44.62	28.76	90	160.7	10.8	0.56	8.16	U
2007-08-07	1899-12-30 11:30:00	2	9	9	39.78992	74.13705	Yes	27.89	44.67	28.79	90	149.6	10	0.34	8.14	U
2007-08-07	1899-12-30 11:21:00	2	9	10	39.7899	74.13469	Yes	28.13	44.22	28.46	85	106.8	7.12	0.05	7.92	U
2007-08-22	1899-12-30 08:12:00	2	10	1	39.89303	74.1118	Yes	23.92	34.17	21.46	150	96.5	7.19	1.23	7.96	95
2007-08-22	1899-12-30 08:25:00	2	10	2	39.893	74.10941	Yes	24.13	34.45	21.65	125	83.7	6.11	1.11	7.8	115
2007-08-22	1899-12-30 08:32:00	2	10	3	39.89297	74.10703	Yes	24.32	34.33	21.57	165	78	5.85	1.4	7.85	120
2007-08-22	1899-12-30 08:40:00	2	10	4	39.893	74.10462	Yes	23.85	32.42	20.25	95	100.2	7.53	0.79	7.98	U
2007-08-22	1899-12-30 08:47:00	2	10	5	39.89297	74.10225	Yes	23.79	32.38	20.22	90	101.5	7.64	0.77	8	U
2007-08-22	1899-12-30 08:56:00	2	10	6	39.89293	74.09985	Yes	23.67	32.47	20.28	90	101.7	7.67	0.75	8	U
2007-08-22	1899-12-30 09:03:00	2	10	7	39.89293	74.09751	Yes	23.55	34.06	21.4	145	74.3	5.6	1.25	7.77	115
2007-08-22	1899-12-30 09:11:00	2	10	8	39.89291	74.09509	Yes	22.62	33.43	20.98	105	71.1	5.43	0.83	7.64	U
2007-08-22	1899-12-30 09:22:00	2	10	9	39.89288	74.0927	Yes	23.05	33.52	21.02	130	77.5	5.88	1.04	7.79	115
2007-08-22	1899-12-30 09:30:00	2	10	10	39.89285	74.09032	Yes	23.15	33.38	20.92	90	93.6	7.1	0.7	7.97	U
2007-08-22	1899-12-30 11:11:00	2	11	1	39.90206	74.10432	Yes	24.66	31.57	19.65	75	124.2	9.23	0.65	8.19	U
2007-08-22	1899-12-30 11:02:00	2	11	2	39.90204	74.10223	Yes	24.78	31.54	19.63	65	126.9	9.41	0.45	8.17	U
2007-08-22	1899-12-30 10:51:00	2	11	3	39.90202	74.10011	Yes	24.88	31.9	19.87	65	141.7	10.48	0.5	8.29	U
2007-08-22	1899-12-30 10:42:00	2	11	4	39.90202	74.09802	Yes	24.79	31.95	19.91	60	152.3	11.28	0.4	8.34	U
2007-08-22	1899-12-30 10:33:00	2	11	5	39.90199	74.09592	Yes	24.74	32.04	19.97	65	158.7	11.83	0.41	8.28	U
2007-08-22	1899-12-30 10:26:00	2	11	6	39.90198	74.09382	Yes	24.6	32.11	20.02	65	129.6	9.63	0.46	8.2	U
2007-08-22	1899-12-30 10:18:00	2	11	7	39.90195	74.09174	Yes	24.51	32.21	20.1	70	142.7	10.67	0.55	8.28	U
2007-08-22	1899-12-30 10:07:00	2	11	8	39.90193	74.08959	Yes	24.35	32.33	20.18	75	138.7	10.31	0.53	8.27	U
2007-08-22	1899-12-30 09:59:00	2	11	9	39.90193	74.08751	Yes	24.1	32.19	20.09	75	116.8	8.75	0.58	8.13	U
2007-08-22	1899-12-30 09:49:00	2	11	10	39.90192	74.0854	Yes	24.17	32.37	20.31	40	107.1	8.01	0.25	7.99	U
2007-08-22	1899-12-30 11:30:00	2	12	1	39.90839	74.10738	Yes	24.84	29.83	18.46	140	111.9	8.34	1.1	8.01	120
2007-08-22	1899-12-30 11:38:00	2	12	2	39.9084	74.10568	Yes	24.98	30	18.57	110	111.1	8.27	0.85	8.02	90
2007-08-22	1899-12-30 11:43:00	2	12	3	39.90837	74.10387	Yes	24.53	30.69	19.05	120	116.2	8.68	0.99	8.08	105
2007-08-22	1899-12-30 11:52:00	2	12	4	39.90836	74.1021	Yes	24.86	30.57	18.96	145	112.8	8.37	1.06	8.05	120
2007-08-22	1899-12-30 11:57:00	2	12	5	39.90835	74.1004	Yes	24.47	31.33	19.5	140	116.7	8.71	1.07	8.1	110
2007-08-22	1899-12-30 12:01:00	2	12	6	39.90832	74.09864	Yes	24.43	31.59	19.67	150	118.3	8.83	1.13	8.11	110
2007-08-22	1899-12-30 12:10:00	2	12	7	39.90832	74.09686	Yes	24.85	30.63	19.01	115	119.5	8.88	0.96	8.1	U
2007-08-22	1899-12-30 12:18:00	2	12	8	39.90831	74.09514	Yes	25.18	30.59	18.97	100	121.6	9	0.78	8.12	U
2007-08-22	1899-12-30 12:24:00	2	12	9	39.90829	74.09338	Yes	25.2	30.74	19.07	100	121.4	8.97	0.77	8.12	U
2007-08-22	1899-12-30 12:35:00	2	12	10	39.9083	74.09164	Yes	24.92	30.9	19.19	110	121.1	8.98	0.89	8.12	100
2007-08-30	1899-12-30 08:07:00	2	13	1	39.96155	74.10111	Yes	22.73	25.07	15.28	160	94.8	7.47	1.44	7.66	95
2007-08-30	1899-12-30 08:27:00	2	13	2	39.96155	74.09942	Yes	22.71	23.35	14.14	90	87	6.92	0.75	7.45	U
2007-08-30	1899-12-30 08:36:00	2	13	3	39.96154	74.09772	Yes	22.69	22.6	13.64	75	86.2	6.88	0.62	7.41	U
2007-08-30	1899-12-30 08:43:00	2	13	4	39.96152	74.09598	Yes	22.69	22.26	13.42	60	85.8	6.85	0.55	7.35	U
2007-08-30	1899-12-30 08:53:00	2	13	5	39.96152	74.0943	Yes	22.67	21.73	13.07	60	85.7	6.86	0.55	7.32	U
2007-08-30	1899-12-30 08:59:00	2	13	6	39.96151	74.09259	Yes	22.69	21.56	12.96	60	84.7	6.78	0.5	7.29	U
2007-08-30	1899-12-30 09:08:00	2	13	7	39.9615	74.0909	Yes	22.78	22.05	13.28	70	84.5	6.73	0.64	7.32	U
2007-08-30	1899-12-30 09:16:00	2	13	8	39.96148	74.08914	Yes	22.79	22.7	13.71	85	87.6	6.97	0.68	7.41	U
2007-08-30	1899-12-30 09:24:00	2	13	9	39.96148	74.08748	Yes	22.63	23.82	14.45	105	89.5	7.11	0.91	7.5	85
2007-08-30	1899-12-30 09:31:00	2	13	10	39.96146	74.08576	Yes	22.55	25.02	15.26	115	88.7	7.02	0.97	7.54	80
2007-08-30	1899-12-30 10:49:00	2	14	1	39.97607	74.08497	Yes	23.26	27.16	16.67	150	105.5	8.18	1.34	7.87	95
2007-08-30	1899-12-30 10:44:00	2	14	2	39.97607	74.08405	Yes	23.21	27.2	16.7	170	101.1	7.85	1.56	7.81	100
2007-08-30	1899-12-30 10:34:00	2	14	3	39.97605	74.08311	Yes	23.2	27.26	16.76	160	96.2	7.44	1.31	7.76	100
2007-08-30	1899-12-30 10:28:00	2	14	4	39.97605	74.0822	Yes	22.87	26.82	16.49	160	97.8	7.6	1.44	7.77	95
2007-08-30	1899-12-30 10:20:00	2	14	5	39.97604	74.08126	Yes	22.81	26.32	16.12	165	100.3	7.89	1.39	7.81	90
2007-08-30	1899-12-30 10:15:00	2	14	6	39.97605	74.08035	Yes	22.69	26.47	16.22	165	104.6	8.21	1.39	7.88	85
2007-08-30	1899-12-30 10:09:00	2	14	7	39.97604	74.07941	Yes	22.84	26.23	16.06	165	96	7.58	1.53	7.81	95
2007-08-30	1899-12-30 10:02:00	2	14	8	39.97604	74.07848	Yes	22.8	26.75	16.4	150	93.2	7.32	1.51	7.78	95
2007-08-30	1899-12-30 09:58:00	2	14	9	39.97602	74.07757	Yes	22.54	26.06	15.98	165	102.8	8.01	1.48	7.77	90
2007-08-30	1899-12-30 09:52:00	2	14	10	39.97601	74.07668	Yes	22.51	25.57	15.56	140	98.1	7.85	1.28	7.76	80
2007-08-30	1899-12-30 11:02:00	2	15	1	39.98975	74.09016	Yes	22.97	25.96	15.87	135	109.6	8.58	1.15	7.89	115
2007-08-30	1899-12-30 11:11:00	2	15	2	39.98974	74.08868	Yes	23	26.07	15.95	120	115.7	9.06	1.02	8.01	U
2007-08-30	1899-12-30 11:25:00	2	15	3	39.98973	74.08703	Yes	23.11	26.34	16.12	130	111.6	8.7	1.14	7.98	U
2007-08-30	1899-12-30 11:36:00	2	15	4	39.98972	74.08542	Yes	23.23	26.59	16.3	155	113.2	8.8	1.33	8	120
2007-08-30	1899-12-30 11:43:00	2	15	5	39.9897	74.08383	Yes	23.18	26.5	16.23	150	114.6	8.92	1.32	8.01	120
2007-08-30	1899-12-30 11:51:00	2	15	6	39.98968	74.08218	Yes	23.25	26.58	16.28	145	119.7	9.3	1.36	8.06	125
2007-08-30	1899-12-30 11:57:00	2	15	7	39.98967	74.08059	Yes	23.22	26.6	16.3	150	113.7	8.84	1.28	7.99	110
2007-08-30	1899-12-30 12:05:00	2	15	8	39.98965	74.079	Yes	23.18	26.72	16.38	160	114.2	8.88	1.36	8	100
2007-08-30	1899-12-30 12:11:00	2	15	9	39.98963	74.07737	Yes	23.32	26.74	16.39	175	107.9	8.38	1.48	7.92	100
2007-08-30	1899-12-30 12:20:00	2	15	10	39.98962	74.07575	Yes	23.05	26.86	16.47	170	110.3	8.59	1.64	7.95	100
2007-10-05	1899-12-30 09:50:00	3	1	1	39.57053	74.25383	Yes	15.74	43.1	27.79	180	105.5	8.84	1.79	7.85	120
2007-10-05	1899-12-30 10:03:00	3	1	2	39.57053	74.25302	Yes	15.68	42.94	27.67	125	120	10.08	1.26	7.93	120
2007-10-05	1899-12-30 10:10:00	3	1	3	39.57056	74.2522	Yes	15.69	42.85	27.61	105	124.5	10.45	1	7.95	U
2007-10-05	1899-12-30 10:23:00	3	1	4	39.57052	74.2514	Yes	16.05	42.76	27.55	80	126.9	10.58	0.66	7.98	U
2007-10-05	1899-12-30 10:45:00	3	1	5	39.57052	74.25057	Yes	16	42.87	27.63	155	112.5	9.39	1.39	7.92	150
2007-10-05	1899-12-30 10:53:00	3	1	6	39.57079	74.24989	Yes	16.03	42.93	27.67	155	112.7	9.4	1.46	7.91	135
2007-10-05	1899-12-30 10:59:00	3	1	7	39.57096	74.24892	Yes	16.13	43.01	27.73	60	116.2	9.66	0.44	7.94	U
2007-10-05	1899-12-30 11:19:00	3	1	8	39.35705	74.24813	Yes	16.24	42.97	27.7	70	114.8	9.53	0.63	7.95	U
2007-10-05	1899-12-30 11:32:00	3	1	9	39.57049	74.24735	Yes	16.24	43.02	27.73	120	110.6	9.17	1.22	7.94	115
2007-10-05	1899-12-30 11:43:00	3	1	10	39.5705	74.24651	Yes	16.29	43.04	27.75	95	111	9.2	0.89	7.94	U
2007-10-05	1899-12-30 15:10:00	3	2	1	39.57686	74.25951	Yes	16.39	42.77	27.56	105	105.2	8.71	0.7	7.85	U
2007-10-05	1899-12-30 15:15:00	3	2	2	39.57685	74.25706	Yes	16.46	42.78	27.57	75	105.5	8.73	0.57	7.85	U
2007-10-05	1899-12-30 15:23:00	3	2	3	39.57681	74.25454	Yes	16.62	42.76	27.56	70	111.3	9.18	0.67	7.89	U
2007-10-05	1899-12-30 15:33:00	3	2	4	39.57679	74.25201	Yes	16.7	42.78	27.57	120	114	9.38	1.21	7.9	U
2007-10-05	1899-12-30 12:52:00	3	2	5	39.57679	74.24953	Yes	16.8	42.9	27.66	105	124.5	10.22	0.98	8.09	80
2007-10-05	1899-12-30 12:42:00	3	2	6	39.57677	74.24702	Yes	16.51	42.89	27.65	120	115.3	9.52	1.08	8.05	105
2007-10-05	1899-12-30 12:29:00	3	2	7	39.57675	74.24451	Yes	16.25	42.94	27.68	130	109.4	9.08	1.2	8.01	100
2007-10-06	1899-12-30 10:20:00	3	2	8	39.57672	74.24203	Yes	15.81	43.39	28	125	107.5	8.98	1.23	7.94	U
2007-10-05	1899-12-30 12:16:00	3	2	9	39.57672	74.23954	Yes	16.56	42.92	27.67	125	114.6	9.46	0.19	8.01	105
2007-10-05	1899-12-30 12:09:00	3	2	10	39.5767	74.23701	Yes	16.36	42.85	27.61	130	103.7	8.59	1.26	7.88	125
2007-10-06	1899-12-30 11:58:00	3	3	1	39.58779	74.25547	Yes	15.93	43.26	27.91	180	106.8	8.91	1.72	8.05	120
2007-10-06	1899-12-30 11:50:00	3	3	2	39.58778	74.25311	Yes	15.99	43.27	27.91	130	107	8.92	1.2	8.05	110
2007-10-06	1899-12-30 11:43:00	3	3	3	39.58774	74.25077	Yes	15.99	43.25	27.9	150	106.2	8.84	1.43	8.03	100
2007-10-06	1899-12-30 11:36:00	3	3	4	39.58773	74.24844	Yes	16	43.05	27.76	155	107	8.92	1.55	8.04	100
2007-10-06	1899-12-30 11:28:00	3	3	5	39.58774	74.2461	Yes	16.05	43.15	27.82	170	105.8	8.81	1.72	8.1	115
2007-10-06	1899-12-30 11:20:00	3	3	6	39.58772	74.24375	Yes	15.96	43.15	27.83	160	104.5	8.72	1.39	7.99	115
2007-10-06	1899-12-30 11:09:00	3	3	7	39.58769	74.24145	Yes	15.94	43.14	27.8	120	104.2	8.69	1.14	7.97	U
2007-10-06	1899-12-30 10:58:00	3	3	8	39.58769	74.23911	Yes	16.02	43.23	27.89	110	104.9	8.74	1.11	7.96	U
2007-10-06	1899-12-30 10:50:00	3	3	9	39.58766	74.23676	Yes	15.97	43.2	27.87	115	103.3	8.61	1.09	7.94	U
2007-10-06	1899-12-30 10:42:00	3	3	10	39.58765	74.23443	Yes	15.98	43.2	27.86	145	102.5	8.54	1.5	7.93	120
2007-10-09	1899-12-30 14:10:00	3	4	1	39.59358	74.24422	Yes	18.81	43.2	27.88	170	114.8	9.08	1.56	8.21	U
2007-10-09	1899-12-30 14:03:00	3	4	2	39.59358	74.24286	Yes	18.89	43.13	27.82	150	115.4	9.09	1.43	8.22	U
2007-10-09	1899-12-30 13:56:00	3	4	3	39.59356	74.24147	Yes	18.93	43.1	27.8	140	115.1	9.09	1.3	8.22	U
2007-10-09	1899-12-30 13:49:00	3	4	4	39.59354	74.2401	Yes	18.96	43.11	27.81	145	116.5	9.17	1.33	8.22	U
2007-10-09	1899-12-30 13:43:00	3	4	5	39.59356	74.2387	Yes	18.96	43.12	27.83	145	117.6	9.25	1.21	8.23	140
2007-10-09	1899-12-30 13:35:00	3	4	6	39.59355	74.23733	Yes	18.96	43.11	27.81	135	115.5	9.09	1.15	8.2	U
2007-10-09	1899-12-30 13:23:00	3	4	7	39.59351	74.23593	Yes	18.92	43.1	27.8	130	113.1	8.91	1.13	8.18	U
2007-10-09	1899-12-30 13:10:00	3	4	8	39.59354	74.23459	Yes	18.8	43.14	27.84	130	113	8.92	1.1	8.15	U
2007-10-06	1899-12-30 14:36:00	3	4	9	39.59352	74.23316	Yes	16.81	42.69	27.51	150	120.1	9.87	1.48	8.14	100
2007-10-06	1899-12-30 14:26:00	3	4	10	39.59353	74.23177	Yes	16.76	42.71	27.52	165	120.2	9.88	1.61	8.14	100
2007-10-06	1899-12-30 12:14:00	3	5	1	39.60693	74.24711	Yes	16.16	40.41	25.88	130	101	8.49	1.23	7.75	U
2007-10-06	1899-12-30 12:23:00	3	5	2	39.60693	74.2438	Yes	16.22	40.5	25.94	140	102.5	8.61	1.45	7.75	U
2007-10-06	1899-12-30 12:33:00	3	5	3	39.60689	74.2405	Yes	16.3	40.82	26.17	125	106.7	8.93	1.11	7.8	U
2007-10-06	1899-12-30 12:44:00	3	5	4	39.60687	74.2372	Yes	16.42	41.06	26.34	105	115.1	9.6	1.02	7.92	U
2007-10-06	1899-12-30 12:51:00	3	5	5	39.60685	74.23382	Yes	16.57	41.27	26.49	90	119.6	9.94	0.97	8	U
2007-10-06	1899-12-30 13:05:00	3	5	6	39.60684	74.23054	Yes	16.59	41.63	26.75	105	120	9.94	1.02	8.05	U
2007-10-06	1899-12-30 13:21:00	3	5	7	39.60683	74.22717	Yes	16.62	41.78	26.85	115	119.5	9.89	1.16	8.08	100
2007-10-06	1899-12-30 13:36:00	3	5	8	39.6068	74.22388	Yes	16.58	42.16	27.12	145	112.8	9.33	1.47	8.06	100
2007-10-06	1899-12-30 13:45:00	3	5	9	39.60675	74.22054	Yes	16.9	42.27	27.21	130	112	9.21	1.31	8.06	100
2007-10-06	1899-12-30 14:03:00	3	5	10	39.60674	74.21721	Yes	16.94	42.23	27.18	155	109.7	9.01	1.52	8.04	100
2007-10-05	1899-12-30 14:43:00	3	6	1	39.61446	74.23248	Yes	16.55	40.43	25.89	190	108.4	9.04	1720	7.83	105
2007-10-05	1899-12-30 14:35:00	3	6	2	39.61447	74.23071	Yes	16.48	40.84	26.18	185	111.2	9.27	1.76	7.88	105
2007-10-05	1899-12-30 14:28:00	3	6	3	39.61444	74.22891	Yes	16.58	40.92	26.42	175	113.6	9.45	1.65	7.91	100
2007-10-05	1899-12-30 14:19:00	3	6	4	39.61443	74.2271	Yes	16.72	41.11	26.38	160	117.3	9.72	1.39	7.97	100
2007-10-05	1899-12-30 14:13:00	3	6	5	39.6144	74.22533	Yes	16.76	41.07	26.35	135	119.1	9.86	1.3	7.98	100
2007-10-05	1899-12-30 14:02:00	3	6	6	39.61441	74.2235	Yes	16.77	41.07	26.35	130	119.5	9.9	1.22	7.99	100
2007-10-05	1899-12-30 13:55:00	3	6	7	39.61439	74.22173	Yes	16.75	41.27	26.5	125	118.9	9.85	1.2	8.01	100
2007-10-05	1899-12-30 13:45:00	3	6	8	39.61438	74.21991	Yes	16.59	41.53	26.68	130	115.8	9.61	1.16	8.02	100
2007-10-05	1899-12-30 13:36:00	3	6	9	39.61436	74.21811	Yes	16.5	41.77	26.84	130	114.5	9.51	1.24	8.04	90
2007-10-05	1899-12-30 13:25:00	3	6	10	39.61436	74.21629	Yes	16.58	41.93	26.96	165	115.1	9.53	1.54	8.07	100
2007-10-17	1899-12-30 10:28:00	3	7	1	39.77572	74.15816	Yes	16.49	43.88	28.36	150	99	8.15	0.93	7.85	U
2007-10-17	1899-12-30 10:45:00	3	7	2	39.77572	74.15675	Yes	16.66	44.86	29.07	125	97.8	7.98	0.79	7.87	U
2007-10-17	1899-12-30 10:51:00	3	7	3	39.7757	74.15532	Yes	17.23	47.92	31.28	125	90.5	7.21	0.83	7.86	U
2007-10-17	1899-12-30 11:01:00	3	7	4	39.77571	74.15395	Yes	17.57	49.82	32.67	125	82.9	6.51	0.64	7.84	U
2007-10-17	1899-12-30 11:11:00	3	7	5	39.77569	74.15256	Yes	17.68	50.43	33.12	125	80.6	6.29	0.71	7.84	U
2007-10-17	1899-12-30 11:21:00	3	7	6	39.77569	74.15117	Yes	17.7	50.58	33.23	135	79.8	6.23	0.84	7.84	U
2007-10-17	1899-12-30 11:30:00	3	7	7	39.7757	74.14977	Yes	17.71	50.57	33.22	145	79.6	6.21	1.25	7.84	U
2007-10-17	1899-12-30 11:40:00	3	7	8	39.77564	74.14836	Yes	17.73	50.52	33.19	150	79.2	6.16	1.31	7.84	U
2007-10-17	1899-12-30 11:52:00	3	7	9	39.77569	74.14695	Yes	17.75	50.36	33.05	150	78.8	6.15	1.36	7.86	U
2007-10-17	1899-12-30 11:58:00	3	7	10	39.77563	74.14555	Yes	17.75	50.64	33.28	125	78.5	6.12	0.67	7.84	U
2007-10-16	1899-12-30 14:11:00	3	8	1	39.78254	74.15958	Yes	18.15	50.46	33.14	255	96.7	7.49	2.08	7.88	230
2007-10-16	1899-12-30 14:04:00	3	8	2	39.78251	74.15676	Yes	18.09	49.71	32.53	230	97.2	7.56	1.58	7.87	U
2007-10-16	1899-12-30 13:53:00	3	8	3	39.78249	74.15388	Yes	18.14	50.41	33.09	180	93.7	7.26	1.29	7.86	U
2007-10-16	1899-12-30 13:45:00	3	8	4	39.78247	74.15105	Yes	18.21	50.92	33.48	155	92.2	7.11	1.05	7.86	U
2007-10-16	1899-12-30 13:34:00	3	8	5	39.78244	74.14825	Yes	18.3	50.89	33.46	145	96.6	7.44	0.95	7.88	U
2007-10-16	1899-12-30 13:25:00	3	8	6	39.78242	74.14539	Yes	18.56	50.74	33.34	100	120.9	9.23	0.59	8.01	U
2007-10-16	1899-12-30 13:13:00	3	8	7	39.78241	74.14254	Yes	18.55	50.76	33.36	85	148.5	11.47	0.54	8.12	U
2007-10-16	1899-12-30 12:59:00	3	8	8	39.78236	74.13972	Yes	18.49	50.8	33.4	80	135.8	10.43	0.58	8.06	U
2007-10-16	1899-12-30 12:48:00	3	8	9	39.78234	74.13689	Yes	18.34	50.92	33.48	90	106.1	8.17	0.47	7.91	U
2007-10-16	1899-12-30 12:37:00	3	8	10	39.78233	74.13401	Yes	18.25	50.95	33.51	75	94.6	7.3	0.49	7.83	U
2007-10-16	1899-12-30 16:16:00	3	9	1	39.79006	74.15596	Yes	17.6	42.79	27.59	200	101.1	8.17	1.63	7.82	175
2007-10-16	1899-12-30 16:05:00	3	9	2	39.9006	74.15359	Yes	17.6	42.87	27.64	135	101.6	8.21	0.7	7.82	U
2007-10-16	1899-12-30 15:49:00	3	9	3	39.79004	74.15127	Yes	17.52	43.56	28.13	125	106.2	8.57	0.81	7.86	U
2007-10-16	1899-12-30 15:34:00	3	9	4	39.79004	74.14886	Yes	17.73	44.84	29.04	125	114.2	9.19	0.62	7.93	U
2007-10-16	1899-12-30 15:19:00	3	9	5	39.78999	74.14649	Yes	17.44	44.56	28.88	115	176.3	14.18	0.74	8.26	U
2007-10-16	1899-12-30 15:06:00	3	9	6	39.78998	74.14414	Yes	17.57	44.67	28.91	85	175.5	14.08	0.6	8.27	U
2007-10-16	1899-12-30 14:58:00	3	9	7	39.78995	74.14179	Yes	17.71	46.47	30.23	85	154.6	12.28	0.34	8.16	U
2007-10-16	1899-12-30 14:46:00	3	9	8	39.78992	74.13943	Yes	18.5	49.9	32.74	90	146	11.25	0.43	8.14	U
2007-10-16	1899-12-30 14:34:00	3	9	9	39.78993	74.13707	Yes	18.27	48.58	31.77	85	184.8	14.4	0.39	8.3	U
2007-10-16	1899-12-30 14:23:00	3	9	10	39.7899	74.13467	Yes	18.23	50.7	33.32	90	108.1	8.36	0.5	7.95	U
2007-10-17	1899-12-30 12:33:00	3	10	1	39.89302	74.1118	Yes	15.85	36.58	23.18	165	102.6	8.82	1.37	7.95	120
2007-10-17	1899-12-30 12:41:00	3	10	2	39.89302	74.10942	Yes	15.85	36.63	23.22	150	103.4	8.89	1.27	7.96	145
2007-10-17	1899-12-30 12:47:00	3	10	3	39.89297	74.10703	Yes	15.78	36.87	23.38	185	102.7	8.84	1.46	7.96	110
2007-10-17	1899-12-30 12:56:00	3	10	4	39.89299	74.10464	Yes	15.86	36.46	23.1	120	107.2	9.22	0.82	7.99	110
2007-10-22	1899-12-30 12:44:00	3	10	5	39.89295	74.10225	Yes	14.55	35.14	22.17	90	113	10.03	0.67	7.96	U
2007-10-22	1899-12-30 12:33:00	3	10	6	39.89294	74.09988	Yes	14.49	35.23	22.23	95	111.6	9.93	0.71	7.95	U
2007-10-22	1899-12-30 12:24:00	3	10	7	39.89293	74.0975	Yes	14.26	35.09	22.12	145	109.7	9.81	1.12	7.93	U
2007-10-22	1899-12-30 12:14:00	3	10	8	39.8929	74.09507	Yes	14.09	35.21	22.21	110	117.3	10.5	0.78	7.99	U
2007-10-22	1899-12-30 12:05:00	3	10	9	39.89288	74.0927	Yes	14.05	35.5	22.41	135	108.4	9.72	1.07	7.89	U
2007-10-22	1899-12-30 11:58:00	3	10	10	39.89288	74.09031	Yes	14.32	34.9	21.99	100	108.4	9.69	0.72	7.9	U
2007-10-17	1899-12-30 13:03:00	3	11	1	39.90208	74.10435	Yes	16.13	36.43	23.1	140	106.1	9.09	1.07	7.98	110
2007-10-17	1899-12-30 13:13:00	3	11	2	39.90203	74.10221	Yes	16.39	36.03	22.8	105	112.6	9.6	0.73	8.03	U
2007-10-17	1899-12-30 13:24:00	3	11	3	39.90203	74.10013	Yes	16.99	36.67	23.25	100	111.3	9.35	0.73	8.03	U
2007-10-17	1899-12-30 13:34:00	3	11	4	39.90201	74.09801	Yes	16.52	36.98	23.47	90	113	9.57	0.65	8.04	U
2007-10-22	1899-12-30 10:45:00	3	11	5	39.90199	74.09592	Yes	14.03	33.51	21.03	75	107.7	9.74	0.55	7.9	U
2007-10-22	1899-12-30 10:58:00	3	11	6	39.90199	74.09383	Yes	14.06	33.32	20.9	80	105.2	9.52	0.6	7.89	U
2007-10-22	1899-12-30 11:11:00	3	11	7	39.90197	74.09173	Yes	14.2	33.58	21.08	80	107.6	6.7	0.6	7.93	U
2007-10-22	1899-12-30 11:22:00	3	11	8	39.90193	74.08962	Yes	14.34	33.8	21.23	85	111.4	10	0.62	7.98	U
2007-10-22	1899-12-30 11:34:00	3	11	9	39.90194	74.08753	Yes	14.35	34.05	21.51	90	112.8	10.17	0.62	7.98	U
2007-10-22	1899-12-30 11:43:00	3	11	10	39.90192	74.08543	Yes	14.71	33.71	21.18	80	110.2	9.82	0.48	7.92	U
2007-10-17	1899-12-30 13:51:00	3	12	1	39.90841	74.10435	Yes	16.31	35.88	22.69	160	106.1	9.07	1.36	7.98	110
2007-10-17	1899-12-30 13:59:00	3	12	2	39.9084	74.10565	Yes	16.22	35.82	22.65	135	109	9.33	1.16	8	100
2007-10-17	1899-12-30 14:03:00	3	12	3	39.90839	74.10389	Yes	16.28	35.75	22.61	155	110.6	9.46	1.25	8.02	110
2007-10-17	1899-12-30 14:09:00	3	12	4	39.90835	74.10213	Yes	16.73	35.69	22.57	165	109.7	9.3	1.32	8.01	110
2007-10-22	1899-12-30 09:34:00	3	12	5	39.90835	74.10039	Yes	13.63	35.09	22.12	155	100.3	9.08	1.28	7.81	145
2007-10-22	1899-12-30 09:45:00	3	12	6	39.90832	74.09866	Yes	13.67	34.98	22.04	155	101.2	9.16	1.34	7.83	145
2007-10-22	1899-12-30 09:52:00	3	12	7	39.9083	74.0969	Yes	13.7	34.13	21.46	115	101.9	9.25	0.88	7.85	U
2007-10-22	1899-12-30 10:05:00	3	12	8	39.90832	74.09515	Yes	13.83	33.54	21.05	115	99.5	9.04	0.88	7.84	U
2007-10-22	1899-12-30 10:16:00	3	12	9	39.90829	74.09341	Yes	13.79	33.65	21.12	115	97.2	8.83	0.87	7.84	U
2007-10-22	1899-12-30 10:26:00	3	12	10	39.90829	74.09165	Yes	13.82	33.54	21.05	125	98.8	8.97	0.96	7.86	U
2007-10-22	1899-12-30 13:10:00	3	13	1	39.96156	74.1011	Yes	14.68	29.84	18.52	140	104.7	9.48	0.86	7.86	125
2007-10-22	1899-12-30 13:17:00	3	13	2	39.96154	74.09943	Yes	15.02	29.93	18.59	75	109.6	9.86	0.46	7.93	U
2007-10-22	1899-12-30 13:30:00	3	13	3	39.96154	74.09772	Yes	15.03	29.82	18.51	60	123	11.06	0.37	8.06	U
2007-10-22	1899-12-30 13:42:00	3	13	4	39.96153	74.09599	Yes	15.73	30.13	18.73	50	116.4	10.33	0.26	8	U
2007-10-22	1899-12-30 13:51:00	3	13	5	39.96152	74.09428	Yes	15.61	30.17	18.76	45	116.8	10.37	0.18	8.02	U
2007-10-22	1899-12-30 13:59:00	3	13	6	39.96151	74.09259	Yes	15.67	30.23	18.89	45	118	10.46	0.17	8.04	U
2007-10-22	1899-12-30 14:06:00	3	13	7	39.9615	74.09089	Yes	15.63	30.32	18.86	55	120.9	10.72	0.32	8.09	U
2007-10-22	1899-12-30 14:16:00	3	13	8	39.96148	74.08918	Yes	15.45	30.26	18.82	70	116.6	10.38	0.42	8.04	U
2007-10-22	1899-12-30 14:27:00	3	13	9	39.96145	74.08747	Yes	15.49	30.3	18.84	85	116.2	10.34	0.69	8.05	U
2007-10-22	1899-12-30 14:35:00	3	13	10	39.96146	74.08574	Yes	15.36	30.21	18.78	120	110.3	9.84	0.92	8	105
2007-10-23	1899-12-30 10:16:00	3	14	1	39.97609	74.08495	Yes	14.23	30.3	18.86	155	113.2	10.33	1.4	7.98	140
2007-10-23	1899-12-30 10:24:00	3	14	2	39.97606	74.08402	Yes	14.3	30.33	18.85	170	113.7	10.36	1.56	8	130
2007-10-23	1899-12-30 10:29:00	3	14	3	39.97604	74.08312	Yes	14.28	30.25	18.8	165	113.9	10.39	1.46	8.02	130
2007-10-23	1899-12-30 10:35:00	3	14	4	39.97606	74.08218	Yes	14.27	30.29	18.83	165	110.2	10.05	1.45	7.95	130
2007-10-23	1899-12-30 10:41:00	3	14	5	39.97603	74.08126	Yes	14.17	30.24	18.79	170	108	9.87	1.45	7.93	125
2007-10-23	1899-12-30 10:49:00	3	14	6	39.97604	74.08031	Yes	14.18	30.16	18.73	165	106.7	9.76	1.54	7.88	120
2007-10-23	1899-12-30 10:57:00	3	14	7	39.97604	74.07942	Yes	14.23	30.14	18.72	165	106.2	9.7	1.43	7.85	120
2007-10-23	1899-12-30 11:04:00	3	14	8	39.97604	74.07848	Yes	14.34	30.15	18.73	160	108.3	9.87	1.44	7.91	115
2007-10-23	1899-12-30 11:11:00	3	14	9	39.97602	74.07758	Yes	14.38	30.13	18.72	165	109.2	9.94	1.39	7.91	115
2007-10-23	1899-12-30 11:16:00	3	14	10	39.97603	74.07668	Yes	14.42	30.14	18.72	150	109.7	9.97	1.31	7.91	120
2007-10-23	1899-12-30 08:57:00	3	15	1	39.98975	74.09016	Yes	13.84	30	18.62	140	104.8	9.66	1.33	7.8	120
2007-10-23	1899-12-30 09:08:00	3	15	2	39.98975	74.08867	Yes	13.93	30.01	18.64	125	105	9.66	1.03	7.83	120
2007-10-23	1899-12-30 09:15:00	3	15	3	39.9897	74.08704	Yes	13.9	30.2	18.76	135	106.3	9.78	1.22	7.85	120
2007-10-23	1899-12-30 09:21:00	3	15	4	39.98971	74.08544	Yes	13.91	30.14	18.72	150	107.3	9.87	1.42	7.86	120
2007-10-23	1899-12-30 09:30:00	3	15	5	39.98969	74.08384	Yes	13.96	30.17	18.74	150	106.8	9.81	1.31	7.85	120
2007-10-23	1899-12-30 09:37:00	3	15	6	39.98968	74.08218	Yes	13.79	30.06	18.66	140	106.5	9.82	1.22	7.85	115
2007-10-23	1899-12-30 09:45:00	3	15	7	39.98968	74.08068	Yes	13.8	30.01	18.63	145	105.1	9.69	1.26	7.84	110
2007-10-23	1899-12-30 09:51:00	3	15	8	39.98968	74.07899	Yes	13.72	29.99	18.61	0	104.4	9.65	1.33	7.83	110
2007-10-23	1899-12-30 09:58:00	3	15	9	39.98962	74.07736	Yes	13.75	29.9	18.56	165	103.4	9.55	1.5	7.83	115
2007-10-23	1899-12-30 10:05:00	3	15	10	39.98963	74.07575	Yes	13.92	29.73	18.44	165	103.2	9.5	1.6	7.82	110
