# Supplementary material for: Synthesizer: Expediting synthesis studies from context-free data with information retrieval techniques
Source: PLoS One. 2017 Apr 24;12(4):e0175860. doi: 10.1371/journal.pone.0175860 (PMC5402950; doi:10.1371/journal.pone.0175860)
Supplement: S1 Dataset — (ZIP) [file pone.0175860.s001.zip › SampleAnnotationsSupplement/ECOLOGY_B/SAV2011.xlsx]

## Sheet: 2011 Water Quality
Date	Time	Time_Period	Transect	Station	Latitude	Longitude	Pole_Antenna	Temperature	SpCond	Salinity	Depth_cm	DO_percent	DO_mgL	Sonde_Depth_m	PH	Secchi_cm
2011-06-07	12:09:00	1	1	1	39.5706	74.2539	Yes	19.8	44.82	29.04	195	101.6	7.81	1.76	7.87	180
2011-06-07	12:20:00	1	1	2	39.5705	74.2529	Yes	19.81	44.79	29.01	155	101.4	7.8	1.35	7.88	U
2011-06-07	12:27:00	1	1	3	39.5706	74.2522	Yes	19.9	44.79	29.02	135	101.8	7.81	1.16	7.88	U
2011-06-07	12:35:00	1	1	4	39.5705	74.2513	Yes	20.04	44.85	29.06	125	103.7	7.93	0.99	7.9	U
2011-06-07	12:43:00	1	1	5	39.5705	74.2505	Yes	20.18	44.92	29.11	215	103.2	7.87	1.7	7.89	0
2011-06-07	12:50:00	1	1	6	39.5708	74.2499	Yes	20.61	45.1	29.24	195	103.7	7.84	1.88	7.87	180
2011-06-07	13:00:00	1	1	7	39.571	74.2489	Yes	21.09	45.17	29.28	100	109.2	8.19	0.68	7.9	U
2011-06-07	13:15:00	1	1	8	39.5705	74.2481	Yes	20.84	45.03	29.18	115	106.9	8.05	0.92	7.88	U
2011-06-07	13:26:00	1	1	9	39.5705	74.2473	Yes	20.68	44.95	29.13	165	106.3	8.03	1.4	7.89	U
2011-06-07	13:36:00	1	1	10	39.5705	74.2465	Yes	20.94	45.04	29.18	140	111	8.35	1.14	7.91	U
2011-06-07	08:07:00	1	2	1	39.5769	74.2595	Yes	20.85	45.44	29.48	55	106	7.97	0.36	7.86	U
2011-06-07	08:19:00	1	2	2	39.5768	74.257	Yes	21.3	45.45	29.49	20	108.7	8.11	0.03	7.9	U
2011-06-07	11:54:00	1	2	3	39.5768	74.2545	Yes	20.92	45.21	29.31	85	105.3	7.92	0.41	7.86	U
2011-06-07	11:41:00	1	2	4	39.5768	74.252	Yes	21.42	45.39	29.43	120	113.8	8.47	0.89	7.91	95
2011-06-07	11:32:00	1	2	5	39.5768	74.2496	Yes	23.14	45.43	29.44	130	156.5	11.3	0.94	8.2	90
2011-06-07	11:23:00	1	2	6	39.5768	74.2471	Yes	22.34	45.4	29.44	140	138.1	10.1	1.16	8.08	110
2011-06-07	11:09:00	1	2	7	39.5767	74.242	Yes	22.24	45.36	29.4	140	123.5	9.06	1.15	8.02	90
2011-06-07	11:17:00	1	2	8	39.5767	74.2445	Yes	21.55	45.4	29.44	150	115.5	8.58	1.27	7.92	115
2011-06-07	11:01:00	1	2	9	39.5767	74.2395	Yes	21.92	45.32	29.38	145	114.1	8.42	1.13	7.96	80
2011-06-07	10:52:00	1	2	10	39.5767	74.237	Yes	21.46	45.31	29.38	145	107.9	8.03	1.17	7.9	85
2011-06-07	09:09:00	1	3	1	39.5878	74.2554	Yes	21.41	45.23	29.32	175	107.4	8	1.31	7.95	120
2011-06-07	09:11:00	1	3	2	39.5878	74.2531	Yes	21.64	45.25	29.34	125	111.7	8.29	0.98	7.99	110
2011-06-07	09:22:00	1	3	3	39.5878	74.2508	Yes	21.71	45.22	29.31	135	111.5	8.27	1.11	7.99	90
2011-06-07	09:30:00	1	3	4	39.5877	74.2484	Yes	21.81	45.23	29.32	150	110.8	8.2	1.31	7.99	90
2011-06-07	09:40:00	1	3	5	39.5877	74.2461	Yes	21.85	45.24	29.32	175	111.1	8.22	1.38	8	80
2011-06-07	09:51:00	1	3	6	39.5877	74.2438	Yes	21.85	45.25	29.33	145	111.6	8.25	1.04	8	80
2011-06-07	09:58:00	1	3	7	39.5877	74.2414	Yes	21.99	45.32	29.38	120	119.3	8.79	0.95	8.02	85
2011-06-07	10:07:00	1	3	8	39.5877	74.2391	Yes	22.13	45.32	29.38	110	122.8	9.04	0.78	8.05	80
2011-06-07	10:20:00	1	3	9	39.5877	74.2367	Yes	22.49	45.18	29.28	120	126.2	9.22	1	8.07	80
2011-06-07	10:31:00	1	3	10	39.5877	74.2344	Yes	22.2	45.1	29.22	160	111	8.16	1.28	8.02	70
2011-06-08	11:21:00	1	4	1	39.5936	74.2442	Yes	23.61	45.5	29.49	190	113.5	8.13	1.74	8.02	85
2011-06-08	11:28:00	1	4	2	39.5936	74.2429	Yes	23.74	45.52	29.5	180	113.6	8.11	1.46	8.03	80
2011-06-08	11:37:00	1	4	3	39.5936	74.2414	Yes	23.81	45.52	29.5	170	114.1	8.14	1.5	8.03	85
2011-06-08	11:45:00	1	4	4	39.5936	74.2401	Yes	23.86	45.41	29.49	165	114.8	8.18	1.4	8.04	90
2011-06-08	11:53:00	1	4	5	39.5936	74.2387	Yes	23.93	45.51	29.49	165	114.8	8.17	1.46	8.04	95
2011-06-08	12:03:00	1	4	6	39.5936	74.2373	Yes	23.98	45.5	29.48	160	116.3	8.27	1.35	8.04	80
2011-06-08	12:10:00	1	4	7	39.5936	74.2359	Yes	24.04	45.5	29.48	155	116.5	8.28	1.36	8.05	85
2011-06-08	12:20:00	1	4	8	39.5935	74.2346	Yes	24.12	45.49	29.47	150	116.8	8.29	1.3	8.07	100
2011-06-08	12:29:00	1	4	9	39.5935	74.2331	Yes	24.17	45.46	29.45	150	118.8	8.43	1.35	8.07	90
2011-06-08	12:39:00	1	4	10	39.5935	74.2318	Yes	24.19	45.47	29.45	175	117.9	8.36	1.54	8.07	80
2011-06-08	11:01:00	1	5	1	39.6069	74.2472	Yes	24.11	45.24	29.29	130	113.1	8.04	1.06	8.02	90
2011-06-08	10:54:00	1	5	2	39.6069	74.2438	Yes	24.27	45.18	29.24	150	107.8	7.64	1.18	8.02	80
2011-06-08	10:45:00	1	5	3	39.6069	74.2405	Yes	24.23	45.21	29.26	130	110	7.8	0.95	8.05	90
2011-06-08	10:36:00	1	5	4	39.6069	74.2372	Yes	24.46	45.25	29.28	105	114.1	8.06	0.85	8.08	100
2011-06-08	10:27:00	1	5	5	39.6069	74.2338	Yes	24.75	45.22	29.28	105	116.7	8.2	0.72	8.16	95
2011-06-08	10:15:00	1	5	6	39.6068	74.2306	Yes	24.62	45.27	29.3	100	115.5	8.14	0.75	8.18	80
2011-06-08	10:05:00	1	5	7	39.6068	74.2272	Yes	24.44	45.25	29.29	115	114.5	8.1	1	8.17	80
2011-06-08	09:53:00	1	5	8	39.6068	74.2239	Yes	24	45.2	29.26	130	105.8	7.51	1.14	8.13	80
2011-06-08	09:42:00	1	5	9	39.6068	74.2206	Yes	23.97	45.1	29.19	120	110	7.84	0.92	8.15	65
2011-06-08	09:34:00	1	5	10	39.6067	74.2173	Yes	23.76	45.06	29.17	135	110.9	7.93	1.06	8.14	65
2011-06-08	07:55:00	1	6	1	39.6145	74.2325	Yes	23.42	45.12	29.22	160	94.7	6.81	1.44	7.99	85
2011-06-08	08:05:00	1	6	2	39.6144	74.2307	Yes	23.66	45.13	29.21	150	97	6.94	1.36	8.06	85
2011-06-08	08:12:00	1	6	3	39.6145	74.2289	Yes	23.83	45.19	29.26	145	98.8	7.06	1.24	8.14	80
2011-06-08	08:19:00	1	6	4	39.6145	74.2271	Yes	23.97	45.21	29.27	130	100.8	7.18	0.94	8.17	75
2011-06-08	08:29:00	1	6	5	39.6144	74.2253	Yes	24.04	45.22	29.27	115	103.8	7.38	0.92	8.18	75
2011-06-08	08:40:00	1	6	6	39.6144	74.2235	Yes	24.11	45.18	29.24	105	107.2	7.61	0.89	8.19	80
2011-06-08	08:50:00	1	6	7	39.6144	74.2217	Yes	24.01	45.22	29.28	100	103.4	7.36	0.74	8.2	70
2011-06-08	08:59:00	1	6	8	39.6144	74.2199	Yes	23.96	45.09	29.18	105	104.7	7.46	0.85	8.17	85
2011-06-08	09:09:00	1	6	9	39.6144	74.2181	Yes	23.98	45.08	29.18	105	104.9	7.47	0.79	8.17	80
2011-06-08	09:21:00	1	6	10	39.6143	74.2163	Yes	23.88	45.14	29.22	145	106.2	7.58	1.16	8.16	70
2011-06-15	10:53:00	1	7	1	39.7757	74.1582	Yes	21.99	42.95	27.68	170	109.8	8.17	1.35	8.06	90
2011-06-15	11:06:00	1	7	2	39.7757	74.1567	Yes	22.24	42.83	27.58	145	111.1	8.24	1.21	8.06	90
2011-06-15	11:14:00	1	7	3	39.7757	74.1554	Yes	22.28	42.86	27.61	145	111.4	8.26	1.24	8.07	80
2011-06-15	11:24:00	1	7	4	39.7757	74.1539	Yes	22.36	42.85	27.6	125	112.6	8.33	1.22	8.07	85
2011-06-15	11:33:00	1	7	5	39.7757	74.1526	Yes	22.43	42.87	27.61	130	114.9	8.49	1.2	8.09	80
2011-06-15	11:42:00	1	7	6	39.7757	74.1511	Yes	22.5	42.88	27.61	145	116.2	8.57	1.23	8.1	80
2011-06-15	11:50:00	1	7	7	39.7757	74.1498	Yes	22.54	42.96	27.68	155	117.7	8.68	1.18	8.12	80
2011-06-15	11:58:00	1	7	8	39.7757	74.1483	Yes	22.53	42.95	27.67	155	118.4	8.73	1.33	8.13	80
2011-06-15	12:06:00	1	7	9	39.7756	74.1439	Yes	22.58	42.93	27.65	150	118.6	8.74	0.64	8.13	80
2011-06-15	12:13:00	1	7	10	39.7756	74.1456	Yes	22.53	42.91	27.64	125	118.4	8.73	0.87	8.13	70
2011-06-15	16:40:00	1	8	1	39.7825	74.1536	Yes	22.36	42.7	27.49	260	115.4	8.55	2.39	8.1	135
2011-06-15	16:33:00	1	8	2	39.7825	74.1568	Yes	22.6	42.64	27.45	240	118.9	8.77	2.08	8.11	100
2011-06-15	16:27:00	1	8	3	39.7825	74.1539	Yes	23.16	42.49	27.33	190	121.6	8.89	1.66	8.11	90
2011-06-15	16:18:00	1	8	4	39.7825	74.1511	Yes	23.35	42.52	27.34	155	122.6	8.93	1.22	8.11	90
2011-06-15	16:07:00	1	8	5	39.7824	74.1482	Yes	23.21	42.44	27.29	140	124.9	9.12	1.15	8.13	110
2011-06-15	13:27:00	1	8	6	39.7824	74.1453	Yes	22.8	42.46	27.32	100	129.9	9.55	0.83	8.15	U
2011-06-15	13:11:00	1	8	7	39.7824	74.1426	Yes	21.88	42.25	27.18	80	146.4	10.94	0.59	8.25	U
2011-06-15	12:59:00	1	8	8	39.7824	74.1397	Yes	21.31	41.91	26.94	70	150.5	11.4	0.49	8.26	U
2011-06-15	12:38:00	1	8	9	39.7823	74.1369	Yes	21.6	42.11	27.08	85	155.7	11.72	0.55	8.28	U
2011-06-15	12:28:00	1	8	10	39.7823	74.134	Yes	22.27	42.35	27.24	75	138.3	10.28	0.05	8.17	U
2011-06-15	15:42:00	1	9	1	39.7901	74.156	Yes	23.15	42.17	27.1	210	115.2	8.43	1.85	8.06	100
2011-06-15	15:33:00	1	9	2	39.7901	74.1536	Yes	23.72	42.26	27.15	130	148.2	10.73	1.02	8.23	110
2011-06-15	15:25:00	1	9	3	39.79	74.1512	Yes	23.9	42.25	27.14	125	137.7	9.93	0.94	8.17	110
2011-06-15	15:03:00	1	9	4	39.79	74.1499	Yes	23.33	42.37	27.24	120	136.7	9.96	0.96	8.2	105
2011-06-15	14:54:00	1	9	5	39.79	74.1465	Yes	22.92	42.37	27.24	100	141.7	10.4	0.84	8.22	U
2011-06-15	14:44:00	1	9	6	39.79	74.1441	Yes	22.48	42.24	27.16	100	149.4	11.06	0.61	8.27	U
2011-06-15	14:34:00	1	9	7	39.7899	74.1418	Yes	23.23	42.39	27.26	80	133	9.7	0.43	8.18	U
2011-06-15	14:23:00	1	9	8	39.7899	74.1394	Yes	23.08	42.36	27.24	95	137.7	10.08	0.52	8.19	U
2011-06-15	14:13:00	1	9	9	39.7899	74.137	Yes	23.15	42.37	27.24	85	123.1	9	0.63	8.1	U
2011-06-15	14:07:00	1	9	10	39.7899	74.1347	Yes	23.99	42.08	27.03	85	115.7	8.34	0.46	8.03	U
2011-06-27	07:58:00	1	10	1	39.893	74.1118	Yes	25.39	37.94	24.06	170	87.2	6.24	1.46	7.88	U
2011-06-27	08:05:00	1	10	2	39.893	74.1094	Yes	25.33	27.75	23.93	150	89.7	6.43	1.21	7.92	U
2011-06-27	08:15:00	1	10	3	39.893	74.107	Yes	25.57	38.32	24.33	185	83.5	5.95	1.65	7.92	U
2011-06-27	08:23:00	1	10	4	39.893	74.1046	Yes	25.05	36.52	23.07	115	94.6	6.84	0.88	7.93	U
2011-06-27	08:33:00	1	10	5	39.893	74.1023	Yes	24.88	36.59	23.11	110	94.1	6.84	0.97	7.88	U
2011-06-27	08:45:00	1	10	6	39.8929	74.0999	Yes	25.05	36.86	23.31	130	93	6.74	1	7.98	U
2011-06-27	09:04:00	1	10	7	39.8929	74.0975	Yes	25.36	37.87	24.01	165	81.6	5.84	1.41	7.92	U
2011-06-27	09:11:00	1	10	8	39.8929	74.0951	Yes	24.98	37.26	23.59	125	94.6	6.86	1.01	8.06	0
2011-06-27	10:21:00	1	10	9	39.8929	74.0927	Yes	25.25	36.55	23.09	155	93.2	6.72	1.34	8.09	U
2011-06-27	09:27:00	1	10	10	39.8929	74.0903	Yes	25.63	38.08	24.15	105	95.8	6.82	0.82	8.08	U
2011-06-27	09:45:00	1	11	1	39.9021	74.1043	Yes	25.14	35.74	22.57	120	99.7	7.22	1.04	7.99	U
2011-06-27	09:53:00	1	11	2	39.9021	74.1022	Yes	25.36	33.74	21.13	95	102.6	7.47	0.69	8.05	U
2011-06-27	10:01:00	1	11	3	39.902	74.1001	Yes	25.52	34.13	21.4	85	111.6	8.09	0.71	8.17	U
2011-06-27	10:12:00	1	11	4	39.902	74.098	Yes	25.66	33.99	21.3	80	114.4	8.28	0.62	8.2	U
2011-06-27	10:21:00	1	11	5	39.902	74.0959	Yes	25.68	33.8	21.17	80	119.1	8.62	0.68	8.21	U
2011-06-27	10:28:00	1	11	6	39.902	74.0938	Yes	25.69	33.15	20.72	80	110.6	8.03	0.63	8.13	U
2011-06-27	10:41:00	1	11	7	39.902	74.0917	Yes	25.87	33.03	20.63	85	112	8.11	0.67	8.13	U
2011-06-27	10:50:00	1	11	8	39.9019	74.0896	Yes	26.03	33.24	20.78	90	114.5	8.26	0.7	8.16	U
2011-06-27	11:00:00	1	11	9	39.9019	74.0875	Yes	26.06	33.52	20.96	90	106.4	7.66	0.71	8.12	U
2011-06-27	11:09:00	1	11	10	39.9019	74.0854	Yes	26.29	34.46	21.63	80	105.9	7.61	0.63	8.02	U
2011-06-27	12:31:00	1	12	1	39.9084	74.1074	Yes	26.17	33.64	21.04	130	100.9	7.25	1.11	7.92	U
2011-06-27	12:24:00	1	12	2	39.9084	74.1056	Yes	26.21	32.66	20.37	110	105.2	7.58	0.87	7.97	0
2011-06-27	12:18:00	1	12	3	39.9084	74.1039	Yes	26.09	33.78	21.16	130	109.6	7.88	1.13	8.04	U
2011-06-27	12:13:00	1	12	4	39.9083	74.1022	Yes	26.02	35.24	22.16	145	103.3	7.39	1.23	7.97	U
2011-06-27	12:07:00	1	12	5	39.9083	74.1004	Yes	25.54	35.26	22.18	145	112.4	8.11	1.29	8.14	U
2011-06-27	11:59:00	1	12	6	39.9083	74.0987	Yes	25.96	34.9	21.92	150	134.5	9.65	1.27	8.25	U
2011-06-27	11:50:00	1	12	7	39.9083	74.0969	Yes	26.3	32.54	20.29	120	117.9	8.49	1.07	8.16	U
2011-06-27	12:43:00	1	12	8	39.9083	74.0952	Yes	26.21	32.49	20.26	105	116.2	8.38	0.88	8.12	U
2011-06-27	11:34:00	1	12	9	39.9083	74.0934	Yes	26.05	32.42	20.21	110	108.9	7.88	0.98	8.05	U
2011-06-27	11:27:00	1	12	10	39.9083	74.0917	Yes	25.91	32.51	20.27	115	102.7	7.44	0.95	7.99	U
2011-06-21	07:47:00	1	13	1	39.9616	74.1011	Yes	23.84	31.2	19.41	155	90.6	6.84	1.43	7.65	U
2011-06-21	07:56:00	1	13	2	39.9616	74.0994	Yes	23.8	31.21	19.42	90	100.9	7.63	0.73	8.11	U
2011-06-21	08:06:00	1	13	3	39.9616	74.0977	Yes	23.67	31.19	19.41	75	105.3	7.98	0.49	8.34	U
2011-06-21	08:15:00	1	13	4	39.9615	74.096	Yes	23.41	31.26	19.46	60	103.6	7.89	0.39	8.34	U
2011-06-21	08:26:00	1	13	5	39.9615	74.0943	Yes	23.07	31.41	19.57	60	99.4	7.61	0.41	8.25	U
2011-06-21	08:35:00	1	13	6	39.9615	74.0926	Yes	22.86	31.53	19.65	60	97.1	7.46	0.37	8.18	U
2011-06-21	08:44:00	1	13	7	39.9615	74.0909	Yes	22.71	31.69	19.76	70	94.6	7.27	0.42	8.02	U
2011-06-21	08:53:00	1	13	8	39.9615	74.0892	Yes	22.54	31.87	19.89	80	96.1	7.39	0.57	7.94	U
2011-06-21	09:01:00	1	13	9	39.9615	74.0875	Yes	22.63	31.81	19.84	100	97.5	7.62	0.76	7.97	U
2011-06-21	09:08:00	1	13	10	39.9614	74.0857	Yes	22.9	31.48	19.61	130	88.8	6.82	1.09	7.91	U
2011-06-21	10:41:00	1	14	1	39.9761	74.085	Yes	23.85	30.88	19.19	135	108.8	8.24	1.19	8.46	U
2011-06-21	10:36:00	1	14	2	39.9761	74.084	Yes	23.86	30.88	19.19	150	121.2	9.08	1.23	8.48	U
2011-06-21	10:28:00	1	14	3	39.9761	74.0831	Yes	23.75	30.82	19.15	150	104.7	7.9	1.21	8.36	U
2011-06-21	10:18:00	1	14	4	39.9761	74.0822	Yes	23.55	30.8	19.14	150	101.1	7.69	1.2	8.22	U
2011-06-21	10:10:00	1	14	5	39.9761	74.0813	Yes	23.57	30.8	19.14	155	101.8	7.74	1.27	8.22	U
2011-06-21	09:54:00	1	14	6	39.9761	74.0803	Yes	23.57	30.75	19.1	150	101.3	7.7	1.28	8.18	U
2011-06-21	09:48:00	1	14	7	39.976	74.0794	Yes	23.51	30.72	19.09	155	96	7.31	1.27	8.12	U
2011-06-21	09:42:00	1	14	8	39.976	74.0785	Yes	23.5	30.64	19.03	145	97	7.39	1.29	8.11	U
2011-06-21	09:35:00	1	14	9	39.976	74.0776	Yes	23.7	30.48	18.92	150	92.3	7.01	1.27	8.06	U
2011-06-21	09:29:00	1	14	10	39.976	74.0766	Yes	23.81	30.43	18.89	130	92.8	7.04	1.02	8.05	U
2011-06-21	10:56:00	1	15	1	39.9898	74.0901	Yes	23.83	30.41	18.87	120	107.8	8.17	0.72	8.26	0
2011-06-21	11:04:00	1	15	2	39.9897	74.0887	Yes	23.9	30.36	18.84	110	113.6	8.6	0.73	8.36	U
2011-06-21	11:11:00	1	15	3	39.9897	74.0871	Yes	23.85	30.44	18.89	120	113.6	8.64	0.95	8.37	U
2011-06-21	11:19:00	1	15	4	39.9897	74.0854	Yes	23.84	30.43	18.88	130	118.6	8.99	1.17	8.37	U
2011-06-21	11:29:00	1	15	5	39.9897	74.0838	Yes	23.93	30.5	18.93	130	113.2	8.54	1.02	8.36	U
2011-06-21	11:40:00	1	15	6	39.9897	74.0822	Yes	24.06	30.52	18.94	125	113.2	8.53	0.99	8.41	U
2011-06-21	11:51:00	1	15	7	39.9897	74.0806	Yes	24.21	30.48	18.92	130	117.2	8.82	1.08	8.42	U
2011-06-21	12:02:00	1	15	8	39.9897	74.079	Yes	24.21	30.42	18.87	145	112.7	8.48	1.17	8.33	U
2011-06-21	12:11:00	1	15	9	39.9896	74.0774	Yes	24.12	30.45	18.9	155	107.9	8.15	1.37	8.27	U
2011-06-21	12:20:00	1	15	10	39.9896	74.0757	Yes	23.99	30.53	18.95	160	99.6	7.52	1.31	8.22	U
2011-08-02	12:45:00	2	1	1	39.5705	74.2538	Yes	22.04	46.8	30.45	220	86.7	6.35	1.72	7.75	85
2011-08-02	12:38:00	2	1	2	39.5705	74.253	Yes	23.6	46.53	30.23	165	94.8	6.75	1.26	7.84	100
2011-08-02	12:31:00	2	1	3	39.5705	74.2522	Yes	25.03	46.3	30.05	140	113.4	7.9	1.11	7.98	90
2011-08-02	05:31:00	2	1	4	39.5705	74.2514	Yes	25.59	46.09	29.87	120	120.7	8.35	0.89	7.97	115
2011-08-02	12:18:00	2	1	5	39.5705	74.2506	Yes	25.88	45.94	29.75	190	105.2	7.23	1.51	7.94	110
2011-08-02	12:09:00	2	1	6	39.5708	74.2499	Yes	25.99	45.88	29.71	185	104.5	7.17	1.29	7.92	110
2011-08-02	11:55:00	2	1	7	39.571	74.2489	Yes	25.95	45.88	29.71	110	100.9	6.92	0.79	7.92	95
2011-08-02	11:46:00	2	1	8	39.5705	74.2482	Yes	26.69	45.8	29.64	120	105	7.13	0.93	8	100
2011-08-02	11:39:00	2	1	9	39.5705	74.2473	Yes	26.06	45.83	29.67	175	97.8	6.7	1.47	7.87	90
2011-08-02	12:27:00	2	1	10	39.5705	74.2465	Yes	26.3	45.79	29.64	145	100.9	6.89	1.13	7.92	100
2011-08-02	11:01:00	2	2	1	39.5769	74.2596	Yes	24.99	46.02	29.83	125	93.1	6.49	0.9	7.88	95
2011-08-02	10:51:00	2	2	2	39.5769	74.257	Yes	25.54	45.88	29.72	100	94.4	6.53	0.6	7.87	80
2011-08-02	10:42:00	2	2	3	39.5768	74.2545	Yes	25.96	45.72	29.6	90	93.3	6.41	0.59	7.89	75
2011-08-02	11:31:00	2	2	4	39.5768	74.252	Yes	26.46	45.82	29.66	140	95.8	6.53	1.11	7.91	90
2011-08-02	10:19:00	2	2	5	39.5768	74.2495	Yes	26.61	46.12	29.87	140	116.5	7.9	1.23	7.93	115
2011-08-02	10:12:00	2	2	6	39.5768	74.247	Yes	26.81	46.12	29.86	165	117.5	7.95	1.23	7.99	155
2011-08-02	10:04:00	2	2	7	39.5768	74.2445	Yes	26.76	46.04	29.81	180	93.3	6.32	1.37	7.88	100
2011-08-02	09:54:00	2	2	8	39.5767	74.242	Yes	26.73	46.1	29.85	170	91.4	6.18	1.23	7.84	90
2011-08-02	09:44:00	2	2	9	39.5767	74.2395	Yes	26.64	46.12	29.87	175	86.4	5.86	1.36	7.85	80
2011-08-02	09:35:00	2	2	10	39.5767	74.237	Yes	26.56	46.09	29.85	170	84	5.71	1.47	7.83	65
2011-08-02	07:54:00	2	3	1	39.5878	74.2554	Yes	26.49	46.29	30	200	82.1	5.57	1.51	7.86	80
2011-08-02	08:04:00	2	3	2	39.5878	74.2531	Yes	26.54	46.28	29.98	150	84.8	5.75	1.2	7.95	70
2011-08-02	08:12:00	2	3	3	39.5877	74.2508	Yes	26.41	46.24	29.96	165	84.2	5.73	1.2	7.87	70
2011-08-02	08:20:00	2	3	4	39.5877	74.2484	Yes	26.54	46.28	29.99	180	83.8	5.69	1.43	7.84	70
2011-08-02	08:28:00	2	3	5	39.5877	74.2461	Yes	26.72	46.28	29.98	190	83	5.62	1.55	7.82	90
2011-08-02	08:37:00	2	3	6	39.5877	74.2438	Yes	26.71	46.23	29.95	165	83.3	5.64	1.32	7.82	80
2011-08-02	08:45:00	2	3	7	39.5877	74.2414	Yes	26.78	46.25	29.96	140	84.6	5.72	0.99	7.8	70
2011-08-02	08:56:00	2	3	8	39.5877	74.2391	Yes	26.64	46.21	29.94	140	87	5.89	0.96	7.82	70
2011-08-02	09:06:00	2	3	9	39.5877	74.2368	Yes	26.82	46.25	29.96	140	85.8	5.8	1.16	7.81	75
2011-08-02	09:17:00	2	3	10	39.5876	74.2344	Yes	26.9	46.32	30	175	85	5.73	1.44	7.84	75
2011-08-09	07:55:00	2	4	1	39.5936	74.2442	Yes	27.45	46.41	30.06	210	75.1	5.02	1.75	7.79	130
2011-08-09	08:04:00	2	4	2	39.5936	74.2429	Yes	27.55	46.44	30.08	190	72.8	4.86	1.62	7.81	130
2011-08-09	08:10:00	2	4	3	39.5936	74.2415	Yes	27.67	45.47	30.09	180	73.5	4.89	1.49	7.81	135
2011-08-09	08:18:00	2	4	4	39.5935	74.2401	Yes	27.78	46.49	30.11	180	75.3	5	1.45	7.82	125
2011-08-09	08:29:00	2	4	5	39.4935	74.2387	Yes	27.89	46.51	30.12	175	76.6	5.08	1.42	7.81	140
2011-08-09	08:35:00	2	4	6	39.5935	74.2374	Yes	27.9	46.51	30.12	165	78.1	5.18	1.39	7.81	150
2011-08-09	08:44:00	2	4	7	39.5935	74.236	Yes	27.93	46.51	30.11	155	79	5.24	1.21	7.8	U
2011-08-09	08:53:00	2	4	8	39.5936	74.2346	Yes	27.96	46.51	30.12	150	79.1	5.24	1.16	7.79	145
2011-08-09	09:02:00	2	4	9	39.5935	74.2332	Yes	27.93	46.54	30.14	150	75.8	5.02	1.11	7.77	U
2011-08-09	09:07:00	2	4	10	39.5935	74.2318	Yes	28.09	46.53	30.13	170	85	5.62	1.49	7.83	165
2011-08-09	10:54:00	2	5	1	39.6069	74.2472	Yes	28.03	46.17	29.87	135	88	5.83	1.16	7.83	120
2011-08-09	10:45:00	2	5	2	39.6069	74.2438	Yes	27.95	46.27	29.95	155	83.1	5.51	1.27	7.8	140
2011-08-09	10:35:00	2	5	3	39.6069	74.2405	Yes	28.13	46.54	30.14	135	98.2	6.48	1.05	7.89	U
2011-08-09	10:27:00	2	5	4	39.6069	74.2372	Yes	28.12	46.54	30.13	120	95.8	6.33	0.75	7.87	U
2011-08-09	10:17:00	2	5	5	39.6069	74.2339	Yes	28.33	46.57	30.15	110	99.1	6.52	0.78	7.93	U
2011-08-09	10:10:00	2	5	6	39.6068	74.2305	Yes	28.54	46.57	30.15	120	106.9	7.01	0.89	8.04	U
2011-08-09	09:55:00	2	5	7	39.6068	74.2272	Yes	28.5	46.64	30.19	135	102.6	6.73	1.08	8.09	U
2011-08-09	09:44:00	2	5	8	39.6068	74.2239	Yes	28.5	46.63	30.18	165	95.5	6.25	1.36	8.07	U
2011-08-09	09:37:00	2	5	9	39.6067	74.2205	Yes	28.42	46.6	30.17	145	88	5.78	1.2	7.97	U
2011-08-09	09:27:00	2	5	10	39.6067	74.2172	Yes	28.25	46.55	30.14	170	86.8	5.72	1.23	7.89	U
2011-08-09	11:08:00	2	6	1	39.6145	74.2326	Yes	28.44	46.53	30.12	165	96.2	6.33	1.39	7.9	130
2011-08-09	11:15:00	2	6	2	39.6144	74.2307	Yes	28.53	46.57	30.14	165	100.7	6.6	1.45	7.94	U
2011-08-09	11:22:00	2	6	3	39.6145	74.2289	Yes	28.63	46.6	30.16	155	105	6.88	1.35	7.99	U
2011-08-12	11:53:00	2	6	4	39.6144	74.2271	Yes	27.06	46.67	30.26	150	122	8.22	1.37	8.01	U
2011-08-12	11:46:00	2	6	5	39.6144	74.2253	Yes	27.06	46.72	30.29	140	125.7	8.44	1.25	8.05	U
2011-08-12	11:36:00	2	6	6	39.6144	74.2235	Yes	26.94	46.74	30.31	140	124.4	8.37	1.11	8.08	U
2011-08-12	11:29:00	2	6	7	39.6144	74.2217	Yes	26.92	46.76	30.32	125	122.5	8.27	1.17	8.07	U
2011-08-12	11:21:00	2	6	8	39.6144	74.2199	Yes	26.88	46.78	30.34	130	126.7	8.53	1.21	8.12	U
2011-08-12	11:13:00	2	6	9	39.6144	74.2181	Yes	26.85	46.84	30.39	145	126.2	8.5	1.3	8.2	U
2011-08-12	11:05:00	2	6	10	39.6144	74.2163	Yes	26.76	46.79	30.35	190	102.6	6.92	1.74	8.07	U
2011-08-12	10:17:00	2	7	1	39.7757	74.1581	Yes	25.36	45.42	29.39	165	85.6	5.95	1.52	7.87	U
2011-08-12	10:09:00	2	7	2	39.7757	74.1568	Yes	25.48	45.46	29.42	140	90.1	6.24	1.23	7.88	U
2011-08-08	13:01:00	2	7	3	39.7757	74.1553	Yes	28.63	44.29	28.5	125	110.2	7.29	0.93	7.99	110
2011-08-08	12:55:00	2	7	4	39.7757	74.1539	Yes	28.47	44.31	28.51	125	109.8	7.28	0.88	7.99	U
2011-08-08	12:39:00	2	7	5	39.7757	74.1526	Yes	28.5	44.32	28.52	120	109.3	7.24	0.82	7.99	U
2011-08-08	12:32:00	2	7	6	39.7757	74.1512	Yes	28.44	44.32	28.52	130	110.1	7.3	0.99	7.99	110
2011-08-08	12:25:00	2	7	7	39.7757	74.1498	Yes	28.35	44.35	28.55	140	110.5	7.33	0.85	7.99	120
2011-08-08	12:14:00	2	7	8	39.7756	74.1484	Yes	28.3	44.36	28.56	145	109.2	7.26	1.02	7.95	110
2011-08-08	09:16:00	2	7	9	39.7756	74.1469	Yes	27.24	44.32	28.55	140	87.7	5.93	1.14	7.87	U
2011-08-08	09:01:00	2	7	10	39.7756	74.1455	Yes	27.18	44.33	28.56	115	87	5.89	0.78	7.85	U
2011-08-08	11:08:00	2	8	1	39.7825	74.1596	Yes	26.89	44.57	28.76	250	93.6	6.38	1.99	7.85	115
2011-08-08	10:58:00	2	8	2	39.7825	74.1567	Yes	26.09	44.8	28.92	230	85.4	5.87	1.95	7.81	100
2011-08-08	10:50:00	2	8	3	39.7825	74.1539	Yes	26.87	44.55	28.72	175	91.3	6.2	1.41	7.85	115
2011-08-08	10:39:00	2	8	4	39.7825	74.1511	Yes	27.2	44.47	28.66	150	89.4	5.97	1.31	7.87	115
2011-08-08	10:31:00	2	8	5	39.7824	74.1482	Yes	26.95	44.6	28.76	145	95	6.45	0.91	7.88	115
2011-08-08	10:20:00	2	8	6	39.7824	74.1454	Yes	27.31	44.51	28.69	95	98.4	6.64	0.46	7.87	U
2011-08-08	10:04:00	2	8	7	39.7824	74.1425	Yes	27.52	44.41	28.61	75	113.5	7.64	0.37	7.98	U
2011-08-08	09:53:00	2	8	8	39.7824	74.1397	Yes	27.54	44.46	28.65	85	122.8	8.26	0.2	8.03	U
2011-08-08	09:38:00	2	8	9	39.7824	74.1369	Yes	27.23	44.72	28.84	75	123.7	8.35	0.39	8	U
2011-08-08	09:29:00	2	8	10	39.7824	74.134	Yes	26.96	44.72	28.85	65	91.5	6.2	0.31	7.79	U
2011-08-12	08:40:00	2	9	1	39.7901	74.156	Yes	24.88	45.3	29.32	225	59.8	4.19	2.11	7.73	185
2011-08-12	08:48:00	2	9	2	39.79	74.1536	Yes	25.1	45.26	29.28	145	80.5	5.61	1.35	7.87	U
2011-08-12	09:00:00	2	9	3	39.7901	74.1513	Yes	24.72	45.48	29.45	145	77.4	5.44	1.29	7.86	U
2011-08-12	09:11:00	2	9	4	39.79	74.1489	Yes	24.62	45.63	29.55	140	92.7	6.52	1.22	7.92	U
2011-08-12	09:21:00	2	9	5	39.79	74.1465	Yes	24.43	45.73	29.63	130	95.5	6.73	1.13	7.95	U
2011-08-12	09:32:00	2	9	6	39.79	74.1441	Yes	24.66	45.29	29.53	100	100.8	7.08	0.87	7.99	U
2011-08-08	11:55:00	2	9	7	39.7899	74.1418	Yes	28.22	44.6	28.73	85	123.2	8.19	0.37	8.02	U
2011-08-08	11:40:00	2	9	8	39.7899	74.1394	Yes	27.57	44.62	28.76	90	160.7	10.8	0.56	8.16	U
2011-08-08	11:30:00	2	9	9	39.7899	74.1371	Yes	27.89	44.67	28.79	90	149.6	10	0.34	8.14	U
2011-08-08	11:21:00	2	9	10	39.7899	74.1347	Yes	28.13	44.22	28.46	85	106.8	7.12	0.05	7.92	U
2011-08-23	08:12:00	2	10	1	39.893	74.1118	Yes	23.92	34.17	21.46	150	96.5	7.19	1.23	7.96	95
2011-08-23	08:25:00	2	10	2	39.893	74.1094	Yes	24.13	34.45	21.65	125	83.7	6.11	1.11	7.8	115
2011-08-23	08:32:00	2	10	3	39.893	74.107	Yes	24.32	34.33	21.57	165	78	5.85	1.4	7.85	120
2011-08-23	08:40:00	2	10	4	39.893	74.1046	Yes	23.85	32.42	20.25	95	100.2	7.53	0.79	7.98	U
2011-08-23	08:47:00	2	10	5	39.893	74.1022	Yes	23.79	32.38	20.22	90	101.5	7.64	0.77	8	U
2011-08-23	08:56:00	2	10	6	39.8929	74.0999	Yes	23.67	32.47	20.28	90	101.7	7.67	0.75	8	U
2011-08-23	09:03:00	2	10	7	39.8929	74.0975	Yes	23.55	34.06	21.4	145	74.3	5.6	1.25	7.77	115
2011-08-23	09:11:00	2	10	8	39.8929	74.0951	Yes	22.62	33.43	20.98	105	71.1	5.43	0.83	7.64	U
2011-08-23	09:22:00	2	10	9	39.8929	74.0927	Yes	23.05	33.52	21.02	130	77.5	5.88	1.04	7.79	115
2011-08-23	09:30:00	2	10	10	39.8929	74.0903	Yes	23.15	33.38	20.92	90	93.6	7.1	0.7	7.97	U
2011-08-23	11:11:00	2	11	1	39.9021	74.1043	Yes	24.66	31.57	19.65	75	124.2	9.23	0.65	8.19	U
2011-08-23	11:02:00	2	11	2	39.902	74.1022	Yes	24.78	31.54	19.63	65	126.9	9.41	0.45	8.17	U
2011-08-23	10:51:00	2	11	3	39.902	74.1001	Yes	24.88	31.9	19.87	65	141.7	10.48	0.5	8.29	U
2011-08-23	10:42:00	2	11	4	39.902	74.098	Yes	24.79	31.95	19.91	60	152.3	11.28	0.4	8.34	U
2011-08-23	10:33:00	2	11	5	39.902	74.0959	Yes	24.74	32.04	19.97	65	158.7	11.83	0.41	8.28	U
2011-08-23	10:26:00	2	11	6	39.902	74.0938	Yes	24.6	32.11	20.02	65	129.6	9.63	0.46	8.2	U
2011-08-23	10:18:00	2	11	7	39.9019	74.0917	Yes	24.51	32.21	20.1	70	142.7	10.67	0.55	8.28	U
2011-08-23	10:07:00	2	11	8	39.9019	74.0896	Yes	24.35	32.33	20.18	75	138.7	10.31	0.53	8.27	U
2011-08-23	09:59:00	2	11	9	39.9019	74.0875	Yes	24.1	32.19	20.09	75	116.8	8.75	0.58	8.13	U
2011-08-23	09:49:00	2	11	10	39.9019	74.0854	Yes	24.17	32.37	20.31	40	107.1	8.01	0.25	7.99	U
2011-08-23	11:30:00	2	12	1	39.9084	74.1074	Yes	24.84	29.83	18.46	140	111.9	8.34	1.1	8.01	120
2011-08-23	11:38:00	2	12	2	39.9084	74.1057	Yes	24.98	30	18.57	110	111.1	8.27	0.85	8.02	90
2011-08-23	11:43:00	2	12	3	39.9084	74.1039	Yes	24.53	30.69	19.05	120	116.2	8.68	0.99	8.08	105
2011-08-23	11:52:00	2	12	4	39.9084	74.1021	Yes	24.86	30.57	18.96	145	112.8	8.37	1.06	8.05	120
2011-08-23	11:57:00	2	12	5	39.9083	74.1004	Yes	24.47	31.33	19.5	140	116.7	8.71	1.07	8.1	110
2011-08-23	12:01:00	2	12	6	39.9083	74.0986	Yes	24.43	31.59	19.67	150	118.3	8.83	1.13	8.11	110
2011-08-23	12:10:00	2	12	7	39.9083	74.0969	Yes	24.85	30.63	19.01	115	119.5	8.88	0.96	8.1	U
2011-08-23	12:18:00	2	12	8	39.9083	74.0951	Yes	25.18	30.59	18.97	100	121.6	9	0.78	8.12	U
2011-08-23	12:24:00	2	12	9	39.9083	74.0934	Yes	25.2	30.74	19.07	100	121.4	8.97	0.77	8.12	U
2011-08-23	12:35:00	2	12	10	39.9083	74.0916	Yes	24.92	30.9	19.19	110	121.1	8.98	0.89	8.12	100
2011-08-31	08:07:00	2	13	1	39.9616	74.1011	Yes	22.73	25.07	15.28	160	94.8	7.47	1.44	7.66	95
2011-08-31	08:27:00	2	13	2	39.9616	74.0994	Yes	22.71	23.35	14.14	90	87	6.92	0.75	7.45	U
2011-08-31	08:36:00	2	13	3	39.9615	74.0977	Yes	22.69	22.6	13.64	75	86.2	6.88	0.62	7.41	U
2011-08-31	08:43:00	2	13	4	39.9615	74.096	Yes	22.69	22.26	13.42	60	85.8	6.85	0.55	7.35	U
2011-08-31	08:53:00	2	13	5	39.9615	74.0943	Yes	22.67	21.73	13.07	60	85.7	6.86	0.55	7.32	U
2011-08-31	08:59:00	2	13	6	39.9615	74.0926	Yes	22.69	21.56	12.96	60	84.7	6.78	0.5	7.29	U
2011-08-31	09:08:00	2	13	7	39.9615	74.0909	Yes	22.78	22.05	13.28	70	84.5	6.73	0.64	7.32	U
2011-08-31	09:16:00	2	13	8	39.9615	74.0891	Yes	22.79	22.7	13.71	85	87.6	6.97	0.68	7.41	U
2011-08-31	09:24:00	2	13	9	39.9615	74.0875	Yes	22.63	23.82	14.45	105	89.5	7.11	0.91	7.5	85
2011-08-31	09:31:00	2	13	10	39.9615	74.0858	Yes	22.55	25.02	15.26	115	88.7	7.02	0.97	7.54	80
2011-08-31	10:49:00	2	14	1	39.9761	74.085	Yes	23.26	27.16	16.67	150	105.5	8.18	1.34	7.87	95
2011-08-31	10:44:00	2	14	2	39.9761	74.0841	Yes	23.21	27.2	16.7	170	101.1	7.85	1.56	7.81	100
2011-08-31	10:34:00	2	14	3	39.9761	74.0831	Yes	23.2	27.26	16.76	160	96.2	7.44	1.31	7.76	100
2011-08-31	10:28:00	2	14	4	39.9761	74.0822	Yes	22.87	26.82	16.49	160	97.8	7.6	1.44	7.77	95
2011-08-31	10:20:00	2	14	5	39.976	74.0813	Yes	22.81	26.32	16.12	165	100.3	7.89	1.39	7.81	90
2011-08-31	10:15:00	2	14	6	39.9761	74.0803	Yes	22.69	26.47	16.22	165	104.6	8.21	1.39	7.88	85
2011-08-31	10:09:00	2	14	7	39.976	74.0794	Yes	22.84	26.23	16.06	165	96	7.58	1.53	7.81	95
2011-08-31	10:02:00	2	14	8	39.976	74.0785	Yes	22.8	26.75	16.4	150	93.2	7.32	1.51	7.78	95
2011-08-31	09:58:00	2	14	9	39.976	74.0776	Yes	22.54	26.06	15.98	165	102.8	8.01	1.48	7.77	90
2011-08-31	09:52:00	2	14	10	39.976	74.0767	Yes	22.51	25.57	15.56	140	98.1	7.85	1.28	7.76	80
2011-08-31	11:02:00	2	15	1	39.9898	74.0902	Yes	22.97	25.96	15.87	135	109.6	8.58	1.15	7.89	115
2011-08-31	11:11:00	2	15	2	39.9897	74.0887	Yes	23	26.07	15.95	120	115.7	9.06	1.02	8.01	U
2011-08-31	11:25:00	2	15	3	39.9897	74.087	Yes	23.11	26.34	16.12	130	111.6	8.7	1.14	7.98	U
2011-08-31	11:36:00	2	15	4	39.9897	74.0854	Yes	23.23	26.59	16.3	155	113.2	8.8	1.33	8	120
2011-08-31	11:43:00	2	15	5	39.9897	74.0838	Yes	23.18	26.5	16.23	150	114.6	8.92	1.32	8.01	120
2011-08-31	11:51:00	2	15	6	39.9897	74.0822	Yes	23.25	26.58	16.28	145	119.7	9.3	1.36	8.06	125
2011-08-31	11:57:00	2	15	7	39.9897	74.0806	Yes	23.22	26.6	16.3	150	113.7	8.84	1.28	7.99	110
2011-08-31	12:05:00	2	15	8	39.9896	74.079	Yes	23.18	26.72	16.38	160	114.2	8.88	1.36	8	100
2011-08-31	12:11:00	2	15	9	39.9896	74.0774	Yes	23.32	26.74	16.39	175	107.9	8.38	1.48	7.92	100
2011-08-31	12:20:00	2	15	10	39.9896	74.0757	Yes	23.05	26.86	16.47	170	110.3	8.59	1.64	7.95	100
2011-10-06	09:50:00	3	1	1	39.5705	74.2538	Yes	15.74	43.1	27.79	180	105.5	8.84	1.79	7.85	120
2011-10-06	10:03:00	3	1	2	39.5705	74.253	Yes	15.68	42.94	27.67	125	120	10.08	1.26	7.93	120
2011-10-06	10:10:00	3	1	3	39.5706	74.2522	Yes	15.69	42.85	27.61	105	124.5	10.45	1	7.95	U
2011-10-06	10:23:00	3	1	4	39.5705	74.2514	Yes	16.05	42.76	27.55	80	126.9	10.58	0.66	7.98	U
2011-10-06	10:45:00	3	1	5	39.5705	74.2506	Yes	16	42.87	27.63	155	112.5	9.39	1.39	7.92	150
2011-10-06	10:53:00	3	1	6	39.5708	74.2499	Yes	16.03	42.93	27.67	155	112.7	9.4	1.46	7.91	135
2011-10-06	10:59:00	3	1	7	39.571	74.2489	Yes	16.13	43.01	27.73	60	116.2	9.66	0.44	7.94	U
2011-10-06	11:19:00	3	1	8	39.3571	74.2481	Yes	16.24	42.97	27.7	70	114.8	9.53	0.63	7.95	U
2011-10-06	11:32:00	3	1	9	39.5705	74.2473	Yes	16.24	43.02	27.73	120	110.6	9.17	1.22	7.94	115
2011-10-06	11:43:00	3	1	10	39.5705	74.2465	Yes	16.29	43.04	27.75	95	111	9.2	0.89	7.94	U
2011-10-06	15:10:00	3	2	1	39.5769	74.2595	Yes	16.39	42.77	27.56	105	105.2	8.71	0.7	7.85	U
2011-10-06	15:15:00	3	2	2	39.5769	74.2571	Yes	16.46	42.78	27.57	75	105.5	8.73	0.57	7.85	U
2011-10-06	15:23:00	3	2	3	39.5768	74.2545	Yes	16.62	42.76	27.56	70	111.3	9.18	0.67	7.89	U
2011-10-06	15:33:00	3	2	4	39.5768	74.252	Yes	16.7	42.78	27.57	120	114	9.38	1.21	7.9	U
2011-10-06	12:52:00	3	2	5	39.5768	74.2495	Yes	16.8	42.9	27.66	105	124.5	10.22	0.98	8.09	80
2011-10-06	12:42:00	3	2	6	39.5768	74.247	Yes	16.51	42.89	27.65	120	115.3	9.52	1.08	8.05	105
2011-10-06	12:29:00	3	2	7	39.5767	74.2445	Yes	16.25	42.94	27.68	130	109.4	9.08	1.2	8.01	100
2011-10-07	10:20:00	3	2	8	39.5767	74.242	Yes	15.81	43.39	28	125	107.5	8.98	1.23	7.94	U
2011-10-06	12:16:00	3	2	9	39.5767	74.2395	Yes	16.56	42.92	27.67	125	114.6	9.46	0.19	8.01	105
2011-10-06	12:09:00	3	2	10	39.5767	74.237	Yes	16.36	42.85	27.61	130	103.7	8.59	1.26	7.88	125
2011-10-07	11:58:00	3	3	1	39.5878	74.2555	Yes	15.93	43.26	27.91	180	106.8	8.91	1.72	8.05	120
2011-10-07	11:50:00	3	3	2	39.5878	74.2531	Yes	15.99	43.27	27.91	130	107	8.92	1.2	8.05	110
2011-10-07	11:43:00	3	3	3	39.5877	74.2508	Yes	15.99	43.25	27.9	150	106.2	8.84	1.43	8.03	100
2011-10-07	11:36:00	3	3	4	39.5877	74.2484	Yes	16	43.05	27.76	155	107	8.92	1.55	8.04	100
2011-10-07	11:28:00	3	3	5	39.5877	74.2461	Yes	16.05	43.15	27.82	170	105.8	8.81	1.72	8.1	115
2011-10-07	11:20:00	3	3	6	39.5877	74.2438	Yes	15.96	43.15	27.83	160	104.5	8.72	1.39	7.99	115
2011-10-07	11:09:00	3	3	7	39.5877	74.2415	Yes	15.94	43.14	27.8	120	104.2	8.69	1.14	7.97	U
2011-10-07	10:58:00	3	3	8	39.5877	74.2391	Yes	16.02	43.23	27.89	110	104.9	8.74	1.11	7.96	U
2011-10-07	10:50:00	3	3	9	39.5877	74.2368	Yes	15.97	43.2	27.87	115	103.3	8.61	1.09	7.94	U
2011-10-07	10:42:00	3	3	10	39.5876	74.2344	Yes	15.98	43.2	27.86	145	102.5	8.54	1.5	7.93	120
2011-10-10	14:10:00	3	4	1	39.5936	74.2442	Yes	18.81	43.2	27.88	170	114.8	9.08	1.56	8.21	U
2011-10-10	14:03:00	3	4	2	39.5936	74.2429	Yes	18.89	43.13	27.82	150	115.4	9.09	1.43	8.22	U
2011-10-10	13:56:00	3	4	3	39.5936	74.2415	Yes	18.93	43.1	27.8	140	115.1	9.09	1.3	8.22	U
2011-10-10	13:49:00	3	4	4	39.5935	74.2401	Yes	18.96	43.11	27.81	145	116.5	9.17	1.33	8.22	U
2011-10-10	13:43:00	3	4	5	39.5936	74.2387	Yes	18.96	43.12	27.83	145	117.6	9.25	1.21	8.23	140
2011-10-10	13:35:00	3	4	6	39.5936	74.2373	Yes	18.96	43.11	27.81	135	115.5	9.09	1.15	8.2	U
2011-10-10	13:23:00	3	4	7	39.5935	74.2359	Yes	18.92	43.1	27.8	130	113.1	8.91	1.13	8.18	U
2011-10-10	13:10:00	3	4	8	39.5935	74.2346	Yes	18.8	43.14	27.84	130	113	8.92	1.1	8.15	U
2011-10-07	14:36:00	3	4	9	39.5935	74.2332	Yes	16.81	42.69	27.51	150	120.1	9.87	1.48	8.14	100
2011-10-07	14:26:00	3	4	10	39.5935	74.2318	Yes	16.76	42.71	27.52	165	120.2	9.88	1.61	8.14	100
2011-10-07	12:14:00	3	5	1	39.6069	74.2471	Yes	16.16	40.41	25.88	130	101	8.49	1.23	7.75	U
2011-10-07	12:23:00	3	5	2	39.6069	74.2438	Yes	16.22	40.5	25.94	140	102.5	8.61	1.45	7.75	U
2011-10-07	12:33:00	3	5	3	39.6069	74.2405	Yes	16.3	40.82	26.17	125	106.7	8.93	1.11	7.8	U
2011-10-07	12:44:00	3	5	4	39.6069	74.2372	Yes	16.42	41.06	26.34	105	115.1	9.6	1.02	7.92	U
2011-10-07	12:51:00	3	5	5	39.6069	74.2338	Yes	16.57	41.27	26.49	90	119.6	9.94	0.97	8	U
2011-10-07	13:05:00	3	5	6	39.6068	74.2305	Yes	16.59	41.63	26.75	105	120	9.94	1.02	8.05	U
2011-10-07	13:21:00	3	5	7	39.6068	74.2272	Yes	16.62	41.78	26.85	115	119.5	9.89	1.16	8.08	100
2011-10-07	13:36:00	3	5	8	39.6068	74.2239	Yes	16.58	42.16	27.12	145	112.8	9.33	1.47	8.06	100
2011-10-07	13:45:00	3	5	9	39.6067	74.2205	Yes	16.9	42.27	27.21	130	112	9.21	1.31	8.06	100
2011-10-07	14:03:00	3	5	10	39.6067	74.2172	Yes	16.94	42.23	27.18	155	109.7	9.01	1.52	8.04	100
2011-10-06	14:43:00	3	6	1	39.6145	74.2325	Yes	16.55	40.43	25.89	190	108.4	9.04	1720	7.83	105
2011-10-06	14:35:00	3	6	2	39.6145	74.2307	Yes	16.48	40.84	26.18	185	111.2	9.27	1.76	7.88	105
2011-10-06	14:28:00	3	6	3	39.6144	74.2289	Yes	16.58	40.92	26.42	175	113.6	9.45	1.65	7.91	100
2011-10-06	14:19:00	3	6	4	39.6144	74.2271	Yes	16.72	41.11	26.38	160	117.3	9.72	1.39	7.97	100
2011-10-06	14:13:00	3	6	5	39.6144	74.2253	Yes	16.76	41.07	26.35	135	119.1	9.86	1.3	7.98	100
2011-10-06	14:02:00	3	6	6	39.6144	74.2235	Yes	16.77	41.07	26.35	130	119.5	9.9	1.22	7.99	100
2011-10-06	13:55:00	3	6	7	39.6144	74.2217	Yes	16.75	41.27	26.5	125	118.9	9.85	1.2	8.01	100
2011-10-06	13:45:00	3	6	8	39.6144	74.2199	Yes	16.59	41.53	26.68	130	115.8	9.61	1.16	8.02	100
2011-10-06	13:36:00	3	6	9	39.6144	74.2181	Yes	16.5	41.77	26.84	130	114.5	9.51	1.24	8.04	90
2011-10-06	13:25:00	3	6	10	39.6144	74.2163	Yes	16.58	41.93	26.96	165	115.1	9.53	1.54	8.07	100
2011-10-18	10:28:00	3	7	1	39.7757	74.1582	Yes	16.49	43.88	28.36	150	99	8.15	0.93	7.85	U
2011-10-18	10:45:00	3	7	2	39.7757	74.1568	Yes	16.66	44.86	29.07	125	97.8	7.98	0.79	7.87	U
2011-10-18	10:51:00	3	7	3	39.7757	74.1553	Yes	17.23	47.92	31.28	125	90.5	7.21	0.83	7.86	U
2011-10-18	11:01:00	3	7	4	39.7757	74.1539	Yes	17.57	49.82	32.67	125	82.9	6.51	0.64	7.84	U
2011-10-18	11:11:00	3	7	5	39.7757	74.1526	Yes	17.68	50.43	33.12	125	80.6	6.29	0.71	7.84	U
2011-10-18	11:21:00	3	7	6	39.7757	74.1512	Yes	17.7	50.58	33.23	135	79.8	6.23	0.84	7.84	U
2011-10-18	11:30:00	3	7	7	39.7757	74.1498	Yes	17.71	50.57	33.22	145	79.6	6.21	1.25	7.84	U
2011-10-18	11:40:00	3	7	8	39.7756	74.1484	Yes	17.73	50.52	33.19	150	79.2	6.16	1.31	7.84	U
2011-10-18	11:52:00	3	7	9	39.7757	74.147	Yes	17.75	50.36	33.05	150	78.8	6.15	1.36	7.86	U
2011-10-18	11:58:00	3	7	10	39.7756	74.1456	Yes	17.75	50.64	33.28	125	78.5	6.12	0.67	7.84	U
2011-10-17	14:11:00	3	8	1	39.7825	74.1596	Yes	18.15	50.46	33.14	255	96.7	7.49	2.08	7.88	230
2011-10-17	14:04:00	3	8	2	39.7825	74.1568	Yes	18.09	49.71	32.53	230	97.2	7.56	1.58	7.87	U
2011-10-17	13:53:00	3	8	3	39.7825	74.1539	Yes	18.14	50.41	33.09	180	93.7	7.26	1.29	7.86	U
2011-10-17	13:45:00	3	8	4	39.7825	74.151	Yes	18.21	50.92	33.48	155	92.2	7.11	1.05	7.86	U
2011-10-17	13:34:00	3	8	5	39.7824	74.1483	Yes	18.3	50.89	33.46	145	96.6	7.44	0.95	7.88	U
2011-10-17	13:25:00	3	8	6	39.7824	74.1454	Yes	18.56	50.74	33.34	100	120.9	9.23	0.59	8.01	U
2011-10-17	13:13:00	3	8	7	39.7824	74.1425	Yes	18.55	50.76	33.36	85	148.5	11.47	0.54	8.12	U
2011-10-17	12:59:00	3	8	8	39.7824	74.1397	Yes	18.49	50.8	33.4	80	135.8	10.43	0.58	8.06	U
2011-10-17	12:48:00	3	8	9	39.7823	74.1369	Yes	18.34	50.92	33.48	90	106.1	8.17	0.47	7.91	U
2011-10-17	12:37:00	3	8	10	39.7823	74.134	Yes	18.25	50.95	33.51	75	94.6	7.3	0.49	7.83	U
2011-10-17	16:16:00	3	9	1	39.7901	74.156	Yes	17.6	42.79	27.59	200	101.1	8.17	1.63	7.82	175
2011-10-17	16:05:00	3	9	2	39.9006	74.1536	Yes	17.6	42.87	27.64	135	101.6	8.21	0.7	7.82	U
2011-10-17	15:49:00	3	9	3	39.79	74.1513	Yes	17.52	43.56	28.13	125	106.2	8.57	0.81	7.86	U
2011-10-17	15:34:00	3	9	4	39.79	74.1489	Yes	17.73	44.84	29.04	125	114.2	9.19	0.62	7.93	U
2011-10-17	15:19:00	3	9	5	39.79	74.1465	Yes	17.44	44.56	28.88	115	176.3	14.18	0.74	8.26	U
2011-10-17	15:06:00	3	9	6	39.79	74.1441	Yes	17.57	44.67	28.91	85	175.5	14.08	0.6	8.27	U
2011-10-17	14:58:00	3	9	7	39.7899	74.1418	Yes	17.71	46.47	30.23	85	154.6	12.28	0.34	8.16	U
2011-10-17	14:46:00	3	9	8	39.7899	74.1394	Yes	18.5	49.9	32.74	90	146	11.25	0.43	8.14	U
2011-10-17	14:34:00	3	9	9	39.7899	74.1371	Yes	18.27	48.58	31.77	85	184.8	14.4	0.39	8.3	U
2011-10-17	14:23:00	3	9	10	39.7899	74.1347	Yes	18.23	50.7	33.32	90	108.1	8.36	0.5	7.95	U
2011-10-18	12:33:00	3	10	1	39.893	74.1118	Yes	15.85	36.58	23.18	165	102.6	8.82	1.37	7.95	120
2011-10-18	12:41:00	3	10	2	39.893	74.1094	Yes	15.85	36.63	23.22	150	103.4	8.89	1.27	7.96	145
2011-10-18	12:47:00	3	10	3	39.893	74.107	Yes	15.78	36.87	23.38	185	102.7	8.84	1.46	7.96	110
2011-10-18	12:56:00	3	10	4	39.893	74.1046	Yes	15.86	36.46	23.1	120	107.2	9.22	0.82	7.99	110
2011-10-23	12:44:00	3	10	5	39.8929	74.1022	Yes	14.55	35.14	22.17	90	113	10.03	0.67	7.96	U
2011-10-23	12:33:00	3	10	6	39.8929	74.0999	Yes	14.49	35.23	22.23	95	111.6	9.93	0.71	7.95	U
2011-10-23	12:24:00	3	10	7	39.8929	74.0975	Yes	14.26	35.09	22.12	145	109.7	9.81	1.12	7.93	U
2011-10-23	12:14:00	3	10	8	39.8929	74.0951	Yes	14.09	35.21	22.21	110	117.3	10.5	0.78	7.99	U
2011-10-23	12:05:00	3	10	9	39.8929	74.0927	Yes	14.05	35.5	22.41	135	108.4	9.72	1.07	7.89	U
2011-10-23	11:58:00	3	10	10	39.8929	74.0903	Yes	14.32	34.9	21.99	100	108.4	9.69	0.72	7.9	U
2011-10-18	13:03:00	3	11	1	39.9021	74.1043	Yes	16.13	36.43	23.1	140	106.1	9.09	1.07	7.98	110
2011-10-18	13:13:00	3	11	2	39.902	74.1022	Yes	16.39	36.03	22.8	105	112.6	9.6	0.73	8.03	U
2011-10-18	13:24:00	3	11	3	39.902	74.1001	Yes	16.99	36.67	23.25	100	111.3	9.35	0.73	8.03	U
2011-10-18	13:34:00	3	11	4	39.902	74.098	Yes	16.52	36.98	23.47	90	113	9.57	0.65	8.04	U
2011-10-23	10:45:00	3	11	5	39.902	74.0959	Yes	14.03	33.51	21.03	75	107.7	9.74	0.55	7.9	U
2011-10-23	10:58:00	3	11	6	39.902	74.0938	Yes	14.06	33.32	20.9	80	105.2	9.52	0.6	7.89	U
2011-10-23	11:11:00	3	11	7	39.902	74.0917	Yes	14.2	33.58	21.08	80	107.6	6.7	0.6	7.93	U
2011-10-23	11:22:00	3	11	8	39.9019	74.0896	Yes	14.34	33.8	21.23	85	111.4	10	0.62	7.98	U
2011-10-23	11:34:00	3	11	9	39.9019	74.0875	Yes	14.35	34.05	21.51	90	112.8	10.17	0.62	7.98	U
2011-10-23	11:43:00	3	11	10	39.9019	74.0854	Yes	14.71	33.71	21.18	80	110.2	9.82	0.48	7.92	U
2011-10-18	13:51:00	3	12	1	39.9084	74.1043	Yes	16.31	35.88	22.69	160	106.1	9.07	1.36	7.98	110
2011-10-18	13:59:00	3	12	2	39.9084	74.1056	Yes	16.22	35.82	22.65	135	109	9.33	1.16	8	100
2011-10-18	14:03:00	3	12	3	39.9084	74.1039	Yes	16.28	35.75	22.61	155	110.6	9.46	1.25	8.02	110
2011-10-18	14:09:00	3	12	4	39.9083	74.1021	Yes	16.73	35.69	22.57	165	109.7	9.3	1.32	8.01	110
2011-10-23	09:34:00	3	12	5	39.9083	74.1004	Yes	13.63	35.09	22.12	155	100.3	9.08	1.28	7.81	145
2011-10-23	09:45:00	3	12	6	39.9083	74.0987	Yes	13.67	34.98	22.04	155	101.2	9.16	1.34	7.83	145
2011-10-23	09:52:00	3	12	7	39.9083	74.0969	Yes	13.7	34.13	21.46	115	101.9	9.25	0.88	7.85	U
2011-10-23	10:05:00	3	12	8	39.9083	74.0952	Yes	13.83	33.54	21.05	115	99.5	9.04	0.88	7.84	U
2011-10-23	10:16:00	3	12	9	39.9083	74.0934	Yes	13.79	33.65	21.12	115	97.2	8.83	0.87	7.84	U
2011-10-23	10:26:00	3	12	10	39.9083	74.0917	Yes	13.82	33.54	21.05	125	98.8	8.97	0.96	7.86	U
2011-10-23	13:10:00	3	13	1	39.9616	74.1011	Yes	14.68	29.84	18.52	140	104.7	9.48	0.86	7.86	125
2011-10-23	13:17:00	3	13	2	39.9615	74.0994	Yes	15.02	29.93	18.59	75	109.6	9.86	0.46	7.93	U
2011-10-23	13:30:00	3	13	3	39.9615	74.0977	Yes	15.03	29.82	18.51	60	123	11.06	0.37	8.06	U
2011-10-23	13:42:00	3	13	4	39.9615	74.096	Yes	15.73	30.13	18.73	50	116.4	10.33	0.26	8	U
2011-10-23	13:51:00	3	13	5	39.9615	74.0943	Yes	15.61	30.17	18.76	45	116.8	10.37	0.18	8.02	U
2011-10-23	13:59:00	3	13	6	39.9615	74.0926	Yes	15.67	30.23	18.89	45	118	10.46	0.17	8.04	U
2011-10-23	14:06:00	3	13	7	39.9615	74.0909	Yes	15.63	30.32	18.86	55	120.9	10.72	0.32	8.09	U
2011-10-23	14:16:00	3	13	8	39.9615	74.0892	Yes	15.45	30.26	18.82	70	116.6	10.38	0.42	8.04	U
2011-10-23	14:27:00	3	13	9	39.9614	74.0875	Yes	15.49	30.3	18.84	85	116.2	10.34	0.69	8.05	U
2011-10-23	14:35:00	3	13	10	39.9615	74.0857	Yes	15.36	30.21	18.78	120	110.3	9.84	0.92	8	105
2011-10-24	10:16:00	3	14	1	39.9761	74.085	Yes	14.23	30.3	18.86	155	113.2	10.33	1.4	7.98	140
2011-10-24	10:24:00	3	14	2	39.9761	74.084	Yes	14.3	30.33	18.85	170	113.7	10.36	1.56	8	130
2011-10-24	10:29:00	3	14	3	39.976	74.0831	Yes	14.28	30.25	18.8	165	113.9	10.39	1.46	8.02	130
2011-10-24	10:35:00	3	14	4	39.9761	74.0822	Yes	14.27	30.29	18.83	165	110.2	10.05	1.45	7.95	130
2011-10-24	10:41:00	3	14	5	39.976	74.0813	Yes	14.17	30.24	18.79	170	108	9.87	1.45	7.93	125
2011-10-24	10:49:00	3	14	6	39.976	74.0803	Yes	14.18	30.16	18.73	165	106.7	9.76	1.54	7.88	120
2011-10-24	10:57:00	3	14	7	39.976	74.0794	Yes	14.23	30.14	18.72	165	106.2	9.7	1.43	7.85	120
2011-10-24	11:04:00	3	14	8	39.976	74.0785	Yes	14.34	30.15	18.73	160	108.3	9.87	1.44	7.91	115
2011-10-24	11:11:00	3	14	9	39.976	74.0776	Yes	14.38	30.13	18.72	165	109.2	9.94	1.39	7.91	115
2011-10-24	11:16:00	3	14	10	39.976	74.0767	Yes	14.42	30.14	18.72	150	109.7	9.97	1.31	7.91	120
2011-10-24	08:57:00	3	15	1	39.9898	74.0902	Yes	13.84	30	18.62	140	104.8	9.66	1.33	7.8	120
2011-10-24	09:08:00	3	15	2	39.9898	74.0887	Yes	13.93	30.01	18.64	125	105	9.66	1.03	7.83	120
2011-10-24	09:15:00	3	15	3	39.9897	74.087	Yes	13.9	30.2	18.76	135	106.3	9.78	1.22	7.85	120
2011-10-24	09:21:00	3	15	4	39.9897	74.0854	Yes	13.91	30.14	18.72	150	107.3	9.87	1.42	7.86	120
2011-10-24	09:30:00	3	15	5	39.9897	74.0838	Yes	13.96	30.17	18.74	150	106.8	9.81	1.31	7.85	120
2011-10-24	09:37:00	3	15	6	39.9897	74.0822	Yes	13.79	30.06	18.66	140	106.5	9.82	1.22	7.85	115
2011-10-24	09:45:00	3	15	7	39.9897	74.0807	Yes	13.8	30.01	18.63	145	105.1	9.69	1.26	7.84	110
2011-10-24	09:51:00	3	15	8	39.9897	74.079	Yes	13.72	29.99	18.61	0	104.4	9.65	1.33	7.83	110
2011-10-24	09:58:00	3	15	9	39.9896	74.0774	Yes	13.75	29.9	18.56	165	103.4	9.55	1.5	7.83	115
2011-10-24	10:05:00	3	15	10	39.9896	74.0757	Yes	13.92	29.73	18.44	165	103.2	9.5	1.6	7.82	110

## Sheet: 2011 Percent Cover
Date	Time	Time_Period	Transect	Station	Latitude	Longitude	Zostera_percentcover	Ruppia_percentcover	Macroalgae_percentcover	Other_percentcover	Macroagal_Sample	Photo_Taken	Biomass_Station	Epiphyte_Station	length1	length2	length3	length4	length5	BoatScarring	Grazing	Epiphyte	WastingDisease	Scallops	Clams	Comments
2011-06-07	12:09:00	1	1	1	39.5706	74.2539	0	0	0	0	No	Yes	Y no seagrass	Y no seagrass												very difficult to "hit mark" w/ quadrat & get YSI to bottom, high current
2011-06-07	12:20:00	1	1	2	39.5705	74.2529	5	0	0	0	No	Yes	Y no seagrass	y	164	156	186	277	161							not core-able, skeleton shrimp on epi/5 blade sample
2011-06-07	12:27:00	1	1	3	39.5706	74.2522	5	0	5	0	No	Yes	Y no seagrass	y	147	150	121	112	91							SAV vs. macro: no overlap, not core-able
2011-06-07	12:35:00	1	1	4	39.5705	74.2513	90	0	0	0	No	Yes	Yes	y	357	486	467	468	234
2011-06-07	12:43:00	1	1	5	39.5705	74.2505	0	0	0	0	No	No	Y no seagrass	Y no seagrass												high current, hard to set quadrat, no grass in surrounding area either
2011-06-07	12:50:00	1	1	6	39.5708	74.2499	5	0	5	0	No	Yes	Y no seagrass	y	259	187	94	223	100							not core-able, no overlap sav/macro
2011-06-07	13:00:00	1	1	7	39.571	74.2489	95	0	0	0	No	Yes	Yes	y	347	338	343	259	262
2011-06-07	13:15:00	1	1	8	39.5705	74.2481	80	0	0	0	No	Yes	Yes	y	412	378	315	397	294							pH check @ 13:08 : 6.99
2011-06-07	13:26:00	1	1	9	39.5705	74.2473	25	0	0	0	No	Yes	Y no seagrass	y	482	455	310	280	359			y				not core-able, fuzzy epi growth
2011-06-07	13:36:00	1	1	10	39.5705	74.2465	70	0	0	0	No	Yes	Yes	y	315	269	232	173	155			y
2011-06-07	08:07:00	1	2	1	39.5769	74.2595	0	0	0	0	No	Yes	Y no seagrass	Y no seagrass
2011-06-07	08:19:00	1	2	2	39.5768	74.257	0	0	0	0	No	Yes	Y no seagrass	Y no seagrass
2011-06-07	11:54:00	1	2	3	39.5768	74.2545	95	0	0	0	No	Yes	Yes	y	286	175	240	237	144
2011-06-07	11:41:00	1	2	4	39.5768	74.252	0	0	10	0	No	Yes	Y no seagrass	Y no seagrass												macro = brown algae attached to shells
2011-06-07	11:32:00	1	2	5	39.5768	74.2496	75	0	0	0	No	Yes	Yes	y	255	189	172	232	159							large bare patch to the north
2011-06-07	11:23:00	1	2	6	39.5768	74.2471	0	0	0	0	No	Yes	Y no seagrass	Y no seagrass
2011-06-07	11:09:00	1	2	7	39.5767	74.242	5	0	0	0	No	Yes	Y no seagrass	y	385	386	357	324	166							not core-able
2011-06-07	11:17:00	1	2	8	39.5767	74.2445	0	0	0	0	No	Yes	Y no seagrass	Y no seagrass
2011-06-07	11:01:00	1	2	9	39.5767	74.2395	0	0	0	0	No	Yes	Y no seagrass	Y no seagrass
2011-06-07	10:52:00	1	2	10	39.5767	74.237	0	0	0	0	No	Yes	Y no seagrass	Y no seagrass
2011-06-07	09:09:00	1	3	1	39.5878	74.2554	0	0	0	0	No	Yes	Y no seagrass	Y no seagrass
2011-06-07	09:11:00	1	3	2	39.5878	74.2531	10	0	0	0	No	Yes	Yes	y	248	59	195	85	107							5 blade/epi sample from within quadrat
2011-06-07	09:22:00	1	3	3	39.5878	74.2508	0	0	5	0	No	Yes	Y no seagrass	Y no seagrass												aghars false red tubeweed
2011-06-07	09:30:00	1	3	4	39.5877	74.2484	5	0	0	0	No	Yes	Y no seagrass	y	167	266	271	174	121							not core-able
2011-06-07	09:40:00	1	3	5	39.5877	74.2461	0	0	0	0	No	Yes	Y no seagrass	Y no seagrass
2011-06-07	09:51:00	1	3	6	39.5877	74.2438	5	0	0	0	No	Yes	Y no seagrass	y	350	111	134	249	308							not core-able
2011-06-07	09:58:00	1	3	7	39.5877	74.2414	0	0	0	0	No	Yes	Y no seagrass	Y no seagrass	313	240	94	285	257							bare spot = 70% in surrounding area, epi sample representative in surrounding area
2011-06-07	10:07:00	1	3	8	39.5877	74.2391	20	0	0	0	No	Yes	Yes	y	284	318	226	119	114							pH check @ 11:10 = 7.03, tape mud in vicinity
2011-06-07	10:20:00	1	3	9	39.5877	74.2367	5	0	0	0	No	Yes	Y no seagrass	y	176	129	109	136	109							not core-able
2011-06-07	10:31:00	1	3	10	39.5877	74.2344	0	0	0	0	No	Yes	Y no seagrass	Y no seagrass
2011-06-08	11:21:00	1	4	1	39.5936	74.2442	0	0	0	0	No	Yes	Y no seagrass	Y no seagrass
2011-06-08	11:28:00	1	4	2	39.5936	74.2429	0	0	0	0	No	Yes	Y no seagrass	Y no seagrass
2011-06-08	11:37:00	1	4	3	39.5936	74.2414	0	0	0	0	No	Yes	Y no seagrass	Y no seagrass
2011-06-08	11:45:00	1	4	4	39.5936	74.2401	0	0	0	0	No	Yes	Y no seagrass	Y no seagrass												a few dead blades (lying down, not in sediment)
2011-06-08	11:53:00	1	4	5	39.5936	74.2387	25	0	0	0	No	Yes	Yes	y	214	176	275	202	138			y
2011-06-08	12:03:00	1	4	6	39.5936	74.2373	0	0	0	0	No	Yes	Y no seagrass	Y no seagrass												0% in quad, about 10% in surrounding area
2011-06-08	12:10:00	1	4	7	39.5936	74.2359	30	0	0	0	No	Yes	Yes	y	214	180	217	93	156			y
2011-06-08	12:20:00	1	4	8	39.5935	74.2346	60	0	0	0	No	Yes	Yes	y	286	237	272	268	251			y
2011-06-08	12:29:00	1	4	9	39.5935	74.2331	25	0	0	0	No	Yes	Yes	y	434	382	319	310	140
2011-06-08	12:39:00	1	4	10	39.5935	74.2318	5	0	0	0	No	Yes	Y no seagrass	y	298	259	210	129	130			y				not core-able, final pH check @ 12:44 : 7.02
2011-06-08	11:01:00	1	5	1	39.6069	74.2472	60	0	0	0	No	Yes	Yes	y	142	178	248	262	274			y				duplicate station, duplicate lengths: 142, 178, 248, 260, 274
2011-06-08	10:54:00	1	5	2	39.6069	74.2438	0	0	0	0	No	Yes	Y no seagrass	Y no seagrass												dupe but no sav, scattered tufts outside quadrat
2011-06-08	10:45:00	1	5	3	39.6069	74.2405	15	0	0	0	No	Yes	Yes	y	295	284	180	303	126			y
2011-06-08	10:36:00	1	5	4	39.6069	74.2372	30	0	0	0	No	Yes	Yes	y	327	252	264	226	288			y
2011-06-08	10:27:00	1	5	5	39.6069	74.2338	80	0	0	0	No	Yes	Yes	y	126	154	150	132	119			y				55 mm razor clam
2011-06-08	10:15:00	1	5	6	39.6068	74.2306	30	0	0	0	No	Yes	Yes	y	153	212	127	94	161			y
2011-06-08	10:05:00	1	5	7	39.6068	74.2272	90	0	0	0	No	Yes	Yes	y	216	198	184	124	85			y				pH check @ 9:59 : 7.01
2011-06-08	09:53:00	1	5	8	39.6068	74.2239	5	0	0	0	No	Yes	Y no seagrass	y	129	113	84	99	204							not core-able
2011-06-08	09:42:00	1	5	9	39.6068	74.2206	50	0	0	0	No	Yes	Yes	y	248	226	126	160	142			y
2011-06-08	09:34:00	1	5	10	39.6067	74.2173	0	0	0	0	No	Yes	Y no seagrass	Y no seagrass
2011-06-08	07:55:00	1	6	1	39.6145	74.2325	0	0	0	0	No	Yes	Y no seagrass	Y no seagrass
2011-06-08	08:05:00	1	6	2	39.6144	74.2307	0	0	0	0	No	Yes	Y no seagrass	Y no seagrass
2011-06-08	08:12:00	1	6	3	39.6145	74.2289	5	0	0	0	No	Yes	Y no seagrass	y	81	97	210	216								not core-able, all inclusiive blade length sample (no more complete blades)
2011-06-08	08:19:00	1	6	4	39.6145	74.2271	60	0	0	0	No	Yes	Yes	y	168	172	112	194	104			y
2011-06-08	08:29:00	1	6	5	39.6144	74.2253	70	0	0	0	No	Yes	Yes	y	274	253	167	236	97			y
2011-06-08	08:40:00	1	6	6	39.6144	74.2235	60	0	10	0	No	Yes	Yes	y	180	148	161	94	56			y				sav/macro=no overlap
2011-06-08	08:50:00	1	6	7	39.6144	74.2217	60	0	5	0	No	Yes	Yes	y	145	151	151	105	128			y				brown snot algae
2011-06-08	08:59:00	1	6	8	39.6144	74.2199	40	0	0	0	No	Yes	Yes	y	243	208	123	126	99			y
2011-06-08	09:09:00	1	6	9	39.6144	74.2181	35	0	0	0	No	Yes	Yes	y	208	165	157	101	226			y
2011-06-08	09:21:00	1	6	10	39.6143	74.2163	5	0	0	0	No	Yes	Y no seagrass	y	247	216	161	80	117			y				not core-able
2011-06-15	10:53:00	1	7	1	39.7757	74.1582	40	0	15	0	No	Yes	Yes	y	475	280	238	199	488			y				pH check @ 10:26 : 6.97, macro = no overlap
2011-06-15	11:06:00	1	7	2	39.7757	74.1567	0	0	0	0	No	Yes	Y no seagrass	Y no seagrass												duplicate site, some shell hash
2011-06-15	11:14:00	1	7	3	39.7757	74.1554	5	0	5	0	No	Yes	Y no seagrass	y	171	120	211	96	98							5 blade = epi sample
2011-06-15	11:24:00	1	7	4	39.7757	74.1539	10	0	5	0	No	Yes	Y no seagrass	y	237	226	205	183	154			y				not core-able
2011-06-15	11:33:00	1	7	5	39.7757	74.1526	35	0	40	0	No	Yes	Yes	y	162	139	337	236	171			y				about 10% overlap, brown snot macro, mussels in sample
2011-06-15	11:42:00	1	7	6	39.7757	74.1511	0	0	5	0	No	Yes	Y no seagrass	Y no seagrass
2011-06-15	11:50:00	1	7	7	39.7757	74.1498	0	0	0	0	No	Yes	Y no seagrass	Y no seagrass
2011-06-15	11:58:00	1	7	8	39.7757	74.1483	0	0	5	0	No	Yes	Y no seagrass	Y no seagrass												shell hash
2011-06-15	12:06:00	1	7	9	39.7756	74.1439	0	0	0	0	No	Yes	Y no seagrass	Y no seagrass												high current
2011-06-15	12:13:00	1	7	10	39.7756	74.1456	0	0	0	0	No	Yes	Y no seagrass	Y no seagrass
2011-06-15	16:40:00	1	8	1	39.7825	74.1536	0	0	0	0	No	Yes	Y no seagrass	Y no seagrass												final pH 7 check @ 16:44 : 7.02
2011-06-15	16:33:00	1	8	2	39.7825	74.1568	0	0	0	0	No	Yes	Y no seagrass	Y no seagrass
2011-06-15	16:27:00	1	8	3	39.7825	74.1539	0	0	0	0	No	Yes	Y no seagrass	Y no seagrass
2011-06-15	16:18:00	1	8	4	39.7825	74.1511	0	0	0	0	No	Yes	Y no seagrass	Y no seagrass												pH check @ 16:12 : 7.01
2011-06-15	16:07:00	1	8	5	39.7824	74.1482	5	0	5	0	No	Yes	Y no seagrass	y	196	102	57	182	186			y				not core-able, duplicate site, no overlap
2011-06-15	13:27:00	1	8	6	39.7824	74.1453	50	0	50	0	No	Yes	Yes	y	631	777	800	399	321			y				pH check @ 13:20 EST : 6.98, no overlap of sav/macro
2011-06-15	13:11:00	1	8	7	39.7824	74.1426	90	0	0	0	No	Yes	Yes	y	726	728	691	646	652			y
2011-06-15	12:59:00	1	8	8	39.7824	74.1397	80	0	15	0	No	Yes	Yes	y	359	356	344	449	472			y			95,82	macro = total overlap
2011-06-15	12:38:00	1	8	9	39.7823	74.1369	50	0	90	0	Yes	Yes	Yes	y	549	708	485	679	534			y			69	40% overlap, duplicate site, duplicate lengths : 547, 650, 478, 687, 541
2011-06-15	12:28:00	1	8	10	39.7823	74.134	5	0	5	0	No	Yes	Y no seagrass	y	224	173	69	66	70			y				not core-able
2011-06-15	15:42:00	1	9	1	39.7901	74.156	5	0	0	0	No	Yes	Y no seagrass	y	281	258	153	102				y				not core-eable, not enough for 5 count
2011-06-15	15:33:00	1	9	2	39.7901	74.1536	100	0	0	0	No	Yes	Yes	y	694	628	611	524	445			y
2011-06-15	15:25:00	1	9	3	39.79	74.1512	100	0	0	0	No	Yes	Yes	y	641	969	628	651	765			y
2011-06-15	15:03:00	1	9	4	39.79	74.1499	100	0	0	0	No	Yes	Yes	y	910	406	490	687	855			y
2011-06-15	14:54:00	1	9	5	39.79	74.1465	100	0	0	0	No	Yes	Yes	y	421	429	652	376	820			y
2011-06-15	14:44:00	1	9	6	39.79	74.1441	10	0	0	0	No	Yes	Y no seagrass	y	413	378	250	260	262			y				not core-able, but right on edge of a 0%/100% boundary, duplicate lengths: 430, 376, 254, 264, 252
2011-06-15	14:34:00	1	9	7	39.7899	74.1418	0	0	0	0	No	Yes	Y no seagrass	Y no seagrass												duplicate station
2011-06-15	14:23:00	1	9	8	39.7899	74.1394	100	0	0	0	No	Yes	Yes	y	864	682	1006	660	905			y
2011-06-15	14:13:00	1	9	9	39.7899	74.137	40	0	0	0	No	Yes	Yes	y	504	502	354	248	481			y
2011-06-15	14:07:00	1	9	10	39.7899	74.1347	0	0	0	0	No	Yes	Y no seagrass	Y no seagrass
2011-06-27	07:58:00	1	10	1	39.893	74.1118	0	0	0	0	No	Yes	Y no seagrass	Y no seagrass
2011-06-27	08:05:00	1	10	2	39.893	74.1094	10	0	5	0	No	Yes	Y no seagrass	y	149	126	98	210	223			y				not core-able, assorted macro
2011-06-27	08:15:00	1	10	3	39.893	74.107	0	0	0	0	No	Yes	Y no seagrass	Y no seagrass
2011-06-27	08:23:00	1	10	4	39.893	74.1046	5	0	10	0	No	Yes	Y no seagrass	y	128	81	93	99	94			y				patchy area, same areas of about 60% in immediate area, 5% overlap macro over sav
2011-06-27	08:33:00	1	10	5	39.893	74.1023	5	10	60	0	No	Yes	Y no seagrass	Yes	109	160	165	135	171			y				total overlap of macro over zostera
2011-06-27	08:45:00	1	10	6	39.8929	74.0999	40	5	60	0	No	Yes	Yes	y	178	193	165	147	176			y				35% macro overlap over well mixed zostera and ruppia
2011-06-27	09:04:00	1	10	7	39.8929	74.0975	0	0	0	0	No	Yes	Y no seagrass	Y no seagrass
2011-06-27	09:11:00	1	10	8	39.8929	74.0951	60	5	30	0	No	Yes	Yes	y	165	193	185	132	186
2011-06-27	10:21:00	1	10	9	39.8929	74.0927	0	0	0	0	No	Yes	Y no seagrass	Y no seagrass
2011-06-27	09:27:00	1	10	10	39.8929	74.0903	25	5	10	0	No	Yes	Yes	y	273	229	125	138	150							no overlap, pH check @ 9:35 : 7.03
2011-06-27	09:45:00	1	11	1	39.9021	74.1043	45	5	80	5	Yes	No	Yes	y	164	147	225	145	193			y				40% macro overlap, 5% other=finger sponge, epi=filamentous algae
2011-06-27	09:53:00	1	11	2	39.9021	74.1022	10	10	10	0	No	Yes	Yes	y	115	182	75	44	208
2011-06-27	10:01:00	1	11	3	39.902	74.1001	35	35	10	0	No	Yes	Yes	y	141	174	152	223	224			y				macro = full overlap, duplicate station, duplicate lengths: 137, 169, 146, 220, 219
2011-06-27	10:12:00	1	11	4	39.902	74.098	25	10	30	0	No	Yes	Yes	y	220	168	177	165	95			y				20% overlap
2011-06-27	10:21:00	1	11	5	39.902	74.0959	50	35	10	0	No	Yes	Yes	y	216	219	123	257	113			y				10% macro = all overlap
2011-06-27	10:28:00	1	11	6	39.902	74.0938	65	20	5	10	No	Yes	Yes	y	252	286	225	149	199			y				5% macro= overlapping, duplicate station, duplicate lengths: 240, 275, 214, 141, 195
2011-06-27	10:41:00	1	11	7	39.902	74.0917	25	20	5	0	No	Yes	Yes	y	244	238	233	156	140			y
2011-06-27	10:50:00	1	11	8	39.9019	74.0896	15	40	10	0	No	Yes	Yes	y	196	198	199	120	118			y				no overlap
2011-06-27	11:00:00	1	11	9	39.9019	74.0875	0	15	5	0	No	Yes	Yes	Y no seagrass								y
2011-06-27	11:09:00	1	11	10	39.9019	74.0854	0	0	0	0	No	Yes	Y no seagrass	Y no seagrass												duplicate station
2011-06-27	12:31:00	1	12	1	39.9084	74.1074	0	0	0	0	No	Yes	Y no seagrass	Y no seagrass												final pH check @ 12:34 : 7.06/-23.2
2011-06-27	12:24:00	1	12	2	39.9084	74.1056	0	0	0	0	No	Yes	Y no seagrass	Y no seagrass												0% here, patchy area w/ about 10% zostera coverage nearby
2011-06-27	12:18:00	1	12	3	39.9084	74.1039	15	5	30	0	No	Yes	Yes	y	251	257	254	87	145			y				total overlap of macro/sav
2011-06-27	12:13:00	1	12	4	39.9083	74.1022	0	0	0	0	No	Yes	Y no seagrass	Y no seagrass
2011-06-27	12:07:00	1	12	5	39.9083	74.1004	0	0	0	0	No	Yes	Y no seagrass	Y no seagrass
2011-06-27	11:59:00	1	12	6	39.9083	74.0987	0	0	0	0	No	Yes	Y no seagrass	Y no seagrass
2011-06-27	11:50:00	1	12	7	39.9083	74.0969	30	10	10	0	No	Yes	Yes	y	239	240	251	218	216			y				5% overlap
2011-06-27	12:43:00	1	12	8	39.9083	74.0952	80	5	30	0	No	Yes	Yes	y	244	212	136	219	267			y				complete overlap
2011-06-27	11:34:00	1	12	9	39.9083	74.0934	10	10	90	0	No	Yes	Yes	y	120	197	154	156	169			y				80% overlap
2011-06-27	11:27:00	1	12	10	39.9083	74.0917	40	5	10	5	No	Yes	Yes	y	304	272	220	221	131			y				5% overlap of macro to sav, other = 5% finger sponge
2011-06-21	07:47:00	1	13	1	39.9616	74.1011	0	0	30	0	No	Yes	Y no seagrass	Y no seagrass												rolling brown snot macro, red tubeweed on bottom
2011-06-21	07:56:00	1	13	2	39.9616	74.0994	0	20	40	0	No	Yes	Yes	Y no seagrass								y				0% overlap
2011-06-21	08:06:00	1	13	3	39.9616	74.0977	0	40	5	0	No	Yes	Yes	Y no seagrass								y				0% overlap
2011-06-21	08:15:00	1	13	4	39.9615	74.096	0	60	0	5	No	Yes	Yes	Y no seagrass								y				other = finger sponge
2011-06-21	08:26:00	1	13	5	39.9615	74.0943	0	25	0	0	No	Yes	Yes	Y no seagrass								y
2011-06-21	08:35:00	1	13	6	39.9615	74.0926	0	30	0	0	No	Yes	Yes	Y no seagrass								y
2011-06-21	08:44:00	1	13	7	39.9615	74.0909	0	80	0	0	No	Yes	Yes	Y no seagrass								y
2011-06-21	08:53:00	1	13	8	39.9615	74.0892	0	60	10	0	No	Yes	Yes	Y no seagrass								y				no overlap
2011-06-21	09:01:00	1	13	9	39.9615	74.0875	0	50	0	0	No	Yes	Yes	y								y
2011-06-21	09:08:00	1	13	10	39.9614	74.0857	0	0	0	0	No	Yes	Y no seagrass	Y no seagrass												duplicate site, photo did not take
2011-06-21	10:41:00	1	14	1	39.9761	74.085	0	20	20	0	No	Yes	Yes	Y no seagrass								y				no overlap, snotty spiphyte
2011-06-21	10:36:00	1	14	2	39.9761	74.084	0	15	35	0	No	Yes	Yes	Y no seagrass
2011-06-21	10:28:00	1	14	3	39.9761	74.0831	0	75	0	0	No	Yes	Yes	Y no seagrass								y
2011-06-21	10:18:00	1	14	4	39.9761	74.0822	0	60	5	0	No	Yes	Yes	Y no seagrass								y
2011-06-21	10:10:00	1	14	5	39.9761	74.0813	0	30	5	0	No	Yes	Yes	y								y				pH check @ 9:59 : 7.01, lots of floating alga. "tan, puffy"
2011-06-21	09:54:00	1	14	6	39.9761	74.0803	0	0	0	0	No	Yes	Y no seagrass	Y no seagrass
2011-06-21	09:48:00	1	14	7	39.976	74.0794	0	0	0	0	No	Yes	Y no seagrass	Y no seagrass
2011-06-21	09:42:00	1	14	8	39.976	74.0785	0	10	0	0	No	Yes	Yes	Y no seagrass								y				snotty epiphytes, lots of suspended algae
2011-06-21	09:35:00	1	14	9	39.976	74.0776	0	0	5	0	No	Yes	Y no seagrass	Y no seagrass												5% = macro "rolling through"
2011-06-21	09:29:00	1	14	10	39.976	74.0766	0	10	10	0	No	Yes	Yes	Y no seagrass								y				no overlap, jellyfish city
2011-06-21	10:56:00	1	15	1	39.9898	74.0901	0	0	0	0	No	Yes	Y no seagrass	Y no seagrass
2011-06-21	11:04:00	1	15	2	39.9897	74.0887	0	60	40	0	No	Yes	Yes	Y no seagrass								y				puffy macro w/ 100% overlap (sitting on top of Ruppia)
2011-06-21	11:11:00	1	15	3	39.9897	74.0871	0	60	15	5	No	Yes	Yes	Y no seagrass												macro : 15 total w/ 10 overlap, other = finger sponge
2011-06-21	11:19:00	1	15	4	39.9897	74.0854	0	50	70	0	No	Yes	Yes	Y no seagrass								y				macro = total coverage of ruppia
2011-06-21	11:29:00	1	15	5	39.9897	74.0838	0	40	0	0	No	Yes	Yes	Y no seagrass								y				free floating macro
2011-06-21	11:40:00	1	15	6	39.9897	74.0822	5	35	10	0	No	Yes	Yes	y	108	214	200	183	82			y				10% macro = complete overlap
2011-06-21	11:51:00	1	15	7	39.9897	74.0806	0	60	5	0	No	Yes	Yes	Y no seagrass								y				duplicate station, 5% overlap, found very sparse
2011-06-21	12:02:00	1	15	8	39.9897	74.079	0	60	5	0	No	Yes	Yes	Y no seagrass								y
2011-06-21	12:11:00	1	15	9	39.9896	74.0774	0	40	0	0	No	Yes	Yes	Y no seagrass
2011-06-21	12:20:00	1	15	10	39.9896	74.0757	0	0	90	0	Yes	Yes	Y no seagrass	Y no seagrass												quad landed on edge of big patch; ruppia bed to N, final pH check @ 7.02/-24.6mV
2011-08-02	12:45:00	2	1	1	39.5705	74.2538	0	0	0	0	No	Yes	Y no seagrass	Y no seagrass
2011-08-02	12:38:00	2	1	2	39.5705	74.253	0	0	0	0	No	Yes	Y no seagrass	Y no seagrass												Dupe station but no SAV
2011-08-02	12:31:00	2	1	3	39.5705	74.2522	0	0	0	0	No	Yes	Y no seagrass	Y no seagrass
2011-08-02	05:31:00	2	1	4	39.5705	74.2514	90	0	0	0	No	Yes	Yes	Yes	537	529	491	288	450			Y
2011-08-02	12:18:00	2	1	5	39.5705	74.2506	0	0	0	0	No	Yes	Y no seagrass	Y no seagrass												hard current. Quadrat just within 5 m of ? Hard to get YSI to bottom
2011-08-02	12:09:00	2	1	6	39.5708	74.2499	0	0	0	0	No	Yes	Y no seagrass	Y no seagrass
2011-08-02	11:55:00	2	1	7	39.571	74.2489	100	0	0	0	No	Yes	Yes	Yes	408	334	447	536	440			Y			91	pH check @ 12:05: 6.99, shell hash bottom
2011-08-02	11:46:00	2	1	8	39.5705	74.2482	20	0	0	0	No	Yes	Yes	Yes	317	490	608	522	287			Y
2011-08-02	11:39:00	2	1	9	39.5705	74.2473	0	0	0	0	No	Yes	Y no seagrass	Y no seagrass
2011-08-02	12:27:00	2	1	10	39.5705	74.2465	75	0	25	0	No	Yes	Yes	Yes	530	471	597	509	504
2011-08-02	11:01:00	2	2	1	39.5769	74.2596	0	0	0	0	No	Yes	Y no seagrass	Y no seagrass
2011-08-02	10:51:00	2	2	2	39.5769	74.257	0	0	0	0	No	Yes	Y no seagrass	Y no seagrass
2011-08-02	10:42:00	2	2	3	39.5768	74.2545	80	0	0	0	No	Yes	Yes	Yes	265	148	169	153	157			Y
2011-08-02	11:31:00	2	2	4	39.5768	74.252	0	0	10	0	No	Yes	Yes	Yes								Y				no overlap, all leaf SAV in area=dead, might be some roots in core
2011-08-02	10:19:00	2	2	5	39.5768	74.2495	100	0	10	0	No	Yes	Yes	Yes	533	441	502	518	312			Y				macro:SAV=total overlap
2011-08-02	10:12:00	2	2	6	39.5768	74.247	0	0	0	0	No	Yes	Y no seagrass	Y no seagrass
2011-08-02	10:04:00	2	2	7	39.5768	74.2445	0	0	0	0	No	Yes	Y no seagrass	Y no seagrass												may be a few blades in pic b/c draped on line/quad
2011-08-02	09:54:00	2	2	8	39.5767	74.242	75	0	0	0	No	Yes	Yes	Yes	397	400	231	161	252			Y				7.00 pHcheck @9:52
2011-08-02	09:44:00	2	2	9	39.5767	74.2395	0	0	0	0	No	Yes	Y no seagrass	Y no seagrass
2011-08-02	09:35:00	2	2	10	39.5767	74.237	0	0	0	0	No	Yes	Y no seagrass	Y no seagrass
2011-08-02	07:54:00	2	3	1	39.5878	74.2554	0	0	0	0	No	Yes	Y no seagrass	Y no seagrass												lots of current - did best to set dlog
2011-08-02	08:04:00	2	3	2	39.5878	74.2531	0	0	0	0	No	Yes	Y no seagrass	Y no seagrass												0 in quad, patching macro and zostera in immediate area
2011-08-02	08:12:00	2	3	3	39.5877	74.2508	0	0	0	10	No	Yes	Y no seagrass	Y no seagrass												other: algae, red tube weed
2011-08-02	08:20:00	2	3	4	39.5877	74.2484	10	0	5	0	No	Yes	Y no seagrass	Yes	334	319	160	408	136			Y				not coreable
2011-08-02	08:28:00	2	3	5	39.5877	74.2461	0	0	0	0	No	Yes	Y no seagrass	Y no seagrass
2011-08-02	08:37:00	2	3	6	39.5877	74.2438	0	5	0	0	No	Yes	Y no seagrass	Y no seagrass
2011-08-02	08:45:00	2	3	7	39.5877	74.2414	80	0	0	0	No	Yes	Yes	Yes	392	361	377	291	314			Y
2011-08-02	08:56:00	2	3	8	39.5877	74.2391	5	0	5	0	No	Yes	Y no seagrass	Yes	298	206	247	275	110			Y				not coreable
2011-08-02	09:06:00	2	3	9	39.5877	74.2368	40	0	0	0	No	Yes	Yes	Yes	352	330	331	308	353			Y
2011-08-02	09:17:00	2	3	10	39.5876	74.2344	0	0	0	0	No	Yes	Y no seagrass	Y no seagrass
2011-08-09	07:55:00	2	4	1	39.5936	74.2442	0	0	0	0	No	Yes	Y no seagrass	No Zostera
2011-08-09	08:04:00	2	4	2	39.5936	74.2429	0	0	0	0	No	Yes	Y no seagrass	No Zostera
2011-08-09	08:10:00	2	4	3	39.5936	74.2415	0	0	0	0	No	Yes	Y no seagrass	No Zostera
2011-08-09	08:18:00	2	4	4	39.5935	74.2401	5	0	0	0	No	Yes	Yes	Yes	147	179	148	117	131			Yes
2011-08-09	08:29:00	2	4	5	39.4935	74.2387	5	0	0	0	No	Yes	Y no seagrass	Yes	246	231	324	388	164			Yes				not coreable
2011-08-09	08:35:00	2	4	6	39.5935	74.2374	5	0	0	0	No	Yes	Y no seagrass	Yes	134	180	146					Yes				not coreable
2011-08-09	08:44:00	2	4	7	39.5935	74.236	20	0	0	0	No	Yes	Y no seagrass	Yes	321	298	263	203	114			Yes				not coreable
2011-08-09	08:53:00	2	4	8	39.5936	74.2346	95	0	0	0	No	Yes	Yes	Yes	245	206	317	306	207			Yes
2011-08-09	09:02:00	2	4	9	39.5935	74.2332	5	0	0	0	No	Yes	Y no seagrass	Yes	313	108	312	331	277			Yes				not coreable
2011-08-09	09:07:00	2	4	10	39.5935	74.2318	5	0	0	0	No	Yes	Yes	Yes	252	284	176	408	156			Yes				only sample in quadrat, so no duplicate sample avaiable 248,286,178,400,153
2011-08-09	10:54:00	2	5	1	39.6069	74.2472	95	0	0	0	No	Yes	Yes	Yes	258	463	263	460	271			Yes
2011-08-09	10:45:00	2	5	2	39.6069	74.2438	5	0	0	0	No	Yes	Y no seagrass	Yes	251	223	314	136	166			Yes				Dup Station Not coreable, 249,222,314,142,166
2011-08-09	10:35:00	2	5	3	39.6069	74.2405	35	0	0	0	No	Yes	Yes	Yes	303	268	291	387	352			Yes
2011-08-09	10:27:00	2	5	4	39.6069	74.2372	0	0	0	0	No	Yes	Y no seagrass	No Zostera												bare patch in ~60% coverage in surrounding area
2011-08-09	10:17:00	2	5	5	39.6069	74.2339	75	0	0	0	No	Yes	Yes	Yes	393	313	316	250	203			Yes
2011-08-09	10:10:00	2	5	6	39.6068	74.2305	10	0	0	0	No	Yes	Y no seagrass	Yes	97	129	155	116	167			Yes				pH check @ 11:00 7.02/-22.9 mV Heavy Epiphytes not coreable
2011-08-09	09:55:00	2	5	7	39.6068	74.2272	95	0	0	0	No	Yes	Yes	Yes	401	192	347	397	123			Yes				396185347396123
2011-08-09	09:44:00	2	5	8	39.6068	74.2239	15	0	0	0	No	Yes	Yes	Yes	288	226	99	252	147			Yes
2011-08-09	09:37:00	2	5	9	39.6067	74.2205	25	0	0	0	No	Yes	Y no seagrass	Yes	313	292	392	379	177			Yes				Not coreable, very patchy area, No Dupcore, 317,295,392,381,176
2011-08-09	09:27:00	2	5	10	39.6067	74.2172	5	0	0	0	No	Yes	Y no seagrass	Yes	179	175	224	163	175			Yes				not coreable
2011-08-09	11:08:00	2	6	1	39.6145	74.2326	0	0	0	0	No	Yes	Y no seagrass	No Zostera
2011-08-09	11:15:00	2	6	2	39.6144	74.2307	5	0	0	5	No	Yes	Y no seagrass	Yes	162	101	147	151	126			Yes				Other= Tubworm Not Coreable
2011-08-09	11:22:00	2	6	3	39.6145	74.2289	50	0	0	0	No	Yes	Y no seagrass	Yes	301	243	239	369	292			Yes				Not Coreable
2011-08-12	11:53:00	2	6	4	39.6144	74.2271	65	0	0	0	No	Yes	Yes	Yes	377	374	338	307	312			Yes
2011-08-12	11:46:00	2	6	5	39.6144	74.2253	70	0	0	0	No	Yes	Yes	Yes	319	288	276	278	148			Yes
2011-08-12	11:36:00	2	6	6	39.6144	74.2235	65	0	0	0	No	Yes	Yes	Yes	221	216	184	137	191			Yes
2011-08-12	11:29:00	2	6	7	39.6144	74.2217	55	0	5	0	No	Yes	Yes	Yes	208	175	183	194	95			Yes				no overlap
2011-08-12	11:21:00	2	6	8	39.6144	74.2199	75	0	10	0	No	Yes	Yes	Yes	252	277	235	209	320			Yes				no overlap zostera/macro
2011-08-12	11:13:00	2	6	9	39.6144	74.2181	95	0	0	0	No	Yes	Yes	Yes	278	234	159	188	217			Yes
2011-08-12	11:05:00	2	6	10	39.6144	74.2163	0	0	0	0	No	Yes	Y no seagrass	No Zostera
2011-08-12	10:17:00	2	7	1	39.7757	74.1581	100	0	0	0	No	Yes	Yes	Yes	355	364	342	316	247			Yes
2011-08-12	10:09:00	2	7	2	39.7757	74.1568	5	0	0	0	No	Yes	Y no seagrass	Yes	182	218	110	171	163			Yes				pH check@ 10:05 6.98 not coreable
2011-08-08	13:01:00	2	7	3	39.7757	74.1553	10	0	0	0	No	Yes	Y no seagrass	Yes	330	297	155	236	129			y				not coreable, other:skeleton shrimp, final pH check 1306:7:01 -23.7
2011-08-08	12:55:00	2	7	4	39.7757	74.1539	10	0	0	0	No	Yes	Y no seagrass	yes	228	226	255	186	88			Y				not coreable
2011-08-08	12:39:00	2	7	5	39.7757	74.1526	60	0	0	0	No	Yes	yes	yes	309	257	319	301	145			Yes				shell hash
2011-08-08	12:32:00	2	7	6	39.7757	74.1512	0	0	0	0	No	Yes	Y no seagrass	yes								y				not coreable - dead. Dnpc but no viable sample
2011-08-08	12:25:00	2	7	7	39.7757	74.1498	5	0	0	0	No	Yes	Y no seagrass	yes	118	179	164	111	63			y				very hard to set sind and current-might be just outside 5 m- did our best
2011-08-08	12:14:00	2	7	8	39.7756	74.1484	0	0	0	0	No	Yes	Y no seagrass	Y no seagrass												very hard set high wind and current
2011-08-08	09:16:00	2	7	9	39.7756	74.1469	0	0	0	0	No	Yes	Y no seagrass	Y no seagrass
2011-08-08	09:01:00	2	7	10	39.7756	74.1455	0	0	0	0	No	Yes	Y no seagrass	Y no seagrass
2011-08-08	11:08:00	2	8	1	39.7825	74.1596	0	0	0	0	No	Yes	Y no seagrass	Y no seagrass												hard to set, bad current
2011-08-08	10:58:00	2	8	2	39.7825	74.1567	0	0	0	0	No	Yes	Y no seagrass	Y no seagrass
2011-08-08	10:50:00	2	8	3	39.7825	74.1539	0	0	0	0	No	Yes	Y no seagrass	Y no seagrass
2011-08-08	10:39:00	2	8	4	39.7825	74.1511	0	0	0	0	No	Yes	Y no seagrass	Y no seagrass
2011-08-08	10:31:00	2	8	5	39.7824	74.1482	5	0	0	0	No	Yes	Y no seagrass	Yes	205	248	137	310	325			Y				not coreable
2011-08-08	10:20:00	2	8	6	39.7824	74.1454	20	0	0	0	No	Yes	Y no seagrass	yes	632	586	293	378	422			Y				pH check @ 10:09:6.98, stingray sighting at this station, not coreable
2011-08-08	10:04:00	2	8	7	39.7824	74.1425	100	0	0	0	No	Yes	Yes	yes	662	708	459	498	515			Y
2011-08-08	09:53:00	2	8	8	39.7824	74.1397	100	0	0	0	No	Yes	yes	yes	442	337	480	571	579	in area		Y				super heavy epiphyte, big ulva patches in area, but none in quadrat
2011-08-08	09:38:00	2	8	9	39.7824	74.1369	25	0	45	0	No	Yes	yes	yes	218	167	469	423	404			Y				~100 overlap (macro all over sea grass)
2011-08-08	09:29:00	2	8	10	39.7824	74.134	5	0	5	0	No	Yes	Y no seagrass	yes	100	119	221	191	177			Y				not coreable
2011-08-12	08:40:00	2	9	1	39.7901	74.156	0	0	5	0	No	Yes	Y no seagrass	No Zostera
2011-08-12	08:48:00	2	9	2	39.79	74.1536	100	0	0	0	No	Yes	Yes	Yes	389	417	368	176	408			Yes				Wasting Disease possibly?
2011-08-12	09:00:00	2	9	3	39.7901	74.1513	95	0	5	0	No	Yes	Yes	Yes	744	653	569	281	259			Yes				Macro mixed in Not overlapped
2011-08-12	09:11:00	2	9	4	39.79	74.1489	100	0	0	0	No	Yes	Yes	Yes	556	578	380	326	331			Yes
2011-08-12	09:21:00	2	9	5	39.79	74.1465	100	0	0	0	No	Yes	Yes	Yes	664	514	530	341	307			Yes
2011-08-12	09:32:00	2	9	6	39.79	74.1441	15	0	0	0	No	Yes	Y no seagrass	Yes	197	110	399	367	322			Yes				not coreable but right on edge off 100% coverage area(15% in quadrat part of that)
2011-08-08	11:55:00	2	9	7	39.7899	74.1418	0	0	0	0	No	Yes	Y no seagrass	Y no seagrass
2011-08-08	11:40:00	2	9	8	39.7899	74.1394	100	0	0	0	No	Yes	Yes	Yes	810	635	558	399	344			Y				heavy epiphyte
2011-08-08	11:30:00	2	9	9	39.7899	74.1371	35	0	20	0	No	Yes	yes	yes	546	553	547	231	260			Y				total overlap
2011-08-08	11:21:00	2	9	10	39.7899	74.1347	5	0	0	0	No	Yes	Y no seagrass	yes	159	48	157	144	44			Y				not coreable
2011-08-23	08:12:00	2	10	1	39.893	74.1118	0	0	0	0	No	Yes	Y no seagrass	No Zostera
2011-08-23	08:25:00	2	10	2	39.893	74.1094	0	0	0	0	No	Yes	Y no seagrass	No Zostera
2011-08-23	08:32:00	2	10	3	39.893	74.107	0	0	0	0	No	Yes	Y no seagrass	No Zostera
2011-08-23	08:40:00	2	10	4	39.893	74.1046	0	0	0	0	No	Yes	Y no seagrass	No Zostera
2011-08-23	08:47:00	2	10	5	39.893	74.1022	0	40	0	0	No	Yes	Yes	No Zostera
2011-08-23	08:56:00	2	10	6	39.8929	74.0999	0	70	0	0	No	Yes	Yes	No Zostera
2011-08-23	09:03:00	2	10	7	39.8929	74.0975	0	0	0	0	No	Yes	Y no seagrass	No Zostera
2011-08-23	09:11:00	2	10	8	39.8929	74.0951	30	30	0	0	No	Yes	Yes	Yes	151	198	102	100	177			Yes
2011-08-23	09:22:00	2	10	9	39.8929	74.0927	0	0	0	0	No	Yes	Y no seagrass	No Zostera
2011-08-23	09:30:00	2	10	10	39.8929	74.0903	0	0	0	0	No	Yes	Y no seagrass	No Zostera												Surrounding Area ~60% cover pH check 09:37 7.01/-21.7mV
2011-08-23	11:11:00	2	11	1	39.9021	74.1043	0	40	0	0	No	Yes	Yes	No Zostera								Yes				pH check @ 11:21 7.00/-21.1
2011-08-23	11:02:00	2	11	2	39.902	74.1022	0	0	0	0	No	Yes	Y no seagrass	No Zostera												patchy area, surrounding area ~60% Ruppia dupe station but 0
2011-08-23	10:51:00	2	11	3	39.902	74.1001	5	65	0	0	No	Yes	Yes	Yes	57							Yes				could not find additional Zostera for epiphyte sample but the one plant in sample very clean
2011-08-23	10:42:00	2	11	4	39.902	74.098	0	90	0	0	No	Yes	Yes	No Zostera								Yes
2011-08-23	10:33:00	2	11	5	39.902	74.0959	0	90	0	0	No	Yes	Yes	No Zostera								Yes
2011-08-23	10:26:00	2	11	6	39.902	74.0938	0	40	20	0	No	Yes	Yes	No Zostera												No Overlap marco Ruppia
2011-08-23	10:18:00	2	11	7	39.9019	74.0917	0	80	0	0	No	Yes	Yes	No Zostera								Yes
2011-08-23	10:07:00	2	11	8	39.9019	74.0896	0	70	0	0	No	Yes	Yes	No Zostera												Duplicate Core no zostera to measure
2011-08-23	09:59:00	2	11	9	39.9019	74.0875	0	80	0	0	No	Yes	Yes	No Zostera								Yes
2011-08-23	09:49:00	2	11	10	39.9019	74.0854	0	0	0	0	No	Yes	Y no seagrass	No Zostera
2011-08-23	11:30:00	2	12	1	39.9084	74.1074	0	0	0	0	No	Yes	Y no seagrass	No Zostera
2011-08-23	11:38:00	2	12	2	39.9084	74.1057	0	0	0	0	No	Yes	Y no seagrass	No Zostera
2011-08-23	11:43:00	2	12	3	39.9084	74.1039	0	0	0	0	No	Yes	Y no seagrass	No Zostera
2011-08-23	11:52:00	2	12	4	39.9084	74.1021	0	0	0	0	No	Yes	Y no seagrass	No Zostera
2011-08-23	11:57:00	2	12	5	39.9083	74.1004	0	0	0	0	No	Yes	Y no seagrass	No Zostera
2011-08-23	12:01:00	2	12	6	39.9083	74.0986	0	0	0	0	No	Yes	Y no seagrass	No Zostera
2011-08-23	12:10:00	2	12	7	39.9083	74.0969	0	65	0	0	No	Yes	Yes	No Zostera								Yes
2011-08-23	12:18:00	2	12	8	39.9083	74.0951	0	55	0	0	No	Yes	Yes	No Zostera								Yes				Duplicate site, No Zostera 2x cores taken
2011-08-23	12:24:00	2	12	9	39.9083	74.0934	0	40	0	0	No	Yes	Yes	No Zostera
2011-08-23	12:35:00	2	12	10	39.9083	74.0916	0	70	0	0	No	Yes	Yes	No Zostera								Yes				Final pH check @12:46 7.01/-21.7
2011-08-31	08:07:00	2	13	1	39.9616	74.1011	0	0	0	0	No	Yes	Y no seagrass	No Zostera												pH check @ 8:08 6.98/-19.0 phyto/BT sample taken
2011-08-31	08:27:00	2	13	2	39.9616	74.0994	0	15	0	0	No	Yes	Yes	No Zostera
2011-08-31	08:36:00	2	13	3	39.9615	74.0977	0	10	0	0	No	Yes	Y no seagrass	No Zostera								Yes				not coreable Finger sponge epi
2011-08-31	08:43:00	2	13	4	39.9615	74.096	0	40	0	0	No	Yes	Yes	No Zostera								Yes				brown slime and Filaments epi
2011-08-31	08:53:00	2	13	5	39.9615	74.0943	0	5	0	0	No	Yes	Y no seagrass	No Zostera												not coreable
2011-08-31	08:59:00	2	13	6	39.9615	74.0926	0	30	0	0	No	Yes	Yes	No Zostera
2011-08-31	09:08:00	2	13	7	39.9615	74.0909	0	15	0	0	No	Yes	Y no seagrass	No Zostera												not coreable
2011-08-31	09:16:00	2	13	8	39.9615	74.0891	0	60	0	0	No	Yes	Yes	No Zostera								Yes				brown filamentous
2011-08-31	09:24:00	2	13	9	39.9615	74.0875	0	5	0	0	No	Yes	Y no seagrass	No Zostera												not coreable
2011-08-31	09:31:00	2	13	10	39.9615	74.0858	0	0	0	0	No	Yes	Y no seagrass	No Zostera
2011-08-31	10:49:00	2	14	1	39.9761	74.085	0	40	0	0	No	Yes	Yes	No Zostera
2011-08-31	10:44:00	2	14	2	39.9761	74.0841	0	0	0	0	No	Yes	Y no seagrass	No Zostera
2011-08-31	10:34:00	2	14	3	39.9761	74.0831	0	20	0	0	No	Yes	Yes	No Zostera								Yes
2011-08-31	10:28:00	2	14	4	39.9761	74.0822	0	15	0	0	No	Yes	Y no seagrass	No Zostera												not coreable
2011-08-31	10:20:00	2	14	5	39.976	74.0813	0	10	0	0	No	Yes	Y no seagrass	No Zostera
2011-08-31	10:15:00	2	14	6	39.9761	74.0803	0	0	0	0	No	Yes	Y no seagrass	No Zostera
2011-08-31	10:09:00	2	14	7	39.976	74.0794	0	0	0	0	No	Yes	Y no seagrass	No Zostera
2011-08-31	10:02:00	2	14	8	39.976	74.0785	0	0	0	0	No	Yes	Y no seagrass	No Zostera
2011-08-31	09:58:00	2	14	9	39.976	74.0776	0	0	0	0	No	Yes	Y no seagrass	No Zostera
2011-08-31	09:52:00	2	14	10	39.976	74.0767	0	5	0	0	No	Yes	Y no seagrass	No Zostera												pH check @ 9:46 6.98 not coreable
2011-08-31	11:02:00	2	15	1	39.9898	74.0902	0	0	0	0	No	Yes	Y no seagrass	No Zostera												pH check @ 11:02 6.98
2011-08-31	11:11:00	2	15	2	39.9897	74.0887	0	50	0	0	No	Yes	Yes	No Zostera
2011-08-31	11:25:00	2	15	3	39.9897	74.087	0	30	0	0	No	Yes	Yes	No Zostera												Duplicate station 2 cores taken
2011-08-31	11:36:00	2	15	4	39.9897	74.0854	0	50	0	0	No	Yes	Y no seagrass	No Zostera												not coreable
2011-08-31	11:43:00	2	15	5	39.9897	74.0838	0	10	0	0	No	Yes	Y no seagrass	No Zostera												not coreable
2011-08-31	11:51:00	2	15	6	39.9897	74.0822	0	20	0	0	No	Yes	Y no seagrass	No Zostera												not coreable
2011-08-31	11:57:00	2	15	7	39.9897	74.0806	0	5	0	0	No	Yes	Y no seagrass	No Zostera												not coreable
2011-08-31	12:05:00	2	15	8	39.9896	74.079	0	15	0	0	No	Yes	Y no seagrass	No Zostera												not coreable
2011-08-31	12:11:00	2	15	9	39.9896	74.0774	0	15	0	0	No	Yes	Y no seagrass	No Zostera												not coreable
2011-08-31	12:20:00	2	15	10	39.9896	74.0757	0	0	0	0	No	Yes	Y no seagrass	No Zostera												Final pH check @ 12:28 7.01/-24.3mV
2011-10-06	09:50:00	3	1	1	39.5705	74.2538	0	0	0	0	No	Yes	Y no seagrass	No												Vis bad= photos bad
2011-10-06	10:03:00	3	1	2	39.5705	74.253	0	0	0	0	No	Yes	Y no seagrass	No
2011-10-06	10:10:00	3	1	3	39.5706	74.2522	0	0	0	0	No	Yes	Y no seagrass	No												bare patch - area immed around quarat ~40% and patchy
2011-10-06	10:23:00	3	1	4	39.5705	74.2514	100	0	0	0	No	Yes	Yes	Yes	496	484	384	142	754
2011-10-06	10:45:00	3	1	5	39.5705	74.2506	0	0	0	0	No	Yes	Y no seagrass	No
2011-10-06	10:53:00	3	1	6	39.5708	74.2499	0	0	0	0	No	Yes	Y no seagrass	No												very high current, very difficult to set/hold quadrat(pulled in current)
2011-10-06	10:59:00	3	1	7	39.571	74.2489	100	0	0	0	No	Yes	Yes	Yes	560	426	640	668	290			y				Clams: 90,92,85,74 - slack tide and bottom stirred up = photos not so good.
2011-10-06	11:19:00	3	1	8	39.3571	74.2481	100	0	0	0	No	Yes	Yes	Yes	388	543	247	108	172			y
2011-10-06	11:32:00	3	1	9	39.5705	74.2473	5	0	0	0	No	Yes	Y no seagrass	Yes	558	522	451	460	514			y				dup 566,519,466,470,521 - duplicate station not coreable
2011-10-06	11:43:00	3	1	10	39.5705	74.2465	80	0	0	0	No	Yes	Yes	Yes	316	221	378	466	291			y				dup 321,219,377,470,293
2011-10-06	15:10:00	3	2	1	39.5769	74.2595	0	0	0	0	No	Yes	Y no seagrass	No
2011-10-06	15:15:00	3	2	2	39.5769	74.2571	0	0	0	0	No	Yes	Y no seagrass	No
2011-10-06	15:23:00	3	2	3	39.5768	74.2545	100	0	0	0	No	Yes	Yes	Yes	180	476	435	331	236			y
2011-10-06	15:33:00	3	2	4	39.5768	74.252	0	0	0	0	No	Yes	Y no seagrass	No												dead seagrass, no live
2011-10-06	12:52:00	3	2	5	39.5768	74.2495	100	0	0	0	No	Yes	Yes	Yes	535	396	519	330	347			y
2011-10-06	12:42:00	3	2	6	39.5768	74.247	5	0	0	0	No	Yes	Y no seagrass	Yes	495	182	243	244	242			y				not coreable
2011-10-06	12:29:00	3	2	7	39.5767	74.2445	0	0	0	0	No	Yes	Y no seagrass	No
2011-10-07	10:20:00	3	2	8	39.5767	74.242	5	0	0	0	No	Yes	Y no seagrass	Yes	400	153	381	533	200			y				not coreable
2011-10-06	12:16:00	3	2	9	39.5767	74.2395	0	0	0	0	No	Yes	Y no seagrass	No
2011-10-06	12:09:00	3	2	10	39.5767	74.237	0	0	0	0	No	Yes	Y no seagrass	No												pH check @11:55 7.00
2011-10-07	11:58:00	3	3	1	39.5878	74.2555	0	0	0	0	No	Yes	Y no seagrass	No
2011-10-07	11:50:00	3	3	2	39.5878	74.2531	0	0	0	0	No	Yes	Y no seagrass	No
2011-10-07	11:43:00	3	3	3	39.5877	74.2508	0	0	0	0	No	Yes	Y no seagrass	No
2011-10-07	11:36:00	3	3	4	39.5877	74.2484	0	0	0	0	No	Yes	Y no seagrass	No
2011-10-07	11:28:00	3	3	5	39.5877	74.2461	0	0	0	0	No	Yes	Y no seagrass	No												duplicate- no seagrass
2011-10-07	11:20:00	3	3	6	39.5877	74.2438	5	0	0	0	No	Yes	Y no seagrass	Yes	175	94	154	204	240			y				not coreable
2011-10-07	11:09:00	3	3	7	39.5877	74.2415	10	0	0	0	No	Yes	Yes	Yes	253	248	179	275	332			y
2011-10-07	10:58:00	3	3	8	39.5877	74.2391	5	0	0	0	No	Yes	Y no seagrass	Yes	519	320	315	525	449			y				not coreable
2011-10-07	10:50:00	3	3	9	39.5877	74.2368	5	0	0	0	No	Yes	Y no seagrass	Yes	199	1778	291	324	205			y				not coreable
2011-10-07	10:42:00	3	3	10	39.5876	74.2344	0	0	0	0	No	Yes	Y no seagrass	No
2011-10-10	14:10:00	3	4	1	39.5936	74.2442	0	0	0	0	No	Yes	Y no seagrass	No
2011-10-10	14:03:00	3	4	2	39.5936	74.2429	0	0	0	0	No	Yes	Y no seagrass	No
2011-10-10	13:56:00	3	4	3	39.5936	74.2415	0	0	0	0	No	Yes	Y no seagrass	No
2011-10-10	13:49:00	3	4	4	39.5935	74.2401	5	0	0	0	No	Yes	Y no seagrass	Yes	172	202	35	198								not coreable
2011-10-10	13:43:00	3	4	5	39.5936	74.2387	0	0	0	0	No	Yes	Y no seagrass	No												pH check @13:42; values taken after check - N sample taken from well outside quadrat
2011-10-10	13:35:00	3	4	6	39.5936	74.2373	5	0	0	0	No	Yes	Y no seagrass	Yes	105	153	354	285	176			y				not coreable
2011-10-10	13:23:00	3	4	7	39.5935	74.2359	5	0	5	0	No	Yes	Y no seagrass	Yes	309	457	258	396	127			y				not coreable - macro=gracilaria
2011-10-10	13:10:00	3	4	8	39.5935	74.2346	15	0	0	0	No	Yes	Yes	Yes	264	204	186	376	319			y
2011-10-07	14:36:00	3	4	9	39.5935	74.2332	5	0	0	0	No	Yes	Y no seagrass	Yes	155	320	154	232	212			y				not coreable, final pH check @14:48= 7.04/ 23.7
2011-10-07	14:26:00	3	4	10	39.5935	74.2318	5	0	0	0	No	Yes	Y no seagrass	Yes	115	108	207					y				mark might be a bit off actual quadrat; deep with strong current - not coreable
2011-10-07	12:14:00	3	5	1	39.6069	74.2471	5	0	0	0	No	Yes	Yes	Yes	340	326	174	249	134							pH check @12:20 - 7.03
2011-10-07	12:23:00	3	5	2	39.6069	74.2438	0	0	0	0	No	Yes	Y no seagrass	Yes	110	384	154	100	258			y				not coreable
2011-10-07	12:33:00	3	5	3	39.6069	74.2405	5	0	0	0	No	Yes	Yes	Yes	186	564	226	412	381			y
2011-10-07	12:44:00	3	5	4	39.6069	74.2372	10	0	0	0	No	Yes	Y no seagrass	Yes	311	495	336	572	460							not coreable
2011-10-07	12:51:00	3	5	5	39.6069	74.2338	25	0	0	0	No	Yes	Yes	Yes	484	432	425	426	344			y
2011-10-07	13:05:00	3	5	6	39.6068	74.2305	50	0	0	0	No	Yes	Yes	Yes	466	459	463	420	345			y				dup: 466,456,478,435,348
2011-10-07	13:21:00	3	5	7	39.6068	74.2272	40	0	0	0	No	Yes	Yes	Yes	225	105	166	318	285
2011-10-07	13:36:00	3	5	8	39.6068	74.2239	5	0	0	0	No	Yes	Y no seagrass	Yes	426	306	275	199								not coreable
2011-10-07	13:45:00	3	5	9	39.6067	74.2205	10	0	0	0	No	Yes	Yes	Yes	279	269	472	146	173							dup: 281,260,469,149,175 - duplicate, thin sample
2011-10-07	14:03:00	3	5	10	39.6067	74.2172	0	0	0	0	No	Yes	Y no seagrass	No
2011-10-06	14:43:00	3	6	1	39.6145	74.2325	0	0	0	0	No	Yes	Y no seagrass	No												pH chewck 14:49- 7.02
2011-10-06	14:35:00	3	6	2	39.6145	74.2307	0	0	0	0	No	Yes	Y no seagrass	No
2011-10-06	14:28:00	3	6	3	39.6144	74.2289	0	0	0	0	No	Yes	Y no seagrass	No												lost GPS pole extender
2011-10-06	14:19:00	3	6	4	39.6144	74.2271	15	0	0	0	No	Yes	Y no seagrass	Yes	365	338	265	242	139			y				not coreable
2011-10-06	14:13:00	3	6	5	39.6144	74.2253	10	0	0	0	No	Yes	Y no seagrass	Yes	350	276	115	112	172							not coreable
2011-10-06	14:02:00	3	6	6	39.6144	74.2235	40	0	0	0	No	Yes	Yes	Yes	426	350	149	316	206			y
2011-10-06	13:55:00	3	6	7	39.6144	74.2217	20	0	0	0	No	Yes	Yes	Yes	431	219	311	376	204			y
2011-10-06	13:45:00	3	6	8	39.6144	74.2199	20	0	0	0	No	Yes	Yes	Yes	120	321	353	254	316			y
2011-10-06	13:36:00	3	6	9	39.6144	74.2181	5	0	0	0	No	Yes	Yes	Yes	281	282	254	304	303			y
2011-10-06	13:25:00	3	6	10	39.6144	74.2163	5	0	0	0	No	Yes	Y no seagrass	Yes	184							y				not coreable 1-blade plant
2011-10-18	10:28:00	3	7	1	39.7757	74.1582	10	0	10	0	No	Yes	Yes	Yes	534	319	216	215	410			Y
2011-10-18	10:45:00	3	7	2	39.7757	74.1568	20	0	15	0	No	Yes	Y no seagrass	Yes	332	350	333	270	209			Y				RED & GREEN FILAMENTOUS, NOT COREABLE - ALL ALONG EDGE/ ALL MACRO ON BLADES
2011-10-18	10:51:00	3	7	3	39.7757	74.1553	25	0	20	0	No	Yes	Yes	Yes	309	511	441	419	475			Y				OVERLAP THIN IN MIDDLE
2011-10-18	11:01:00	3	7	4	39.7757	74.1539	5	0	5	0	No	Yes	Y no seagrass	Yes	320	198	186	262	194			Y				NOT COREABLE
2011-10-18	11:11:00	3	7	5	39.7757	74.1526	100	0	5	0	No	Yes	Yes	Yes	279	199	445	395	405			Y				OVERLAP MACRO
2011-10-18	11:21:00	3	7	6	39.7757	74.1512	5	0	0	0	No	Yes	Y no seagrass	Yes	219	216	407	403	286			Y				DUPLICATE: 212,206,389,384,278,
2011-10-18	11:30:00	3	7	7	39.7757	74.1498	0	0	0	0	No	Yes	Y no seagrass	No
2011-10-18	11:40:00	3	7	8	39.7756	74.1484	10	0	0	0	No	Yes	Yes	Yes	215	135	200	120	211			Y				PH CHECK 11:39 8.02
2011-10-18	11:52:00	3	7	9	39.7757	74.147	0	0	5	0	No	No	Y no seagrass	No												GRACALARIA
2011-10-18	11:58:00	3	7	10	39.7756	74.1456	0	0	0	0	No	Yes	Y no seagrass	No												GRACALARIA
2011-10-17	14:11:00	3	8	1	39.7825	74.1596	0	0	0	0	No	Yes	Y no seagrass	No
2011-10-17	14:04:00	3	8	2	39.7825	74.1568	0	0	0	0	No	Yes	Y no seagrass	No
2011-10-17	13:53:00	3	8	3	39.7825	74.1539	0	0	0	0	No	Yes	Y no seagrass	No
2011-10-17	13:45:00	3	8	4	39.7825	74.151	5	0	0	0	No	Yes	Y no seagrass	Yes	270	384	700	270	160			y				not coreable
2011-10-17	13:34:00	3	8	5	39.7824	74.1483	15	0	0	0	No	Yes	Yes	Yes	570	379	309	630	550			y
2011-10-17	13:25:00	3	8	6	39.7824	74.1454	60	0	0	0	No	Yes	Y no seagrass	Yes	355	585	520	505	462			Y				not coreable - all around edge but not dead center
2011-10-17	13:13:00	3	8	7	39.7824	74.1425	100	0	0	0	No	Yes	Yes	Yes	524	471	476	402	368			Y
2011-10-17	12:59:00	3	8	8	39.7824	74.1397	100	0	0	0	No	Yes	Yes	Yes	485	440	396	398	512			Y
2011-10-17	12:48:00	3	8	9	39.7823	74.1369	55	0	0	0	No	Yes	Yes	Yes	155	123	129	191	116			y
2011-10-17	12:37:00	3	8	10	39.7823	74.134	5	0	5	0	No	Yes	Y no seagrass	Yes	245	310	265	229	215			y				not coreable, skeleton shrimp,/ pH check on site(wrote on helm) @12:32 7.00
2011-10-17	16:16:00	3	9	1	39.7901	74.156	0	0	0	0	No	Yes	Y no seagrass	No								Y				FINAL PH CHECK 16:22 7.01/ -17.6MV
2011-10-17	16:05:00	3	9	2	39.9006	74.1536	90	0	0	0	No	Yes	Yes	Yes	544	555	252	431	256			Y
2011-10-17	15:49:00	3	9	3	39.79	74.1513	100	0	0	0	No	Yes	Yes	Yes	660	362	327	615	632			Y			80	DUP: 642,342,306,622,644 - MEASURE IN LAB
2011-10-17	15:34:00	3	9	4	39.79	74.1489	100	0	0	0	No	Yes	Yes	Yes	582	553	457	581	463			Y
2011-10-17	15:19:00	3	9	5	39.79	74.1465	100	0	0	0	No	Yes	Yes	Yes	566	506	721	450	626			Y
2011-10-17	15:06:00	3	9	6	39.79	74.1441	80	0	0	0	No	Yes	Yes	Yes	464	451	575	555	478			Y				15:05 Ph= 7.01 A LITTLE THINNER IN CENTER
2011-10-17	14:58:00	3	9	7	39.7899	74.1418	5	0	0	0	No	Yes	Y no seagrass	Yes	269	194	259	201	159			Y				NOT COREABLE
2011-10-17	14:46:00	3	9	8	39.7899	74.1394	100	0	0	0	No	Yes	Yes	Yes	792	711	595	585	824			Y
2011-10-17	14:34:00	3	9	9	39.7899	74.1371	100	0	0	0	No	Yes	Yes	Yes	796	769	370	756	676			Y
2011-10-17	14:23:00	3	9	10	39.7899	74.1347	5	0	0	0	No	Yes	Y no seagrass	Yes	249	309	321	332	259			Y				NOT COREABLE
2011-10-18	12:33:00	3	10	1	39.893	74.1118	0	0	0	0	No	No	Y no seagrass	No
2011-10-18	12:41:00	3	10	2	39.893	74.1094	0	0	0	0	No	Yes	Y no seagrass	No
2011-10-18	12:47:00	3	10	3	39.893	74.107	0	0	0	0	No	Yes	Y no seagrass	No
2011-10-18	12:56:00	3	10	4	39.893	74.1046	0	5	0	0	No	Yes	Y no seagrass	No												NOT COREABLE
2011-10-23	12:44:00	3	10	5	39.8929	74.1022	5	40	0	0	No	Yes	Yes	Yes	181	162	133	255	249							MEASURE IN LAB
2011-10-23	12:33:00	3	10	6	39.8929	74.0999	40	10	10	0	No	Yes	Yes	Yes	173	78	180	220	105							MEASURE IN LAB - GRACALARIA
2011-10-23	12:24:00	3	10	7	39.8929	74.0975	0	0	0	0	No	Yes	Y no seagrass	No
2011-10-23	12:14:00	3	10	8	39.8929	74.0951	30	30	0	0	No	Yes	Yes	Yes	220	221	316	184	282							MEASURE IN LAB
2011-10-23	12:05:00	3	10	9	39.8929	74.0927	0	0	0	0	No	Yes	Y no seagrass	No
2011-10-23	11:58:00	3	10	10	39.8929	74.0903	10	5	0	0	No	Yes	Y no seagrass	Yes	206	189	157	183	168							MEASURE IN LAB - NOT COREABLE
2011-10-18	13:03:00	3	11	1	39.9021	74.1043	30	20	0	0	No	Yes	Yes	Yes	346	281	281	271	246			Y				PLANTS IN CORE SMALLER THAN AROUND EDGES
2011-10-18	13:13:00	3	11	2	39.902	74.1022	25	25	0	0	No	Yes	Yes	Yes	275	184	227	214	224			Y				DUP: 268,180,222,210,223
2011-10-18	13:24:00	3	11	3	39.902	74.1001	40	40	0	0	No	Yes	Yes	Yes	180	223	218	250	232			Y				GRASS EVENLY
2011-10-18	13:34:00	3	11	4	39.902	74.098	5	45	0	5	No	Yes	Yes	Yes	194	198	275	190	179			Y				DUP: 192,202,278,181,170/ NO MIXED GRASSES/ OTHER: SPONGE
2011-10-23	10:45:00	3	11	5	39.902	74.0959	30	30	10	10	No	Yes	Yes	Yes	212	143	145	93	224							MEASURE IN LAB - PH CHECK @ 10:38 = 6.98
2011-10-23	10:58:00	3	11	6	39.902	74.0938	10	25	10	10	No	Yes	Yes	Yes	136	149	125	168	185							MEASURE IN LAB- GRACALARIA & SPONGE/ 100% OVERLAP, CORE SAMPLE THINNER THAN EDGES
2011-10-23	11:11:00	3	11	7	39.902	74.0917	10	30	0	5	No	Yes	Yes	Yes	138	145	176	224	180							Sponge= other
2011-10-23	11:22:00	3	11	8	39.9019	74.0896	40	40	0	5	No	Yes	Yes	Yes	195	248	130	126	144							OTHER= SPONGE
2011-10-23	11:34:00	3	11	9	39.9019	74.0875	0	55	0	5	No	Yes	Yes	No												OTHER= SPONGE
2011-10-23	11:43:00	3	11	10	39.9019	74.0854	0	0	0	0	No	Yes	Y no seagrass	No												ALL DEAD LEAF LITTER
2011-10-18	13:51:00	3	12	1	39.9084	74.1043	0	0	0	0	No	No	Y no seagrass	No
2011-10-18	13:59:00	3	12	2	39.9084	74.1056	0	0	0	0	No	Yes	Y no seagrass	No
2011-10-18	14:03:00	3	12	3	39.9084	74.1039	0	0	0	0	No	Yes	Y no seagrass	No
2011-10-18	14:09:00	3	12	4	39.9083	74.1021	0	0	0	0	No	Yes	Y no seagrass	No												FINAL PH CHECK 14:14 7.05 -18.7
2011-10-23	09:34:00	3	12	5	39.9083	74.1004	0	0	0	0	No	Yes	Y no seagrass	No
2011-10-23	09:45:00	3	12	6	39.9083	74.0987	0	0	0	0	No	Yes	Y no seagrass	No
2011-10-23	09:52:00	3	12	7	39.9083	74.0969	5	30	5	5	No	Yes	Y no seagrass	Yes	212	231	248	236	252			Y				MEASURE IN LAB/BEN/ MACRO AND OTHER: GRACALARIA AND SPONGE/ NOT COREABLE
2011-10-23	10:05:00	3	12	8	39.9083	74.0952	5	40	5	0	No	Yes	Yes	Yes	210	229	172	184	142			Y				MEASURE IN LAB/ GRACALARIA AND SPONGE
2011-10-23	10:16:00	3	12	9	39.9083	74.0934	0	15	10	5	No	Yes	Yes	No												GRACALARIA OVERLAP/ GRACALARIA AND SPONGE
2011-10-23	10:26:00	3	12	10	39.9083	74.0917	10	45	10	10	No	Yes	Yes	Yes	272	187	243	82	106			Y				MEASURE IN LAB/ MACRO AND OTHER= GRACALARIA AND SPONGE; OVERLAP
2011-10-23	13:10:00	3	13	1	39.9616	74.1011	0	0	0	0	No	Yes	Y no seagrass	No
2011-10-23	13:17:00	3	13	2	39.9615	74.0994	0	45	0	0	No	Yes	Yes	No								Y				SPONGY EPI ON RUPPIA
2011-10-23	13:30:00	3	13	3	39.9615	74.0977	0	90	0	0	No	Yes	Yes	No								Y
2011-10-23	13:42:00	3	13	4	39.9615	74.096	0	100	0	0	No	Yes	Yes	No								Y				PH CHECK 13:34= 7.01
2011-10-23	13:51:00	3	13	5	39.9615	74.0943	0	5	0	0	No	Yes	Y no seagrass	No												NOT COREABLE
2011-10-23	13:59:00	3	13	6	39.9615	74.0926	0	15	0	0	No	Yes	Yes	No
2011-10-23	14:06:00	3	13	7	39.9615	74.0909	0	70	0	0	No	Yes	Yes	No												THIN 70% RUPPIA/ DUPLICATE STATION
2011-10-23	14:16:00	3	13	8	39.9615	74.0892	0	25	0	0	No	Yes	Yes	No
2011-10-23	14:27:00	3	13	9	39.9614	74.0875	0	0	0	0	No	Yes	Y no seagrass	no
2011-10-23	14:35:00	3	13	10	39.9615	74.0857	0	0	0	0	No	Yes	Y no seagrass	No
2011-10-24	10:16:00	3	14	1	39.9761	74.085	0	30	0	0	No	Yes	Yes	No
2011-10-24	10:24:00	3	14	2	39.9761	74.084	0	0	0	0	No	Yes	Y no seagrass	No
2011-10-24	10:29:00	3	14	3	39.976	74.0831	0	0	0	0	No	Yes	Y no seagrass	No
2011-10-24	10:35:00	3	14	4	39.9761	74.0822	0	0	5	0	No	Yes	Y no seagrass	No												GRACALARIA
2011-10-24	10:41:00	3	14	5	39.976	74.0813	0	5	0	0	No	Yes	Yes	No
2011-10-24	10:49:00	3	14	6	39.976	74.0803	0	0	0	0	No	Yes	Y no seagrass	No												PH CHECK 10:56 = 6.99
2011-10-24	10:57:00	3	14	7	39.976	74.0794	0	0	0	0	No	Yes	Y no seagrass	No
2011-10-24	11:04:00	3	14	8	39.976	74.0785	0	0	10	0	No	Yes	Y no seagrass	No												MACRO - GRACILARIA, SOME LEAF LITter
2011-10-24	11:11:00	3	14	9	39.976	74.0776	0	0	0	0	No	Yes	Y no seagrass	No
2011-10-24	11:16:00	3	14	10	39.976	74.0767	0	10	0	0	No	Yes	Yes	No
2011-10-24	08:57:00	3	15	1	39.9898	74.0902	0	0	0	0	No	Yes	Y no seagrass	No
2011-10-24	09:08:00	3	15	2	39.9898	74.0887	0	25	0	5	No	Yes	Y no seagrass	No												BEN, OTHER= SPONGE
2011-10-24	09:15:00	3	15	3	39.9897	74.087	0	10	0	0	No	Yes	Y no seagrass	No												LOTS OF ZOSTERA LEAF LITTER - NOT COREABLE
2011-10-24	09:21:00	3	15	4	39.9897	74.0854	0	0	0	0	No	Yes	Y no seagrass	No												BEN
2011-10-24	09:30:00	3	15	5	39.9897	74.0838	0	5	0	0	No	Yes	Y no seagrass	No												NOT COREABLE - ZOSTERA LEAF LITTER
2011-10-24	09:37:00	3	15	6	39.9897	74.0822	0	10	0	0	No	Yes	Yes	No												1 PLANT IN MIDDLE
2011-10-24	09:45:00	3	15	7	39.9897	74.0807	0	0	0	0	No	Yes	Y no seagrass	No
2011-10-24	09:51:00	3	15	8	39.9897	74.079	0	0	0	5	No	Yes	Y no seagrass	No												OTHER= SPONGE
2011-10-24	09:58:00	3	15	9	39.9896	74.0774	0	5	0	0	No	Yes	Yes	No
2011-10-24	10:05:00	3	15	10	39.9896	74.0757	0	0	0	0	No	Yes	Y no seagrass	No

## Sheet: 2011 Zostera biomass
Year	Time_Period	Transect	Station	root_cup	cup1	Z root mass	leaves_cup	cup2	leaf_mass	stems	blade_width1_mm	blade_width2_mm	blade_width3_mm	blade_width4_mm	blade_width5_mm
2011	1	1	1	.	.	0	.	.	0	0	.	.	.	.	.
2011	1	1	2	.	.	0	.	.	0	0	.	.	.	.	.
2011	1	1	3	.	.	0	.	.	0	0	.	.	.	.	.
2011	1	1	4	1.3759	0.9345	0.4414	1.2386	1.0448	0.1938	1	3.4	3.8	4.1	3	2.6
2011	1	1	5	.	.	0	.	.	0	0	.	.	.	.	.
2011	1	1	6	.	.	0	.	.	0	0	.	.	.	.	.
2011	1	1	7	1.6173	1.0377	0.5796	1.3381	1.0394	0.2987	2	2.8	4	2.1	3.4	2.5
2011	1	1	8	1.2508	1.0211	0.2297	1.13	0.9308	0.1992	3	3.4	2.8	3	3.1	2
2011	1	1	9	.	.	0	.	.	0	0	.	.	.	.	.
2011	1	1	10	.	.	0	.	.	0	0	.	.	.	.	.
2011	1	2	1	.	.	0	.	.	0	0	.	.	.	.	.
2011	1	2	2	.	.	0	.	.	0	0	.	.	.	.	.
2011	1	2	3	1.5787	0.9488	0.6299	1.1394	0.9324	0.207	7	2.5	2.4	2.5	2.8	2
2011	1	2	4	.	.	0	.	.	0	0	.	.	.	.	.
2011	1	2	5	.	.	0	.	.	0	0	.	.	.	.	.
2011	1	2	6	.	.	0	.	.	0	0	.	.	.	.	.
2011	1	2	7	.	.	0	.	.	0	0	.	.	.	.	.
2011	1	2	8	.	.	0	.	.	0	0	.	.	.	.	.
2011	1	2	9	.	.	0	.	.	0	0	.	.	.	.	.
2011	1	2	10	.	.	0	.	.	0	0	.	.	.	.	.
2011	1	3	1	.	.	0	.	.	0	0	.	.	.	.	.
2011	1	3	2	.	.	0	.	.	0	0	.	.	.	.	.
2011	1	3	3	.	.	0	.	.	0	0	.	.	.	.	.
2011	1	3	4	.	.	0	.	.	0	0	.	.	.	.	.
2011	1	3	5	.	.	0	.	.	0	0	.	.	.	.	.
2011	1	3	6	.	.	0	.	.	0	0	.	.	.	.	.
2011	1	3	7	.	.	0	.	.	0	0	.	.	.	.	.
2011	1	3	8	.	.	0	.	.	0	0	.	.	.	.	.
2011	1	3	9	.	.	0	.	.	0	0	.	.	.	.	.
2011	1	3	10	.	.	0	.	.	0	0	.	.	.	.	.
2011	1	4	1	.	.	0	.	.	0	0	.	.	.	.	.
2011	1	4	2	.	.	0	.	.	0	0	.	.	.	.	.
2011	1	4	3	.	.	0	.	.	0	0	.	.	.	.	.
2011	1	4	4	.	.	0	.	.	0	0	.	.	.	.	.
2011	1	4	5	1.0627	1.0368	0.0259	1.0859	1.066	0.0199	1	4	2.1	1.9	2	.
2011	1	4	6	.	.	0	.	.	0	0	.	.	.	.	.
2011	1	4	7	.	.	0	.	.	0	0	.	.	.	.	.
2011	1	4	8	1.293	0.9595	0.3335	1.1014	0.9402	0.1612	2	3.2	3.2	3	2.9	3.8
2011	1	4	9	.	.	0	.	.	0	0	.	.	.	.	.
2011	1	4	10	.	.	0	.	.	0	0	.	.	.	.	.
2011	1	5	1	1.6354	0.9885	0.6469	1.0589	0.9613	0.0976	8	3.5	1.7	2.5	2.6	2.7
2011	1	5	2	.	.	0	.	.	0	0	.	.	.	.	.
2011	1	5	3	1.4298	0.9792	0.4506	0.9964	0.9784	0.018	1	2.8	2.9	2.6	.	.
2011	1	5	4	1.6929	1.0005	0.6924	1.1653	1.0657	0.0996	1	3.1	4.5	3	2.7	1.7
2011	1	5	5	1.7329	1.1555	0.5774	1.2527	0.9999	0.2528	5	3.5	3.8	3.5	2.6	3.5
2011	1	5	6	1.8817	0.9963	0.8854	1.2046	1.0103	0.1943	5	2.3	3.1	3.8	2.8	2.4
2011	1	5	7	1.4425	1.0149	0.4276	1.2533	1.0004	0.2529	5	2.6	2.2	2.9	2.3	3.5
2011	1	5	8	.	.	0	.	.	0	0	.	.	.	.	.
2011	1	5	9	1.2812	1.0459	0.2353	1.2095	1.0397	0.1698	4	3.5	3.6	2.9	2.2	2.2
2011	1	5	10	.	.	0	.	.	0	0	.	.	.	.	.
2011	1	6	1	.	.	0	.	.	0	0	.	.	.	.	.
2011	1	6	2	.	.	0	.	.	0	0	.	.	.	.	.
2011	1	6	3	.	.	0	.	.	0	0	.	.	.	.	.
2011	1	6	4	1.4045	0.949	0.4555	1.1448	1.0489	0.0959	6	3.7	3.4	2.2	2.7	2.5
2011	1	6	5	.	.	0	.	.	0	0	.	.	.	.	.
2011	1	6	6	1.0997	0.9425	0.1572	1.0617	0.9567	0.105	2	2.5	3.9	2.8	2.9	2.4
2011	1	6	7	1.6756	0.9582	0.7174	.	.	0	0	.	.	.	.	.
2011	1	6	8	1.8299	1.013	0.8169	1.2281	1.0909	0.1372	5	3.2	2.8	3	2.8	3.6
2011	1	6	9	1.4997	1.014	0.4857	.	.	0	0	.	.	.	.	.
2011	1	6	10	.	.	0	.	.	0	0	.	.	.	.	.
2011	1	7	1	1.7687	1.0038	0.7649	1.2113	0.9682	0.2431	1	3.6	3.6	3.5	2.9	3
2011	1	7	2	.	.	0	.	.	0	0	.	.	.	.	.
2011	1	7	3	.	.	0	.	.	0	0	.	.	.	.	.
2011	1	7	4	.	.	0	.	.	0	0	.	.	.	.	.
2011	1	7	5	.	.	0	.	.	0	0	.	.	.	.	.
2011	1	7	6	.	.	0	.	.	0	0	.	.	.	.	.
2011	1	7	7	.	.	0	.	.	0	0	.	.	.	.	.
2011	1	7	8	.	.	0	.	.	0	0	.	.	.	.	.
2011	1	7	9	.	.	0	.	.	0	0	.	.	.	.	.
2011	1	7	10	.	.	0	.	.	0	0	.	.	.	.	.
2011	1	8	1	.	.	0	.	.	0	0	.	.	.	.	.
2011	1	8	2	.	.	0	.	.	0	0	.	.	.	.	.
2011	1	8	3	.	.	0	.	.	0	0	.	.	.	.	.
2011	1	8	4	.	.	0	.	.	0	0	.	.	.	.	.
2011	1	8	5	.	.	0	.	.	0	0	.	.	.	.	.
2011	1	8	6	1.7298	1.0931	0.6367	1.0417	0.9683	0.0734	2	3.9	4.5	4.2	3.9	3.2
2011	1	8	7	2.4057	0.9373	1.4684	1.2264	1.0517	0.1747	1	3	3.5	3.2	5	4
2011	1	8	8	2.3209	1.2662	1.0547	1.3555	0.9787	0.3768	5	3.7	3.7	3.7	3.8	3.6
2011	1	8	9	1.252	1.0198	0.2322	1.5017	1.2524	0.2493	1	3.8	2.9	2.6	3.4	3.1
2011	1	8	10	.	.	0	.	.	0	0	.	.	.	.	.
2011	1	9	1	.	.	0	.	.	0	0	.	.	.	.	.
2011	1	9	2	3.0601	1.0376	2.0225	1.1704	1.0028	0.1676	5	3	2	2.8	4	1.8
2011	1	9	3	2.303	1.0305	1.2725	1.4454	0.9611	0.4843	10	3.2	3.2	3	2.7	3.3
2011	1	9	4	2.1543	1.0293	1.125	1.1991	0.9868	0.2123	4	3.7	2	2.7	2.1	2.5
2011	1	9	5	2.0427	0.9982	1.0445	1.3263	1.0376	0.2887	5	4	3.7	4	3.2	4
2011	1	9	6	.	.	0	.	.	0	0	.	.	.	.	.
2011	1	9	7	.	.	0	.	.	0	0	.	.	.	.	.
2011	1	9	8	2.073	1.0023	1.0707	2.4909	0.9249	1.566	6	4	4	4.5	5.2	4.5
2011	1	9	9	1.6916	1.0078	0.6838	1.4796	1.0043	0.4753	10	2.7	3.3	1.9	3.6	3.7
2011	1	9	10	.	.	0	.	.	0	0	.	.	.	.	.
2011	1	10	1	.	.	0	.	.	0	0	.	.	.	.	.
2011	1	10	2	.	.	0	.	.	0	0	.	.	.	.	.
2011	1	10	3	.	.	0	.	.	0	0	.	.	.	.	.
2011	1	10	4	.	.	0	.	.	0	0	.	.	.	.	.
2011	1	10	5	.	.	0	.	.	0	0	.	.	.	.	.
2011	1	10	6	1.1489	0.941	0.2079	1.0385	0.9368	0.1017	4	3.1	2.6	2.1	1.9	2
2011	1	10	7	.	.	0	.	.	0	0	.	.	.	.	.
2011	1	10	8	2.3071	1.2751	1.032	1.4417	1.1989	0.2428	9	2.8	1.6	2.4	2.4	2.4
2011	1	10	9	.	.	0	.	.	0	0	.	.	.	.	.
2011	1	10	10	1.127	0.9612	0.1658	1.1357	0.9951	0.1406	5	2.5	2.4	3.4	2	2.1
2011	1	11	1	1.167	1.0242	0.1428	1.0065	0.939	0.0675	5	2.2	2	0.5	2.1	1.1
2011	1	11	2	1.099	0.9524	0.1466	1.039	1.0292	0.0098	1	1.4	1.6	.	.	.
2011	1	11	3	1.6332	1.2407	0.3925	0.9931	0.9351	0.058	5	1.5	1.2	2.4	2.2	1.6
2011	1	11	4	1.0748	0.987	0.0878	1.0222	0.9657	0.0565	4	1.7	1.7	1.9	2.1	2.1
2011	1	11	5	1.1083	0.9371	0.1712	1.3003	1.162	0.1383	2	1.5	1.7	2.9	2	1.9
2011	1	11	6	1.2998	0.9929	0.3069	1.0919	1.0231	0.0688	4	1.6	1.5	2.7	2.7	2.7
2011	1	11	7	1.3713	0.969	0.4023	1.2213	0.8985	0.3228	8	2.4	3.5	3.3	2.4	2
2011	1	11	8	1.4838	1.2419	0.2419	1.131	0.9816	0.1494	3	1.7	2.3	1.9	1.2	2.1
2011	1	11	9	.	.	0	.	.	0	0	.	.	.	.	.
2011	1	11	10	.	.	0	.	.	0	0	.	.	.	.	.
2011	1	12	1	.	.	0	.	.	0	0	.	.	.	.	.
2011	1	12	2	.	.	0	.	.	0	0	.	.	.	.	.
2011	1	12	3	2.0664	1.4375	0.6289	0.9931	0.9351	0.058	10	2.7	2	2.3	1.6	2.6
2011	1	12	4	.	.	0	.	.	0	0	.	.	.	.	.
2011	1	12	5	.	.	0	.	.	0	0	.	.	.	.	.
2011	1	12	6	.	.	0	.	.	0	0	.	.	.	.	.
2011	1	12	7	1.1907	0.9322	0.2585	1.188	1.1283	0.0597	6	1.5	1.8	1.8	2.5	1.2
2011	1	12	8	.	.	0	.	.	0	0	.	.	.	.	.
2011	1	12	9	0.9694	0.9419	0.0275	1.2256	1.184	0.0416	1	2	2.2	2	3	2
2011	1	12	10	1.1194	0.9342	0.1852	1.0768	1.0589	0.0179	1	1.8	2.8	1.7	1.8	1.8
2011	1	13	1	.	.	0	.	.	0	0	.	.	.	.	.
2011	1	13	2	.	.	0	.	.	0	0	.	.	.	.	.
2011	1	13	3	.	.	0	.	.	0	0	.	.	.	.	.
2011	1	13	4	.	.	0	.	.	0	0	.	.	.	.	.
2011	1	13	5	.	.	0	.	.	0	0	.	.	.	.	.
2011	1	13	6	.	.	0	.	.	0	0	.	.	.	.	.
2011	1	13	7	.	.	0	.	.	0	0	.	.	.	.	.
2011	1	13	8	.	.	0	.	.	0	0	.	.	.	.	.
2011	1	13	9	.	.	0	.	.	0	0	.	.	.	.	.
2011	1	13	10	.	.	0	.	.	0	0	.	.	.	.	.
2011	1	14	1	.	.	0	.	.	0	0	.	.	.	.	.
2011	1	14	2	.	.	0	.	.	0	0	.	.	.	.	.
2011	1	14	3	.	.	0	.	.	0	0	.	.	.	.	.
2011	1	14	4	1.1855	1.1292	0.0563	0.9286	0.9159	0.0127	1	2	2.6	2	1.9	.
2011	1	14	5	.	.	0	.	.	0	0	.	.	.	.	.
2011	1	14	6	.	.	0	.	.	0	0	.	.	.	.	.
2011	1	14	7	.	.	0	.	.	0	0	.	.	.	.	.
2011	1	14	8	.	.	0	.	.	0	0	.	.	.	.	.
2011	1	14	9	.	.	0	.	.	0	0	.	.	.	.	.
2011	1	14	10	.	.	0	.	.	0	0	.	.	.	.	.
2011	1	15	1	.	.	0	.	.	0	0	.	.	.	.	.
2011	1	15	2	1.279	1.0194	0.2596	1.0314	1.0259	0.0055	3	2	1.5	1	1.3	1.2
2011	1	15	3	1.1206	1.0013	0.1193	.	.	0	0	.	.	.	.	.
2011	1	15	4	.	.	0	.	.	0	0	.	.	.	.	.
2011	1	15	5	1.259	1.2425	0.0165	.	.	0	0	.	.	.	.	.
2011	1	15	6	1.2226	1.0538	0.1688	0.9868	0.8909	0.0959	5	2.5	2.9	2.6	1.8	1.9
2011	1	15	7	.	.	0	.	.	0	0	.	.	.	.	.
2011	1	15	8	.	.	0	.	.	0	0	.	.	.	.	.
2011	1	15	9	.	.	0	.	.	0	0	.	.	.	.	.
2011	1	15	10	.	.	0	.	.	0	0	.	.	.	.	.
2011	2	1	1	.	.	0	.	.	0	0	.	.	.	.	.
2011	2	1	2	.	.	0	.	.	0	0	.	.	.	.	.
2011	2	1	3	.	.	0	.	.	0	0	.	.	.	.	.
2011	2	1	4	1.2256	0.7731	0.4525	1.4429	0.9618	0.4811	7	1.8	1.9	2.5	2.6	2.3
2011	2	1	5	.	.	0	.	.	0	0	.	.	.	.	.
2011	2	1	6	.	.	0	.	.	0	0	.	.	.	.	.
2011	2	1	7	1.6978	1.0242	0.6736	1.4066	0.9621	0.4445	7	3.2	2.1	3.9	2.3	1.6
2011	2	1	8	1.1469	1.0111	0.1358	1.0488	0.902	0.1468	3	4.3	1.5	2.9	2	2.4
2011	2	1	9	.	.	0	.	.	0	0	.	.	.	.	.
2011	2	1	10	1.547	0.9497	0.5973	1.1793	0.969	0.2103	7	4.2	4.1	2.9	3.9	2.5
2011	2	2	1	.	.	0	.	.	0	0	.	.	.	.	.
2011	2	2	2	.	.	0	.	.	0	0	.	.	.	.	.
2011	2	2	3	1.4169	0.8161	0.6008	0.9441	0.8086	0.1355	3	3.1	2.8	1.6	2.6	5.1
2011	2	2	4	.	.	0	.	.	0	0	.	.	.	.	.
2011	2	2	5	2.239	0.9807	1.2583	6.608	3.5869	3.0211	15	5	4.2	1.9	2.2	2.6
2011	2	2	6	.	.	0	.	.	0	0	.	.	.	.	.
2011	2	2	7	.	.	0	.	.	0	0	.	.	.	.	.
2011	2	2	8	1.0396	0.9698	0.0698	.	.	0	0	.	.	.	.	.
2011	2	2	9	.	.	0	.	.	0	0	.	.	.	.	.
2011	2	2	10	.	.	0	.	.	0	0	.	.	.	.	.
2011	2	3	1	.	.	0	.	.	0	0	.	.	.	.	.
2011	2	3	2	.	.	0	.	.	0	0	.	.	.	.	.
2011	2	3	3	.	.	0	.	.	0	0	.	.	.	.	.
2011	2	3	4	.	.	0	.	.	0	0	.	.	.	.	.
2011	2	3	5	.	.	0	.	.	0	0	.	.	.	.	.
2011	2	3	6	.	.	0	.	.	0	0	.	.	.	.	.
2011	2	3	7	1.664	1.2414	0.4226	1.0828	0.9178	0.165	2	2.2	2	3.6	4	2
2011	2	3	8	.	.	0	.	.	0	0	.	.	.	.	.
2011	2	3	9	.	.	0	.	.	0	0	.	.	.	.	.
2011	2	3	10	.	.	0	.	.	0	0	.	.	.	.	.
2011	2	4	1	.	.	0	.	.	0	0	.	.	.	.	.
2011	2	4	2	.	.	0	.	.	0	0	.	.	.	.	.
2011	2	4	3	.	.	0	.	.	0	0	.	.	.	.	.
2011	2	4	4	1.0165	0.8918	0.1247	0.8604	0.7872	0.0732	3	3.3	3.3	2.4	2.4	3.9
2011	2	4	5	.	.	0	.	.	0	0	.	.	.	.	.
2011	2	4	6	.	.	0	.	.	0	0	.	.	.	.	.
2011	2	4	7	.	.	0	.	.	0	0	.	.	.	.	.
2011	2	4	8	1.2905	0.9662	0.3243	1.2031	0.9458	0.2573	3	2.4	4.2	2.6	3	3.4
2011	2	4	9	.	.	0	.	.	0	0	.	.	.	.	.
2011	2	4	10	1.2721	0.9609	0.3112	1.3237	1.2424	0.0813	1	2.9	2	2.6	2.6	2.1
2011	2	5	1	1.3384	1.152	0.1864	1.2007	0.9878	0.2129	2	3.4	2.4	2.3	2.2	3.3
2011	2	5	2	.	.	0	.	.	0	0	.	.	.	.	.
2011	2	5	3	1.387	1.0127	0.3743	1.1312	0.7877	0.3435	5	3.2	1.5	2.4	2.4	3.9
2011	2	5	4	.	.	0	.	.	0	0	.	.	.	.	.
2011	2	5	5	1.289	0.6586	0.6304	1.1295	0.9453	0.1842	6	3	2.3	2.1	3.1	1.4
2011	2	5	6	.	.	0	.	.	0	0	.	.	.	.	.
2011	2	5	7	1.5962	0.8959	0.7003	1.3479	1.0117	0.3362	6	2.8	2.7	2.9	3	3
2011	2	5	8	1.2283	1.1291	0.0992	0.8346	0.7714	0.0632	1	2	2.6	2.6	2.2	2.6
2011	2	5	9	.	.	0	.	.	0	0	.	.	.	.	.
2011	2	5	10	.	.	0	.	.	0	0	.	.	.	.	.
2011	2	6	1	.	.	0	.	.	0	0	.	.	.	.	.
2011	2	6	2	.	.	0	.	.	0	0	.	.	.	.	.
2011	2	6	3	.	.	0	.	.	0	0	.	.	.	.	.
2011	2	6	4	1.9131	0.9744	0.9387	1.0079	0.9698	0.0381	4	3.2	1.6	1.9	3.3	1.8
2011	2	6	5	1.6445	0.7937	0.8508	1.5512	1.1421	0.4091	7	2.9	2	2.8	2.8	2.8
2011	2	6	6	2.1171	1.0202	1.0969	0.8557	0.736	0.1197	6	1.6	2.1	2.7	2.5	2.8
2011	2	6	7	2.4592	1.0585	1.4007	1.2404	1.0465	0.1939	5	1.2	2	2	2.1	2.8
2011	2	6	8	1.4531	0.8537	0.5994	1.0159	0.9356	0.0803	2	3.3	2.3	2.1	3.1	1.8
2011	2	6	9	2.152	0.9674	1.1846	0.8817	0.8487	0.033	5	1.9	1.8	2.9	2.9	1.5
2011	2	6	10	.	.	0	.	.	0	0	.	.	.	.	.
2011	2	7	1	1.3804	0.989	0.3914	1.1324	0.8886	0.2438	8	2.5	1.8	2	3.8	3
2011	2	7	2	.	.	0	.	.	0	0	.	.	.	.	.
2011	2	7	3	.	.	0	.	.	0	0	.	.	.	.	.
2011	2	7	4	.	.	0	.	.	0	0	.	.	.	.	.
2011	2	7	5	1.1085	0.9799	0.1286	1.0645	0.9849	0.0796	3	2.3	2.4	2.3	1.4	1.6
2011	2	7	6	.	.	0	.	.	0	0	.	.	.	.	.
2011	2	7	7	.	.	0	.	.	0	0	.	.	.	.	.
2011	2	7	8	.	.	0	.	.	0	0	.	.	.	.	.
2011	2	7	9	.	.	0	.	.	0	0	.	.	.	.	.
2011	2	7	10	.	.	0	.	.	0	0	.	.	.	.	.
2011	2	8	1	.	.	0	.	.	0	0	.	.	.	.	.
2011	2	8	2	.	.	0	.	.	0	0	.	.	.	.	.
2011	2	8	3	.	.	0	.	.	0	0	.	.	.	.	.
2011	2	8	4	.	.	0	.	.	0	0	.	.	.	.	.
2011	2	8	5	.	.	0	.	.	0	0	.	.	.	.	.
2011	2	8	6	.	.	0	.	.	0	0	.	.	.	.	.
2011	2	8	7	2.113	1.041	1.072	1.2396	0.851	0.3886	7	1.4	2.7	2.6	2.7	2.5
2011	2	8	8	1.7277	1.1364	0.5913	3.3514	2.5792	0.7722	7	2.1	1.6	3.5	1.6	3
2011	2	8	9	1.0934	0.9446	0.1488	0.8825	0.8509	0.0316	1	2.1	2	2.4	2.7	1.9
2011	2	8	10	.	.	0	.	.	0	0	.	.	.	.	.
2011	2	9	1	.	.	0	.	.	0	0	.	.	.	.	.
2011	2	9	2	.	.	0	.	.	0	0	.	.	.	.	.
2011	2	9	3	0.8545	0.8505	0.004	.	.	0	0	.	.	.	.	.
2011	2	9	4	1.7556	1.0739	0.6817	.	.	0	0	.	.	.	.	.
2011	2	9	5	0.7071	0.6433	0.0638	2.0295	0.9291	1.1004	5	1.9	1.7	1.6	1.9	1.6
2011	2	9	6	.	.	0	.	.	0	0	.	.	.	.	.
2011	2	9	7	.	.	0	.	.	0	0	.	.	.	.	.
2011	2	9	8	2.4732	1.0374	1.4358	3.899	2.6899	1.2091	6	3.4	3.8	2.3	2.3	3.1
2011	2	9	9	.	.	0	.	.	0	0	.	.	.	.	.
2011	2	9	10	.	.	0	.	.	0	0	.	.	.	.	.
2011	2	10	1	.	.	0	.	.	0	0	.	.	.	.	.
2011	2	10	2	.	.	0	.	.	0	0	.	.	.	.	.
2011	2	10	3	.	.	0	.	.	0	0	.	.	.	.	.
2011	2	10	4	.	.	0	.	.	0	0	.	.	.	.	.
2011	2	10	5	.	.	0	.	.	0	0	.	.	.	.	.
2011	2	10	6	.	.	0	.	.	0	0	.	.	.	.	.
2011	2	10	7	.	.	0	.	.	0	0	.	.	.	.	.
2011	2	10	8	.	.	0	.	.	0	0	.	.	.	.	.
2011	2	10	9	.	.	0	.	.	0	0	.	.	.	.	.
2011	2	10	10	.	.	0	.	.	0	0	.	.	.	.	.
2011	2	11	1	1.0511	0.9875	0.0636	.	.	0	0	.	.	.	.	.
2011	2	11	2	.	.	0	.	.	0	0	.	.	.	.	.
2011	2	11	3	1.1661	1.0653	0.1008	1.0131	0.9854	0.0277	4	1.2	2	1.6	1.4	1.4
2011	2	11	4	.	.	0	.	.	0	0	.	.	.	.	.
2011	2	11	5	1.274	1.0443	0.2297	0.7759	0.6753	0.1006	33	1.1	1.3	1.2	1	1.1
2011	2	11	6	0.7828	0.6737	0.1091	.	.	0	0	.	.	.	.	.
2011	2	11	7	1.39	1.0134	0.3766	1.057	0.9926	0.0644	2	2	1.6	1.9	1.7	2.3
2011	2	11	8	0.7468	0.6778	0.069	.	.	0	0	.	.	.	.	.
2011	2	11	9	.	.	0	.	.	0	0	.	.	.	.	.
2011	2	11	10	.	.	0	.	.	0	0	.	.	.	.	.
2011	2	12	1	.	.	0	.	.	0	0	.	.	.	.	.
2011	2	12	2	.	.	0	.	.	0	0	.	.	.	.	.
2011	2	12	3	.	.	0	.	.	0	0	.	.	.	.	.
2011	2	12	4	.	.	0	.	.	0	0	.	.	.	.	.
2011	2	12	5	.	.	0	.	.	0	0	.	.	.	.	.
2011	2	12	6	.	.	0	.	.	0	0	.	.	.	.	.
2011	2	12	7	.	.	0	.	.	0	0	.	.	.	.	.
2011	2	12	8	.	.	0	.	.	0	0	.	.	.	.	.
2011	2	12	9	.	.	0	.	.	0	0	.	.	.	.	.
2011	2	12	10	.	.	0	.	.	0	0	.	.	.	.	.
2011	2	13	1	.	.	0	.	.	0	0	.	.	.	.	.
2011	2	13	2	.	.	0	.	.	0	0	.	.	.	.	.
2011	2	13	3	.	.	0	.	.	0	0	.	.	.	.	.
2011	2	13	4	.	.	0	.	.	0	0	.	.	.	.	.
2011	2	13	5	.	.	0	.	.	0	0	.	.	.	.	.
2011	2	13	6	.	.	0	.	.	0	0	.	.	.	.	.
2011	2	13	7	.	.	0	.	.	0	0	.	.	.	.	.
2011	2	13	8	.	.	0	.	.	0	0	.	.	.	.	.
2011	2	13	9	.	.	0	.	.	0	0	.	.	.	.	.
2011	2	13	10	.	.	0	.	.	0	0	.	.	.	.	.
2011	2	14	1	.	.	0	.	.	0	0	.	.	.	.	.
2011	2	14	2	.	.	0	.	.	0	0	.	.	.	.	.
2011	2	14	3	.	.	0	.	.	0	0	.	.	.	.	.
2011	2	14	4	.	.	0	.	.	0	0	.	.	.	.	.
2011	2	14	5	.	.	0	.	.	0	0	.	.	.	.	.
2011	2	14	6	.	.	0	.	.	0	0	.	.	.	.	.
2011	2	14	7	.	.	0	.	.	0	0	.	.	.	.	.
2011	2	14	8	.	.	0	.	.	0	0	.	.	.	.	.
2011	2	14	9	.	.	0	.	.	0	0	.	.	.	.	.
2011	2	14	10	.	.	0	.	.	0	0	.	.	.	.	.
2011	2	15	1	.	.	0	.	.	0	0	.	.	.	.	.
2011	2	15	2	.	.	0	.	.	0	0	.	.	.	.	.
2011	2	15	3	.	.	0	.	.	0	0	.	.	.	.	.
2011	2	15	4	.	.	0	.	.	0	0	.	.	.	.	.
2011	2	15	5	.	.	0	.	.	0	0	.	.	.	.	.
2011	2	15	6	.	.	0	.	.	0	0	.	.	.	.	.
2011	2	15	7	.	.	0	.	.	0	0	.	.	.	.	.
2011	2	15	8	.	.	0	.	.	0	0	.	.	.	.	.
2011	2	15	9	.	.	0	.	.	0	0	.	.	.	.	.
2011	2	15	10	.	.	0	.	.	0	0	.	.	.	.	.
2011	3	1	1	.	.	0	.	.	0	0	.	.	.	.	.
2011	3	1	2	.	.	0	.	.	0	0	.	.	.	.	.
2011	3	1	3	.	.	0	.	.	0	0	.	.	.	.	.
2011	3	1	4	1.8021	1.2435	0.5586	1.8285	0.9637	0.8648	7	2.3	3.4	3.1	1.7	3.2
2011	3	1	5	.	.	0	.	.	0	0	.	.	.	.	.
2011	3	1	6	.	.	0	.	.	0	0	.	.	.	.	.
2011	3	1	7	1.5852	0.6711	0.9141	2.2885	0.6657	1.6228	15	2.2	1.5	2.8	2	2.1
2011	3	1	8	0.9671	0.6847	0.2824	2.385	0.6816	1.7034	10	3.1	2.6	2.1	3.2	2.9
2011	3	1	9	.	.	0	.	.	0	0	.	.	.	.	.
2011	3	1	10	1.4413	1.0125	0.4288	0.8772	0.7076	0.1696	1	2.5	3.1	3	3	4
2011	3	2	1	.	.	0	.	.	0	0	.	.	.	.	.
2011	3	2	2	.	.	0	.	.	0	0	.	.	.	.	.
2011	3	2	3	1.8515	0.976	0.8755	5.576	3.3311	2.2449	14	1.9	1.7	2.6	3.2	1.9
2011	3	2	4	.	.	0	.	.	0	0	.	.	.	.	.
2011	3	2	5	.	.	0	.	.	0	0	.	.	.	.	.
2011	3	2	6	.	.	0	.	.	0	0	.	.	.	.	.
2011	3	2	7	.	.	0	.	.	0	0	.	.	.	.	.
2011	3	2	8	.	.	0	.	.	0	0	.	.	.	.	.
2011	3	2	9	.	.	0	.	.	0	0	.	.	.	.	.
2011	3	2	10	.	.	0	.	.	0	0	.	.	.	.	.
2011	3	3	1	.	.	0	.	.	0	0	.	.	.	.	.
2011	3	3	2	.	.	0	.	.	0	0	.	.	.	.	.
2011	3	3	3	.	.	0	.	.	0	0	.	.	.	.	.
2011	3	3	4	.	.	0	.	.	0	0	.	.	.	.	.
2011	3	3	5	.	.	0	.	.	0	0	.	.	.	.	.
2011	3	3	6	.	.	0	.	.	0	0	.	.	.	.	.
2011	3	3	7	1.544	0.9628	0.5812	1.0637	0.9962	0.0675	1	1.8	1.8	2.3	2.2	2.6
2011	3	3	8	.	.	0	.	.	0	0	.	.	.	.	.
2011	3	3	9	.	.	0	.	.	0	0	.	.	.	.	.
2011	3	3	10	.	.	0	.	.	0	0	.	.	.	.	.
2011	3	4	1	.	.	0	.	.	0	0	.	.	.	.	.
2011	3	4	2	.	.	0	.	.	0	0	.	.	.	.	.
2011	3	4	3	.	.	0	.	.	0	0	.	.	.	.	.
2011	3	4	4	.	.	0	.	.	0	0	.	.	.	.	.
2011	3	4	5	.	.	0	.	.	0	0	.	.	.	.	.
2011	3	4	6	.	.	0	.	.	0	0	.	.	.	.	.
2011	3	4	7	.	.	0	.	.	0	0	.	.	.	.	.
2011	3	4	8	1.5616	1.0673	0.4943	1.0367	0.9526	0.0841	2	1.7	1.7	2.1	1.2	2.3
2011	3	4	9	.	.	0	.	.	0	0	.	.	.	.	.
2011	3	4	10	.	.	0	.	.	0	0	.	.	.	.	.
2011	3	5	1	1.2076	0.9989	0.2087	0.7165	0.6898	0.0267	1	1.8	1.1	1.4	2.1	1.6
2011	3	5	2	.	.	0	.	.	0	0	.	.	.	.	.
2011	3	5	3	1.4211	1.0316	0.3895	1.1731	0.9741	0.199	6	2.2	2.9	2.2	2.2	2.8
2011	3	5	4	.	.	0	.	.	0	0	.	.	.	.	.
2011	3	5	5	0.9743	0.7317	0.2426	1.0789	1.0004	0.0785	6	2.3	2.1	2.3	1.4	1.4
2011	3	5	6	1.2147	0.9673	0.2474	1.1306	1.0799	0.0507	3	2	1.2	2	1.4	2.1
2011	3	5	7	1.4729	0.6879	0.785	1.2058	1.0158	0.19	2	1.9	3.2	2.2	3.1	2.9
2011	3	5	8	.	.	0	.	.	0	0	.	.	.	.	.
2011	3	5	9	1.2031	0.6832	0.5199	1.0658	0.9718	0.094	6	2.8	1.2	1.2	2.5	2
2011	3	5	10	.	.	0	.	.	0	0	.	.	.	.	.
2011	3	6	1	.	.	0	.	.	0	0	.	.	.	.	.
2011	3	6	2	.	.	0	.	.	0	0	.	.	.	.	.
2011	3	6	3	.	.	0	.	.	0	0	.	.	.	.	.
2011	3	6	4	.	.	0	.	.	0	0	.	.	.	.	.
2011	3	6	5	.	.	0	.	.	0	0	.	.	.	.	.
2011	3	6	6	1.6441	0.6666	0.9775	1.1183	0.9431	0.1752	9	2.2	2.6	2.3	1.9	2.3
2011	3	6	7	1.857	1.0363	0.8207	0.7462	0.6645	0.0817	5	2.3	2	1.9	1.9	2.2
2011	3	6	8	1.7128	0.6932	1.0196	1.0105	0.963	0.0475	3	1.6	2.3	2.1	1.1	2.5
2011	3	6	9	1.1015	0.64366	0.45784	1.3022	1.0073	0.2949	7	2.3	2.3	2.4	2.9	1.9
2011	3	6	10	.	.	0	.	.	0	0	.	.	.	.	.
2011	3	7	1	1.4581	0.9604	0.4977	0.7461	0.6387	0.1074	1	2.6	3.2	1.8	3.2	1.9
2011	3	7	2	.	.	0	.	.	0	0	.	.	.	.	.
2011	3	7	3	1.1242	0.9754	0.1488	1.1082	1.0075	0.1007	3	2.8	1.8	2.1	1.8	1.8
2011	3	7	4	.	.	0	.	.	0	0	.	.	.	.	.
2011	3	7	5	1.5395	0.9937	0.5458	1.6746	0.9946	0.68	8	3	2.6	2.8	1.2	2.3
2011	3	7	6	.	.	0	.	.	0	0	.	.	.	.	.
2011	3	7	7	.	.	0	.	.	0	0	.	.	.	.	.
2011	3	7	8	1.1016	1.0631	0.0385	1.1694	0.9971	0.1723	4	2.2	2.3	3.6	3.4	3.3
2011	3	7	9	.	.	0	.	.	0	0	.	.	.	.	.
2011	3	7	10	.	.	0	.	.	0	0	.	.	.	.	.
2011	3	8	1	.	.	0	.	.	0	0	.	.	.	.	.
2011	3	8	2	.	.	0	.	.	0	0	.	.	.	.	.
2011	3	8	3	.	.	0	.	.	0	0	.	.	.	.	.
2011	3	8	4	.	.	0	.	.	0	0	.	.	.	.	.
2011	3	8	5	.	.	0	.	.	0	0	.	.	.	.	.
2011	3	8	6	0.709	0.6854	0.0236	1.1137	0.7037	0.41	3	3.2	3.2	3.4	1.7	1.4
2011	3	8	7	0.9979	0.6938	0.3041	4.1921	2.9486	1.2435	5	1.3	2.6	2.6	2.7	2.6
2011	3	8	8	1.1999	0.6818	0.5181	3.6291	2.2554	1.3737	2	3.1	2.9	2.5	2	2.7
2011	3	8	9	1.4161	0.9322	0.4839	1.5706	0.9882	0.5824	17	2	2.1	1.1	1.7	2.1
2011	3	8	10	.	.	0	.	.	0	0	.	.	.	.	.
2011	3	9	1	.	.	0	.	.	0	0	.	.	.	.	.
2011	3	9	2	.	.	0	.	.	0	0	.	.	.	.	.
2011	3	9	3	2.1069	1.0124	1.0945	3.3051	1.555	1.7501	4	2.9	2.2	1.6	1.7	3.1
2011	3	9	4	1.6317	0.6582	0.9735	4.7073	2.981	1.7263	7	3.1	1.8	2.9	2.7	2.2
2011	3	9	5	1.766	0.6685	1.0975	2.8791	1.4767	1.4024	4	2.6	2.1	3	2.8	2.1
2011	3	9	6	.	.	0	.	.	0	0	.	.	.	.	.
2011	3	9	7	.	.	0	.	.	0	0	.	.	.	.	.
2011	3	9	8	.	.	0	.	.	0	0	.	.	.	.	.
2011	3	9	9	1.7683	1.0163	0.752	3.9404	2.4164	1.524	4	3.1	2.7	1.9	2.8	2.7
2011	3	9	10	.	.	0	.	.	0	0	.	.	.	.	.
2011	3	10	1	.	.	0	.	.	0	0	.	.	.	.	.
2011	3	10	2	.	.	0	.	.	0	0	.	.	.	.	.
2011	3	10	3	.	.	0	.	.	0	0	.	.	.	.	.
2011	3	10	4	.	.	0	.	.	0	0	.	.	.	.	.
2011	3	10	5	.	.	0	.	.	0	0	.	.	.	.	.
2011	3	10	6	1.2438	0.9843	0.2595	0.8312	0.6783	0.1529	5	1.9	1.3	2	1.9	1.2
2011	3	10	7	.	.	0	.	.	0	0	.	.	.	.	.
2011	3	10	8	0.7857	0.6501	0.1356	0.9844	0.7737	0.2107	9	1.8	1.5	1.2	1.3	2.2
2011	3	10	9	.	.	0	.	.	0	0	.	.	.	.	.
2011	3	10	10	.	.	0	.	.	0	0	.	.	.	.	.
2011	3	11	1	0.7278	0.6338	0.094	1.0658	0.9927	0.0731	3	1	1.2	2.2	1	1.1
2011	3	11	2	1.1222	1.0055	0.1167	1.1385	0.9679	0.1706	4	1	1.2	1	1.2	1.2
2011	3	11	3	1.1055	0.6514	0.4541	1.1913	1.0041	0.1872	5	2.2	1.4	2.3	2.1	1.5
2011	3	11	4	0.8486	0.6645	0.1841	1.0304	0.9917	0.0387	3	1.9	1.9	1.5	1.5	1.9
2011	3	11	5	0.9856	0.6661	0.3195	0.9495	0.6695	0.28	12	1.8	1.2	1.4	1.9	2.3
2011	3	11	6	.	.	0	.	.	0	0	.	.	.	.	.
2011	3	11	7	.	.	0	.	.	0	0	.	.	.	.	.
2011	3	11	8	0.9528	0.662	0.2908	1.3278	1.0209	0.3069	6	1.3	1.6	1.4	2.2	2
2011	3	11	9	.	.	0	.	.	0	0	.	.	.	.	.
2011	3	11	10	.	.	0	.	.	0	0	.	.	.	.	.
2011	3	12	1	.	.	0	.	.	0	0	.	.	.	.	.
2011	3	12	2	.	.	0	.	.	0	0	.	.	.	.	.
2011	3	12	3	.	.	0	.	.	0	0	.	.	.	.	.
2011	3	12	4	.	.	0	.	.	0	0	.	.	.	.	.
2011	3	12	5	.	.	0	.	.	0	0	.	.	.	.	.
2011	3	12	6	.	.	0	.	.	0	0	.	.	.	.	.
2011	3	12	7	.	.	0	.	.	0	0	.	.	.	.	.
2011	3	12	8	.	.	0	.	.	0	0	.	.	.	.	.
2011	3	12	9	.	.	0	.	.	0	0	.	.	.	.	.
2011	3	12	10	1.1394	1.0061	0.1333	0.9084	0.85	0.0584	4	1.6	1.3	1.5	1.4	1.2
2011	3	13	1	.	.	0	.	.	0	0	.	.	.	.	.
2011	3	13	2	.	.	0	.	.	0	0	.	.	.	.	.
2011	3	13	3	.	.	0	.	.	0	0	.	.	.	.	.
2011	3	13	4	.	.	0	.	.	0	0	.	.	.	.	.
2011	3	13	5	.	.	0	.	.	0	0	.	.	.	.	.
2011	3	13	6	.	.	0	.	.	0	0	.	.	.	.	.
2011	3	13	7	.	.	0	.	.	0	0	.	.	.	.	.
2011	3	13	8	.	.	0	.	.	0	0	.	.	.	.	.
2011	3	13	9	.	.	0	.	.	0	0	.	.	.	.	.
2011	3	13	10	.	.	0	.	.	0	0	.	.	.	.	.
2011	3	14	1	.	.	0	.	.	0	0	.	.	.	.	.
2011	3	14	2	.	.	0	.	.	0	0	.	.	.	.	.
2011	3	14	3	.	.	0	.	.	0	0	.	.	.	.	.
2011	3	14	4	.	.	0	.	.	0	0	.	.	.	.	.
2011	3	14	5	.	.	0	.	.	0	0	.	.	.	.	.
2011	3	14	6	.	.	0	.	.	0	0	.	.	.	.	.
2011	3	14	7	.	.	0	.	.	0	0	.	.	.	.	.
2011	3	14	8	.	.	0	.	.	0	0	.	.	.	.	.
2011	3	14	9	.	.	0	.	.	0	0	.	.	.	.	.
2011	3	14	10	.	.	0	.	.	0	0	.	.	.	.	.
2011	3	15	1	.	.	0	.	.	0	0	.	.	.	.	.
2011	3	15	2	.	.	0	.	.	0	0	.	.	.	.	.
2011	3	15	3	.	.	0	.	.	0	0	.	.	.	.	.
2011	3	15	4	.	.	0	.	.	0	0	.	.	.	.	.
2011	3	15	5	.	.	0	.	.	0	0	.	.	.	.	.
2011	3	15	6	.	.	0	.	.	0	0	.	.	.	.	.
2011	3	15	7	.	.	0	.	.	0	0	.	.	.	.	.
2011	3	15	8	.	.	0	.	.	0	0	.	.	.	.	.
2011	3	15	9	.	.	0	.	.	0	0	.	.	.	.	.
2011	3	15	10	.	.	0	.	.	0	0	.	.	.	.	.

## Sheet: 2011 Ruppia biomass
Year	Time_Period	Transect	Station	root_cup	cup1	root_mass	leaves_cup	cup2	leaf_mass	stems	blade_width_1_mm	blade_width_2_mm	blade_width_3_mm	blade_width_4_mm	blade_width_5_mm
2011	3	1	1	.	.	0	.	.	0	0	.	.	.	.	.
2011	3	1	2	.	.	0	.	.	0	0	.	.	.	.	.
2011	3	1	3	.	.	0	.	.	0	0	.	.	.	.	.
2011	3	1	4	.	.	0	.	.	0	0	.	.	.	.	.
2011	3	1	5	.	.	0	.	.	0	0	.	.	.	.	.
2011	3	1	6	.	.	0	.	.	0	0	.	.	.	.	.
2011	3	1	7	.	.	0	.	.	0	0	.	.	.	.	.
2011	3	1	8	.	.	0	.	.	0	0	.	.	.	.	.
2011	3	1	9	.	.	0	.	.	0	0	.	.	.	.	.
2011	3	1	10	.	.	0	.	.	0	0	.	.	.	.	.
2011	3	2	1	.	.	0	.	.	0	0	.	.	.	.	.
2011	3	2	2	.	.	0	.	.	0	0	.	.	.	.	.
2011	3	2	3	.	.	0	.	.	0	0	.	.	.	.	.
2011	3	2	4	.	.	0	.	.	0	0	.	.	.	.	.
2011	3	2	5	.	.	0	.	.	0	0	.	.	.	.	.
2011	3	2	6	.	.	0	.	.	0	0	.	.	.	.	.
2011	3	2	7	.	.	0	.	.	0	0	.	.	.	.	.
2011	3	2	8	.	.	0	.	.	0	0	.	.	.	.	.
2011	3	2	9	.	.	0	.	.	0	0	.	.	.	.	.
2011	3	2	10	.	.	0	.	.	0	0	.	.	.	.	.
2011	3	3	1	.	.	0	.	.	0	0	.	.	.	.	.
2011	3	3	2	.	.	0	.	.	0	0	.	.	.	.	.
2011	3	3	3	.	.	0	.	.	0	0	.	.	.	.	.
2011	3	3	4	.	.	0	.	.	0	0	.	.	.	.	.
2011	3	3	5	.	.	0	.	.	0	0	.	.	.	.	.
2011	3	3	6	.	.	0	.	.	0	0	.	.	.	.	.
2011	3	3	7	.	.	0	.	.	0	0	.	.	.	.	.
2011	3	3	8	.	.	0	.	.	0	0	.	.	.	.	.
2011	3	3	9	.	.	0	.	.	0	0	.	.	.	.	.
2011	3	3	10	.	.	0	.	.	0	0	.	.	.	.	.
2011	3	4	1	.	.	0	.	.	0	0	.	.	.	.	.
2011	3	4	2	.	.	0	.	.	0	0	.	.	.	.	.
2011	3	4	3	.	.	0	.	.	0	0	.	.	.	.	.
2011	3	4	4	.	.	0	.	.	0	0	.	.	.	.	.
2011	3	4	5	.	.	0	.	.	0	0	.	.	.	.	.
2011	3	4	6	.	.	0	.	.	0	0	.	.	.	.	.
2011	3	4	7	.	.	0	.	.	0	0	.	.	.	.	.
2011	3	4	8	.	.	0	.	.	0	0	.	.	.	.	.
2011	3	4	9	.	.	0	.	.	0	0	.	.	.	.	.
2011	3	4	10	.	.	0	.	.	0	0	.	.	.	.	.
2011	3	5	1	.	.	0	.	.	0	0	.	.	.	.	.
2011	3	5	2	.	.	0	.	.	0	0	.	.	.	.	.
2011	3	5	3	.	.	0	.	.	0	0	.	.	.	.	.
2011	3	5	4	.	.	0	.	.	0	0	.	.	.	.	.
2011	3	5	5	.	.	0	.	.	0	0	.	.	.	.	.
2011	3	5	6	.	.	0	.	.	0	0	.	.	.	.	.
2011	3	5	7	.	.	0	.	.	0	0	.	.	.	.	.
2011	3	5	8	.	.	0	.	.	0	0	.	.	.	.	.
2011	3	5	9	.	.	0	.	.	0	0	.	.	.	.	.
2011	3	5	10	.	.	0	.	.	0	0	.	.	.	.	.
2011	3	6	1	.	.	0	.	.	0	0	.	.	.	.	.
2011	3	6	2	.	.	0	.	.	0	0	.	.	.	.	.
2011	3	6	3	.	.	0	.	.	0	0	.	.	.	.	.
2011	3	6	4	.	.	0	.	.	0	0	.	.	.	.	.
2011	3	6	5	.	.	0	.	.	0	0	.	.	.	.	.
2011	3	6	6	.	.	0	.	.	0	0	.	.	.	.	.
2011	3	6	7	.	.	0	.	.	0	0	.	.	.	.	.
2011	3	6	8	.	.	0	.	.	0	0	.	.	.	.	.
2011	3	6	9	.	.	0	.	.	0	0	.	.	.	.	.
2011	3	6	10	.	.	0	.	.	0	0	.	.	.	.	.
2011	3	7	1	.	.	0	.	.	0	0	.	.	.	.	.
2011	3	7	2	.	.	0	.	.	0	0	.	.	.	.	.
2011	3	7	3	.	.	0	.	.	0	0	.	.	.	.	.
2011	3	7	4	.	.	0	.	.	0	0	.	.	.	.	.
2011	3	7	5	.	.	0	.	.	0	0	.	.	.	.	.
2011	3	7	6	.	.	0	.	.	0	0	.	.	.	.	.
2011	3	7	7	.	.	0	.	.	0	0	.	.	.	.	.
2011	3	7	8	.	.	0	.	.	0	0	.	.	.	.	.
2011	3	7	9	.	.	0	.	.	0	0	.	.	.	.	.
2011	3	7	10	.	.	0	.	.	0	0	.	.	.	.	.
2011	3	8	1	.	.	0	.	.	0	0	.	.	.	.	.
2011	3	8	2	.	.	0	.	.	0	0	.	.	.	.	.
2011	3	8	3	.	.	0	.	.	0	0	.	.	.	.	.
2011	3	8	4	.	.	0	.	.	0	0	.	.	.	.	.
2011	3	8	5	.	.	0	.	.	0	0	.	.	.	.	.
2011	3	8	6	.	.	0	.	.	0	0	.	.	.	.	.
2011	3	8	7	.	.	0	.	.	0	0	.	.	.	.	.
2011	3	8	8	.	.	0	.	.	0	0	.	.	.	.	.
2011	3	8	9	.	.	0	.	.	0	0	.	.	.	.	.
2011	3	8	10	.	.	0	.	.	0	0	.	.	.	.	.
2011	3	9	1	.	.	0	.	.	0	0	.	.	.	.	.
2011	3	9	2	.	.	0	.	.	0	0	.	.	.	.	.
2011	3	9	3	.	.	0	.	.	0	0	.	.	.	.	.
2011	3	9	4	.	.	0	.	.	0	0	.	.	.	.	.
2011	3	9	5	.	.	0	.	.	0	0	.	.	.	.	.
2011	3	9	6	.	.	0	.	.	0	0	.	.	.	.	.
2011	3	9	7	.	.	0	.	.	0	0	.	.	.	.	.
2011	3	9	8	.	.	0	.	.	0	0	.	.	.	.	.
2011	3	9	9	.	.	0	.	.	0	0	.	.	.	.	.
2011	3	9	10	.	.	0	.	.	0	0	.	.	.	.	.
2011	3	10	1	.	.	0	.	.	0	0	.	.	.	.	.
2011	3	10	10	.	.	0	.	.	0	0	.	.	.	.	.
2011	3	10	2	.	.	0	.	.	0	0	.	.	.	.	.
2011	3	10	3	.	.	0	.	.	0	0	.	.	.	.	.
2011	3	10	4	.	.	0	.	.	0	0	.	.	.	.	.
2011	3	10	5	1.2476	1.0663	0.1813	1.135	1.0003	0.1347	44	.	.	.	.	.
2011	3	10	6	1.1204	1.0006	0.1198	1.2221	0.9718	0.2503	94	.	.	.	.	.
2011	3	10	7	.	.	0	.	.	0	0	.	.	.	.	.
2011	3	10	8	1.2343	1.0086	0.2257	1.2086	0.996	0.2126	44	.	.	.	.	.
2011	3	10	9	.	.	0	.	.	0	0	.	.	.	.	.
2011	3	11	1	0.7643	0.6678	0.0965	1.1503	0.9543	0.196	69	.	.	.	.	.
2011	3	11	10	.	.	0	.	.	0	0	.	.	.	.	.
2011	3	11	2	1.2009	0.9624	0.2385	1.3151	0.9824	0.3327	110	.	.	.	.	.
2011	3	11	3	1.3147	1.1844	0.1303	1.0219	0.6846	0.3373	90	.	.	.	.	.
2011	3	11	4	0.8771	0.8492	0.0279	1.021	0.9655	0.0555	19	.	.	.	.	.
2011	3	11	5	0.9237	0.786	0.1377	0.8589	0.6546	0.2043	146	.	.	.	.	.
2011	3	11	6	0.9709	0.9624	0.0085	1.0121	1	0.0121	8	.	.	.	.	.
2011	3	11	7	0.7486	0.6183	0.1303	0.8081	0.7076	0.1005	33	.	.	.	.	.
2011	3	11	8	0.8821	0.7508	0.1313	1.142	0.9929	0.1491	24	.	.	.	.	.
2011	3	11	9	0.7825	0.6538	0.1287	0.8109	0.6914	0.1195	74	.	.	.	.	.
2011	3	12	1	.	.	0	.	.	0	0	.	.	.	.	.
2011	3	12	10	1.1593	0.9613	0.198	1.1444	0.8759	0.2685	34	.	.	.	.	.
2011	3	12	2	.	.	0	.	.	0	0	.	.	.	.	.
2011	3	12	3	.	.	0	.	.	0	0	.	.	.	.	.
2011	3	12	4	.	.	0	.	.	0	0	.	.	.	.	.
2011	3	12	5	.	.	0	.	.	0	0	.	.	.	.	.
2011	3	12	6	.	.	0	.	.	0	0	.	.	.	.	.
2011	3	12	7	.	.	0	.	.	0	0	.	.	.	.	.
2011	3	12	8	1.0346	0.9845	0.0501	0.9385	0.793	0.1455	39	.	.	.	.	.
2011	3	12	9	0.7309	0.6666	0.0643	1.0973	1.0794	0.0179	17	.	.	.	.	.
2011	3	13	1	.	.	0	.	.	0	0	.	.	.	.	.
2011	3	13	10	.	.	0	.	.	0	0	.	.	.	.	.
2011	3	13	2	1.162	0.9799	0.1821	1.16	0.9921	0.1679	95	.	.	.	.	.
2011	3	13	3	0.9036	0.6867	0.2169	0.9136	0.6886	0.225	119	.	.	.	.	.
2011	3	13	4	1.2148	1.0235	0.1913	1.1755	0.9993	0.1762	192	.	.	.	.	.
2011	3	13	5	.	.	0	.	.	0	0	.	.	.	.	.
2011	3	13	6	0.727	0.6862	0.0408	0.9314	0.9051	0.0263	40	.	.	.	.	.
2011	3	13	7	0.7911	0.6574	0.1337	0.737	0.6695	0.0675	52	.	.	.	.	.
2011	3	13	8	0.7179	0.677	0.0409	0.6835	0.6557	0.0278	22	.	.	.	.	.
2011	3	13	9	.	.	0	.	.	0	0	.	.	.	.	.
2011	3	14	1	0.7039	0.675	0.0289	0.6943	0.682	0.0123	36	.	.	.	.	.
2011	3	14	10	0.6854	0.6457	0.0397	1.089	1.0399	0.0491	23	.	.	.	.	.
2011	3	14	2	.	.	0	.	.	0	0	.	.	.	.	.
2011	3	14	3	.	.	0	.	.	0	0	.	.	.	.	.
2011	3	14	4	.	.	0	.	.	0	0	.	.	.	.	.
2011	3	14	5	0.7957	0.7624	0.0333	0.985	0.9531	0.0319	28	.	.	.	.	.
2011	3	14	6	.	.	0	.	.	0	0	.	.	.	.	.
2011	3	14	7	.	.	0	.	.	0	0	.	.	.	.	.
2011	3	14	8	.	.	0	.	.	0	0	.	.	.	.	.
2011	3	14	9	.	.	0	.	.	0	0	.	.	.	.	.
2011	3	15	1	.	.	0	.	.	0	0	.	.	.	.	.
2011	3	15	10	.	.	0	.	.	0	0	.	.	.	.	.
2011	3	15	2	1.2863	1.0701	0.2162	1.1056	0.09821	1.00739	83	.	.	.	.	.
2011	3	15	3	.	.	0	.	.	0	0	.	.	.	.	.
2011	3	15	4	.	.	0	.	.	0	0	.	.	.	.	.
2011	3	15	5	.	.	0	.	.	0	0	.	.	.	.	.
2011	3	15	6	0.9819	0.9674	0.0145	0.7301	0.7075	0.0226	5	.	.	.	.	.
2011	3	15	7	.	.	0	.	.	0	0	.	.	.	.	.
2011	3	15	8	.	.	0	.	.	0	0	.	.	.	.	.
2011	3	15	9	1.0111	0.9973	0.0138	0.6477	0.643	0.0047	7	.	.	.	.	.
2011	2	1	1	.	.	0	.	.	0	0	.	.	.	.	.
2011	2	1	2	.	.	0	.	.	0	0	.	.	.	.	.
2011	2	1	3	.	.	0	.	.	0	0	.	.	.	.	.
2011	2	1	4	.	.	0	.	.	0	0	.	.	.	.	.
2011	2	1	5	.	.	0	.	.	0	0	.	.	.	.	.
2011	2	1	6	.	.	0	.	.	0	0	.	.	.	.	.
2011	2	1	7	.	.	0	.	.	0	0	.	.	.	.	.
2011	2	1	8	.	.	0	.	.	0	0	.	.	.	.	.
2011	2	1	9	.	.	0	.	.	0	0	.	.	.	.	.
2011	2	1	10	.	.	0	.	.	0	0	.	.	.	.	.
2011	2	2	1	.	.	0	.	.	0	0	.	.	.	.	.
2011	2	2	2	.	.	0	.	.	0	0	.	.	.	.	.
2011	2	2	3	.	.	0	.	.	0	0	.	.	.	.	.
2011	2	2	4	.	.	0	.	.	0	0	.	.	.	.	.
2011	2	2	5	.	.	0	.	.	0	0	.	.	.	.	.
2011	2	2	6	.	.	0	.	.	0	0	.	.	.	.	.
2011	2	2	7	.	.	0	.	.	0	0	.	.	.	.	.
2011	2	2	8	.	.	0	.	.	0	0	.	.	.	.	.
2011	2	2	9	.	.	0	.	.	0	0	.	.	.	.	.
2011	2	2	10	.	.	0	.	.	0	0	.	.	.	.	.
2011	2	3	1	.	.	0	.	.	0	0	.	.	.	.	.
2011	2	3	2	.	.	0	.	.	0	0	.	.	.	.	.
2011	2	3	3	.	.	0	.	.	0	0	.	.	.	.	.
2011	2	3	4	.	.	0	.	.	0	0	.	.	.	.	.
2011	2	3	5	.	.	0	.	.	0	0	.	.	.	.	.
2011	2	3	6	.	.	0	.	.	0	0	.	.	.	.	.
2011	2	3	7	.	.	0	.	.	0	0	.	.	.	.	.
2011	2	3	8	.	.	0	.	.	0	0	.	.	.	.	.
2011	2	3	9	.	.	0	.	.	0	0	.	.	.	.	.
2011	2	3	10	.	.	0	.	.	0	0	.	.	.	.	.
2011	2	4	1	.	.	0	.	.	0	0	.	.	.	.	.
2011	2	4	2	.	.	0	.	.	0	0	.	.	.	.	.
2011	2	4	3	.	.	0	.	.	0	0	.	.	.	.	.
2011	2	4	4	.	.	0	.	.	0	0	.	.	.	.	.
2011	2	4	5	.	.	0	.	.	0	0	.	.	.	.	.
2011	2	4	6	.	.	0	.	.	0	0	.	.	.	.	.
2011	2	4	7	.	.	0	.	.	0	0	.	.	.	.	.
2011	2	4	8	.	.	0	.	.	0	0	.	.	.	.	.
2011	2	4	9	.	.	0	.	.	0	0	.	.	.	.	.
2011	2	4	10	.	.	0	.	.	0	0	.	.	.	.	.
2011	2	5	1	.	.	0	.	.	0	0	.	.	.	.	.
2011	2	5	2	.	.	0	.	.	0	0	.	.	.	.	.
2011	2	5	3	.	.	0	.	.	0	0	.	.	.	.	.
2011	2	5	4	.	.	0	.	.	0	0	.	.	.	.	.
2011	2	5	5	.	.	0	.	.	0	0	.	.	.	.	.
2011	2	5	6	.	.	0	.	.	0	0	.	.	.	.	.
2011	2	5	7	.	.	0	.	.	0	0	.	.	.	.	.
2011	2	5	8	.	.	0	.	.	0	0	.	.	.	.	.
2011	2	5	9	.	.	0	.	.	0	0	.	.	.	.	.
2011	2	5	10	.	.	0	.	.	0	0	.	.	.	.	.
2011	2	6	1	.	.	0	.	.	0	0	.	.	.	.	.
2011	2	6	2	.	.	0	.	.	0	0	.	.	.	.	.
2011	2	6	3	.	.	0	.	.	0	0	.	.	.	.	.
2011	2	6	4	.	.	0	.	.	0	0	.	.	.	.	.
2011	2	6	5	.	.	0	.	.	0	0	.	.	.	.	.
2011	2	6	6	.	.	0	.	.	0	0	.	.	.	.	.
2011	2	6	7	.	.	0	.	.	0	0	.	.	.	.	.
2011	2	6	8	.	.	0	.	.	0	0	.	.	.	.	.
2011	2	6	9	.	.	0	.	.	0	0	.	.	.	.	.
2011	2	6	10	.	.	0	.	.	0	0	.	.	.	.	.
2011	2	7	1	.	.	0	.	.	0	0	.	.	.	.	.
2011	2	7	2	.	.	0	.	.	0	0	.	.	.	.	.
2011	2	7	3	.	.	0	.	.	0	0	.	.	.	.	.
2011	2	7	4	.	.	0	.	.	0	0	.	.	.	.	.
2011	2	7	5	.	.	0	.	.	0	0	.	.	.	.	.
2011	2	7	6	.	.	0	.	.	0	0	.	.	.	.	.
2011	2	7	7	.	.	0	.	.	0	0	.	.	.	.	.
2011	2	7	8	.	.	0	.	.	0	0	.	.	.	.	.
2011	2	7	9	.	.	0	.	.	0	0	.	.	.	.	.
2011	2	7	10	.	.	0	.	.	0	0	.	.	.	.	.
2011	2	8	1	.	.	0	.	.	0	0	.	.	.	.	.
2011	2	8	2	.	.	0	.	.	0	0	.	.	.	.	.
2011	2	8	3	.	.	0	.	.	0	0	.	.	.	.	.
2011	2	8	4	.	.	0	.	.	0	0	.	.	.	.	.
2011	2	8	5	.	.	0	.	.	0	0	.	.	.	.	.
2011	2	8	6	.	.	0	.	.	0	0	.	.	.	.	.
2011	2	8	7	.	.	0	.	.	0	0	.	.	.	.	.
2011	2	8	8	.	.	0	.	.	0	0	.	.	.	.	.
2011	2	8	9	.	.	0	.	.	0	0	.	.	.	.	.
2011	2	8	10	.	.	0	.	.	0	0	.	.	.	.	.
2011	2	9	1	.	.	0	.	.	0	0	.	.	.	.	.
2011	2	9	2	.	.	0	.	.	0	0	.	.	.	.	.
2011	2	9	3	.	.	0	.	.	0	0	.	.	.	.	.
2011	2	9	4	.	.	0	.	.	0	0	.	.	.	.	.
2011	2	9	5	.	.	0	.	.	0	0	.	.	.	.	.
2011	2	9	6	.	.	0	.	.	0	0	.	.	.	.	.
2011	2	9	7	.	.	0	.	.	0	0	.	.	.	.	.
2011	2	9	8	.	.	0	.	.	0	0	.	.	.	.	.
2011	2	9	9	.	.	0	.	.	0	0	.	.	.	.	.
2011	2	9	10	.	.	0	.	.	0	0	.	.	.	.	.
2011	2	10	1	.	.	0	.	.	0	0	.	.	.	.	.
2011	2	10	10	.	.	0	.	.	0	0	.	.	.	.	.
2011	2	10	2	.	.	0	.	.	0	0	.	.	.	.	.
2011	2	10	3	.	.	0	.	.	0	0	.	.	.	.	.
2011	2	10	4	.	.	0	.	.	0	0	.	.	.	.	.
2011	2	10	5	1.2478	1.009	0.2388	0.9445	0.7906	0.1539	81	.	.	.	.	.
2011	2	10	6	0.9568	0.7888	0.168	1.1374	1.0032	0.1342	40	.	.	.	.	.
2011	2	10	7	.	.	0	.	.	0	0	.	.	.	.	.
2011	2	10	8	1.135	0.9992	0.1358	1.0309	0.9778	0.0531	23	.	.	.	.	.
2011	2	10	9	.	.	0	.	.	0	0	.	.	.	.	.
2011	2	11	1	1.2181	0.9315	0.2866	1.2413	0.9814	0.2599	107	.	.	.	.	.
2011	2	11	10	.	.	0	.	.	0	0	.	.	.	.	.
2011	2	11	2	.	.	0	.	.	0	0	.	.	.	.	.
2011	2	11	3	1.1941	0.9357	0.2584	0.9723	0.8825	0.0898	34	.	.	.	.	.
2011	2	11	4	1.5023	0.9246	0.5777	1.1263	0.9719	0.1544	89	.	.	.	.	.
2011	2	11	5	.	.	0	.	.	0	0	.	.	.	.	.
2011	2	11	6	0.9457	0.93	0.0157	0.6845	0.6791	0.0054	0	.	.	.	.	.
2011	2	11	7	0.9345	0.8981	0.0364	0.8084	0.7525	0.0559	14	.	.	.	.	.
2011	2	11	8	0.8538	0.6919	0.1619	0.875	0.6481	0.2269	76	.	.	.	.	.
2011	2	11	9	0.8943	0.7601	0.1342	1.0861	0.9617	0.1244	80	.	.	.	.	.
2011	2	12	1	.	.	0	.	.	0	0	.	.	.	.	.
2011	2	12	10	1.2472	1.1786	0.0686	0.9407	0.8886	0.0521	27	.	.	.	.	.
2011	2	12	2	.	.	0	.	.	0	0	.	.	.	.	.
2011	2	12	3	.	.	0	.	.	0	0	.	.	.	.	.
2011	2	12	4	.	.	0	.	.	0	0	.	.	.	.	.
2011	2	12	5	.	.	0	.	.	0	0	.	.	.	.	.
2011	2	12	6	.	.	0	.	.	0	0	.	.	.	.	.
2011	2	12	7	1.0613	0.9924	0.0689	0.7574	0.6942	0.0632	27	.	.	.	.	.
2011	2	12	8	1.0906	0.8863	0.2043	1.0894	0.9742	0.1152	62	.	.	.	.	.
2011	2	12	9	1.1455	1.0718	0.0737	1.0033	0.9701	0.0332	26	.	.	.	.	.
2011	2	13	1	.	.	0	.	.	0	0	.	.	.	.	.
2011	2	13	10	.	.	0	.	.	0	0	.	.	.	.	.
2011	2	13	2	1.0345	0.9633	0.0712	1.2462	1.1845	0.0617	38	.	.	.	.	.
2011	2	13	3	.	.	0	.	.	0	0	.	.	.	.	.
2011	2	13	4	1.0953	1.0133	0.082	1.0131	0.928	0.0851	56	.	.	.	.	.
2011	2	13	5	.	.	0	.	.	0	0	.	.	.	.	.
2011	2	13	6	0.9094	0.7698	0.1396	0.9175	0.7861	0.1314	136	.	.	.	.	.
2011	2	13	7	.	.	0	.	.	0	0	.	.	.	.	.
2011	2	13	8	1.4057	1.1419	0.2638	1.1973	0.9842	0.2131	169	.	.	.	.	.
2011	2	13	9	.	.	0	.	.	0	0	.	.	.	.	.
2011	2	14	1	0.8988	0.6603	0.2385	0.7991	0.6626	0.1365	42	.	.	.	.	.
2011	2	14	10	.	.	0	.	.	0	0	.	.	.	.	.
2011	2	14	2	.	.	0	.	.	0	0	.	.	.	.	.
2011	2	14	3	0.7822	0.7673	0.0149	1.0814	1.0628	0.0186	15	.	.	.	.	.
2011	2	14	4	.	.	0	.	.	0	0	.	.	.	.	.
2011	2	14	5	.	.	0	.	.	0	0	.	.	.	.	.
2011	2	14	6	.	.	0	.	.	0	0	.	.	.	.	.
2011	2	14	7	.	.	0	.	.	0	0	.	.	.	.	.
2011	2	14	8	.	.	0	.	.	0	0	.	.	.	.	.
2011	2	14	9	.	.	0	.	.	0	0	.	.	.	.	.
2011	2	15	1	.	.	0	.	.	0	0	.	.	.	.	.
2011	2	15	10	.	.	0	.	.	0	0	.	.	.	.	.
2011	2	15	2	1.2409	1.0062	0.2347	1.1125	0.9867	0.1258	25	.	.	.	.	.
2011	2	15	3	0.9191	0.8094	0.1097	0.8194	0.7636	0.0558	13	.	.	.	.	.
2011	2	15	4	.	.	0	.	.	0	0	.	.	.	.	.
2011	2	15	5	.	.	0	.	.	0	0	.	.	.	.	.
2011	2	15	6	.	.	0	.	.	0	0	.	.	.	.	.
2011	2	15	7	.	.	0	.	.	0	0	.	.	.	.	.
2011	2	15	8	.	.	0	.	.	0	0	.	.	.	.	.
2011	2	15	9	.	.	0	.	.	0	0	.	.	.	.	.
2011	1	1	1	.	.	0	.	.	0	0	.	.	.	.	.
2011	1	1	2	.	.	0	.	.	0	0	.	.	.	.	.
2011	1	1	3	.	.	0	.	.	0	0	.	.	.	.	.
2011	1	1	4	.	.	0	.	.	0	0	.	.	.	.	.
2011	1	1	5	.	.	0	.	.	0	0	.	.	.	.	.
2011	1	1	6	.	.	0	.	.	0	0	.	.	.	.	.
2011	1	1	7	.	.	0	.	.	0	0	.	.	.	.	.
2011	1	1	8	.	.	0	.	.	0	0	.	.	.	.	.
2011	1	1	9	.	.	0	.	.	0	0	.	.	.	.	.
2011	1	1	10	.	.	0	.	.	0	0	.	.	.	.	.
2011	1	2	1	.	.	0	.	.	0	0	.	.	.	.	.
2011	1	2	2	.	.	0	.	.	0	0	.	.	.	.	.
2011	1	2	3	.	.	0	.	.	0	0	.	.	.	.	.
2011	1	2	4	.	.	0	.	.	0	0	.	.	.	.	.
2011	1	2	5	.	.	0	.	.	0	0	.	.	.	.	.
2011	1	2	6	.	.	0	.	.	0	0	.	.	.	.	.
2011	1	2	7	.	.	0	.	.	0	0	.	.	.	.	.
2011	1	2	8	.	.	0	.	.	0	0	.	.	.	.	.
2011	1	2	9	.	.	0	.	.	0	0	.	.	.	.	.
2011	1	2	10	.	.	0	.	.	0	0	.	.	.	.	.
2011	1	3	1	.	.	0	.	.	0	0	.	.	.	.	.
2011	1	3	2	.	.	0	.	.	0	0	.	.	.	.	.
2011	1	3	3	.	.	0	.	.	0	0	.	.	.	.	.
2011	1	3	4	.	.	0	.	.	0	0	.	.	.	.	.
2011	1	3	5	.	.	0	.	.	0	0	.	.	.	.	.
2011	1	3	6	.	.	0	.	.	0	0	.	.	.	.	.
2011	1	3	7	.	.	0	.	.	0	0	.	.	.	.	.
2011	1	3	8	.	.	0	.	.	0	0	.	.	.	.	.
2011	1	3	9	.	.	0	.	.	0	0	.	.	.	.	.
2011	1	3	10	.	.	0	.	.	0	0	.	.	.	.	.
2011	1	4	1	.	.	0	.	.	0	0	.	.	.	.	.
2011	1	4	2	.	.	0	.	.	0	0	.	.	.	.	.
2011	1	4	3	.	.	0	.	.	0	0	.	.	.	.	.
2011	1	4	4	.	.	0	.	.	0	0	.	.	.	.	.
2011	1	4	5	.	.	0	.	.	0	0	.	.	.	.	.
2011	1	4	6	.	.	0	.	.	0	0	.	.	.	.	.
2011	1	4	7	.	.	0	.	.	0	0	.	.	.	.	.
2011	1	4	8	.	.	0	.	.	0	0	.	.	.	.	.
2011	1	4	9	.	.	0	.	.	0	0	.	.	.	.	.
2011	1	4	10	.	.	0	.	.	0	0	.	.	.	.	.
2011	1	5	1	.	.	0	.	.	0	0	.	.	.	.	.
2011	1	5	2	.	.	0	.	.	0	0	.	.	.	.	.
2011	1	5	3	.	.	0	.	.	0	0	.	.	.	.	.
2011	1	5	4	.	.	0	.	.	0	0	.	.	.	.	.
2011	1	5	5	.	.	0	.	.	0	0	.	.	.	.	.
2011	1	5	6	.	.	0	.	.	0	0	.	.	.	.	.
2011	1	5	7	.	.	0	.	.	0	0	.	.	.	.	.
2011	1	5	8	.	.	0	.	.	0	0	.	.	.	.	.
2011	1	5	9	.	.	0	.	.	0	0	.	.	.	.	.
2011	1	5	10	.	.	0	.	.	0	0	.	.	.	.	.
2011	1	6	1	.	.	0	.	.	0	0	.	.	.	.	.
2011	1	6	2	.	.	0	.	.	0	0	.	.	.	.	.
2011	1	6	3	.	.	0	.	.	0	0	.	.	.	.	.
2011	1	6	4	.	.	0	.	.	0	0	.	.	.	.	.
2011	1	6	5	.	.	0	.	.	0	0	.	.	.	.	.
2011	1	6	6	.	.	0	.	.	0	0	.	.	.	.	.
2011	1	6	7	.	.	0	.	.	0	0	.	.	.	.	.
2011	1	6	8	.	.	0	.	.	0	0	.	.	.	.	.
2011	1	6	9	.	.	0	.	.	0	0	.	.	.	.	.
2011	1	6	10	.	.	0	.	.	0	0	.	.	.	.	.
2011	1	7	1	.	.	0	.	.	0	0	.	.	.	.	.
2011	1	7	2	.	.	0	.	.	0	0	.	.	.	.	.
2011	1	7	3	.	.	0	.	.	0	0	.	.	.	.	.
2011	1	7	4	.	.	0	.	.	0	0	.	.	.	.	.
2011	1	7	5	.	.	0	.	.	0	0	.	.	.	.	.
2011	1	7	6	.	.	0	.	.	0	0	.	.	.	.	.
2011	1	7	7	.	.	0	.	.	0	0	.	.	.	.	.
2011	1	7	8	.	.	0	.	.	0	0	.	.	.	.	.
2011	1	7	9	.	.	0	.	.	0	0	.	.	.	.	.
2011	1	7	10	.	.	0	.	.	0	0	.	.	.	.	.
2011	1	8	1	.	.	0	.	.	0	0	.	.	.	.	.
2011	1	8	2	.	.	0	.	.	0	0	.	.	.	.	.
2011	1	8	3	.	.	0	.	.	0	0	.	.	.	.	.
2011	1	8	4	.	.	0	.	.	0	0	.	.	.	.	.
2011	1	8	5	.	.	0	.	.	0	0	.	.	.	.	.
2011	1	8	6	.	.	0	.	.	0	0	.	.	.	.	.
2011	1	8	7	.	.	0	.	.	0	0	.	.	.	.	.
2011	1	8	8	.	.	0	.	.	0	0	.	.	.	.	.
2011	1	8	9	.	.	0	.	.	0	0	.	.	.	.	.
2011	1	8	10	.	.	0	.	.	0	0	.	.	.	.	.
2011	1	9	1	.	.	0	.	.	0	0	.	.	.	.	.
2011	1	9	2	.	.	0	.	.	0	0	.	.	.	.	.
2011	1	9	3	.	.	0	.	.	0	0	.	.	.	.	.
2011	1	9	4	.	.	0	.	.	0	0	.	.	.	.	.
2011	1	9	5	.	.	0	.	.	0	0	.	.	.	.	.
2011	1	9	6	.	.	0	.	.	0	0	.	.	.	.	.
2011	1	9	7	.	.	0	.	.	0	0	.	.	.	.	.
2011	1	9	8	.	.	0	.	.	0	0	.	.	.	.	.
2011	1	9	9	.	.	0	.	.	0	0	.	.	.	.	.
2011	1	9	10	.	.	0	.	.	0	0	.	.	.	.	.
2011	1	10	1	.	.	0	.	.	0	0	.	.	.	.	.
2011	1	10	10	1.019	0.9596	0.0594	1.0628	0.9566	0.1062	18	.	.	.	.	.
2011	1	10	2	.	.	0	.	.	0	0	.	.	.	.	.
2011	1	10	3	.	.	0	.	.	0	0	.	.	.	.	.
2011	1	10	4	.	.	0	.	.	0	0	.	.	.	.	.
2011	1	10	5	1.3061	1.2187	0.0874	1.1405	0.9894	0.1511	15	.	.	.	.	.
2011	1	10	6	1.1169	0.9933	0.1236	1.1942	1.1272	0.067	18	.	.	.	.	.
2011	1	10	7	.	.	0	.	.	0	0	.	.	.	.	.
2011	1	10	8	0.9737	0.9217	0.052	0.9896	0.9595	0.0301	7	.	.	.	.	.
2011	1	10	9	.	.	0	.	.	0	0	.	.	.	.	.
2011	1	11	1	1.0174	0.962	0.0554	1.0965	1.024	0.0725	3	.	.	.	.	.
2011	1	11	10	.	.	0	.	.	0	0	.	.	.	.	.
2011	1	11	2	1.0356	0.9756	0.06	1.0748	1.0331	0.0417	9	.	.	.	.	.
2011	1	11	3	1.1454	1.0047	0.1407	1.1416	1.0047	0.1369	33	.	.	.	.	.
2011	1	11	4	1.1083	0.9963	0.112	1.2315	0.9896	0.2419	16	.	.	.	.	.
2011	1	11	5	1.1586	1.004	0.1546	1.3221	1.0708	0.2513	11	.	.	.	.	.
2011	1	11	6	1.1852	0.9606	0.2246	1.3375	1.1724	0.1651	35	.	.	.	.	.
2011	1	11	7	1.1231	0.9923	0.1308	1.3251	1.1842	0.1409	35	.	.	.	.	.
2011	1	11	8	1.0933	1.055	0.0383	1.029	0.9381	0.0909	4	.	.	.	.	.
2011	1	11	9	1.084	0.996	0.088	1.057	0.9561	0.1009	19	.	.	.	.	.
2011	1	12	1	.	.	0	.	.	0	0	.	.	.	.	.
2011	1	12	10	1.1883	1.0258	0.1625	1.09	0.9827	0.1073	24	.	.	.	.	.
2011	1	12	2	.	.	0	.	.	0	0	.	.	.	.	.
2011	1	12	3	1.0706	1.012	0.0586	1.001	0.9588	0.0422	6	.	.	.	.	.
2011	1	12	4	.	.	0	.	.	0	0	.	.	.	.	.
2011	1	12	5	.	.	0	.	.	0	0	.	.	.	.	.
2011	1	12	6	.	.	0	.	.	0	0	.	.	.	.	.
2011	1	12	7	1.0305	0.9491	0.0814	1.1376	1.0031	0.1345	18	.	.	.	.	.
2011	1	12	8	1.0474	0.9891	0.0583	1.099	0.9918	0.1072	8	.	.	.	.	.
2011	1	12	9	1.326	1.167	0.159	1.0594	0.9958	0.0636	16	.	.	.	.	.
2011	1	13	1	.	.	0	.	.	0	0	.	.	.	.	.
2011	1	13	10	.	.	0	.	.	0	0	.	.	.	.	.
2011	1	13	2	1.3676	1.1382	0.2294	1.1704	1.0353	0.1351	65	.	.	.	.	.
2011	1	13	3	1.1213	0.9905	0.1308	1.1315	1.0054	0.1261	45	.	.	.	.	.
2011	1	13	4	1.1413	0.9482	0.1931	1.2504	1.0581	0.1923	63	.	.	.	.	.
2011	1	13	5	1.0811	0.9965	0.0846	1.1486	1.0863	0.0623	42	.	.	.	.	.
2011	1	13	6	1.1802	0.9758	0.2044	1.2422	1.0071	0.2351	125	.	.	.	.	.
2011	1	13	7	1.5239	1.1816	0.3423	1.3642	1.0193	0.3449	30	.	.	.	.	.
2011	1	13	8	1.2887	0.9643	0.3244	1.2493	0.9625	0.2868	58	.	.	.	.	.
2011	1	13	9	1.099	0.9542	0.1448	1.0782	0.9222	0.156	58	.	.	.	.	.
2011	1	14	1	1.2205	0.97	0.2505	0.9799	0.8509	0.129	88	.	.	.	.	.
2011	1	14	10	.	.	0	1.0793	0.9823	0.097	33	.	.	.	.	.
2011	1	14	2	1.0398	0.978	0.0618	1.0104	0.9876	0.0228	25	.	.	.	.	.
2011	1	14	3	1.3881	1.2225	0.1656	1.0407	0.9925	0.0482	16	.	.	.	.	.
2011	1	14	4	0.92	0.7101	0.2099	1.2303	1.1493	0.081	55	.	.	.	.	.
2011	1	14	5	1.3295	1.1999	0.1296	0.986	0.92	0.066	40	.	.	.	.	.
2011	1	14	6	.	.	0	.	.	0	0	.	.	.	.	.
2011	1	14	7	.	.	0	.	.	0	0	.	.	.	.	.
2011	1	14	8	1.2453	1.1967	0.0486	1.1417	1.1298	0.0119	18	.	.	.	.	.
2011	1	14	9	.	.	0	.	.	0	0	.	.	.	.	.
2011	1	15	1	.	.	0	.	.	0	0	.	.	.	.	.
2011	1	15	10	1.1856	1.0405	0.1451	.	.	0	0	.	.	.	.	.
2011	1	15	2	1.5367	0.9954	0.5413	1.4632	1.0503	0.4129	74	.	.	.	.	.
2011	1	15	3	1.4522	1.1829	0.2693	1.1328	1.0039	0.1289	55	.	.	.	.	.
2011	1	15	4	0.9932	0.8485	0.1447	1.0837	0.9997	0.084	30	.	.	.	.	.
2011	1	15	5	1.2448	0.9733	0.2715	1.0011	0.8682	0.1329	20	.	.	.	.	.
2011	1	15	6	1.1893	1.0135	0.1758	1.1134	0.982	0.1314	24	.	.	.	.	.
2011	1	15	7	1.437	1.1735	0.2635	1.0579	0.9387	0.1192	25	.	.	.	.	.
2011	1	15	8	1.2155	1.0042	0.2113	1.2845	1.193	0.0915	64	.	.	.	.	.
2011	1	15	9	1.1793	1.1294	0.0499	0.9585	0.9264	0.0321	27	.	.	.	.	.

## Sheet: 2011 Epiphytes
Date	Year	Time_Period	Transect	Station	Blade_number	Blade_length_mm	Blade_width_mm	Epiphyte_above_percent	Epiphyte_below_percent	Comments	Epiphyte_biomass	Blade_biomass
2011-06-11	2011	1	1	2	1	154	3	80	80	tube worms, brown filamentous, brown slime, blue mussles	0.1001	0.0142
2011-06-11	2011	1	1	2	2	119	3.8	0	0	no sample	0	0.0125
2011-06-11	2011	1	1	2	3	213	3.7	0	5	brown slime	0.0016	0.0251
2011-06-11	2011	1	1	2	4	138	3.4	0	0	brown slime	0	0.0124
2011-06-11	2011	1	1	2	5	146	3	10	10	worm casing, brown filamentous	0.0102	0.0114
2011-06-10	2011	1	1	3	1	139	2.6	5	15	skeleton shrimp	0.0091	0.0126
2011-06-10	2011	1	1	3	2	74	1.7	5	5	skeleton shrimp, brown slime	0.0005	0.0046
2011-06-10	2011	1	1	3	3	113	2.6	90	70	skeleton shrimp, brown slime	0.0831	0.0089
2011-06-10	2011	1	1	3	4	101	2.7	5	5	brown slime	0.0001	0.0086
2011-06-10	2011	1	1	3	5	139	2.7	40	20	skeleton shrimp, brown slime	0.0383	0.011
2011-06-10	2011	1	1	4	1	497	2.4	15	15	2 bearded clams, brown slime	0.0232	0.0474
2011-06-10	2011	1	1	4	2	520	2.7	10	10	brown slime	0.0028	0.0578
2011-06-10	2011	1	1	4	3	402	4.1	20	20	brown slime	0.005	0.0705
2011-06-10	2011	1	1	4	4	491	3.6	10	10	brown slime	0.0058	0.0704
2011-06-10	2011	1	1	4	5	482	3.6	10	5	brown slime	0.0038	0.0638
2011-06-10	2011	1	1	6	1	185	2.7	30	15	worm casing and worm, brown slime, red filamentous	0.0195	0.0174
2011-06-10	2011	1	1	6	2	169	2.9	5	5	worm casing, brown slime (very little)	0.0047	0.0146
2011-06-10	2011	1	1	6	3	84	2.1	5	0	brown slime	-0.0001	0.005
2011-06-10	2011	1	1	6	4	175	2.5	35	35	worm and casing, erd filamentous, tubeworm casing	0.0621	0.0145
2011-06-10	2011	1	1	6	5	78	3.1	0	0	no epiphyte sample	0	0.0062
2011-06-11	2011	1	1	7	1	340	3.1	5	5	brown slime	0.0023	0.0401
2011-06-11	2011	1	1	7	2	204	2.7	5	5	brown slime	0.0016	0.0149
2011-06-11	2011	1	1	7	3	289	2.9	5	5	brown slime	0.001	0.0291
2011-06-11	2011	1	1	7	4	207	3.3	5	0	brown slime	0.0003	0.0209
2011-06-11	2011	1	1	7	5	221	3.2	5	0	brown slime	0.0001	0.0226
2011-06-15	2011	1	1	8	1	347	4	5	0	brown slime	0.0018	0.0428
2011-06-15	2011	1	1	8	2	118	4.1	5	0	brown slime	0.0004	0.0124
2011-06-15	2011	1	1	8	3	132	3.5	5	0	brown slime	0.0001	0.0137
2011-06-15	2011	1	1	8	4	72	2.4	5	0	brown slime	0.0002	0.0045
2011-06-15	2011	1	1	8	5	286	4	5	5	brown slime, brown filamentous	0.0018	0.0358
2011-06-10	2011	1	1	9	1	440	3.2	45	50	brown filamentous, brown slime, bryozoa, worm casing	0.0297	0.0535
2011-06-10	2011	1	1	9	2	413	3.5	20	25	brown slime, worm and casing	0.0121	0.0576
2011-06-10	2011	1	1	9	3	375	4.8	15	10	brown slime	0.0041	0.0631
2011-06-10	2011	1	1	9	4	327	4.7	10	10	brown slime	0.002	0.0527
2011-06-10	2011	1	1	9	5	282	4.2	35	50	brown slime	0.0083	0.0382
2011-06-11	2011	1	1	10	1	152	3	5	0	brown slime	0.0008	0.0108
2011-06-11	2011	1	1	10	2	227	3.8	40	40	brown slime	0.0146	0.0208
2011-06-11	2011	1	1	10	3	242	3.6	5	5	brown slime	0.0018	0.0215
2011-06-11	2011	1	1	10	4	192	3.6	20	20	brown slime	0.0053	0.0188
2011-06-11	2011	1	1	10	5	243	3.3	5	5	brown slime	0.0019	0.0292
2011-06-10	2011	1	2	3	1	220	1.7	25	25	brown slime	0.0098	0.0264
2011-06-10	2011	1	2	3	2	216	2	15	15	brown slime	0.001	0.041
2011-06-10	2011	1	2	3	3	244	2.7	35	35	brown slime	0.0043	0.0228
2011-06-10	2011	1	2	3	4	217	1.8	10	25	brown slime	0.0015	0.0162
2011-06-10	2011	1	2	3	5	236	2.5	50	70	brown slime	0.0098	0.0223
2011-06-14	2011	1	2	5	1	421	4	5	0	brown slime	0.0005	0.0567
2011-06-14	2011	1	2	5	2	404	4	5	0	brown slime	0.0006	0.0609
2011-06-14	2011	1	2	5	3	422	4.3	5	0	brown slime	0.0005	0.0679
2011-06-14	2011	1	2	5	4	406	4.1	5	0	brown slime	0.0009	0.0625
2011-06-14	2011	1	2	5	5	407	3.9	5	0	brown slime	0.0011	0.0585
2011-06-14	2011	1	2	7	1	355	4.4	5	10	brown slime, brown filamentous	0.0059	0.0432
2011-06-14	2011	1	2	7	2	351	3.5	15	20	brown filamentous, worm casing, brown slime	0.0387	0.061
2011-06-14	2011	1	2	7	3	397	4	25	10	brown filamentous, worm casing, brown slime	0.0059	0.0456
2011-06-14	2011	1	2	7	4	214	3	10	10	worm casing, brown slime	0.0079	0.0193
2011-06-14	2011	1	2	7	5	213	4	5	0	brown slime	0	0.0205
2011-06-15	2011	1	3	2	1	155	2.7	5	5	brown filamentous	0.0562	0.0146
2011-06-15	2011	1	3	2	2	193	3.4	5	5	brown slime, bryozoa	0.0006	0.0236
2011-06-15	2011	1	3	2	3	190	3.5	0	0	no epiphytes		0.0211
2011-06-15	2011	1	3	2	4	157	3.5	5	0	brown slime	0.0007	0.0198
2011-06-15	2011	1	3	2	5	164	3.3	20	15	brown slime, brown filamentous, worm casing	0.0041	0.017
2011-06-14	2011	1	3	4	1	193	3.5	20	10	brown slime, brown filamentous	0.0115	0.0181
2011-06-14	2011	1	3	4	2	175	3.4	10	10	brown slime	0.0079	0.0139
2011-06-14	2011	1	3	4	3	194	3.6	5	0	brown slime	0.0002	0.019
2011-06-14	2011	1	3	4	4	196	3	5	0	brown slime	0.0017	0.0154
2011-06-14	2011	1	3	4	5	214		0	0	no epiphytes	0	0.0169
2011-06-15	2011	1	3	6	1	344	3.5	5	5	brown slime	0.0004	0.0373
2011-06-15	2011	1	3	6	2	229	3	25	35	brown slime, thick brown growth	0.053	0.0195
2011-06-15	2011	1	3	6	3	300	3.1	15	15	brown slime	0.0109	0.0257
2011-06-15	2011	1	3	6	4	182	2.6	30	30	brown slime, brown filamentous	0	0.0118
2011-06-15	2011	1	3	6	5	177	3	0	0	no epiphytes		0.0159
2011-06-15	2011	1	3	7	1	370	4.1	5	5	brown slime	0.0064	0.0629
2011-06-15	2011	1	3	7	2	352	3.7	5	0	brown slime	0.0005	0.0591
2011-06-15	2011	1	3	7	3	359	4.1	10	10	brown slime, brown filamentous, bryozoa	0.0112	0.0562
2011-06-15	2011	1	3	7	4	290	4.3	20	20	brown slime, brown filamentous	0.0062	0.0456
2011-06-15	2011	1	3	7	5	352	4.4	25	25	brown slime, brown filamentous, bryozoa	0.0168	0.06
2011-06-11	2011	1	3	8	1	225	3.6	5	5	brown filamentous	0.0033	0.0246
2011-06-11	2011	1	3	8	2	169	3	0	5	worm casing	0.001	0.0159
2011-06-11	2011	1	3	8	3	169	3.2	0	5	worm casing	0.0021	0.0141
2011-06-11	2011	1	3	8	4	187	3.2	0	5	worm casing	0.0014	0.0173
2011-06-11	2011	1	3	8	5	155	3	5	0	brown slime	0.0006	0.0125
2011-06-14	2011	1	3	9	1	187	3.2	5	5	worm casing, brown slime	0.0046	0.0576
2011-06-14	2011	1	3	9	2	133	2.8	5	0	brown slime	0.0002	0.0117
2011-06-14	2011	1	3	9	3	270	3.2	5	5	brown slime	0.002	0.0276
2011-06-14	2011	1	3	9	4	175	3.2	5	5	brown slime	0.0022	0.0169
2011-06-14	2011	1	3	9	5	193	3.6	5	5	brown slime	0.0002	0.0183
2011-06-17	2011	1	4	5	1	301	3.7	0	0	no epiphytes	0	0.0436
2011-06-17	2011	1	4	5	2	312	3.6	10	5	finger sponge, bryozoa	0.0199	0.0401
2011-06-17	2011	1	4	5	3	353	3.6	0	5	worm casing	0	0.0479
2011-06-17	2011	1	4	5	4	229	3.8	0	0	no epiphytes	0	0.0267
2011-06-17	2011	1	4	5	5	206	3.2	5	5	brown slime	0.0019	0.0211
2011-06-18	2011	1	4	7	1	248	3.5	5	0	brown slime	0.0002	0.0323
2011-06-18	2011	1	4	7	2	280	3.4	10	10	brown slime, byrozoa	0.0006	0.0386
2011-06-18	2011	1	4	7	3	195	3.4	20	10	brown slime, brown filamentous	0.0048	0.0205
2011-06-18	2011	1	4	7	4	241	3.4	5	10	brown slime	0.0021	0.0267
2011-06-18	2011	1	4	7	5	221	3.9	15	15	brown slime	0.0025	0.0372
2011-06-11	2011	1	4	8	1	302	4.2	5	0	brown slime	0.0006	0.0532
2011-06-11	2011	1	4	8	2	271	4.4	5	5	brown slime, bryozoans	0.003	0.045
2011-06-11	2011	1	4	8	3	229	4.3	5	5	brown slime, bryozoans	0.0055	0.0379
2011-06-11	2011	1	4	8	4	253	4.1	5	0	brown slime	0.0001	0.0427
2011-06-11	2011	1	4	8	5	241	4	5	5	brown slime	0.0018	0.0374
2011-06-18	2011	1	4	9	1	232	3.6	5	5	brown slime	0	0.0336
2011-06-18	2011	1	4	9	2	306	4	5	5	brown slime	0.0003	0.0487
2011-06-18	2011	1	4	9	3	262	3.6	5	5	brown slime	0.0013	0.0309
2011-06-18	2011	1	4	9	4	238	3.7	5	5	brown slime	0.0008	0.0296
2011-06-18	2011	1	4	9	5	248	3	5	5	brown slime	0.0005	0.0276
2011-06-17	2011	1	4	10	1	288	3.5	5	0	brown slime	0.0004	0.0363
2011-06-17	2011	1	4	10	2	243	3.5	0	0			0.0328
2011-06-17	2011	1	4	10	3	227	3.1	5	0	brown slime, bryozoans	0.0003	0.0234
2011-06-17	2011	1	4	10	4	256	3.1	5	0	brown slime	0.0001	0.0271
2011-06-17	2011	1	4	10	5	252	3.3	0	0			0.0295
2011-06-15	2011	1	5	1	1	226	2.6	0	0		0.0011	0.0288
2011-06-15	2011	1	5	1	2	265	4.1	0	0		0.0003	0.0381
2011-06-15	2011	1	5	1	3	244	4.5	0	0		0.0006	0.0352
2011-06-15	2011	1	5	1	4	240	4.1	0	0		0.001	0.0351
2011-06-15	2011	1	5	1	5	216	3.8	0	0		0.0012	0.0291
2011-06-17	2011	1	5	3	1	237	3.9	5	5	brown slime	0.0005	0.0289
2011-06-17	2011	1	5	3	2	264	4.5	0	0			0.0337
2011-06-17	2011	1	5	3	3	301	4	40	30	brown slime, brown filamentous algae	0.0158	0.0355
2011-06-17	2011	1	5	3	4	382	4.4	10	15	brown slime	0.0059	0.056
2011-06-17	2011	1	5	3	5	330	4.1	15	15	finger sponge, dead, brown with sediment , brown slime	0.0644	0.048
2011-06-15	2011	1	5	4	1	255	3.4	10	5	brown slime	0.0005	0.032
2011-06-15	2011	1	5	4	2	206	3.8	5	5	brown slime	0	0.0253
2011-06-15	2011	1	5	4	3	247	3.4	5	5	brown slime	0.0007	0.0354
2011-06-15	2011	1	5	4	4	228	3.5	5	5	brown slime	0.0021	0.0219
2011-06-15	2011	1	5	4	5	256	3.5	5	5	brown slime	0.0003	0.0342
2011-06-17	2011	1	5	5	1	191	3.5	5	0	brown slime	0	0.0228
2011-06-17	2011	1	5	5	2	139	3.5	15	10	brown slime	0.0009	0.0172
2011-06-17	2011	1	5	5	3	168	3.6	30	30	brown slime	0.0031	0.0201
2011-06-17	2011	1	5	5	4	135	3.3	25	20	brown slime	0.0066	0.0147
2011-06-17	2011	1	5	5	5	194	3.4	5	5	brown slime	0.0006	0.0275
2011-06-17	2011	1	5	6	1	177	2.3	5	5	brown slime	0.001	0.0173
2011-06-17	2011	1	5	6	2	170	3	5	5	brown slime	0.0007	0.0164
2011-06-17	2011	1	5	6	3	161	2.7	5	5	brown slime	0.0019	0.0152
2011-06-17	2011	1	5	6	4	140	2.7	5	5	brown slime	0.0008	0.0119
2011-06-17	2011	1	5	6	5	146	2.7	0	5	brown slime	0.0002	0.0135
2011-06-17	2011	1	5	7	1	210	2.7	5	0	brown slime	0.0003	0.0206
2011-06-17	2011	1	5	7	2	177	2.9	5	0	brown slime	0.0002	0.0181
2011-06-17	2011	1	5	7	3	226	3.5	5	5	brown slime, worm casing	0.0016	0.0283
2011-06-17	2011	1	5	7	4	208	3.1	5	5	brown slime	0.0004	0.0256
2011-06-17	2011	1	5	7	5	184	3.1	5	5	brown slime	0.0013	0.0205
2011-06-11	2011	1	5	8	1	175	3.4	60	60	brown slime, brown filamentous algae	0.0149	0.0125
2011-06-11	2011	1	5	8	2	105	2.9	0	0	no sample		0.0085
2011-06-11	2011	1	5	8	3	203	3.6	0	5	brown slime	0.0008	0.0208
2011-06-11	2011	1	5	8	4	142	3.8	0	0		0.0001	0.0131
2011-06-11	2011	1	5	8	5	154	3.1	0	0		0.0003	0.0122
2011-06-15	2011	1	5	9	1	295	4.4	0	0	clean		0.0466
2011-06-15	2011	1	5	9	2	228	3.2	5	5	brown slime	0.0005	0.0231
2011-06-15	2011	1	5	9	3	243	3.6	15	10	brown slime, finger sponge	0.0432	0.0349
2011-06-15	2011	1	5	9	4	256	4	10	10	brown slime, finger sponge	0.0262	0.0351
2011-06-15	2011	1	5	9	5	282	4.1	0	0	clean		0.0413
2010-06-15	2011	1	6	3	1	96	2.2	5	5	brown slime	0.0004	0.0049
2010-06-15	2011	1	6	3	2	214	3.2	5	5	brown slime	0.001	0.0201
2010-06-15	2011	1	6	3	3	97	3.3	0	0			0.0087
2010-06-15	2011	1	6	3	4	212	2.7	15	20	brown slime, worm casing	0.0094	0.018
2010-06-15	2011	1	6	3	5	134	2.4	10	5	brown slime	0.0012	0.0113
2011-06-11	2011	1	6	4	1	230	3.6	5	0	brown slime	0.0033	0.03
2011-06-11	2011	1	6	4	2	218	3.5	0	0		0.0005	0.0131
2011-06-11	2011	1	6	4	3	223	3.6	5	0	brown slime	0.0006	0.0247
2011-06-11	2011	1	6	4	4	245	3.2	5	0	brown slime	0.003	0.0251
2011-06-11	2011	1	6	4	5	196	3.8	0	0		0.0002	0.0235
2011-06-17	2011	1	6	5	1	204	3.7	5	0	brown slime	0.0001	0.0237
2011-06-17	2011	1	6	5	2	178	3.7	5	5	brown slime	0.0009	0.0277
2011-06-17	2011	1	6	5	3	188	3.8	5	5	brown slime	-0.0001	0.0255
2011-06-17	2011	1	6	5	4	193	3.5	20	30	brown slime, orange sheath tunicate	0.0029	0.0251
2011-06-17	2011	1	6	5	5	159	3.3	40	30	brown slime, finger sponge	0.0119	0.0167
2011-06-18	2011	1	6	6	1	139	3.5	5	5	brown slime	0.0001	0.0195
2011-06-18	2011	1	6	6	2	99	3.2	5	5	brown slime	0.0001	0.0142
2011-06-18	2011	1	6	6	3	135	3.9	10	15	brown slime, worm casing	0.0035	0.0169
2011-06-18	2011	1	6	6	4	199	4.2	5	5	brown slime	0.0006	0.0309
2011-06-18	2011	1	6	6	5	97	2.9	5	5	brown slime	0.0006	0.009
2011-06-15	2011	1	6	7	1	207	4.3	45	45	brown slime, finger sponge	0.0233	0.034
2011-06-15	2011	1	6	7	2	223	4.5	5	0	brown slime	0.0004	0.0374
2011-06-15	2011	1	6	7	3	236	4.8	5	0	brown slime	0.0025	0.0461
2011-06-15	2011	1	6	7	4	189	4.2	10	5	brown slime	0.0039	0.0298
2011-06-15	2011	1	6	7	5	162	3.5	5	5	brown slime	0.0002	0.0239
2011-06-15	2011	1	6	8	1	262	3.2	5	0	brown slime	0.0002	0.0338
2011-06-15	2011	1	6	8	2	240	3.3	5	0	brown slime	0.0005	0.0334
2011-06-15	2011	1	6	8	3	258	4.1	5	0	brown slime	0.0005	0.0391
2011-06-15	2011	1	6	8	4	241	4	5	5	brown slime, brown filamentous algae	0.0013	0.0349
2011-06-15	2011	1	6	8	5	180	3.1	5	0	brown slime	0.0003	0.0255
2011-06-18	2011	1	6	9	1	186	3.2	10	5	brown filamentous algae, brown slime	0.001	0.0218
2011-06-18	2011	1	6	9	2	123	2.9	15	15	brown slime	0.0002	0.0127
2011-06-18	2011	1	6	9	3	139	3	5	0	brown slime	0	0.0164
2011-06-18	2011	1	6	9	4	219	3.5	5	0	brown slime	0	0.0291
2011-06-18	2011	1	6	9	5	190	3.1	5	10	brown slime, brown filamentous	0	0.0234
2011-06-15	2011	1	6	10	1	250	3.4	5	0	brown slime	0.0004	0.0287
2011-06-15	2011	1	6	10	2	228	3.5	5	0	brown slime	0.0006	0.0222
2011-06-15	2011	1	6	10	3	185	3.3	0	0			0.0208
2011-06-15	2011	1	6	10	4	169	2.2	10	5	worm case, brown slime, brown filamentous	0.009	0.0138
2011-06-15	2011	1	6	10	5	142	2.5	0	0			0.0128
2011-06-18	2011	1	7	1	1	434	3.3	5	5	Brown slime	0.0011	0.0488
2011-06-18	2011	1	7	1	2	328	3.2	5	5	brown slime, brown filamentous algae	0.0004	0.0271
2011-06-18	2011	1	7	1	3	342	4	5	5	brown slime, brown filamentous algae	0.0006	0.0391
2011-06-18	2011	1	7	1	4	379	4	10	5	brown slime, brown filamentous algae	0.0011	0.0249
2011-06-18	2011	1	7	1	5	494	3.3	5	5	brown slime	0.0005	0.0514
2011-06-18	2011	1	7	3	1	158	3.1	5	5	brown slime	0.0001	0.0182
2011-06-18	2011	1	7	3	2	202	3.2	5	5	brown slime, worm	0.0003	0.0226
2011-06-18	2011	1	7	3	3	121	2.3	5	5	brown slime	0.0001	0.0092
2011-06-18	2011	1	7	3	4	91	2.3	0	0			0.0953
2011-06-18	2011	1	7	3	5	121	2.3	5	5	worm casing, brown slime	0.0009	0.0081
2011-06-18	2011	1	7	4	1	285	4.4	5	5	brown slime	0	0.0403
2011-06-18	2011	1	7	4	2	254	4.4	5	5	brown slime	0.0003	0.0456
2011-06-18	2011	1	7	4	3	132	3	0	0			0.0124
2011-06-18	2011	1	7	4	4	182	2.6	5	5	brown slime	0.0002	0.0171
2011-06-18	2011	1	7	4	5	221	2.9	10	5	brown slime	0.0003	0.0161
2011-06-17	2011	1	7	5	1	203	2.4	5	5	brown filamentous algae	0.0016	0.0213
2011-06-17	2011	1	7	5	2	218	2.9	5	0	brown filamentous algae	0.0018	0.0262
2011-06-17	2011	1	7	5	3	283	3.8	10	10	brown filamentous algae, brown slime	0.0017	0.0481
2011-06-17	2011	1	7	5	4	324	4.1	5	5	brown filamentous algae, brown slime	0.0046	0.0622
2011-06-17	2011	1	7	5	5	370	3.9	40	40	brown filamentous algae, green algae- tree like, brown bumps, epi sample in big cup	1.1469	0.07
2011-06-25	2011	1	8	5	1	244	3.5	5	5	brown slime	0.0002	0.028
2011-06-25	2011	1	8	5	2	179	2.8	5	5	brown slime	0.0001	0.0142
2011-06-25	2011	1	8	5	3	194	3.7	5	5	brown slime	0.0004	0.0263
2011-06-25	2011	1	8	5	4	286	3.1	5	5	brown slime	0.0026	0.0296
2011-06-25	2011	1	8	5	5	236	4.5	10	5	brown slime, brown filamentous algae	0.0322	0.0273
2011-06-29	2011	1	8	6	1	611	3.9	10	10	brown slime, worm casings	0.0198	0.0642
2011-06-29	2011	1	8	6	2	448	3.9	5	5	brown filamentous algae, brown slime	0.0013	0.0491
2011-06-29	2011	1	8	6	3	279	3.8	5	5	brown slime, polychaete	0.0023	0.0288
2011-06-29	2011	1	8	6	4	218	2.5	0	5	brown slime	0.0001	0.0136
2011-06-29	2011	1	8	6	5	446	4.2	0	5	brown slime	0.0003	0.0629
2011-06-29	2011	1	8	7	1	462	4.4	5	5	brown slime	0.0013	0.0704
2011-06-29	2011	1	8	7	2	511	3.7	0	5	brown slime	0.0005	0.077
2011-06-29	2011	1	8	7	3	593	3.5	5	5	brown filamentous algae, brown slime	0.0092	0.0922
2011-06-29	2011	1	8	7	4	426	3.9	5	0	brown slime	0.0011	0.0759
2011-06-29	2011	1	8	7	5	388	4.1	5	0	brown slime	0.0009	0.0611
2011-06-29	2011	1	8	8	1	516	4.1	0	5	brown slime	0.0006	0.0716
2011-06-29	2011	1	8	8	2	517	4.5	0	5	brown slime	0	0.0827
2011-06-29	2011	1	8	8	3	434	4	0	5	brown slime	0.0002	0.061
2011-06-29	2011	1	8	8	4	407	4	0	5	brown slime	0.0004	0.0553
2011-06-29	2011	1	8	8	5	498	4	0	5	brown slime	0.0004	0.0762
2011-06-29	2011	1	8	9	1	426	3.8	5	5	brown filamentous algae, brown slime	0.0404	0.0537
2011-06-29	2011	1	8	9	2	257	3.4	0	5	brown filamentous algae, brown slime	0.0026	0.0193
2011-06-29	2011	1	8	9	3	275	3.4	0	5	brown slime	0	0.0216
2011-06-29	2011	1	8	9	4	529	3.5	5	5	brown filamentous algae, brown slime	0.011	0.0529
2011-06-29	2011	1	8	9	5	324	3.7	0	5	brown slime	0.0001	0.0266
2011-06-29	2011	1	8	10	1	41	2.3	0	0	no epi sample		0.003
2011-06-29	2011	1	8	10	2	38	2.1	0	0	no epi sample		0.0025
2011-06-29	2011	1	8	10	3	142	2.5	10	10	brown filamentous algae, brown slime	0.004	0.0097
2011-06-29	2011	1	8	10	4	134	3.1	10	5	brown filamentous algae, brown slime	0.0024	0.0118
2011-06-29	2011	1	8	10	5	100	2.6	10	5	brown filamentous algae, brown slime	0.0089	0.0091
2011-06-25	2011	1	9	1	1	276	3.2	5	5	brown slime	0.0009	0.0229
2011-06-25	2011	1	9	1	2	426	2.9	10	5	brown slime green filament	0.0006	0.0342
2011-06-25	2011	1	9	1	3	230	3.3	0	0	none		0.0189
2011-06-25	2011	1	9	1	4	114	2.3	5	0	brown algae	0.001	0.0048
2011-06-25	2011	1	9	1	5	110	2	5	0	brown algae	0.0011	0.005
2011-06-24	2011	1	9	2	1	728	4.7	5	5	brown slime	0.0012	0.1567
2011-06-24	2011	1	9	2	2	702	4.3	5	5	slipper shell, brown slime	0.0016	0.1343
2011-06-24	2011	1	9	2	3	631	4.4	5	5	brown slime	0.0013	0.1262
2011-06-24	2011	1	9	2	4	590	4	5	5	brown slime	0.0005	0.1021
2011-06-24	2011	1	9	2	5	623	4.1	5	5	brown slime	0.001	0.1028
2011-06-17	2011	1	9	3	1	908	4.7	10	10	brown slime, spirorbis ~15	0.005	0.2116
2011-06-17	2011	1	9	3	2	774	4.1	10	5	brown slime, spirorbis 2	0.0029	0.1315
2011-06-17	2011	1	9	3	3	727	3.9	5	5	brown slime, spirorbis 11	0.0039	0.1429
2011-06-17	2011	1	9	3	4	720	4.2	5	5	brown slime , 3 small spirorbis	0.0025	0.1342
2011-06-17	2011	1	9	3	5	824	2.9	10	10	brown slime	0.0011	0.1118
2011-06-25	2011	1	9	4	1	641	5.7	5	5	brown slime	0.0001	0.1286
2011-06-25	2011	1	9	4	2	432	3.8	5	5	brown slime	0	0.0505
2011-06-25	2011	1	9	4	3	508	3.9	5	5	brown slime	0.0007	0.0702
2011-06-25	2011	1	9	4	4	532	3	5	5	brown slime	0.0006	0.0611
2011-06-25	2011	1	9	4	5	261	3.4	5	5	brown slime	0.0001	0.034
2011-06-24	2011	1	9	5	1	942	4.3	5	5	brown slime	0.0005	0.1146
2011-06-24	2011	1	9	5	2	661	5.4	5	5	brown slime	0.0011	0.159
2011-06-24	2011	1	9	5	3	589	4.7	5	5	brown slime	0.001	0.1317
2011-06-24	2011	1	9	5	4	617	3.4	5	5	brown slime	0.0005	0.0791
2011-06-24	2011	1	9	5	5	553	4.8	5	5	brown slime	0.0006	0.1
2011-06-25	2011	1	9	6	1	368	3.9	0	5	brown slime	0.0003	0.0449
2011-06-25	2011	1	9	6	2	456	3.7	5	5	brown slime	0.0005	0.0609
2011-06-25	2011	1	9	6	3	359	4.1	5	5	brown slime	0.0006	0.0544
2011-06-25	2011	1	9	6	4	379	3.1	5	5	brown slime	0.0005	0.0313
2011-06-25	2011	1	9	6	5	332	3.8	5	5	brown slime	0.0002	0.0387
2011-06-25	2011	1	9	8	1	1072	4.6	5	5	brown slime, spirorbis 2	0.0021	0.2357
2011-06-25	2011	1	9	8	2	591	4.7	5	5	brown slime	0.0005	0.1064
2011-06-25	2011	1	9	8	3	823	4.5	5	5	brown slime	0.0008	0.1337
2011-06-25	2011	1	9	8	4	770	4.3	5	5	brown slime	0.0009	0.1192
2011-06-25	2011	1	9	8	5	456	4.2	5	5	green filamentous algae. Brown slime	0.0009	0.0791
2011-06-24	2011	1	9	9	1	803	3.8	15	20	brown slime	0.0059	0.1193
2011-06-24	2011	1	9	9	2	600	3.5	10	15	brown slime	0.0027	0.0922
2011-06-24	2011	1	9	9	3	623	3.6	10	10	1 mussel, 1 slipper shell, brown filamentous algae, brown slime	0.0449	0.0849
2011-06-24	2011	1	9	9	4	510	4.1	10	5	brown slime	0.002	0.0777
2011-06-24	2011	1	9	9	5	548	3.5	10	5	10 mussels, brown filamentous algae, brown slime	0.2583	0.0837
2011-06-30	2011	1	10	2	1	245	3.2	5	5	brown slime, golden star tunicate	0.0002	0.0282
2011-06-30	2011	1	10	2	2	248	3.1	10	5	brown slime, goldenstar tunicate	0.0008	0.0273
2011-06-30	2011	1	10	2	3	245	3.2	35	35	brown slime, golden star tunicate, bryozoa	0.0014	0.0288
2011-06-30	2011	1	10	2	4	258	3.1	50	50	brown slime, golden star tunicate, bryozoa	0.0025	0.0277
2011-06-30	2011	1	10	2	5	257	3.1	5	5	brown slime, bryozoa	0.001	0.0244
2011-07-01	2011	1	10	4	1	172	2.8	30	30	golden star tunicates	0.0101
2011-07-01	2011	1	10	4	2	115	2.2	15	15	brown slime, brown filamentous algae, golden star tunicates	0.0128	0.0101
2011-07-01	2011	1	10	4	3	150	2.7	5	5	brown filamentous algae, golden star tunicates	0.0008	0.0181
2011-07-01	2011	1	10	4	4	101	2.4	60	60	golden star tunicates, brown filamentous algae, brown slime	0.1173	0.01
2011-07-01	2011	1	10	4	5	108	2.2	5	5	brown slime, brown filamentous algae	0	0.0088
2011-07-01	2011	1	10	5	1	83	2.3	0	0	no epi sample		0.0057
2011-07-01	2011	1	10	5	2	136	2.6	0	5	brown filamentous algae	0.0002	0.0115
2011-06-29	2011	1	10	6	1	131	2.4	5	5	brown slime, worm casings	0.0046	0.0121
2011-06-29	2011	1	10	6	2	144	2.1	0	5	brown slime	0.0004	0.0139
2011-06-29	2011	1	10	6	3	129	2.5	0	5	brown slime	0.0002	0.0127
2011-06-29	2011	1	10	6	4	124	2.7	0	0	no epi sample		0.0109
2011-06-29	2011	1	10	6	5	135	2.5	0	5	brown slime	-0.0002	0.0143
2011-06-29	2011	1	10	8	1	206	2.6	5	5	brown filamentous algae, brown slime	0.0024	0.0226
2011-06-29	2011	1	10	8	2	221	2.8	5	5	brown slime	0.001	0.0324
2011-06-29	2011	1	10	8	3	206	2.4	5	5	brown slime	0	0.0231
2011-06-29	2011	1	10	8	4	184	2.4	5	5	brown slime	0.0001	0.0199
2011-06-29	2011	1	10	8	5	213	3	5	5	brown slime	0.0003	0.0269
2011-06-29	2011	1	10	10	1	197	2.5	5	5	brown slime, golden star tunicate	0	0.0197
2011-06-29	2011	1	10	10	2	206	2.8	10	5	spirorbiis - 3, red filamentous algae. Brown slime	0.0004	0.0244
2011-06-29	2011	1	10	10	3	168	2.8	25	35	brown slime, spirorbis-15, golden star tunicate	0.0036	0.0185
2011-06-29	2011	1	10	10	4	183	2.9	50	40	browwn slime, spirorbis - 3, red filamentous algae, golden star tunicate, slipper shell -1	0.0078	0.0208
2011-06-29	2011	1	10	10	5	186	2.7	40	35	spirorbis-10, brown slime, golden star tunicate	0.0083	0.0185
2011-07-01	2011	1	11	1	1	210	2.9	40	40	brown slime, golden star tunicate, brown filamentous algae	0.0017	0.0225
2011-07-01	2011	1	11	1	2	241	2.8	90	85	brown slime, brown filamentous algae, anemone	0.0258	0.0279
2011-07-01	2011	1	11	1	3	234	2.7	5	5	brown slime	0.0003	0.0239
2011-07-01	2011	1	11	1	4	247	2.7			brown filamentous algae, brown slime	0.4427	0.027
2011-07-01	2011	1	11	1	5	188	2	25	25	brown filamentous	0.0033	0.0146
2011-06-29	2011	1	11	2	1	156	2.5	5	5	golden star tunicate, brown slime	0.0012	0.0176
2011-06-29	2011	1	11	2	2	180	2.1	80	80	brown filamentous algae	0.0046	0.0149
2011-06-29	2011	1	11	2	3	152	2	5	5	brown slime	0.0001	0.0117
2011-06-29	2011	1	11	2	4	164	2.4	15	15	brown filamentous algae. Brown slime	0.0159	0.0163
2011-06-29	2011	1	11	2	5	138	2.6	5	5	brown filamentous algae, brown slime	0	0.0135
2011-06-29	2011	1	11	3	1	144	2.5	0	5	brown slime	0	0.0123
2011-06-29	2011	1	11	3	2	143	2.4	0	5	brown slime	0.0002	0.0094
2011-06-29	2011	1	11	3	3	130	2.2	0	5	brown slime	0.0002	0.0081
2011-06-29	2011	1	11	3	4	132	2.3	0	5	brown slime	0.0003	0.0088
2011-06-29	2011	1	11	3	5	139	2.5	5	5	brown slime	0.0004	0.0124
2011-07-01	2011	1	11	4	1	204	2.6	5	5	brown slime	0.0002	0.0212
2011-07-01	2011	1	11	4	2	164	2.5	15	15	brown filamentous algae	0.0296	0.0164
2011-07-01	2011	1	11	4	3	125	2.8	15	15	brown filamentous algae	0.0502	0.0121
2011-07-01	2011	1	11	4	4	165	2.6	15	15	brown filamentous algae, brown slime	0.0204	0.0153
2011-07-01	2011	1	11	4	5	142	2.4	15	15	golden statr tunicate, anemone	0.0039	0.0102
2011-07-01	2011	1	11	5	1	298	2.9	5	5	brown slime	0.0003	0.0334
2011-07-01	2011	1	11	5	2	252	2.9	5	0	brown slime, brown filamentous algae	0.0002	0.0258
2011-07-01	2011	1	11	5	3	254	2.9	10	5	bryozoa, finger sponge	0.0096	0.0248
2011-07-01	2011	1	11	5	4	274	2.5	5	5	brown slime	0.0005	0.0303
2011-07-01	2011	1	11	5	5	309		5	5	brown slime	0.0006	0.0349
2011-06-29	2011	1	11	6	1	159	2.3	5	0	Brown slime	0.0004	0.0143
2011-06-29	2011	1	11	6	2	159	2.1	0	0	no epi sample		0.0106
2011-06-29	2011	1	11	6	3	157	1.9	0	0	no epi sample		0.0095
2011-06-29	2011	1	11	6	4	150	2.2	5	0	brown slime	0.0001	0.0129
2011-06-29	2011	1	11	6	5	197	2.1	5	0	brown slime	0.0005	0.0152
2011-07-01	2011	1	11	7	1	183	2.4	5	5	brown slime	0.0005	0.0159
2011-07-01	2011	1	11	7	2	200	2.4	5	0	brown slime, red filamentous algae	0.0002	0.0183
2011-07-01	2011	1	11	7	3	214	2	5	5	anemone, brown slime	0.0014	0.0155
2011-07-01	2011	1	11	7	4	228	2.3	5	5	brown slime	0.0004	0.0195
2011-07-01	2011	1	11	7	5	197	2.5	5	0	brown slime	0	0.0154
2011-06-29	2011	1	11	8	1	152	2.2	5	10	brown slime, red filamentous algae	0.0008	0.0123
2011-06-29	2011	1	11	8	2	75	2.2	5	0	brown slime	0.0002	0.007
2011-06-29	2011	1	11	8	3	68	2	5	5	brown slime	0.0005	0.0134
2011-06-29	2011	1	11	8	4	78	2.1	5	5	brown slime, red filamentous algae	0.0002	0.0132
2011-06-29	2011	1	11	8	5	52	2.2	5	0	brown slime	0	0.0112
2011-07-01	2011	1	12	3	1	172	2.4	10	5	worm casing, brown slime	0.0021	0.013
2011-07-01	2011	1	12	3	2	152	2.4	5	5	brown slime, worm casing, brown filmentous algae	0.0053	0.0123
2011-07-01	2011	1	12	3	3	129	2	15	15	red filamentous algae, brown slime	0.0049	0.0084
2011-07-01	2011	1	12	3	4	166	2.3	10	10	brown slime	0.0006	0.0131
2011-07-01	2011	1	12	3	5	125	1.9	10	10	finger sponge	0.0067	0.0082
2011-06-29	2011	1	12	7	1	209	2.4	5	5	golden star tunicate, brown slime	0.0053	0.0272
2011-06-29	2011	1	12	7	2	201	2.4	5	5	brown slime	0.0002	0.7192
2011-06-29	2011	1	12	7	3	228	2.7	5	5	brown slime	0.0001	0.0256
2011-06-29	2011	1	12	7	4	211	2.7	5	5	brown slime	0.002	0.0241
2011-06-29	2011	1	12	7	5	206	2.8	5	5	brown slime	0.0002	0.0223
2011-06-29	2011	1	12	8	1	230	3.1	10	10	brown slime	0	0.0301
2011-06-29	2011	1	12	8	2	276	3.1	15	15	brown slime	0.001	0.0329
2011-06-29	2011	1	12	8	3	250	2.5	10	5	brown slime	0.0006	0.0232
2011-06-29	2011	1	12	8	4	226	2.7	5	10	brown slime	0.0002	0.0227
2011-06-29	2011	1	12	8	5	184	3.1	0	0	clean		0.02
2011-06-30	2011	1	12	9	1	278	2.9	10	10	golden star tunicate, red filamentous algae, brown slime	0.0022	0.0286
2011-06-30	2011	1	12	9	2	311	2.8	5	50	bryozoa, brown slime, golden star tunicate	0.0003	0.0254
2011-06-30	2011	1	12	9	3	245	3.1	5	5	brown slime, bryozoa, red filamentous algae	0.0029	0.0221
2011-06-30	2011	1	12	9	4	246	1.9	50	50	red filamentous algae	0.0512	0.012
2011-06-30	2011	1	12	9	5	224	2	5	5	red filamentous algae	0.0154	0.0125
2011-06-30	2011	1	12	10	1	257	2.5	30	30	brown slime, bryozoa	0.0018	0.0265
2011-06-30	2011	1	12	10	2	250	2.8	10	10	spirorbis-1, brown slime	0.0009	0.0247
2011-06-30	2011	1	12	10	3	232	2.6	5	10	brown slime, golden star tunicate	0.0005	0.022
2011-06-30	2011	1	12	10	4	236	2.7	5	5	brown slime, brown filamentous algae	0.0015	0.0247
2011-06-30	2011	1	12	10	5	217	2.3	10	5	brown slime	0.0005	0.0195
2011-06-25	2011	1	15	6	1	86	2	0	0	no epi sample		0.0055
2011-06-25	2011	1	15	6	2	184	2.5	0	0	no epi sample		0.0194
2011-06-25	2011	1	15	6	3	199	2.7	0	5	brown filamentous algae	0.0004	0.0223
2011-06-25	2011	1	15	6	4	123	2.7	0	0	no epi sample		0.0102
2011-06-25	2011	1	15	6	5	164		5	5	brown slime, brown filamentous algae	0.0008	0.0149
2011-08-04	2011	2	1	4	1	464	3.3	50	50	spirorbis-5, green filamentous algae, brown slime	0.0202	0.0702
2011-08-04	2011	2	1	4	2	414	4.9	50	60	spirorbis-15, green filamentous algae, brown slime	0.0299	0.103
2011-08-04	2011	2	1	4	3	502	4.7	25	25	barnacle-1, spirorbis-3, green filamentous algae, brown slime	0.0114	0.1128
2011-08-04	2011	2	1	4	4	459	2.3	40	40	green filamentous algae, brown slime	0.0086	0.0491
2011-08-04	2011	2	1	4	5	462	2.6	60	50	spirorbis-2, green filamentous algae, brown slime	0.0129	0.0586
2011-08-04	2011	2	1	7	1	600	3.7	30	30	soirorbis-5, brown slime, barnacle-1, worm casing	0.0079	0.0906
2011-08-04	2011	2	1	7	2	498	3.6	15	15	spirorbis-14, brown slime	0.0039	0.0682
2011-08-04	2011	2	1	7	3	457	3.7	10	10	spirorbis-8, bryozoa, brown slime	0.0047	0.0551
2011-08-04	2011	2	1	7	4	444	3.8	5	5	spirorbis, brown slime, worm casing, brown filamentous algae	0.0054	0.2589
2011-08-04	2011	2	1	7	5	440	3.5	20	15	worm casing, brown slime, spirorbis-6	0.0057	0.0584
2011-08-05	2011	2	1	8	1	461	3.5	5	5	barnacle-1, brown slime	0.0026	0.0568
2011-08-05	2011	2	1	8	2	431	2.8	5	5	brown slime	0.0018	0.0331
2011-08-05	2011	2	1	8	3	293	2.5	5	5	brown slime, green filamentous algae	0.0015	0.0219
2011-08-05	2011	2	1	8	4	340	2.8	10	10	green filamentous algae, brown slime	0.0046	0.0274
2011-08-05	2011	2	1	8	5	272	2.5	10	10	green filamentous algae, brown slime	0.0028	0.0204
2011-08-05	2011	2	1	10	1	662	4.9	90	90	brown slime, green filamentous algae	0.1377	0.1482
2011-08-05	2011	2	1	10	2	620	4.8	90	80	brown slime, green filamentous algae	0.0616	0.1198
2011-08-05	2011	2	1	10	3	511	4.9	50	40	brown slime, green filamentous algae, worm casing	0.0436	0.0913
2011-08-05	2011	2	1	10	4	534	4.4	30	30	brown slime, green filamentous algae	0.0254	0.0911
2011-08-05	2011	2	1	10	5	485	3.4	70	70	brown slime, green filamentous algae, bryozoa	0.04	0.0538
2011-08-04	2011	2	2	3	1	221	3.1	15	15	brown slime, brown filamentous algae, spirorbis-1	0.0007	0.0286
2011-08-04	2011	2	2	3	2	283	2.3	60	60	brown slime, brown filamentous algae	0.0085	0.0274
2011-08-04	2011	2	2	3	3	263	2.4	90	90	brown slime, brown filamentous algae, bryozoa	0.0068	0.0205
2011-08-04	2011	2	2	3	4	227	3	10	10	brown slime, green filamentous algae	0.001	0.0338
2011-08-04	2011	2	2	3	5	225	2.2	5	5	brown slime, green filamentous algae	0.0004	0.023
2011-08-04	2011	2	2	5	1	499	4.6	30	40	spirorbis, brown slime	0.0091	0.118
2011-08-04	2011	2	2	5	2	542	5.3	50	60	spirorbis, brown slime, brown filamentous algae	0.062	0.1309
2011-08-04	2011	2	2	5	3	539	4.8	40	30	brown slime, spirorbis	0.0316	0.1104
2011-08-04	2011	2	2	5	4	532	4.6	40	40	brown slime, red filamentous algae, green filamentous algae, spirorbis, orange tunicate	0.0178	0.131
2011-08-04	2011	2	2	5	5	620	4.8	50	50	spirorbis, green filamentous algae, brown slime	0.037	0.1286
2011-08-04	2011	2	2	8	1	475	3.8	50	50	finger sponge, spirorbis-3	0.0559	0.0667
2011-08-04	2011	2	2	8	2	507	4.5	75	75	red filamentous algae, finger sponge, spirorbis-2, green filamentous algae	0.0768	0.1214
2011-08-04	2011	2	2	8	3	397	2.8	80	80	spirorbis-4, finger sponge, brown slime	0.0199	0.0422
2011-08-04	2011	2	2	8	4	377	3.2	30	30	spirorbis -6, finger sponge, brown slime	0.0146	0.0511
2011-08-04	2011	2	2	8	5	408	2.7	5	15	spirorbis -6, finger sponge, brown slime	0.012	0.0498
2011-08-04	2011	2	3	4	1	282	2.6	80	70	green filamentous algae, brown slime	0.0164	0.0267
2011-08-04	2011	2	3	4	2	327	4	60	75	green filamentous algae, brown slime, barnacle- 1	0.0193	0.0521
2011-08-04	2011	2	3	4	3	356	3.4	90	90	brown slime, brown filamentous algae, green filamentous algae, spirorbis, worm casing, red filamentous algae	0.0742	0.0611
2011-08-04	2011	2	3	4	4	292	2.7	75	80	brown slime, green filamentous algae, red filamentous algae, spirorbis	0.0299	0.0362
2011-08-04	2011	2	3	4	5	297	3.4	80	80	brown slime, green filamentous algae, red filamentous algae	0.0167	0.028
2011-08-05	2011	2	3	7	1	369	4	75	80	red filamentous algae, brown slime, bryozoa, green filamentous algae	0.1009	0.0636
2011-08-05	2011	2	3	7	2	302	3.8	40	35	red filamentous algae, brown slime, green filamentous algae, worm casing, spirorbis-2, bryozoa	0.1818	0.0464
2011-08-05	2011	2	3	7	3	286	2.7	30	30	red filamentous algae, green filamentous algae, brown slime, bryozoa	0.011	0.0353
2011-08-05	2011	2	3	7	4	332	3.6	60	70	red filamentous algae, green filamentous algae, brown slime, spirorbis-2, bryozoa	0.0372	0.0509
2011-08-05	2011	2	3	7	5	359	3.9	85	90	red filamentous algae, green filamentous algae, brown slime, bryozoa	0.0774	0.0515
2011-08-04	2011	2	3	8	1	286	3.3	65	70	red filamentous algae, brown slime, worm casing	0.0581	0.0428
2011-08-04	2011	2	3	8	2	231	2.8	90	85	brown slime, red filamentous algae	0.0276	0.0271
2011-08-04	2011	2	3	8	3	265	2.7	50	60	red filamentous algae, brown slime	0.0157	0.0319
2011-08-04	2011	2	3	8	4	233	2.3	75	70	red filamentous algae, brown slime	0.0653	0.0241
2011-08-04	2011	2	3	8	5	262	3.4	75	80	red filamentous algae, brown slime, green filamentous algae	0.0393	0.0428
2011-08-05	2011	2	3	9	1	341	3.2	80	80	red filamentous algae, brown slime	0.0472	0.0511
2011-08-05	2011	2	3	9	2	371	3.3	85	90	red filamentous algae, brown slime, worm casing, bryozoa	0.0826	0.0483
2011-08-05	2011	2	3	9	3	325	3.5	90	80	red filamentous algae, brown slime	0.0876	0.0419
2011-08-05	2011	2	3	9	4	289	3.3	75	65	red filamentous algae, brown slime	0.0325	0.0364
2011-08-05	2011	2	3	9	5	277	3.3	80	85	red filamentous algae, brown slime	0.0408	0.0321
2011-08-17	2011	2	4	4	1	187	2.2	20	20	brown filamentous algae, spirorbis, brown slime, bryozoa	0.0069	0.0184
2011-08-17	2011	2	4	4	2	142	2	30	40	green filamentous algae, brown filamentous algae, brown slime	0.0068	0.0086
2011-08-17	2011	2	4	4	3	156	2.4	40	40	brown filamentous algae, green filamentous algae, brown slime	0.034	0.0152
2011-08-17	2011	2	4	4	4	147	2	40	40	brown filamentous algae, green filamentous algae, brown slime	0.0098	0.0082
2011-08-17	2011	2	4	4	5	182	2.4	30	30	brown filamentous algae, green filamentous algae, brown slime	0.0178	0.016
2011-08-18	2011	2	4	5	1	290	3.9	60	65	spirorbis-5, brown slime, green filamentous algae, red filamentous algae	0.027	0.0538
2011-08-18	2011	2	4	5	2	295	2.5	95	95	red filamentous algae, spirorbis-6, brown slime, worm casing	0.0987	0.0405
2011-08-18	2011	2	4	5	3	385	4.5	85	80	spirorbis-7, red filamentous algae, green filamentous algae, brown slime, worm casing	0.2385	0.0831
2011-08-18	2011	2	4	5	4	230	4.1	75	75	spirorbis-6, red filamentous algae, brown slime	0.0357	0.0582
2011-08-18	2011	2	4	5	5	200	2.7	70	70	red filamentous algae, spirorbis-1, brown slime	0.0353	0.0229
2011-08-18	2011	2	4	6	1	180	3.2	45	35	brown slime, red filamentous algae, green filamentous algae	0.0092	0.0268
2011-08-18	2011	2	4	6	2	132	1.7	50	55	brown slime, red filamentous algae, green filamentous algae	0.0051	0.0105
2011-08-18	2011	2	4	6	3	140	2.9	35	30	green filamentous algae, brown slime	0.0021	0.0171
2011-08-18	2011	2	4	6	4	145	2	90	90	red filamentous algae, brown slime, bryozoa	0.0246	0.0117
2011-08-18	2011	2	4	6	5						0	0
2011-08-17	2011	2	4	7	1	292	4.1	80	80	brown filamentous algae, brown slime, bryozoa	0.0591	0.0366
2011-08-17	2011	2	4	7	2	254	3.3	20	20	brown filamentous algae, brown slime	0.0068	0.0303
2011-08-17	2011	2	4	7	3	302	3.4	30	30	brown filamentous algae, brown slime, bryozoa, spirorbis, green filamentous algae	0.0263	0.0376
2011-08-17	2011	2	4	7	4	224	2.1	30	30	brown filamentous algae, green filamentous algae, bryozoa	0.0087	0.0191
2011-08-17	2011	2	4	7	5	230	2.2	40	30	green filamentous algae, brown filamentous algae, bryozoa	0.0087	0.0226
2011-08-17	2011	2	4	8	1	299	2.3	5	5	green filamentous algae, brown filamentous algae	0.0014	0.0411
2011-08-17	2011	2	4	8	2	258	2.1	60	60	bryozoa, brown filamentous algae	0.0224	0.0209
2011-08-17	2011	2	4	8	3	351	3.2	30	30	bryozoa, spirorbis-3	0.0184	0.0407
2011-08-17	2011	2	4	8	4	274	2.5	40	40	bryozoa, spirorbis-2, brown filamentous algae	0.0191	0.0315
2011-08-17	2011	2	4	8	5	352	3.3	40	40	bryozoa, spirorbis-1, brown filamentous algae, brown slime	0.0459	0.0401
2011-08-17	2011	2	4	9	1	280	3.2	20	25	gold star tunicate, brown slime	0.0033	0.0349
2011-08-17	2011	2	4	9	2	319	3.6	40	40	gold star tunicate, brown slime, spirorbis, bryozoans	0.023	0.0404
2011-08-17	2011	2	4	9	3	278	4.1	70	60	spirorbis, brown slime, bryozoans, gold star tunicate, red filamentous algae, brown filamentous algae	0.0512	0.0323
2011-08-17	2011	2	4	9	4	260	3.6	20	20	brown slime	0.0047	0.0375
2011-08-17	2011	2	4	9	5	269	3.2	40	40	red filamentous algae, spirorbis, worm casing, bryozoans	0.0266	0.0382
2011-08-12	2011	2	4	10	1	322	2.8	75	75	red filamentous algae, brown slime, bryozoa, spirorbis-2	0.0518	0.0331
2011-08-12	2011	2	4	10	2	319	2.9	20	20	brown slime, bryozoa, red filamentous algae, spirorbis-4, green filamentous algae	0.0087	0.037
2011-08-12	2011	2	4	10	3	281	3.1	35	35	red filamentous algae, spirorbis-5, tubeworm casings, bryozoa, brown slime	0.0073	0.0459
2011-08-12	2011	2	4	10	4	305	2.9	65	70	green filamentous algae, red filamentous algae, spirorbis-3, bryozoa	0.0517	0.0326
2011-08-12	2011	2	4	10	5	302	3.7	60	55	red filamentous algae, brown slime, spirorbis-7, bryozoa	0.0411	0.0514
2011-08-12	2011	2	5	1	1	530	3.9	95	90	brown filamentous algae, brown slime, green filamentous algae, bryozoa	0.158	0.0871
2011-08-12	2011	2	5	1	2	425	3.4	75	75	brown filamentous algae, bryozoa, brown slime	0.0478	0.0539
2011-08-12	2011	2	5	1	3	369	2.8	40	30	brown filamentous algae, brown slime	0.0127	0.0398
2011-08-12	2011	2	5	1	4	374	3.1	80	85	brown filamentous algae, brown slime	0.0597	0.0412
2011-08-12	2011	2	5	1	5	366	3.1	70	70	brown filamentous algae, brown slime, bryozoa	0.0286	0.0399
2011-08-18	2011	2	5	2	1	320	2.5	100	95	green filamentous algae, brown slime, bryozoa	0.0255	0.0296
2011-08-18	2011	2	5	2	2	285	3	90	90	red filamentous algae, green filamentous algae, brown slime	0.0925	0.0423
2011-08-18	2011	2	5	2	3	300	3.7	95	95	green filamentous algae, brown slime, bryozoa	0.0466	0.0246
2011-08-18	2011	2	5	2	4	320	3.7	95	95	brown slime, red filamentous algae	0.0506	0.0404
2011-08-18	2011	2	5	2	5	320	3.5	75	75	brown slime, spirorbis-1	0.0433	0.0532
2011-08-18	2011	2	5	3	1	250	3.4	70	75	green filamentous algae, red filamentous algae, brown slime	0.0299	0.0352
2011-08-18	2011	2	5	3	2	340	3.7	75	75	green filamentous algae, brown slime, bryozoa	0.0349	0.0477
2011-08-18	2011	2	5	3	3	292	4.2	95	90	green filamentous algae, bryozoa, brown slime	0.0406	0.0484
2011-08-18	2011	2	5	3	4	285	3.2	85	80	green filamentous algae, bryozoa, brown slime	0.0509	0.0274
2011-08-18	2011	2	5	3	5	280	4.3	65	70	green filamentous algae, brown slime	0.0116	0.0407
2011-08-18	2011	2	5	5	1	350	3	70	65	green filamentous algae, brown slime	0.0317	0.0522
2011-08-18	2011	2	5	5	2	395	3.4	75	75	red filamentous algae, brown slime	0.0624	0.0566
2011-08-18	2011	2	5	5	3	320	2.7	80	70	green filamentous algae, red filamentous algae, brown slime	0.0466	0.0326
2011-08-18	2011	2	5	5	4	280	2.5	40	40	green filamentous algae, brown slime	0.0082	0.0304
2011-08-18	2011	2	5	5	5	180	2.2	50	50	green filamentous algae, brown slime, red filamentous algae	0.0062	0.0153
2011-08-18	2011	2	5	6	1	220	3.1	15	20	green filamentous algae, brown slime, brown filamentous algae	0.0043	0.0263
2011-08-18	2011	2	5	6	2	258	2.7	50	40	green filamentous algae, brown slime, brown filamnetous algae	0.0128	0.0288
2011-08-18	2011	2	5	6	3	210	3.1	50	4	brown filamentous algae, spirorbis-1, brown slime	0.0083	0.0254
2011-08-18	2011	2	5	6	4	230	3	70	70	brown filamentous algae, brown slime	0.0207	0.0285
2011-08-18	2011	2	5	6	5	225	2.7	80	80	brown filamentous algae, brown slime	0.0418	0.0235
2011-08-18	2011	2	5	7	1	375	3.1	50	50	spirorbis-11, green filamentous algae, brown slime	0.0148	0.0639
2011-08-18	2011	2	5	7	2	340	3.1	45	45	green filamentous algae, spirorbis-2, brown slime	0.0089	0.0588
2011-08-18	2011	2	5	7	3	315	2.6	45	45	spirorbis-5, green filamentous algae, brown slime	0.0138	0.0417
2011-08-18	2011	2	5	7	4	385	3.2	35	40	spirorbis-4, brown slime, worm casing	0.0309	0.0559
2011-08-18	2011	2	5	7	5	265	4	35	35	red filamentous algae, green filamentous algae, spirorbis-3, brown slime	0.0176	0.0443
2011-08-18	2011	2	5	8	1	245	2.5	95	90	spirorbis-12, green filamentous algae, red filamentous algae,brown slime	0.0363	0.0173
2011-08-18	2011	2	5	8	2	255	3.5	55	60	green filamentous algae, red filamentous algae, brown slime	0.0102	0.0298
2011-08-18	2011	2	5	8	3	290	3.7	80	85	spirorbis-2, green filamentous algae, red filamentous algae, brown slime	0.0903	0.0398
2011-08-18	2011	2	5	8	4	245	2.8	60	65	spirorbis-27, green filamentous algae, brown slime, red filamentous algae	0.0123	0.0263
2011-08-18	2011	2	5	8	5	285	3.6	85	75	spirorbis-14, green filamentous algae, red filamentous algae, brown slime, bryozoa	0.0224	0.0348
2011-08-12	2011	2	5	9	1	276	2.8	65	65	brown slime, spirorbis-15, brown filamentous algae	0.0423	0.0271
2011-08-12	2011	2	5	9	2	32	3.5	50	60	tube worm casing, spirorbis~20, brown slime, brown filamentous algae	0.09	0.0435
2011-08-12	2011	2	5	9	3	305	3.5	80	80	brown filamentous algae, brown slime, spirorbis~30, tubeworm casing	0.0702	0.0457
2011-08-12	2011	2	5	9	4	278	3.4	50	50	brown slime, spirorbis-2, tubeworm casing, red filamentous algae	0.0337	0.0351
2011-08-12	2011	2	5	9	5	271	3.4	20	20	brown slime, spirorbis-10, brown filamentous algae	0.0138	0.0389
2011-08-19	2011	2	5	10	1	180	1.6	95	95	red filaments. Green filaments, brown slime	0.022	0.01
2011-08-19	2011	2	5	10	2	160	1.9	70	70	red filaments. Spir=1, brown slime	0.0186	0.0115
2011-08-19	2011	2	5	10	3	140	2	95	95	red filaments, brown slime, worm casing	0.0334	0.0095
2011-08-19	2011	2	5	10	4	170	1.9	60	55	red filaments, brown slime, green filaments	0.017	0.0127
2011-08-19	2011	2	5	10	5	205	1.8	85	90	red filaments, green filaments, spir=4	0.0442	0.0116
2011-08-12	2011	2	6	1	1	310	3.4	50	50	brown slime, spirorbis-2, red filamentous algae	0.0422	0.0398
2011-08-12	2011	2	6	1	2	273	2.7	85	80	brown slime, spirorbis-3, bryozoa	0.0569	0.0221
2011-08-12	2011	2	6	1	3	228	2.4	50	50	brown slime, green filementous algae	0.018	0.0222
2011-08-12	2011	2	6	1	4	247	2.4	90	90	brown slime, green filamentous algae, red filamentous algae, spirorbis-1	0.0416	0.0186
2011-08-12	2011	2	6	1	5	204	2.3	65	70	brown slime, red filamentous algae	0.0247	0.0173
2011-08-12	2011	2	6	2	1	167	2.3	60	50	brown slime, green filamentous algae	0.0157	0.0141
2011-08-12	2011	2	6	2	2	148	1.9	5	5	brown slime, green fiolamentous algae	0.0013	0.01
2011-08-12	2011	2	6	2	3	142	2	20	15	red filamentous algae, green filamentous algae, brown slime	0.0078	0.009
2011-08-12	2011	2	6	2	4	125	2.1	25	20	green filamentous algae, brown slime	0.0044	0.0091
2011-08-12	2011	2	6	2	5	127	2	5	5	brown slime	0.0013	0.0097
2011-08-19	2011	2	6	4	1	256	3.4	85	85	brown slime, spirorbis-2	0.0231	0.042
2011-08-19	2011	2	6	4	2	195	3.1	15	35	green filamentous algae, brown slime, spirorbis-1	0.0063	0.0274
2011-08-19	2011	2	6	4	3	192	3.3	90	90	brown slime, brown filamentous algae	0.0294	0.0217
2011-08-19	2011	2	6	4	4	183	2.5	80	80	brown slime, green filamentous algae, lady slipper - 3 small	0.0121	0.0176
2011-08-19	2011	2	6	4	5	206	2.9	90	90	brown slime, red filamentous algae	0.0268	0.0232
2011-08-22	2011	2	6	5	1	299	3.6	40	50	green filamentous algae, , spirorbis, bryozoa, brown slime	0.0112	0.0462
2011-08-22	2011	2	6	5	2	309	3.5	30	30	green filamentous algae, brown slime, spirorbis, brown filamentous algae, bryozoa	0.0174	0.0417
2011-08-22	2011	2	6	5	3	298	3.4	20	20	green filamentous algae, bryozoa, brown filamentous algae, spirorbis, brown slime	0.0101	0.0328
2011-08-22	2011	2	6	5	4	324	3.4	30	30	brown slime, bryozoa, worm casing, green filamentous algae, brown filamentous algae	0.0149	0.0375
2011-08-22	2011	2	6	5	5	354	3.8	40	40	green filamentous algae, brown filamentous algae, bryozoa, spirorbis, brown slime	0.0311	0.0456
2011-08-19	2011	2	6	6	1	330	2.8	80	80	green filaments, brown slime, brown filaments	0.0162	0.0412
2011-08-19	2011	2	6	6	2	280	2.6	65	70	Green filaments, brown slime, spir= 1	0.0092	0.0433
2011-08-19	2011	2	6	6	3	280	3.1	85	85	Green filaments, brown filaments, brown slime, spir= 1, bryozoa	0.0078	0.0386
2011-08-19	2011	2	6	6	4	230	2.5	90	90	worm casing, brown slime, green filaments, spir= 2	0.0127	0.0435
2011-08-19	2011	2	6	6	5	205	2.9	90	90	green filaments, brown filaments, brown slime	0.0077	0.0269
2011-08-22	2011	2	6	7	1	191	3	20	20	brown slime, green and brown filaments	0.0136	0.027
2011-08-22	2011	2	6	7	2	213	2.8	15	15	worm casing, brown slime, green and brown filaments	0.0095	0.0213
2011-08-22	2011	2	6	7	3	182	2.6	10	10	brown slime, green filaments	0.0018	0.0207
2011-08-22	2011	2	6	7	4	191	2.7	5	5	brown slime, green and brown filaments	0.0032	0.0246
2011-08-22	2011	2	6	7	5	236	3.5	10	10	brown slime, green and brown filaments, worm casing	0.0063	0.0389
2011-08-19	2011	2	6	8	1	363	3.6	90	95	green filamentous algae, brown slime, spirorbis-6	0.0476	0.0412
2011-08-19	2011	2	6	8	2	319	3.4	90	90	spirorbis-15, brown slime, worm + sasing, green filamentous algae	0.032	0.0433
2011-08-19	2011	2	6	8	3	283	3.3	80	70	spirorbis ~30, green filamentous algae, brown slime	0.0132	0.0386
2011-08-19	2011	2	6	8	4	294	3.1	85	80	brown filamentous algae, brown slime, bryozoa	0.0475	0.0435
2011-08-19	2011	2	6	8	5	325	3.7	80	80	brown slime, spirorbis-3. worm casing, green filamentous algae	0.0611	0.0269
2011-08-21	2011	2	6	9	1	320	3.8	40	50	brown and green filaments, brown slime, spir	0.0431	0.0442
2011-08-21	2011	2	6	9	2	351	3.4	50	50	brown filaments, brown slime, bryozoa	0.0481	0.0738
2011-08-21	2011	2	6	9	3	332	4.1	60	50	brown filaments, brown slime, bryozoa, green filaments	0.0455	0.0569
2011-08-21	2011	2	6	9	4	349	4.1	70	70	brown slime, brown filaments, bryozoa, green filaments, spir	0.0484	0.0476
2011-08-21	2011	2	6	9	5	383	3.9	80	80	brown slime, brown filaments, bryozoa, green filaments, spir	0.0813	0.0505
2011-08-22	2011	2	7	1	1	380	2.4	30	30	gold-star tunicate. Brown slime	0.0257	0.0348
2011-08-22	2011	2	7	1	2	409	3.5	80	80	gold-star tunicate. Brown slime, spir, brown filament	0.092	0.0507
2011-08-22	2011	2	7	1	3	286	2.5	30	30	worm casing, gold-star tunicate, barnacle, brown slime	0.0236	0.0202
2011-08-22	2011	2	7	1	4	523	3.5	30	30	gold-star tunicate, brown slime	0.0341	0.0648
2011-08-22	2011	2	7	1	5	339	4	40	40	gold-star tunicate, brown slime	0.0168	0.0424
2011-08-19	2011	2	7	2	1	150	2.1	50	50	green and brown filaments, brown slime	0.0138	0.1119
2011-08-19	2011	2	7	2	2	165	2	80	75	gold-star tunicate, brown slime, brown filaments	0.0902	0.0254
2011-08-19	2011	2	7	2	3	170	2.4	95	95	green and brown filaments, brown slime, gold-star tunicate	0.1073	0.0217
2011-08-19	2011	2	7	2	4	190	3	45	50	brown slime, brown filaments	0.0074	0.0202
2011-08-19	2011	2	7	2	5	220	2.6	70	70	red filaments, green filaments, brown slime	0.0622	0.0246
2011-08-11	2011	2	7	3	1	267	3.5	65	65	brown filamentous algae	0.0621	0.0338
2011-08-11	2011	2	7	3	2	238	2.8	70	75	brown filamentous algae	0.0592	0.0249
2011-08-11	2011	2	7	3	3	316	3.5	40	40	brown filamentous algae	0.0356	0.0411
2011-08-11	2011	2	7	3	4	302	3.6	35	35	brown filamentous algae	0.0397	0.0483
2011-08-11	2011	2	7	3	5	303	3.4	55	55	brown filamentous algae	0.0857	0.0401
2011-08-11	2011	2	7	4	1	216	3.2	60	60	brown slime, skeleton shrimp, brown filamentous algae	0.031	0.0241
2011-08-11	2011	2	7	4	2	223	3.1	15	15	brown slime, brown filamentous algae	0.0018	0.0186
2011-08-11	2011	2	7	4	3	220	3.7	40	30	brown slime, brown filamentous algae	0.0055	0.0286
2011-08-11	2011	2	7	4	4	272	2.3	40	50	brown slime, brown filamentous algae	0.0095	0.0228
2011-08-11	2011	2	7	4	5	267	2.4	60	70	brown slime, brown filamentous algae	0.0127	0.0197
2011-08-11	2011	2	7	5	1	323	3.2	20	25	brown filamentous algae, brown slime	0.0076	0.0417
2011-08-11	2011	2	7	5	2	372	3	50	60	golden star tunicate, brown filamentous algae	0.1451	0.0404
2011-08-11	2011	2	7	5	3	318	3.7	50	50	golden star tunicate, brown filamentous algae	0.0582	0.0383
2011-08-11	2011	2	7	5	4	305	3.4	10	10	brown filamentous algae, brown slime	0.0008	0.0367
2011-08-11	2011	2	7	5	5	310	2.6	50	50	golden star tunicate, brown filamentous algae, brown slime	0.0322	0.0309
2011-08-11	2011	2	7	7	1	138	1.8	50	60	brown slime, brown filamentous algae, skeleton shrimp	0.0148	0.0088
2011-08-11	2011	2	7	7	2	183	2.6	40	50	brown filamentous algae, skeleton shrimp	0.0061	0.0148
2011-08-11	2011	2	7	7	3	153	2.6	50	50	brown filamentous algae, skeleton shrimp	0.013	0.0125
2011-08-11	2011	2	7	7	4	104	1.8	70	70	brown filamentous algae, brown slime, red filamentous algae	0.0166	0.0064
2011-08-11	2011	2	7	7	5	123	1.7	50	70	brown filamentous algae, skeleton shrimp, brown slime	0.0128	0.007
2011-08-11	2011	2	8	5	1	294	3.7	5	5	red filmentous algae, spirorbis~10, brown slime	0.0051	0.0429
2011-08-11	2011	2	8	5	2	181	2.3	10	10	red filamentous algae, spirorbis ~10, brown slime	0.0047	0.0161
2011-08-11	2011	2	8	5	3	225	2.3	10	10	red filamentous algae, spirorbis ~10, brown slime	0.0076	0.0211
2011-08-11	2011	2	8	5	4	303	3.6	15	15	red filamentous algae, brown slime, spirorbis-5, golden star tunicate	0.0251	0.0467
2011-08-11	2011	2	8	5	5	183	1.9	5	5	brown slime, spirorbis-2	0.0002	0.0152
2011-08-11	2011	2	8	6	1	629	4.1	60	60	spir=>100, red filaments, brown slime	0.2109	0.12
2011-08-11	2011	2	8	6	2	534	4.2	20	20	spir=>100, red filaments, brown slime	0.0366	0.1006
2011-08-11	2011	2	8	6	3	485	4.4	65	65	spri=> 100, red filaments, brown slime, gold-star tunicate	0.0912	0.095
2011-08-11	2011	2	8	6	4	396	4.3	10	10	spir, red filaments, brown slime	0.0048	0.0714
2011-08-11	2011	2	8	6	5	382	2.6	25	25	spir, red filaments, brown slime, gold-star tunicate	0.0154	0.0421
2011-08-11	2011	2	8	7	1	520	3.1	75	80	skeleton shrimp, red filamentous algae, spirorbis>100, brown slime	0.1569	0.0639
2011-08-11	2011	2	8	7	2	529	3.1	20	20	spirorbis 10, skeleton shrimp, brown slime	0.0173	0.0682
2011-08-11	2011	2	8	7	3	434	3.2	80	80	skeleton shrimp, spirorbis ~50, brown slime	0.0502	0.0529
2011-08-11	2011	2	8	7	4	520	2.9	50	50	skeleton shrimp, spirorbis-5, brown slime	0.0226	0.0652
2011-08-11	2011	2	8	7	5	418	3.4	50	50	brown filamentous algae, skeleton shrimp, brown slime, spirorbis-20, golden star tunicate	0.0663	0.0598
2011-08-11	2011	2	8	8	1	619	4.3	60	60	spirorbis, golden star tunicate, brown filamentous algae	0.0593	0.1175
2011-08-11	2011	2	8	8	2	700	4.1	80	80	spirorbis, golden star tunicate, brown filamentous algae	0.0704	0.0999
2011-08-11	2011	2	8	8	3	585	4.2	70	60	spirorbis, golden star tunicate, brown filamentous algae, red filamentous algae	0.0551	0.0941
2011-08-11	2011	2	8	8	4	614	3	40	30	spirorbis, red filamentous algae, brown filamentous algae, brown slime	0.0439	0.0823
2011-08-11	2011	2	8	8	5	410	3	30	40	spirorbis "a lot", red filamentous algae, brown filamentous algae, brown slime	0.0196	0.048
2011-08-11	2011	2	8	9	1	396	3.2	65	65	spirorbis >50, brown filamentous algae, brown slime, red filamentous algae, green filamentous algae, bryozoa	0.1417	0.06
2011-08-11	2011	2	8	9	2	313	3.3	40	40	spirorbis >100, brown slime, brown filamentous algae	0.0491	0.0507
2011-08-11	2011	2	8	9	3	356	3.7	35	35	spirorbis >100, brown filamentous algae, bryozoa	0.027	0.0616
2011-08-11	2011	2	8	9	4	324	3	5	5	brown slime, spirorbis ~10	0.0029	0.0453
2011-08-11	2011	2	8	9	5	388	3.1	65	65	spirorbis ~100, brown filamentous algae, brown slime, golden star tunicate	0.053	0.0545
2011-08-11	2011	2	8	10	1	214	2.9	5	5	red filamentous algae, spirorbis-1	0.0067	0.0228
2011-08-11	2011	2	8	10	2	158	2.5	10	10	red filamentous algae, shrimp inside	0.0905	0.021
2011-08-11	2011	2	8	10	3	163	2.1	10	10	red filamentous algae, brown slime	0.0026	0.0195
2011-08-11	2011	2	8	10	4	180	2.4	15	10	red filamentous algae, shrimp inside, brown slime, spirorbis-4	0.012	0.0214
2011-08-11	2011	2	8	10	5	110	2.9	5	0	brown slime	0.0001	0.0096
2011-08-19	2011	2	9	2	1	400	3.3	25	25	green filaments spir>100	0.0077	0.0559
2011-08-19	2011	2	9	2	2	570	3	40	40	green filaments spir>100	0.0046	0.0907
2011-08-19	2011	2	9	2	3	475	2.5	70	65	worm casing. Spir >100	0.0267	0.0471
2011-08-19	2011	2	9	2	4	520	3.4	25	25	spir ~30, red filaments	0.0152	0.0776
2011-08-19	2011	2	9	2	5	620	3.3	20	20	green filaments spir ~25	0.0078	0.0841
2011-08-19	2011	2	9	3	1	594	4	35	35	brown filamentous algae, spirorbis >100, golden star tunicate, brown slime	0.1415	0.1258
2011-08-19	2011	2	9	3	2	606	3.7	50	50	brown filamentous algae, brown slime, spirorbis >100, golden star tunicate	0.1195	0.1096
2011-08-19	2011	2	9	3	3	600	3.5	40	40	brown filamentous algae, brown slime, spirorbis >100, golden star tunicate	0.0907	0.1083
2011-08-19	2011	2	9	3	4	552	3.5	15	10	brown filamentous algae, brown slime, spirorbis >50	0.0153	0.1097
2011-08-19	2011	2	9	3	5	670	4.5	60	60	brown filamentous algae, brown slime, spirorbis >100, golden star tunicate	0.2394	0.1514
2011-08-19	2011	2	9	4	1	610	4.1	55	55	spir > 100, worm casing, green filament, brown slime	0.141	0.1383
2011-08-19	2011	2	9	4	2	655	3.8	60	50	spir > 100, worm casing, brown slime, red filament	0.138	0.1304
2011-08-19	2011	2	9	4	3	695	3.6	65	70	spir >100, worm casing, brown slime	0.1752	0.1294
2011-08-19	2011	2	9	4	4	550	4.2	50	45	spir > 100, worm casing, brown slime	0.1544	0.1077
2011-08-19	2011	2	9	4	5	570	3.9	5	5	tiny spir > 100, green spir	0.0024	0.125
2011-08-19	2011	2	9	5	1	650	4.3	35	35	spirorbis-tiny >100, tube worm casing, golden star tunicate, brown slime	0.0247	0.1224
2011-08-19	2011	2	9	5	2	528	3.9	5	5	brown slime, spirorbis ~20, brown filamentous algae	0.0043	0.1122
2011-08-19	2011	2	9	5	3	630	3.4	50	50	worm casing, spirorbis tiny >100, brown slime, golden star tunic ate, brown filamentous algae	0.0595	0.0887
2011-08-19	2011	2	9	5	4	652	3.9	40	50	spirorbis >100, golden star tunicate, brown slime, brown filamentous algae, bryozoa	0.0463	0.0937
2011-08-19	2011	2	9	5	5	649	3.9	40	40	green filamentous algae, spirorbis >100, golden star tunicate, brown slime	0.0498	0.0904
2011-08-19	2011	2	9	6	1	424	4.1	5	5	brown slime, spirorbis-3	0.0025	0.0713
2011-08-19	2011	2	9	6	2	416	3.3	5	5	brown slime, spirorbis-3	0.0044	0.0514
2011-08-19	2011	2	9	6	3	347	4	5	10	brown slime, brown filamentous algae	0.0032	0.0556
2011-08-19	2011	2	9	6	4	391	3.3	5	5	brown slime, green filamentous algae	0.0057	0.0502
2011-08-19	2011	2	9	6	5	343	3.2	20	20	brown slime, brown filamentous algae, worm casing, spirorbis-3	0.0148	0.0376
2011-08-11	2011	2	9	8	1	805	3.7	35	35	golden star tunicate, brown filamentous algae, brown slime, spirorbis>100	0.0898	0.1633
2011-08-11	2011	2	9	8	2	703	3.2	10	10	bryozoa, brown slime	0.0062	0.1092
2011-08-11	2011	2	9	8	3	727	3.3	10	10	brown slime, brown filamentous algae	0.0116	0.1261
2011-08-11	2011	2	9	8	4	715	3.7	20	20	golden star tunicate, brown filamentous algae, brown slime, spirorbis-5	0.0242	0.1085
2011-08-11	2011	2	9	8	5	710	4.1	10	15	brown slime, brown filamenotus algae, spirorbis ~20	0.0296	0.1583
2011-08-11	2011	2	9	9	1	580	3.6	40	40	spirorbis >50, brown slime, brown filamentous algae	0.0316	0.1034
2011-08-11	2011	2	9	9	2	557	3	50	50	spirorbis -3, brown slime	0.0013	0.095
2011-08-11	2011	2	9	9	3	623	3.7	10	5	spirorbis, brown slime	0.0077	0.1111
2011-08-11	2011	2	9	9	4	648	3.7	35	40	spirorbis, brown slime, brown filamentous algae, bryozoans	0.0532	0.1099
2011-08-11	2011	2	9	9	5	614	3.6	60	50	spirorbis, brown slime,brown filamentous algae, bryozoans	0.0488	0.1064
2011-08-11	2011	2	9	10	1	124	2.6	90	90	brown filamentous algae	0.1493	0.0116
2011-08-11	2011	2	9	10	2	134	2.7	80	75	brown filamentous algae	0.1197	0.0132
2011-08-11	2011	2	9	10	3	103	2.7	5	0	brown slime	0	0.0104
2011-08-11	2011	2	9	10	4	138	2.2	5	5	brown filamentous algae	0.0022	0.0157
2011-08-11	2011	2	9	10	5	132	2.7	40	40	brown filamentous algae, brown slime	0.0314	0.0152
2011-08-25	2011	2	10	8	1	168	2.2	10	10	brown slime, spir	0.0022	0.0141
2011-08-25	2011	2	10	8	2	172	1.9	10	10	brown slime, spir	0.0057	0.0126
2011-08-25	2011	2	10	8	3	186	1.8	15	15	spir, gold-star tunicate	0.0209	0.0147
2011-08-25	2011	2	10	8	4	156	2.8	20	20	brown slime, spir, gold-star tunicate	0.0162	0.0136
2011-08-25	2011	2	10	8	5	136	2	10	10	brown slime, spir	0.0027	0.0128
2011-10-12	2011	3	1	4	1	471	2.8	5	5	brown slime	0.0016	0.032
2011-10-12	2011	3	1	4	2	510	2.6	5	5	brown slime	0.0001	0.0348
2011-10-12	2011	3	1	4	3	755	3.2	5	5	spir-1, brown slime	0.0009	0.0714
2011-10-12	2011	3	1	4	4	500	2.5	5	5	brown slime, limpet-1	0.0016	0.0397
2011-10-12	2011	3	1	4	5	577	2.7	5	5	brown slime	0.0027	0.054
2011-10-12	2011	3	1	7	1	545	2.7	40	25	spir-17, bryozoan, brown slime	0.0426	0.0517
2011-10-12	2011	3	1	7	2	421	2.7	5	5	brown slime	0.0004	0.0305
2011-10-12	2011	3	1	7	3	632	2.8	15	20	brown slime, bryozoan	0.0152	0.0558
2011-10-12	2011	3	1	7	4	390	2.6	5	5	brown slime	0.0002	0.0305
2011-10-12	2011	3	1	7	5	647	3	5	0	brown slime	0.0012	0.0525
2011-10-12	2011	3	1	8	1	426	2.9	0	0			0.0314
2011-10-12	2011	3	1	8	2	405	2.1	5	5	brown slime, bryozoan	0.0019	0.0198
2011-10-12	2011	3	1	8	3	426	2.4	0	0			0.0273
2011-10-12	2011	3	1	8	4	370	3	10	15	brown slime, bryozoan	0.0054	0.0338
2011-10-12	2011	3	1	8	5	485	2.9	5	10	brown slime, bryozoan	0.001	0.0315
2011-10-15	2011	3	1	9	1	417	3.1	40	40	brown slime, bryozoan	0.0136	0.0373
2011-10-15	2011	3	1	9	2	435	2.3	5	5	brown slime	0.0011	0.0266
2011-10-15	2011	3	1	9	3	435	3	5	5	brown slime	0.0001	0.0341
2011-10-15	2011	3	1	9	4	485	2.7	5	5	brown slime	0.0012	0.0349
2011-10-15	2011	3	1	9	5	483	2.9	5	5	brown slime	0.0013	0.0374
2011-10-27	2011	3	1	10	1	216	2	10	5	bryozoan, brown slime	0.0075	0.011
2011-10-27	2011	3	1	10	2	281	2.8	10	10	bryozoan, brown slime	0.034	0.023
2011-10-27	2011	3	1	10	3	385	3.4	5	5	bryozoan, brown slime	0.0028	0.029
2011-10-27	2011	3	1	10	4	264	3.2	0	0			0.0182
2011-10-27	2011	3	1	10	5	318	2.6	10	5	bryozoan, brown slime	0.0062	0.0244
2011-10-26	2011	3	2	3	1	434	2.9	10	5	brown filament, brown slime, bryozoan	0.002	0.0328
2011-10-26	2011	3	2	3	2	379	2.2	10	10	brown slime, bryozoan	0.0102	0.0252
2011-10-26	2011	3	2	3	3	321	3.7	5	0	spir-1	0.0001	0.0289
2011-10-26	2011	3	2	3	4	420	3.6	5	5	brown slime, bryozoan	0.0018	0.0346
2011-10-26	2011	3	2	3	5	298	2.1	0	5	brown slime, spir-1	0.0002	0.0133
2011-10-14	2011	3	2	5	1	364	2.5	5	0	spir-1, brown slime	0.0006	0.025
2011-10-14	2011	3	2	5	2	451	2.4	0	5	brown slime	0.0005	0.0346
2011-10-14	2011	3	2	5	3	456	2.7	5	5	spi-4, brown slime, bryozoan	0.0036	0.0392
2011-10-14	2011	3	2	5	4	382	2.2	5	0	spir-2, brown slime	0.0004	0.0236
2011-10-14	2011	3	2	5	5	457	1.9	5	0	brown slime	0.0007	0.0289
2011-10-14	2011	3	2	6	1	242	2.1	5	5	spir-1, bryozoa, brownslime	0.0038	0.0155
2011-10-14	2011	3	2	6	2	325	3.2	5	0	Brownslime	0.0003	0.0253
2011-10-14	2011	3	2	6	3	250	2.4	5	5	Brownslime	0.0002	0.0146
2011-10-14	2011	3	2	6	4	479	3.1	10	5	Bryozoa,brownslime	0.0034	0.0404
2011-10-14	2011	3	2	6	5	245	2	0	5	Bryozoan	0.0012	0.03
2011-10-20	2011	3	2	8	1	248	2.2	0	5	spir-1, bryozoan	0.0006	0.0124
2011-10-20	2011	3	2	8	2	345	2.2	10	20	spir-3, bryozoan, brown slime	0.0038	0.0239
2011-10-20	2011	3	2	8	3	199	2.4	40	45	spir-24, bryozoan, brown slime	0.0107	0.017
2011-10-20	2011	3	2	8	4	507	3.1	10	25	spir-3, bryozoan, brown slime	0.0029	0.0349
2011-10-20	2011	3	2	8	5	323	2.1	15	25	spir-23, bryozoan, brown slime	0.0072	0.0217
2011-10-18	2011	3	3	6	1	116	1.5	5	0	brown slime	0.0004	0.0035
2011-10-18	2011	3	3	6	2	216	2.2	20	20	spir-1, bryozoan, brown slime	0.003	0.0095
2011-10-18	2011	3	3	6	3	176	1.6	5	0	bryozoan, brown slime	0.0005	0.0061
2011-10-18	2011	3	3	6	4	181	1.6	10	5	spir-2, bryozoan, brown slime	0.0219	0.0054
2011-10-18	2011	3	3	6	5	170	2.2	0	0			0.0064
2011-10-15	2011	3	3	7	1	281	1.7	5	5	brown slime, brown filament	0.0013	0.0148
2011-10-15	2011	3	3	7	2	265	1.7	5	5	brown slime	0.0003	0.0121
2011-10-15	2011	3	3	7	3	242	1.9	10	10	brown slime, worm casing, red filament, bryozoan	0.0141	0.0125
2011-10-15	2011	3	3	7	4	298	1.9	10	5	brown slime	0.001	0.0149
2011-10-15	2011	3	3	7	5	269	1.8	40	40	brown slime, worm casing, bryozoan	0.008	0.0142
2011-10-26	2011	3	3	8	1	485	2.7	5	0	bryozoan, limpet, brown slime	0.002	0.03
2011-10-26	2011	3	3	8	2	500	2.9	0	5	brown slime	0.0005	0.027
2011-10-26	2011	3	3	8	3	415	1.9	5	5	bryozoan, spir-1, brown slime	0.002	0.0215
2011-10-26	2011	3	3	8	4	357	2.6	0	5	brown slime	0.0004	0.0205
2011-10-26	2011	3	3	8	5	393	1.5	5	5	bryozoan, brown slime	0.0014	0.0166
2011-10-27	2011	3	3	9	1	159	2.4	10	15	spir-3, bryozoan	0.0058	0.0079
2011-10-27	2011	3	3	9	2	306	2.2	10	10	bryozoan, brown slime	0.0067	0.0147
2011-10-27	2011	3	3	9	3	145	1.6	0	0			0.0059
2011-10-27	2011	3	3	9	4	325	1.8	5	5	bryozoan	0.0004	0.0137
2011-10-27	2011	3	3	9	5	205	1.8	0	0			0.0072
2011-10-13	2011	3	4	4	1	183	1	5	5	brown filament, brown slime	0.0005	0.0057
2011-10-13	2011	3	4	4	2	87	1.2	5	5	spir-1, bryozoan, brown slime	0.002	0.0027
2011-10-13	2011	3	4	4	3	192	1.4	10	0	bryozoan, brown slime	0.0015	0.0087
2011-10-13	2011	3	4	4	4	146	2	10	5	spir-5, bryozoan	0.0024	0.0084
2011-10-13	2011	3	4	4	5
2011-10-13	2011	3	4	6	1	300	1.8	10	5	spir-4, bryozoan, brown slime	0.0103	0.0199
2011-10-13	2011	3	4	6	2	356	1.6	5	5	bryozoan, brown slime	0.001	0.0209
2011-10-13	2011	3	4	6	3	169	1.9	0	0			0.0084
2011-10-13	2011	3	4	6	4	165	1.2	5	0	bryozoan	0.0001	0.0053
2011-10-13	2011	3	4	6	5	107	1	5	0	bryozoan	0.0001	0.0032
2011-10-14	2011	3	4	7	1	314	1.8	5	5	bryozoan	0.0014	0.0199
2011-10-14	2011	3	4	7	2	450	2.4	5	5	bryozoan, brown slime	0.0012	0.0329
2011-10-14	2011	3	4	7	3	282	2	5	5	bryozoan	0.0004	0.0164
2011-10-14	2011	3	4	7	4	421	2.3	10	10	spir-2, bryozoan, brown slime	0.0107	0.0322
2011-10-14	2011	3	4	7	5	325	2.4	10	5	spir-2, bryozoan, brown slime	0.0071	0.0241
2011-10-13	2011	3	4	8	1	406	1.9	5	5	brown slime, bryozoan	0.0003	0.03
2011-10-13	2011	3	4	8	2	384	2.4	5	5	spir-1, limpet-1, brown slime, bryozoan	0.0022	0.0275
2011-10-13	2011	3	4	8	3	300	1.8	10	5	bryozoan, brown slime, spir-3	0.0061	0.0157
2011-10-13	2011	3	4	8	4	276	2.4	5	0	bryozoan, brown slime	0.0001	0.0281
2011-10-13	2011	3	4	8	5	326	2.1	10	10	spir-9, bryozoan	0.0067	0.0154
2011-10-20	2011	3	4	9	1	121	1.1	5	0	brown slime	0.0001	0.0025
2011-10-20	2011	3	4	9	2	77	1	10	10	brown slime	0.001	0.0033
2011-10-20	2011	3	4	9	3	161	1.6	20	15	bryozoan, brown slime	0.0051	0.006
2011-10-20	2011	3	4	9	4	46	1	0	5	brown slime	0.0001	0.0018
2011-10-20	2011	3	4	9	5
2011-10-21	2011	3	4	10	1	121	1.2	5	0	brown slime	0.0006	0.0043
2011-10-21	2011	3	4	10	2	112	1.2	0	5	brown slime	0.0001	0.0024
2011-10-21	2011	3	4	10	3	187	1.8	0	0			0.0063
2011-10-21	2011	3	4	10	4
2011-10-21	2011	3	4	10	5
2011-10-20	2011	3	5	1	1	112	1.7	0	5	spir-1	0.0004	0.0043
2011-10-20	2011	3	5	1	2	183	1.5	0	0			0.0067
2011-10-20	2011	3	5	1	3	247	1.7	0	5	spir-2	0.0002	0.0101
2011-10-20	2011	3	5	1	4	225	1.6	5	10	spir-2, bryozoan, brown slime	0.0019	0.0113
2011-10-20	2011	3	5	1	5	254	1.8	5	5	brown slime, bryozoan	0.0013	0.0119
2011-10-26	2011	3	5	2	1	280	1.7	5	0	bryozoan, brown slime	0.0001	0.0102
2011-10-26	2011	3	5	2	2	294	2.1	15	10	spir-9, bryozoan, brown slime	0.0083	0.0129
2011-10-26	2011	3	5	2	3	366	1.3	5	5	bryozoan	0.0008	0.0169
2011-10-26	2011	3	5	2	4	157	1.5	0	0			0.0059
2011-10-26	2011	3	5	2	5	249	2.2	0	0			0.0096
2011-10-20	2011	3	5	3	1	236	2.4	0	0			0.0133
2011-10-20	2011	3	5	3	2	231	1.5	5	0	brown slime	0.0001	0.0087
2011-10-20	2011	3	5	3	3	376	2.1	5	0	brown slime	0.0001	0.0214
2011-10-20	2011	3	5	3	4	192	1.9	5	0	brown slime	0.0001	0.0081
2011-10-20	2011	3	5	3	5	527	2.7	5	0	brown slime	0.001	0.045
2011-10-26	2011	3	5	4	1	372	2.3	0	0			0.0215
2011-10-26	2011	3	5	4	2	481	3.1	5	5	brown slime	0.0007	0.0336
2011-10-26	2011	3	5	4	3	464	2.9	5	5	brown slime, bryozoan	0.0012	0.0366
2011-10-26	2011	3	5	4	4	419	2.3	40	45	spir-42, brown slime, bryozoan	0.0337	0.0385
2011-10-26	2011	3	5	4	5	462	2.4	5	5	bryozoan, brown slime	0.0007	0.0287
2011-10-20	2011	3	5	5	1	417	2.3	0	0			0.0301
2011-10-20	2011	3	5	5	2	365	2.7	0	0			0.0301
2011-10-20	2011	3	5	5	3	437	2.5	0	0			0.0343
2011-10-20	2011	3	5	5	4	406	2.5	0	0			0.03
2011-10-20	2011	3	5	5	5	509	2.9	5	0	spir-1	0.0003	0.0443
2011-10-27	2011	3	5	6	1	284	2.4	0	0			0.0159
2011-10-27	2011	3	5	6	2	371	2.5	0	0			0.01
2011-10-27	2011	3	5	6	3	489	2.8	0	5	bryozoan, brown slime	0.0008	0.0387
2011-10-27	2011	3	5	6	4	409	2.4	0	5	brown slime	0.0001	0.0288
2011-10-27	2011	3	5	6	5	350	2.6	5	5	spir-6, bryozoan, brown slime	0.0124	0.031
2011-10-13	2011	3	5	7	1	276	2.1	5	0	spir-1	0.0003	0.0172
2011-10-13	2011	3	5	7	2	253	1.9	0	0			0.0133
2011-10-13	2011	3	5	7	3	324	2.8	5	5	bryozoan, spir-1	0.0002	0.0264
2011-10-13	2011	3	5	7	4	291	2.1	5	5	spir-7, brown slime, bryozoan	0.0044	0.0226
2011-10-13	2011	3	5	7	5	224	2.1	10	5	spir-7, brown slime, bryozoan	0.0045	0.0179
2011-10-21	2011	3	5	8	1	321	3.4	5	0	brown slime	0.0001	0.0241
2011-10-21	2011	3	5	8	2	249	3.6	5	5	spir, brown slime, brown filament	0.0022	0.0217
2011-10-21	2011	3	5	8	3
2011-10-21	2011	3	5	8	4
2011-10-21	2011	3	5	8	5
2011-10-21	2011	3	5	9	1	473	2	0	0			0.0311
2011-10-21	2011	3	5	9	2	201	1.5	0	0			0.007
2011-10-21	2011	3	5	9	3	246	1.7	0	0			0.0101
2011-10-21	2011	3	5	9	4	288	2	0	0			0.0101
2011-10-21	2011	3	5	9	5	256	2.6	60	60	bryozoan, brown slime	0.0275	0.0215
2011-10-26	2011	3	6	4	1	252	1.6	0	0			0.0097
2011-10-26	2011	3	6	4	2	325	1.7	0	0			0.0123
2011-10-26	2011	3	6	4	3	292	1.6	0	0			0.0141
2011-10-26	2011	3	6	4	4	306	2	5	5	spir-8, bryozoan	0.007	0.0195
2011-10-26	2011	3	6	4	5	278	1.7	5	5	bryozoan	0.0017	0.0124
2011-10-20	2011	3	6	5	1	203	2	0	0			0.0124
2011-10-20	2011	3	6	5	2	140	1.7	0	0			0.0063
2011-10-20	2011	3	6	5	3	150	1.5	0	0			0.0063
2011-10-20	2011	3	6	5	4	225	1.9	5	0	spir	0.0003	0.0123
2011-10-20	2011	3	6	5	5	119	1.5	5	0	brown slime	0	0.0042
2011-10-27	2011	3	6	6	1	414	2.6	0	0			0.0254
2011-10-27	2011	3	6	6	2	364	2.4	5	5	Spir-1, bryozoan	0.0036	0.0228
2011-10-27	2011	3	6	6	3	295	2.2	0	0			0.0222
2011-10-27	2011	3	6	6	4	319	2.6	0	0			0.0137
2011-10-27	2011	3	6	6	5	303	2.3	0	0			0.0158
2011-10-12	2011	3	6	7	1	350	1.6	5	5	brown filament	0.0001	0.021
2011-10-12	2011	3	6	7	2	356	1.7	5	5	spir-1, bryozoan, brown filament	0.0022	0.0201
2011-10-12	2011	3	6	7	3	390	2	5	5	bryozoan, brown slime, brown filament	0.0005	0.0281
2011-10-12	2011	3	6	7	4	420	1.9	5	5	brown slime, spir-1, brown filament	0.0006	0.027
2011-10-12	2011	3	6	7	5	443	1.6	0	0			0.0272
2011-10-20	2011	3	6	8	1	235	2	0	0			0.0131
2011-10-20	2011	3	6	8	2	287	2.3	0	0			0.0176
2011-10-20	2011	3	6	8	3	277	1.8	0	0			0
2011-10-20	2011	3	6	8	4	216	1.5	0	0			0.0086
2011-10-20	2011	3	6	8	5	251	2	5	0	Brown slime	0.0005	0.0173
2011-10-12	2011	3	6	9	1	283	2.4	0	0			0.0201
2011-10-12	2011	3	6	9	2	302	2.2	0	0			0.0208
2011-10-12	2011	3	6	9	3	300	2.6	5	0	spir-1	0.0001	0.0265
2011-10-12	2011	3	6	9	4	281	2.5	5	5	bryozoan, brown slime	0.0015	0.0269
2011-10-12	2011	3	6	9	5	253	2.7	10	15	spir-4, bryozoan, brown slime	0.0172	0.024
2011-10-28	2011	3	7	1	1	432	3.7	20	25	red filaments, green filaments,spir-2, bryozoan, gold-star tunicate	0.0386	0.056
2011-10-28	2011	3	7	1	2	500	2.4	15	10	green filament, red filament, gold-star tunicate, worm casing	0.021	0.0319
2011-10-28	2011	3	7	1	3	389	2.9	40	35	gold-star tunicate, spir-8, red filaments, green filaments, limpet, worm casing, brown slime, skeleton shrimp, (No Suggestions)	0.1496	0.0343
2011-10-28	2011	3	7	1	4	409	1.8	10	5	limpet, green filament, mud snail	0.035	0.0212
2011-10-28	2011	3	7	1	5	432	2.3	15	5	red filament, limpet, green filament, spir, gold-star tunicate, bryozoan	0.0389	0.0339
2011-11-01	2011	3	7	2	1	377	2.5	30	25	Green filaments, red filaments, limpet, gold-star tunicate, bryozoan, brown slime, worm casing	0.07	0.0269
2011-11-01	2011	3	7	2	2	323	2.3	15	10	green filaments,red filaments, gold-star tunicate,polychate worm, Skeleton Shrimp	0.0382	0.0183
2011-11-01	2011	3	7	2	3	365	2.7	5	5	green filaments, red filaments, gold-star tunicate, bryozoa	0.0346	0.0238
2011-11-01	2011	3	7	2	4	380	2.1	5	5	green filaments, worm casing, gold-star tunicate, limpet	0.0361	0.0185
2011-11-01	2011	3	7	2	5	381	2.3	5	5	green filaments, red filaments, limpet	0.0038	0.0292
2011-10-26	2011	3	7	3	1	480	2.7	40	45	red filament, green filament,gold-star tunicate, limpet-2,bryozoa,brown filament, spir-5, worm casing, skeleton shrimp	0.1374	0.0393
2011-10-26	2011	3	7	3	2	550	2.5	25	20	red filament, green filament,gold-star tunicate, bryozoa, limpet-2	0.0322	0.0368
2011-10-26	2011	3	7	3	3	372	2.5	5	5	limpet-1, green filament, red filament, bryozoa, brown slime, spir-1	0.0065	0.0235
2011-10-26	2011	3	7	3	4	335	1.9	0	5	red filament, green filament, bryozoa	0.0026	0.0217
2011-10-26	2011	3	7	3	5	410	2.6	10	10	limpet-2, red filament, green filament, bryozoa, gold-star tuncate	0.027	0.0285
2011-10-28	2011	3	7	4	1	282	2.9	40	50	gold-star tunicate, red filaments, green filaments, bryozoa, worm casing	0.0949	0.024
2011-10-28	2011	3	7	4	2	329	2.6	15	20	red filaments,green filaments, brown slime	0.0385	0.0201
2011-10-28	2011	3	7	4	3	407	2.6	45	35	red filaments, green filaments, limpet, skeleton, shrimp, gold-star tunicate,bryozoa	0.0749	0.0277
2011-10-28	2011	3	7	4	4	290	2.5	10	15	green filament, skeleton shrimp, gold-star tunicate, red filament	0.0459	0.016
2011-10-28	2011	3	7	4	5	335	2.4	25	30	spir-4, limpet, green filament, red filament, gold-star tunicate, worm casing,bryozoa	0.083	0.0318
2011-10-27	2011	3	7	5	1	520	3.2	5	5	brown slime, bryozoa	0.0113	0.0531
2011-10-27	2011	3	7	5	2	398	2.7	20	15	green filament, red filament, bryozoa, worm casing, polychate worm	0.0341	0.0334
2011-10-27	2011	3	7	5	3	458	3.5	5	15	bryozoa, red filament, skelton shrimp, green filament	0.0138	0.047
2011-10-27	2011	3	7	5	4	459	2.1	5	5	brown slime, red filament, skelton shrimp, green filament	0.0065	0.0339
2011-10-27	2011	3	7	5	5	363	2.4	5	5	bryozoa, red filament, skelton shrimp, green filament,worm casing	0.0042	0.0255
2011-10-27	2011	3	7	6	1	335	2.5	5	5	red filament, spir-1, brown filaments, bryozoa	0.0063	0.0314
2011-10-27	2011	3	7	6	2	295	2.1	5	5	red filaments, green filaments, skeleton shrimp, bryozoa	0.0139	0.024
2011-10-27	2011	3	7	6	3	309	2.1	5	0	red filaments, skeleton shrimp	0.0026	0.0202
2011-10-27	2011	3	7	6	4	310	1.9	0	5	red filaments	0.0002	0.0152
2011-10-27	2011	3	7	6	5	362	2.6	5	0	brown slime, red filaments	0.0021	0.0134
2011-10-27	2011	3	7	8	1	176	2.6	5	5	bryozoa, red filament	0.0012	0.0171
2011-10-27	2011	3	7	8	2	176	1.9	0	5	green filament	0.0004	0.0107
2011-10-27	2011	3	7	8	3	185	2.7	5	5	red filament, green filaments, worm casing	0.0249	0.0147
2011-10-27	2011	3	7	8	4	180	2.2	40	25	red filaments, green filaments, skeleton shrimp, bryozoa, gold-star tunicate	0.0562	0.0149
2011-10-27	2011	3	7	8	5	120	2.3	25	20	red filament, green filament, skeleton shrimp, worm casing	0.0759	0.0036
2011-11-01	2011	3	8	4	1	674	4	30	25	red filaments, skeleton shrimp, orange sheath tunicate, bryozoa	0.0796	0.0781
2011-11-01	2011	3	8	4	2	256	4.2	10	5	spir-1, orange shealth tunicate, red filament, 1 shell frag	0.018	0.0314
2011-11-01	2011	3	8	4	3	696	3.9	35	40	Skeleton shrimp, green filament, red filament, orange shealth tunicate, 1-shell frag, bryozoa	0.4269	0.0767
2011-11-01	2011	3	8	4	4	364	3.7	0	0			0.0326
2011-11-01	2011	3	8	4	5	221	2.5	5	5	green filament, red filament, orange shealth tunicate	0.0012	0.0102
2011-11-04	2011	3	8	5	1	411	2.6	10	5	green filament, red filament	0.0045	0.0248
2011-11-04	2011	3	8	5	2	564	2.8	5	5	red filament	0.0037	0.0516
2011-11-04	2011	3	8	5	3	567	2.4	5	5	spir, red filament	0.013	0.0366
2011-11-04	2011	3	8	5	4	446	3.3	5	5	red filament, spir, worm casing	0.0093	0.0538
2011-11-04	2011	3	8	5	5	482	2.5	10	5	red filament, spir, slipper shell	0.0184	0.0436
2011-10-29	2011	3	8	6	1	607	2.6	5	10	spir-8, green filament, gold-star tunicate	0.0167	0.0272
2011-10-29	2011	3	8	6	2	684	2.6	55	45	spir-4, green filaments	0.04	0.0451
2011-10-29	2011	3	8	6	3	492	2.1	20	15	spir-2, green filaments, bryozoa	0.0173	0.041
2011-10-29	2011	3	8	6	4	562	2.1	25	15	green filaments, limpet	0.0132	0.0255
2011-10-29	2011	3	8	6	5	402	2.4	5	10	green filaments	0.0064	0.0239
2011-10-28	2011	3	8	7	1	443	2.5	10	10	spir-8,	0.013	0.035
2011-10-28	2011	3	8	7	2	392	2.2	10	15	green filament, brown slime	0.022	0.0289
2011-10-28	2011	3	8	7	3	485	2.3	60	50	limpet-1, spir-5, green filament	0.0202	0.0354
2011-10-28	2011	3	8	7	4	460	2.3	60	45	green filament, red filament, spir-8, polychaete worm	0.0271	0.0261
2011-10-28	2011	3	8	7	5	407	2.3	45	35	green filament, spir-5	0.0129	0.0275
2011-11-03	2011	3	8	8	1	323	1.9	5	5	green filaments, bryozoa, brown slime	0.0008	0.014
2011-11-03	2011	3	8	8	2	360	2.5	10	10	spir-2, brown slime, red filaments, green filaments	0.0049	0.0197
2011-11-03	2011	3	8	8	3	382	2.9	10	5	gold-star tunicate, green filaments, brown slime, red filaments	0.0043	0.0245
2011-11-03	2011	3	8	8	4	413	2.4	5	5	green filaments, brown slime	0.0008	0.0227
2011-11-03	2011	3	8	8	5	353	2.8	5	0	green filaments, brown slime	0.0006	0.0228
2011-10-29	2011	3	8	9	1	471	3.2	5	5	green filaments	0.0055	0.0409
2011-10-29	2011	3	8	9	2	417	3.4	5	5	green filaments, brown slime	0.002	0.039
2011-10-29	2011	3	8	9	3	556	3.3	35	30	spir-9, green filaments, red filaments	0.0105	0.0562
2011-10-29	2011	3	8	9	4	396	2.7	5	5	spir-4, green filaments	0.003	0.031
2011-10-29	2011	3	8	9	5	283	1.8	5	5	green filaments	0.0006	0.0114
2011-11-04	2011	3	8	10	1	245	3	85	85	spir, red filaments	0.3701	0.0254
2011-11-04	2011	3	8	10	2	220	2	80	80	spir, red filaments, green filaments	0.3067	0.0192
2011-11-04	2011	3	8	10	3	232	2.7	30	30	red filaments	0.0215	0.0205
2011-11-04	2011	3	8	10	4	242	2.8	45	35	red filaments	0.2165	0.024
2011-11-04	2011	3	8	10	5	220	2.9	10	10	red filaments	0.0006	0.0162
2011-10-20	2011	3	9	2	1	554	2.4	60	60	spir, red filament, brown slime	0.0423	0.0563
2011-10-20	2011	3	9	2	2	669	2.6	30	30	spir, red filament, slipper shell, brown slime	0.0072	0.0598
2011-10-20	2011	3	9	2	3	563	2.3	10	10	spir, red filament, brown slime	0.0019	0.0503
2011-10-20	2011	3	9	2	4	573	2.1	25	25	spir, gold-star tunicate, brown slime	0.0095	0.0508
2011-10-20	2011	3	9	2	5	647	2.5	40	40	spir, green filament, brown slime	0.0237	0.065
2011-10-29	2011	3	9	3	1	579	3.6	55	50	spir-35, brown slime, limpet, bryozoan	0.057	0.071
2011-10-29	2011	3	9	3	2	536	2.8	5	5	spir-15, brown slime, bryozoan	0.0031	0.0518
2011-10-29	2011	3	9	3	3	651	3.1	40	50	spir-70, brown slime, gold-star tunicate	0.0718	0.0727
2011-10-29	2011	3	9	3	4	572	3.2	60	55	brown slime, spir-85, gold-star tunicate, bryozoan	0.0626	0.065
2011-10-29	2011	3	9	3	5	568	3.3	5	5	spir-6, brown slime	0.0025	0.0597
2011-10-29	2011	3	9	4	1	354	2.5	5	5	spir-1, green filaments	0.0035	0.024
2011-10-29	2011	3	9	4	2	480	2.2	30	25	spir-30, green filaments, brown slime	0.025	0.0329
2011-10-29	2011	3	9	4	3	596	2.5	45	40	spir-25, bryozoan, green filaments, red filaments, worm casing, limpet	0.0698	0.0578
2011-10-29	2011	3	9	4	4	467	2.6	25	20	brown slime, bryozoan, green filaments, spir-2	0.0168	0.0382
2011-10-29	2011	3	9	4	5	404	2.5	5	5	bryozoan, brown slime, green filament	0.0019	0.0284
2011-11-03	2011	3	9	5	1	600	2.5	5	5	spir-1, brown slime	0.0007	0.0406
2011-11-03	2011	3	9	5	2	655	2.6	10	5	gold-star tunicate, limpet, spir-5, green filaments	0.0046	0.0512
2011-11-03	2011	3	9	5	3	725	2.9	5	0	spir-1, brown slime	0.0011	0.0524
2011-11-03	2011	3	9	5	4	625	2.8	5	5	spir-1, bryozoan, limpet, gold-star tunicate	0.0064	0.0578
2011-11-03	2011	3	9	5	5	594	2.6	5	5	gold-star tunicate, brown slime	0.0002	0.0444
2011-11-04	2011	3	9	6	1	413	3.2	10	5	brown slime	0.0032	0.0419
2011-11-04	2011	3	9	6	2	470	2.4	10	5	brown slime	0.0015	0.0254
2011-11-04	2011	3	9	6	3	412	3.2	25	30	brown slime, spir	0.0825	0.047
2011-11-04	2011	3	9	6	4	447	3.3	5	5	brown slime, spir	0.0073	0.0445
2011-11-04	2011	3	9	6	5	410	3.4	25	25	bryozoans, brown slime	0.1077	0.0534
2011-10-29	2011	3	9	7	1	258	1.9	5	5	orange sheath tunicate, green filament, spir-2	0.0104	0.0164
2011-10-29	2011	3	9	7	2	315	2.7	20	45	red filament, green filament, spir, limpet, orange sheath tunicate, bryozoan	0.029	0.0243
2011-10-29	2011	3	9	7	3	172	2.7	65	65	orange sheath tunicate	0.0131	0.0135
2011-10-29	2011	3	9	7	4	265	2.8	80	80	orange sheath tunicate, spir-78, gold-star tunicate, bryozoan	0.0594	0.0241
2011-10-29	2011	3	9	7	5	233	2.5	5	5	bryozoan, orange sheath tunicate	0.0017	0.0168
2011-11-03	2011	3	9	8	1	734	2.9	5	5	brown slime, worm casing, brown filament, bryozoan	0.0035	0.0643
2011-11-03	2011	3	9	8	2	735	2.9	10	15	gold-star tunicate, green filament, spir-1, bryozoan, brown slime	0.008	0.0587
2011-11-03	2011	3	9	8	3	710	2.6	5	5	spir-3, orange sheath tunicate, worm casing	0.0012	0.0511
2011-11-03	2011	3	9	8	4	729	3.2	5	5	spir-5, gold-star tunicate, brown filament	0.0127	0.0653
2011-11-03	2011	3	9	8	5	730	2.8	10	10	spir-10, limpet, gold-star tunicate, brown slime, bryozoan, orange sheath tunicate	0.026	0.0738
2011-11-04	2011	3	9	9	1	661	2.4	5	5	green filament	0.0037	0.0379
2011-11-04	2011	3	9	9	2	663	2.3	25	25	green filament, bryozoan, spir	0.0606	0.0498
2011-11-04	2011	3	9	9	3	706	2.2	30	30	green filament, bryozoan, spir	0.019	0.0419
2011-11-04	2011	3	9	9	4	852	2.3	30	30	green filament, spir	0.0209	0.0486
2011-11-04	2011	3	9	9	5	636	1.9	15	15	green filament, spir	0.0091	0.0321
2011-11-03	2011	3	9	10	1	302	1.9	10	10	red filament, green filament	0.1123	0.0229
2011-11-03	2011	3	9	10	2	269	2.5	30	45	red filament, green filament, bryozoan, brown slime, orange sheath tunicate	0.0303	0.0244
2011-11-03	2011	3	9	10	3	295	2.3	25	25	red filament, green filament, orange sheath tunicate	0.014	0.0203
2011-11-03	2011	3	9	10	4	275	1.9	5	10	red filament, green filament	0.0081	0.0152
2011-11-03	2011	3	9	10	5	265	2.6	60	70	red filament, green filament, orange sheath tunicate, skeleton shrimp, bryozoan, worm casing	0.084	0.0212
2011-11-05	2011	3	10	5	1	190	1.4	5	5	Brown slime	0.0001	0.013
2011-11-05	2011	3	10	5	2	252	2.2	10	10	Brown slime, worm casing, spir	0.005	0.0216
2011-11-05	2011	3	10	5	3	203	1.9	10	10	Spir, bryozoan, worm casing	0.0051	0.0127
2011-11-05	2011	3	10	5	4	224	1.6	5	0	worm casing	0.0008	0.0142
2011-11-05	2011	3	10	5	5	183	1.7	5	0	red filament	0.0002	0.01
2011-11-09	2011	3	10	6	1	265	1.4	5	0	Bryozoan	0.0001	0.0097
2011-11-09	2011	3	10	6	2	292	1.9	0	0			0.0147
2011-11-09	2011	3	10	6	3	244	1.6	0	0			0.0093
2011-11-09	2011	3	10	6	4	247	1.7	0	0			0.0109
2011-11-09	2011	3	10	6	5	262	1.5	0	0			0.012
2011-11-05	2011	3	10	8	1	281	1.9	0	0			0.0159
2011-11-05	2011	3	10	8	2	289	1.6	0	0			0.0177
2011-11-05	2011	3	10	8	3	287	2.1	5	0	worm casing	0.0019	0.0178
2011-11-05	2011	3	10	8	4	250	1.6	0	0			0.0113
2011-11-05	2011	3	10	8	5	309	1.9	0	0			0.0168
2011-11-05	2011	3	10	10	1	222	1.9	5	0	spir, brown slime	0.0001	0.0095
2011-11-05	2011	3	10	10	2	213	2.1	5	0	brown slime	0.0011	0.0114
2011-11-05	2011	3	10	10	3	207	1.7	0	0			0.0099
2011-11-05	2011	3	10	10	4	184	1.7	15	10	bryzoas, brown slime, spir	0.004	0.008
2011-11-05	2011	3	10	10	5	225	2	5	5	bryozoan, brown slime, spir	0.001	0.0112
2011-11-03	2011	3	11	1	1	232	1.9	5	5	spir-2, bryozoan, brown slime	0.0016	0.0134
2011-11-03	2011	3	11	1	2	264	2.3	0	0			0.0154
2011-11-03	2011	3	11	1	3	249	2.4	5	5	spir-7, bryozoan,	0.004	0.0165
2011-11-03	2011	3	11	1	4	311	2.4	5	5	spir- 1, skeleton shrimp	0.0003	0.0208
2011-11-03	2011	3	11	1	5	262	2	0	0			0.0151
2011-11-03	2011	3	11	2	1	155	2.1	0	0			0.008
2011-11-03	2011	3	11	2	2	207	1.9	5	5	brown filament, bryozoan	0.0005	0.0112
2011-11-03	2011	3	11	2	3	235	1.9	0	0			0.0126
2011-11-03	2011	3	11	2	4	184	1.8	5	0	brown filament, bryozoan	0.0001	0.0089
2011-11-03	2011	3	11	2	5	153	1.8	5	0	spir-1, brown filament	0.0001	0.0065
2011-11-03	2011	3	11	3	1	211	2	0	0			0.0098
2011-11-03	2011	3	11	3	2	196	1.9	5	5	red filaments, bryozoan	0.0004	0.01
2011-11-03	2011	3	11	3	3	197	1.9	0	0			0.0086
2011-11-03	2011	3	11	3	4	193	1.9	5	5	spir-1, bryozoan, brown filaments	0.0013	0.0103
2011-11-03	2011	3	11	3	5	215	1.9	5	0	worm casing	0.003	0.0102
2011-11-08	2011	3	11	4	1	245	1.9	5	0	bryozoan	0	0.009
2011-11-08	2011	3	11	4	2	200	1.9	0	0			0.0095
2011-11-08	2011	3	11	4	3	204	1.9	5	5	spir-2, bryozoan	0.0004	0.0089
2011-11-08	2011	3	11	4	4	215	1.9	5	0	spir-1	0.0003	0.0134
2011-11-08	2011	3	11	4	5	205	2	0	0			0.0132
2011-11-08	2011	3	11	5	1	240	2	0	0			0.0113
2011-11-08	2011	3	11	5	2	211	1.6	5	5	brown slime	0.0002	0.0114
2011-11-08	2011	3	11	5	3	215	2	0	0			0.0093
2011-11-08	2011	3	11	5	4	215	1.5	5	0	brown slime	0.0002	0.0088
2011-11-08	2011	3	11	5	5	215	2.1	5	0	gold-star tunicate, brown slime	0.0001	0.0102
2011-11-09	2011	3	11	6	1	180	1.5	0	0			0.0077
2011-11-09	2011	3	11	6	2	124	1.6	0	0			0.0038
2011-11-09	2011	3	11	6	3	166	1.5	0	0			0.0052
2011-11-09	2011	3	11	6	4	148	1.4	0	0			0.0046
2011-11-09	2011	3	11	6	5	126	1.3	0	0			0.0032
2011-11-09	2011	3	11	7	1	229	1.5	5	0	bryozoan, red filaments, spir-1	0.0015	0.0079
2011-11-09	2011	3	11	7	2	204	1.5	0	0			0.0073
2011-11-09	2011	3	11	7	3	244	1.7	0	0			0.0082
2011-11-09	2011	3	11	7	4	240	1.7	0	0			0.0075
2011-11-09	2011	3	11	7	5	222	1.5	5	0	brown slime	0.0002	0.008
2011-11-08	2011	3	11	8	1	175	1.4	0	0			0.0069
2011-11-08	2011	3	11	8	2	244	2	5	5	bryozoan, green filaments	0.0009	0.0168
2011-11-08	2011	3	11	8	3	247	1.8	0	0			0.0117
2011-11-08	2011	3	11	8	4	195	1.6	0	5	green filaments	0.001	0.0084
2011-11-08	2011	3	11	8	5	222	1.8	5	5	polycheates worm, spir-2, bryozoan	0.002	0.0118
2011-11-08	2011	3	12	7	1	250	1.8	0	0			0.0118
2011-11-08	2011	3	12	7	2	230	2.2	0	0			0.013
2011-11-08	2011	3	12	7	3	239	1.9	0	0			0.0108
2011-11-08	2011	3	12	7	4	226	2.1	0	0			0.0126
2011-11-08	2011	3	12	7	5	216	2.1	5	5	spir-9, bryozoan	0.005	0.0119
2011-11-08	2011	3	12	8	1	201	1.4	5	5	green tube algae, green filaments, tunicate, skeleton shrimp, worm casing	0.0315	0.0059
2011-11-08	2011	3	12	8	2	251	1.9	0	0			0.0106
2011-11-08	2011	3	12	8	3	238	1.6	0	0			0.0089
2011-11-08	2011	3	12	8	4	288	1.6	0	0			0.0109
2011-11-08	2011	3	12	8	5	232	1.5	10	10	green tube algae, yellow boring sponge, gold-star tunicate	0.0631	0.0079
2011-11-08	2011	3	12	10	1	246	2	10	10	spir-7, bryozoan	0.0093	0.0129
2011-11-08	2011	3	12	10	2	237	1.9	0	0			0.0095
2011-11-08	2011	3	12	10	3	244	1.7	0	0			0.0103
2011-11-08	2011	3	12	10	4	280	2.3	0	5	tunicate	0.0001	0.0162
2011-11-08	2011	3	12	10	5	252	2	10	10	worm casing, bryozoan	0.0082	0.0158
