# Supplementary material for: Synthesizer: Expediting synthesis studies from context-free data with information retrieval techniques
Source: PLoS One. 2017 Apr 24;12(4):e0175860. doi: 10.1371/journal.pone.0175860 (PMC5402950; doi:10.1371/journal.pone.0175860)
Supplement: S1 Dataset — (ZIP) [file pone.0175860.s001.zip › SampleAnnotationsSupplement/ECOLOGY_B/SAV2012.csv]

Species	Time Period	Transect	Station	Year	root cup	cup1	root mass	Below ground grams m2	leaves cup	cup2	leaf mass	Above ground grams m2	stems	shoot density	blade width1 mm	blade width2 mm	blade width3 mm	blade width4 mm	blade width5 mm	Avg blade width	percent cover	blade length 1	blade length 2	blade length 3	blade length 4	blade length 5	avg length
Ruppia maritima	1	10	1	2012	NA	NA	0	0	NA	NA	0	0	0	NA	NA	NA	NA	NA	NA	NA	0	NA	NA	NA	NA	NA	NA
Ruppia maritima	1	10	2	2012	NA	NA	0	0	NA	NA	0	0	0	NA	NA	NA	NA	NA	NA	NA	0	NA	NA	NA	NA	NA	NA
Ruppia maritima	1	10	3	2012	NA	NA	0	0	NA	NA	0	0	0	NA	NA	NA	NA	NA	NA	NA	0	NA	NA	NA	NA	NA	NA
Ruppia maritima	1	10	4	2012	NA	NA	0	0	NA	NA	0	0	0	NA	NA	NA	NA	NA	NA	NA	0	NA	NA	NA	NA	NA	NA
Ruppia maritima	1	10	5	2012	1.3067	0.8613	0.4454	56.74	1.3013	0.8089	0.4924	62.73	146	NA	NA	NA	NA	NA	NA	NA	100	NA	NA	NA	NA	NA	NA
Ruppia maritima	1	10	6	2012	0.8798	0.8526	0.0272	3.46	0.7795	0.6827	0.0968	12.33	5	NA	NA	NA	NA	NA	NA	NA	90	NA	NA	NA	NA	NA	NA
Ruppia maritima	1	10	7	2012	NA	NA	0	0	NA	NA	0	0	0	NA	NA	NA	NA	NA	NA	NA	0	NA	NA	NA	NA	NA	NA
Ruppia maritima	1	10	8	2012	1.114	1.0225	0.0915	11.66	1.4609	1.2205	0.2404	30.62	33	NA	NA	NA	NA	NA	NA	NA	15	NA	NA	NA	NA	NA	NA
Ruppia maritima	1	10	9	2012	NA	NA	0	0	NA	NA	0	0	0	NA	NA	NA	NA	NA	NA	NA	0	NA	NA	NA	NA	NA	NA
Ruppia maritima	1	10	10	2012	0.6337	0.6169	0.0168	2.14	0.721	0.705	0.016	2.04	3	NA	NA	NA	NA	NA	NA	NA	5	NA	NA	NA	NA	NA	NA
Ruppia maritima	1	12	1	2012	NA	NA	0	0	NA	NA	0	0	0	NA	NA	NA	NA	NA	NA	NA	0	NA	NA	NA	NA	NA	NA
Ruppia maritima	1	12	2	2012	NA	NA	0	0	NA	NA	0	0	0	NA	NA	NA	NA	NA	NA	NA	0	NA	NA	NA	NA	NA	NA
Ruppia maritima	1	12	3	2012	1.2302	1.1844	0.0458	5.83	0.7172	0.626	0.0912	11.62	10	NA	NA	NA	NA	NA	NA	NA	5	NA	NA	NA	NA	NA	NA
Ruppia maritima	1	12	4	2012	NA	NA	0	0	NA	NA	0	0	0	NA	NA	NA	NA	NA	NA	NA	0	NA	NA	NA	NA	NA	NA
Ruppia maritima	1	12	5	2012	NA	NA	0	0	NA	NA	0	0	0	NA	NA	NA	NA	NA	NA	NA	0	NA	NA	NA	NA	NA	NA
Ruppia maritima	1	12	6	2012	NA	NA	0	0	NA	NA	0	0	0	NA	NA	NA	NA	NA	NA	NA	0	NA	NA	NA	NA	NA	NA
Ruppia maritima	1	12	7	2012	1.4606	1.2587	0.2019	25.72	1.3918	1.1482	0.2436	31.03	27	NA	NA	NA	NA	NA	NA	NA	80	NA	NA	NA	NA	NA	NA
Ruppia maritima	1	12	8	2012	0.7984	0.7068	0.0916	11.67	1.1928	0.9628	0.23	29.3	31	NA	NA	NA	NA	NA	NA	NA	70	NA	NA	NA	NA	NA	NA
Ruppia maritima	1	12	9	2012	0.8809	0.678	0.2029	25.85	1.3967	1.1713	0.2254	28.71	24	NA	NA	NA	NA	NA	NA	NA	80	NA	NA	NA	NA	NA	NA
Ruppia maritima	1	12	10	2012	0.9285	0.8189	0.1096	13.96	1.3596	1.1941	0.1655	21.08	33	NA	NA	NA	NA	NA	NA	NA	80	NA	NA	NA	NA	NA	NA
Ruppia maritima	1	13	1	2012	NA	NA	0	0	NA	NA	0	0	0	NA	NA	NA	NA	NA	NA	NA	0	NA	NA	NA	NA	NA	NA
Ruppia maritima	1	13	2	2012	1.2167	0.9224	0.2943	37.49	1.1314	0.9311	0.2003	25.52	64	NA	NA	NA	NA	NA	NA	NA	100	NA	NA	NA	NA	NA	NA
Ruppia maritima	1	13	3	2012	1.5334	0.9228	0.6106	77.78	1.2088	0.8561	0.3527	44.93	162	NA	NA	NA	NA	NA	NA	NA	90	NA	NA	NA	NA	NA	NA
Ruppia maritima	1	13	4	2012	1.2834	0.8476	0.4358	55.52	1.2886	0.8655	0.4231	53.9	124	NA	NA	NA	NA	NA	NA	NA	100	NA	NA	NA	NA	NA	NA
Ruppia maritima	1	13	5	2012	0.9209	0.8297	0.0912	11.62	0.8452	0.8118	0.0334	4.25	14	NA	NA	NA	NA	NA	NA	NA	40	NA	NA	NA	NA	NA	NA
Ruppia maritima	1	13	6	2012	1.1115	0.8719	0.2396	30.52	1.0059	0.7949	0.211	26.88	65	NA	NA	NA	NA	NA	NA	NA	100	NA	NA	NA	NA	NA	NA
Ruppia maritima	1	13	7	2012	1.0859	0.7669	0.319	40.64	1.7288	1.4071	0.3217	40.98	97	NA	NA	NA	NA	NA	NA	NA	95	NA	NA	NA	NA	NA	NA
Ruppia maritima	1	13	8	2012	1.6987	1.3578	0.3409	43.43	1.2323	0.8795	0.3528	44.94	99	NA	NA	NA	NA	NA	NA	NA	100	NA	NA	NA	NA	NA	NA
Ruppia maritima	1	13	9	2012	1.0536	0.9474	0.1062	13.53	1.161	0.9778	0.1832	23.34	29	NA	NA	NA	NA	NA	NA	NA	85	NA	NA	NA	NA	NA	NA
Ruppia maritima	1	13	10	2012	NA	NA	0	0	NA	NA	0	0	0	NA	NA	NA	NA	NA	NA	NA	10	NA	NA	NA	NA	NA	NA
Ruppia maritima	1	14	1	2012	1.7003	1.4044	0.2959	37.69	1.4835	0.8904	0.5931	75.55	64	NA	NA	NA	NA	NA	NA	NA	100	NA	NA	NA	NA	NA	NA
Ruppia maritima	1	14	2	2012	NA	NA	0	0	NA	NA	0	0	0	NA	NA	NA	NA	NA	NA	NA	0	NA	NA	NA	NA	NA	NA
Ruppia maritima	1	14	3	2012	0.8552	0.8055	0.0497	6.33	0.8411	0.7989	0.0422	5.38	22	NA	NA	NA	NA	NA	NA	NA	10	NA	NA	NA	NA	NA	NA
Ruppia maritima	1	14	4	2012	NA	NA	0	0	NA	NA	0	0	0	NA	NA	NA	NA	NA	NA	NA	10	NA	NA	NA	NA	NA	NA
Ruppia maritima	1	14	5	2012	NA	NA	0	0	NA	NA	0	0	0	NA	NA	NA	NA	NA	NA	NA	25	NA	NA	NA	NA	NA	NA
Ruppia maritima	1	14	6	2012	NA	NA	0	0	NA	NA	0	0	0	NA	NA	NA	NA	NA	NA	NA	0	NA	NA	NA	NA	NA	NA
Ruppia maritima	1	14	7	2012	NA	NA	0	0	NA	NA	0	0	0	NA	NA	NA	NA	NA	NA	NA	0	NA	NA	NA	NA	NA	NA
Ruppia maritima	1	14	8	2012	NA	NA	0	0	NA	NA	0	0	0	NA	NA	NA	NA	NA	NA	NA	0	NA	NA	NA	NA	NA	NA
Ruppia maritima	1	14	9	2012	NA	NA	0	0	NA	NA	0	0	0	NA	NA	NA	NA	NA	NA	NA	0	NA	NA	NA	NA	NA	NA
Ruppia maritima	1	14	10	2012	1.0225	0.8726	0.1499	19.1	1.1362	0.7785	0.3577	45.57	83	NA	NA	NA	NA	NA	NA	NA	100	NA	NA	NA	NA	NA	NA
Ruppia maritima	1	15	1	2012	NA	NA	0	0	NA	NA	0	0	0	NA	NA	NA	NA	NA	NA	NA	0	NA	NA	NA	NA	NA	NA
Ruppia maritima	1	15	2	2012	1.474	1.3041	0.1699	21.64	1.1325	0.8887	0.2438	31.06	55	NA	NA	NA	NA	NA	NA	NA	95	NA	NA	NA	NA	NA	NA
Ruppia maritima	1	15	3	2012	1.3429	1.1931	0.1498	19.08	1.2508	1.1063	0.1445	18.41	32	NA	NA	NA	NA	NA	NA	NA	80	NA	NA	NA	NA	NA	NA
Ruppia maritima	1	15	4	2012	1.0915	0.875	0.2165	27.58	1.2706	1.0226	0.248	31.59	98	NA	NA	NA	NA	NA	NA	NA	90	NA	NA	NA	NA	NA	NA
Ruppia maritima	1	15	5	2012	1.3857	1.229	0.1567	19.96	1.2318	1.1245	0.1073	13.67	23	NA	NA	NA	NA	NA	NA	NA	40	NA	NA	NA	NA	NA	NA
Ruppia maritima	1	15	6	2012	1.0084	0.7984	0.21	26.75	0.9639	0.7167	0.2472	31.49	86	NA	NA	NA	NA	NA	NA	NA	50	NA	NA	NA	NA	NA	NA
Ruppia maritima	1	15	7	2012	0.8724	0.7183	0.1541	19.63	0.9283	0.6743	0.254	32.36	34	NA	NA	NA	NA	NA	NA	NA	30	NA	NA	NA	NA	NA	NA
Ruppia maritima	1	15	8	2012	0.7511	0.7177	0.0334	4.25	0.8603	0.8113	0.049	6.24	15	NA	NA	NA	NA	NA	NA	NA	35	NA	NA	NA	NA	NA	NA
Ruppia maritima	1	15	9	2012	1.4441	1.3297	0.1144	14.57	1.3856	1.2374	0.1482	18.88	36	NA	NA	NA	NA	NA	NA	NA	75	NA	NA	NA	NA	NA	NA
Ruppia maritima	1	15	10	2012	NA	NA	0	0	NA	NA	0	0	0	NA	NA	NA	NA	NA	NA	NA	0	NA	NA	NA	NA	NA	NA
Ruppia maritima	2	10	1	2012	NA	NA	0	0	NA	NA	0	0	0	NA	NA	NA	NA	NA	NA	NA	0	NA	NA	NA	NA	NA	NA
Ruppia maritima	2	10	2	2012	NA	NA	0	0	NA	NA	0	0	0	NA	NA	NA	NA	NA	NA	NA	0	NA	NA	NA	NA	NA	NA
Ruppia maritima	2	10	3	2012	NA	NA	0	0	NA	NA	0	0	0	NA	NA	NA	NA	NA	NA	NA	0	NA	NA	NA	NA	NA	NA
Ruppia maritima	2	10	4	2012	0.7032	0.6383	0.0649	8.27	0.6897	0.6783	0.0114	1.45	5	NA	NA	NA	NA	NA	NA	NA	5	NA	NA	NA	NA	NA	NA
Ruppia maritima	2	10	5	2012	0.6898	0.6266	0.0632	8.05	0.7687	0.6869	0.0818	10.42	14	NA	NA	NA	NA	NA	NA	NA	25	NA	NA	NA	NA	NA	NA
Ruppia maritima	2	10	6	2012	0.9551	0.5991	0.356	45.35	0.8875	0.6472	0.2403	30.61	88	NA	NA	NA	NA	NA	NA	NA	60	NA	NA	NA	NA	NA	NA
Ruppia maritima	2	10	7	2012	NA	NA	0	0	NA	NA	0	0	0	NA	NA	NA	NA	NA	NA	NA	0	NA	NA	NA	NA	NA	NA
Ruppia maritima	2	10	8	2012	1.2338	0.6302	0.6036	76.89	1.0145	0.8947	0.1198	15.26	47	NA	NA	NA	NA	NA	NA	NA	75	NA	NA	NA	NA	NA	NA
Ruppia maritima	2	10	9	2012	NA	NA	0	0	NA	NA	0	0	0	NA	NA	NA	NA	NA	NA	NA	0	NA	NA	NA	NA	NA	NA
Ruppia maritima	2	10	10	2012	NA	NA	0	0	NA	NA	0	0	0	NA	NA	NA	NA	NA	NA	NA	0	NA	NA	NA	NA	NA	NA
Ruppia maritima	2	12	1	2012	NA	NA	0	0	NA	NA	0	0	0	NA	NA	NA	NA	NA	NA	NA	0	NA	NA	NA	NA	NA	NA
Ruppia maritima	2	12	2	2012	NA	NA	0	0	NA	NA	0	0	0	NA	NA	NA	NA	NA	NA	NA	0	NA	NA	NA	NA	NA	NA
Ruppia maritima	2	12	3	2012	0.7403	0.6503	0.09	11.46	0.7084	0.6532	0.0552	7.03	22	NA	NA	NA	NA	NA	NA	NA	10	NA	NA	NA	NA	NA	NA
Ruppia maritima	2	12	4	2012	0.6894	0.6856	0.0038	0.48	0.6814	0.6696	0.0118	1.5	1	NA	NA	NA	NA	NA	NA	NA	5	NA	NA	NA	NA	NA	NA
Ruppia maritima	2	12	5	2012	NA	NA	0	0	NA	NA	0	0	0	NA	NA	NA	NA	NA	NA	NA	0	NA	NA	NA	NA	NA	NA
Ruppia maritima	2	12	6	2012	NA	NA	0	0	NA	NA	0	0	0	NA	NA	NA	NA	NA	NA	NA	0	NA	NA	NA	NA	NA	NA
Ruppia maritima	2	12	7	2012	NA	NA	0	0	NA	NA	0	0	0	NA	NA	NA	NA	NA	NA	NA	0	NA	NA	NA	NA	NA	NA
Ruppia maritima	2	12	8	2012	0.8866	0.6239	0.2627	33.46	0.9025	0.6544	0.2481	31.61	23	NA	NA	NA	NA	NA	NA	NA	40	NA	NA	NA	NA	NA	NA
Ruppia maritima	2	12	9	2012	0.7599	0.6979	0.062	7.9	0.8299	0.6516	0.1783	22.71	38	NA	NA	NA	NA	NA	NA	NA	40	NA	NA	NA	NA	NA	NA
Ruppia maritima	2	12	10	2012	0.9486	0.6527	0.2959	37.69	0.8565	0.6484	0.2081	26.51	37	NA	NA	NA	NA	NA	NA	NA	35	NA	NA	NA	NA	NA	NA
Ruppia maritima	2	13	1	2012	NA	NA	0	0	NA	NA	0	0	0	NA	NA	NA	NA	NA	NA	NA	0	NA	NA	NA	NA	NA	NA
Ruppia maritima	2	13	2	2012	2.0952	1.6636	0.4316	54.98	2.2536	1.7322	0.5214	66.42	61	NA	NA	NA	NA	NA	NA	NA	100	NA	NA	NA	NA	NA	NA
Ruppia maritima	2	13	3	2012	1.0488	0.6457	0.4031	51.35	1.1932	0.8708	0.3224	41.07	42	NA	NA	NA	NA	NA	NA	NA	90	NA	NA	NA	NA	NA	NA
Ruppia maritima	2	13	4	2012	2.3401	1.8494	0.4907	62.51	2.444	1.9709	0.4731	60.27	86	NA	NA	NA	NA	NA	NA	NA	85	NA	NA	NA	NA	NA	NA
Ruppia maritima	2	13	5	2012	0.9936	0.7457	0.2479	31.58	0.8719	0.7849	0.087	11.08	44	NA	NA	NA	NA	NA	NA	NA	65	NA	NA	NA	NA	NA	NA
Ruppia maritima	2	13	6	2012	2.7673	2.2733	0.494	62.93	2.2027	1.9613	0.2414	30.75	57	NA	NA	NA	NA	NA	NA	NA	90	NA	NA	NA	NA	NA	NA
Ruppia maritima	2	13	7	2012	1.1476	1.0893	0.0583	7.43	1.4386	1.4195	0.0191	2.43	4	NA	NA	NA	NA	NA	NA	NA	85	NA	NA	NA	NA	NA	NA
Ruppia maritima	2	13	8	2012	1.2716	0.8031	0.4685	59.68	1.128	0.7913	0.3367	42.89	78	NA	NA	NA	NA	NA	NA	NA	45	NA	NA	NA	NA	NA	NA
Ruppia maritima	2	13	9	2012	0.9456	0.7791	0.1665	21.21	1.1928	0.8606	0.3322	42.32	27	NA	NA	NA	NA	NA	NA	NA	95	NA	NA	NA	NA	NA	NA
Ruppia maritima	2	13	10	2012	NA	NA	0	0	NA	NA	0	0	0	NA	NA	NA	NA	NA	NA	NA	0	NA	NA	NA	NA	NA	NA
Ruppia maritima	2	14	1	2012	NA	NA	0	0	NA	NA	0	0	0	NA	NA	NA	NA	NA	NA	NA	10	NA	NA	NA	NA	NA	NA
Ruppia maritima	2	14	2	2012	NA	NA	0	0	NA	NA	0	0	0	NA	NA	NA	NA	NA	NA	NA	5	NA	NA	NA	NA	NA	NA
Ruppia maritima	2	14	3	2012	1.3995	1.177	0.2225	28.34	1.48	1.2782	0.2018	25.71	36	NA	NA	NA	NA	NA	NA	NA	20	NA	NA	NA	NA	NA	NA
Ruppia maritima	2	14	4	2012	1.2492	1.2339	0.0153	1.95	1.1766	1.163	0.0136	1.73	6	NA	NA	NA	NA	NA	NA	NA	20	NA	NA	NA	NA	NA	NA
Ruppia maritima	2	14	5	2012	NA	NA	0	0	NA	NA	0	0	0	NA	NA	NA	NA	NA	NA	NA	0	NA	NA	NA	NA	NA	NA
Ruppia maritima	2	14	6	2012	NA	NA	0	0	NA	NA	0	0	0	NA	NA	NA	NA	NA	NA	NA	0	NA	NA	NA	NA	NA	NA
Ruppia maritima	2	14	7	2012	NA	NA	0	0	NA	NA	0	0	0	NA	NA	NA	NA	NA	NA	NA	0	NA	NA	NA	NA	NA	NA
Ruppia maritima	2	14	8	2012	NA	NA	0	0	NA	NA	0	0	0	NA	NA	NA	NA	NA	NA	NA	10	NA	NA	NA	NA	NA	NA
Ruppia maritima	2	14	9	2012	NA	NA	0	0	NA	NA	0	0	0	NA	NA	NA	NA	NA	NA	NA	0	NA	NA	NA	NA	NA	NA
Ruppia maritima	2	14	10	2012	NA	NA	0	0	NA	NA	0	0	0	NA	NA	NA	NA	NA	NA	NA	0	NA	NA	NA	NA	NA	NA
Ruppia maritima	2	15	1	2012	NA	NA	0	0	NA	NA	0	0	0	NA	NA	NA	NA	NA	NA	NA	0	NA	NA	NA	NA	NA	NA
Ruppia maritima	2	15	2	2012	1.4479	1.3017	0.1462	18.62	1.6567	1.5207	0.136	17.32	20	NA	NA	NA	NA	NA	NA	NA	45	NA	NA	NA	NA	NA	NA
Ruppia maritima	2	15	3	2012	0.6399	0.6098	0.0301	3.83	0.8282	0.7913	0.0369	4.7	6	NA	NA	NA	NA	NA	NA	NA	15	NA	NA	NA	NA	NA	NA
Ruppia maritima	2	15	4	2012	0.7017	0.582	0.1197	15.25	0.8213	0.6862	0.1351	17.21	19	NA	NA	NA	NA	NA	NA	NA	85	NA	NA	NA	NA	NA	NA
Ruppia maritima	2	15	5	2012	0.8869	0.776	0.1109	14.13	0.9488	0.8179	0.1309	16.68	28	NA	NA	NA	NA	NA	NA	NA	85	NA	NA	NA	NA	NA	NA
Ruppia maritima	2	15	6	2012	NA	NA	0	0	NA	NA	0	0	0	NA	NA	NA	NA	NA	NA	NA	0	NA	NA	NA	NA	NA	NA
Ruppia maritima	2	15	7	2012	NA	NA	0	0	NA	NA	0	0	0	NA	NA	NA	NA	NA	NA	NA	30	NA	NA	NA	NA	NA	NA
Ruppia maritima	2	15	8	2012	NA	NA	0	0	NA	NA	0	0	0	NA	NA	NA	NA	NA	NA	NA	15	NA	NA	NA	NA	NA	NA
Ruppia maritima	2	15	9	2012	0.9002	0.8442	0.056	7.13	0.8331	0.7399	0.0932	11.87	12	NA	NA	NA	NA	NA	NA	NA	25	NA	NA	NA	NA	NA	NA
Ruppia maritima	2	15	10	2012	NA	NA	0	0	NA	NA	0	0	0	NA	NA	NA	NA	NA	NA	NA	0	NA	NA	NA	NA	NA	NA
Ruppia maritima	3	10	1	2013	NA	NA	0	0	NA	NA	0	0	0	NA	NA	NA	NA	NA	NA	NA	0	NA	NA	NA	NA	NA	NA
Ruppia maritima	3	10	2	2013	NA	NA	0	0	NA	NA	0	0	0	NA	NA	NA	NA	NA	NA	NA	0	NA	NA	NA	NA	NA	NA
Ruppia maritima	3	10	3	2013	NA	NA	0	0	NA	NA	0	0	0	NA	NA	NA	NA	NA	NA	NA	0	NA	NA	NA	NA	NA	NA
Ruppia maritima	3	10	4	2013	1.1784	1.0422	0.1362	17.35	1.1433	1.0405	0.1028	13.1	19	NA	NA	NA	NA	NA	NA	NA	20	NA	NA	NA	NA	NA	NA
Ruppia maritima	3	10	5	2013	0.0707	0.0677	0.003	0.38	1.0777	1.0402	0.0375	4.78	14	NA	NA	NA	NA	NA	NA	NA	15	NA	NA	NA	NA	NA	NA
Ruppia maritima	3	10	6	2013	1.1499	1.0327	0.1172	14.93	1.1396	1.0373	0.1023	13.03	22	NA	NA	NA	NA	NA	NA	NA	50	NA	NA	NA	NA	NA	NA
Ruppia maritima	3	10	7	2013	NA	NA	0	0	NA	NA	0	0	0	NA	NA	NA	NA	NA	NA	NA	0	NA	NA	NA	NA	NA	NA
Ruppia maritima	3	10	8	2013	2.1352	1.8598	0.2754	35.08	0.9998	0.985	0.0148	1.89	8	NA	NA	NA	NA	NA	NA	NA	20	NA	NA	NA	NA	NA	NA
Ruppia maritima	3	10	9	2013	NA	NA	0	0	NA	NA	0	0	0	NA	NA	NA	NA	NA	NA	NA	0	NA	NA	NA	NA	NA	NA
Ruppia maritima	3	10	10	2013	1.0078	0.978	0.0298	3.8	0.8229	0.7952	0.0277	3.53	17	NA	NA	NA	NA	NA	NA	NA	0	NA	NA	NA	NA	NA	NA
Ruppia maritima	3	12	1	2013	NA	NA	0	0	NA	NA	0	0	0	NA	NA	NA	NA	NA	NA	NA	0	NA	NA	NA	NA	NA	NA
Ruppia maritima	3	12	2	2013	NA	NA	0	0	NA	NA	0	0	0	NA	NA	NA	NA	NA	NA	NA	0	NA	NA	NA	NA	NA	NA
Ruppia maritima	3	12	3	2013	NA	NA	0	0	NA	NA	0	0	0	NA	NA	NA	NA	NA	NA	NA	0	NA	NA	NA	NA	NA	NA
Ruppia maritima	3	12	4	2013	NA	NA	0	0	NA	NA	0	0	0	NA	NA	NA	NA	NA	NA	NA	0	NA	NA	NA	NA	NA	NA
Ruppia maritima	3	12	5	2013	NA	NA	0	0	NA	NA	0	0	0	NA	NA	NA	NA	NA	NA	NA	0	NA	NA	NA	NA	NA	NA
Ruppia maritima	3	12	6	2013	NA	NA	0	0	NA	NA	0	0	0	NA	NA	NA	NA	NA	NA	NA	0	NA	NA	NA	NA	NA	NA
Ruppia maritima	3	12	7	2013	1.3304	0.9328	0.3976	50.65	1.0029	0.978	0	3.17	9	NA	NA	NA	NA	NA	NA	NA	10	NA	NA	NA	NA	NA	NA
Ruppia maritima	3	12	8	2013	0.6807	0.6696	0.0111	1.41	1.0651	1.0391	0.026	3.31	4	NA	NA	NA	NA	NA	NA	NA	10	NA	NA	NA	NA	NA	NA
Ruppia maritima	3	12	9	2013	NA	NA	0	0	NA	NA	0	0	0	NA	NA	NA	NA	NA	NA	NA	10	NA	NA	NA	NA	NA	NA
Ruppia maritima	3	12	10	2013	NA	NA	0	0	NA	NA	0	0	0	NA	NA	NA	NA	NA	NA	NA	0	NA	NA	NA	NA	NA	NA
Ruppia maritima	3	13	1	2013	NA	NA	0	0	NA	NA	0	0	0	NA	NA	NA	NA	NA	NA	NA	0	NA	NA	NA	NA	NA	NA
Ruppia maritima	3	13	2	2013	1.3649	1.1261	0.2388	30.42	1.456	1.1568	0.2992	38.11	49	NA	NA	NA	NA	NA	NA	NA	90	NA	NA	NA	NA	NA	NA
Ruppia maritima	3	13	3	2013	0.7407	0.5351	0.2056	26.19	1.0626	0.9334	0.1292	16.46	105	NA	NA	NA	NA	NA	NA	NA	80	NA	NA	NA	NA	NA	NA
Ruppia maritima	3	13	4	2013	1.2177	0.9601	0.2576	32.82	1.0842	0.9458	0.1384	17.63	87	NA	NA	NA	NA	NA	NA	NA	75	NA	NA	NA	NA	NA	NA
Ruppia maritima	3	13	5	2013	1.1898	1.0118	0.178	22.68	1.0986	1.0479	0.0507	6.46	74	NA	NA	NA	NA	NA	NA	NA	70	NA	NA	NA	NA	NA	NA
Ruppia maritima	3	13	6	2013	1.3704	1.18	0.1904	24.25	1.3024	1.1326	0.1698	21.63	67	NA	NA	NA	NA	NA	NA	NA	75	NA	NA	NA	NA	NA	NA
Ruppia maritima	3	13	7	2013	0.8777	0.857	0.0207	2.64	0.8306	0.8146	0	2.04	9	NA	NA	NA	NA	NA	NA	NA	20	NA	NA	NA	NA	NA	NA
Ruppia maritima	3	13	8	2013	1.1912	1.0224	0.1688	21.5	1.1567	1.0174	0.1393	17.75	82	NA	NA	NA	NA	NA	NA	NA	45	NA	NA	NA	NA	NA	NA
Ruppia maritima	3	13	9	2013	0.7194	0.711	0.0084	1.07	0.8078	0.794	0.0138	1.76	7	NA	NA	NA	NA	NA	NA	NA	15	NA	NA	NA	NA	NA	NA
Ruppia maritima	3	13	10	2013	NA	NA	0	0	NA	NA	0	0	0	NA	NA	NA	NA	NA	NA	NA	0	NA	NA	NA	NA	NA	NA
Ruppia maritima	3	14	1	2013	0.951	0.9217	0.0293	3.73	1.0076	0.9828	0.0248	3.16	15	NA	NA	NA	NA	NA	NA	NA	10	NA	NA	NA	NA	NA	NA
Ruppia maritima	3	14	2	2013	NA	NA	0	0	NA	NA	0	0	0	NA	NA	NA	NA	NA	NA	NA	5	NA	NA	NA	NA	NA	NA
Ruppia maritima	3	14	3	2013	NA	NA	0	0	NA	NA	0	0	0	NA	NA	NA	NA	NA	NA	NA	0	NA	NA	NA	NA	NA	NA
Ruppia maritima	3	14	4	2013	NA	NA	0	0	NA	NA	0	0	0	NA	NA	NA	NA	NA	NA	NA	5	NA	NA	NA	NA	NA	NA
Ruppia maritima	3	14	5	2013	NA	NA	0	0	NA	NA	0	0	0	NA	NA	NA	NA	NA	NA	NA	0	NA	NA	NA	NA	NA	NA
Ruppia maritima	3	14	6	2013	NA	NA	0	0	NA	NA	0	0	0	NA	NA	NA	NA	NA	NA	NA	0	NA	NA	NA	NA	NA	NA
Ruppia maritima	3	14	7	2013	NA	NA	0	0	NA	NA	0	0	0	NA	NA	NA	NA	NA	NA	NA	0	NA	NA	NA	NA	NA	NA
Ruppia maritima	3	14	8	2013	NA	NA	0	0	NA	NA	0	0	0	NA	NA	NA	NA	NA	NA	NA	0	NA	NA	NA	NA	NA	NA
Ruppia maritima	3	14	9	2013	NA	NA	0	0	NA	NA	0	0	0	NA	NA	NA	NA	NA	NA	NA	0	NA	NA	NA	NA	NA	NA
Ruppia maritima	3	14	10	2013	NA	NA	0	0	NA	NA	0	0	0	NA	NA	NA	NA	NA	NA	NA	0	NA	NA	NA	NA	NA	NA
Ruppia maritima	3	15	1	2013	NA	NA	0	0	NA	NA	0	0	0	NA	NA	NA	NA	NA	NA	NA	0	NA	NA	NA	NA	NA	NA
Ruppia maritima	3	15	2	2013	NA	NA	0	0	NA	NA	0	0	0	NA	NA	NA	NA	NA	NA	NA	15	NA	NA	NA	NA	NA	NA
Ruppia maritima	3	15	3	2013	1.0895	0.9852	0.1043	13.29	1.0096	0.9484	0.0612	7.8	18	NA	NA	NA	NA	NA	NA	NA	20	NA	NA	NA	NA	NA	NA
Ruppia maritima	3	15	4	2013	1.0997	1.0142	0.0855	10.89	1.0679	0.9774	0.0905	11.53	25	NA	NA	NA	NA	NA	NA	NA	70	NA	NA	NA	NA	NA	NA
Ruppia maritima	3	15	5	2013	1.1259	1.0294	0.0965	12.29	0.964	0.9039	0.0601	7.66	27	NA	NA	NA	NA	NA	NA	NA	60	NA	NA	NA	NA	NA	NA
Ruppia maritima	3	15	6	2013	NA	NA	0	0	NA	NA	0	0	0	NA	NA	NA	NA	NA	NA	NA	15	NA	NA	NA	NA	NA	NA
Ruppia maritima	3	15	7	2013	NA	NA	0	0	NA	NA	0	0	0	NA	NA	NA	NA	NA	NA	NA	0	NA	NA	NA	NA	NA	NA
Ruppia maritima	3	15	8	2013	NA	NA	0	0	NA	NA	0	0	0	NA	NA	NA	NA	NA	NA	NA	5	NA	NA	NA	NA	NA	NA
Ruppia maritima	3	15	9	2013	1.2153	1.1904	0.0249	3.17	1.4236	1.3906	0.033	4.2	13	NA	NA	NA	NA	NA	NA	NA	10	NA	NA	NA	NA	NA	NA
Ruppia maritima	3	15	10	2013	NA	NA	0	0	NA	NA	0	0	0	NA	NA	NA	NA	NA	NA	NA	0	NA	NA	NA	NA	NA	NA
Zostera marina	1	1	1	2012	NA	NA	0	0	NA	NA	0	0	0	0	NA	NA	NA	NA	NA	NA	0	NA	NA	NA	NA	NA	NA
Zostera marina	1	1	2	2012	NA	NA	0	0	NA	NA	0	0	0	0	NA	NA	NA	NA	NA	NA	0	165	201	157	173	339	207
Zostera marina	1	1	3	2012	1.6158	1.3143	0.3015	38.40764331	1.6384	1.2658	0.3726	47.46496815	5	636.9426752	3.8	3	1.6	3.1	2.2	2.74	55	225	367	138	393	403	305.2
Zostera marina	1	1	4	2012	1.6502	0.6963	0.9539	121.5159236	1.1781	1.0506	0.1275	16.24203822	2	254.7770701	1.5	2.2	2.2	2.9	2.8	2.32	60	141	302	252	243	231	233.8
Zostera marina	1	1	5	2012	NA	NA	0	0	NA	NA	0	0	0	0	NA	NA	NA	NA	NA	NA	0	95	221	443	354	455	313.6
Zostera marina	1	1	6	2012	NA	NA	0	0	NA	NA	0	0	0	0	NA	NA	NA	NA	NA	NA	0	NA	NA	NA	NA	NA	NA
Zostera marina	1	1	7	2012	1.2337	0.9872	0.2465	31.40127389	1.0916	0.9808	0.1108	14.11464968	0	0	1.8	1.6	2	2.2	1.5	1.82	70	183	466	431	170	136	277.2
Zostera marina	1	1	8	2012	1.0296	0.6674	0.3622	46.14012739	1.0264	0.8934	0.133	16.94267516	3	382.1656051	2.9	2.5	2.2	3.2	2.6	2.68	40	304	160	256	391	281	278.4
Zostera marina	1	1	9	2012	1.4787	1.0581	0.4206	53.57961783	2.3222	1.2049	1.1173	142.3312102	5	636.9426752	4.3	2.3	3.7	2.5	4.4	3.44	85	628	376	611	662	547	564.8
Zostera marina	1	1	10	2012	1.6891	1.34	0.3491	44.47133758	2.7955	1.3513	1.4442	183.9745223	4	509.5541401	3.6	2.1	2.5	3.3	2.7	2.84	100	286	627	378	542	511	468.8
Zostera marina	1	3	1	2012	NA	NA	0	0	NA	NA	0	0	0	0	NA	NA	NA	NA	NA	NA	0	NA	NA	NA	NA	NA	NA
Zostera marina	1	3	2	2012	NA	NA	0	0	NA	NA	0	0	0	0	NA	NA	NA	NA	NA	NA	25	265	261	318	221	165	246
Zostera marina	1	3	3	2012	NA	NA	0	0	NA	NA	0	0	0	0	NA	NA	NA	NA	NA	NA	10	153	232	416	378	253	286.4
Zostera marina	1	3	4	2012	0.8499	0.7127	0.1372	17.47770701	1.6103	1.4395	0.1708	21.75796178	1	127.388535	3.2	2.5	3.6	3.5	3.4	3.24	10	288	303	384	322	276	314.6
Zostera marina	1	3	5	2012	NA	NA	0	0	NA	NA	0	0	0	0	NA	NA	NA	NA	NA	NA	0	NA	NA	NA	NA	NA	NA
Zostera marina	1	3	6	2012	0.7866	0.6639	0.1227	15.63057325	0.9885	0.6984	0.2901	36.95541401	2	254.7770701	2.5	4.6	2.6	3.5	3.1	3.26	15	203	339	498	387	258	337
Zostera marina	1	3	7	2012	1.5881	0.6889	0.8992	114.5477707	0.9753	0.7283	0.247	31.46496815	1	127.388535	2.2	2.1	1.6	2.3	1.7	1.98	70	268	281	418	383	263	322.6
Zostera marina	1	3	8	2012	2.8676	1.3616	1.506	191.8471338	2.5089	1.2702	1.2387	157.7961783	10	1273.88535	2.6	1.9	3.4	1.6	2.4	2.38	55	251	363	312	223	254	280.6
Zostera marina	1	3	9	2012	1.2381	0.6989	0.5392	68.68789809	2.1153	1.1296	0.9857	125.566879	5	636.9426752	2.4	2.3	3.9	4	3.5	3.22	60	366	480	187	377	440	370
Zostera marina	1	3	10	2012	NA	NA	0	0	NA	NA	0	0	0	0	NA	NA	NA	NA	NA	NA	0	257	189	279	319	393	287.4
Zostera marina	1	6	1	2012	NA	NA	0	0	NA	NA	0	0	0	0	NA	NA	NA	NA	NA	NA	0	212	58	126	207	333	187.2
Zostera marina	1	6	2	2012	NA	NA	0	0	NA	NA	0	0	0	0	NA	NA	NA	NA	NA	NA	0	NA	NA	NA	NA	NA	NA
Zostera marina	1	6	3	2012	1.1611	0.7303	0.4308	54.87898089	1.0313	0.6995	0.3318	42.26751592	9	1146.496815	3.1	3	2	3.2	1.5	2.56	40	204	229	252	240	316	248.2
Zostera marina	1	6	4	2012	1.2757	1.1374	0.1383	17.61783439	2.0447	1.1975	0.8472	107.9235669	3	382.1656051	2.8	3.5	2.3	3.4	3.1	3.02	100	142	276	374	312	293	279.4
Zostera marina	1	6	5	2012	2.5801	0.9565	1.6236	206.8280255	1.4841	0.8633	0.6208	79.08280255	9	1146.496815	2.2	2.6	2.9	2.4	2.1	2.44	100	224	301	156	231	298	242
Zostera marina	1	6	6	2012	2.5539	1.4429	1.111	141.5286624	1.5972	1.0505	0.5467	69.6433121	10	1273.88535	2.3	2.3	2.2	3.6	2.1	2.5	100	185	283	304	377	213	272.4
Zostera marina	1	6	7	2012	2.1628	1.0239	1.1389	145.0828025	2.2406	1.3974	0.8432	107.4140127	16	2038.216561	2.4	1.9	3.7	1.8	3.9	2.74	100	312	226	376	403	352	333.8
Zostera marina	1	6	8	2012	2.3277	1.3361	0.9916	126.3184713	1.9709	1.2558	0.7151	91.0955414	10	1273.88535	3.6	1.9	3	2.9	3.2	2.92	85	166	390	225	154	271	241.2
Zostera marina	1	6	9	2012	2.2633	1.1569	1.1064	140.9426752	1.9068	1.2458	0.661	84.20382166	7	891.7197452	3.5	2.4	3.6	2.9	2.8	3.04	100	321	373	287	432	305	343.6
Zostera marina	1	6	10	2012	NA	NA	0	0	NA	NA	0	0	0	0	NA	NA	NA	NA	NA	NA	10	164	43	201	189	52	129.8
Zostera marina	1	8	1	2012	NA	NA	0	0	NA	NA	0	0	0	0	NA	NA	NA	NA	NA	NA	5	110	280	NA	NA	NA	195
Zostera marina	1	8	2	2012	NA	NA	0	0	NA	NA	0	0	0	0	NA	NA	NA	NA	NA	NA	0	94	241	196	175	383	217.8
Zostera marina	1	8	3	2012	NA	NA	0	0	NA	NA	0	0	0	0	NA	NA	NA	NA	NA	NA	0	470	343	392	84	186	295
Zostera marina	1	8	4	2012	NA	NA	0	0	NA	NA	0	0	0	0	NA	NA	NA	NA	NA	NA	5	96	84	191	206	167	148.8
Zostera marina	1	8	5	2012	NA	NA	0	0	NA	NA	0	0	0	0	NA	NA	NA	NA	NA	NA	0	NA	NA	NA	NA	NA	NA
Zostera marina	1	8	6	2012	2.1003	0.9968	1.1035	140.5732484	1.5706	1.1799	0.3907	49.77070064	2	254.7770701	2.2	3.3	4	3.5	4.3	3.46	15	260	221	539	453	332	361
Zostera marina	1	8	7	2012	1.2664	1.0284	0.238	30.31847134	1.3194	0.9591	0.3603	45.89808917	4	509.5541401	3.9	2.5	3.3	3	2.4	3.02	30	316	712	436	472	358	458.8
Zostera marina	1	8	8	2012	1.7847	1.0491	0.7356	93.70700637	1.6054	1.1749	0.4305	54.84076433	5	636.9426752	3.5	1.6	3.7	2.1	1.5	2.48	85	217	369	226	410	281	300.6
Zostera marina	1	8	9	2012	1.9909	1.3617	0.6292	80.15286624	1.5367	1.3366	0.2001	25.49044586	3	382.1656051	3.9	2.3	2.3	3.1	3	2.92	10	255	242	247	192	401	267.4
Zostera marina	1	8	10	2012	NA	NA	0	0	NA	NA	0	0	0	0	NA	NA	NA	NA	NA	NA	0	NA	NA	NA	NA	NA	NA
Zostera marina	1	10	1	2012	NA	NA	0	0	NA	NA	0	0	0	0	NA	NA	NA	NA	NA	NA	10	216	195	178	164	86	167.8
Zostera marina	1	10	2	2012	NA	NA	0	0	NA	NA	0	0	0	0	NA	NA	NA	NA	NA	NA	5	106	82	177	157	91	122.6
Zostera marina	1	10	3	2012	NA	NA	0	0	NA	NA	0	0	0	0	NA	NA	NA	NA	NA	NA	0	NA	NA	NA	NA	NA	NA
Zostera marina	1	10	4	2012	1.2554	0.8625	0.3929	50.05095541	1.2772	0.847	0.4302	54.80254777	10	1273.88535	1.5	2.4	2.3	2.3	3	2.3	50	160	163	244	266	191	204.8
Zostera marina	1	10	5	2012	NA	NA	0	0	NA	NA	0	0	0	0	NA	NA	NA	NA	NA	NA	0	NA	NA	NA	NA	NA	NA
Zostera marina	1	10	6	2012	0.8104	0.7044	0.106	13.50318471	0.7522	0.6959	0.0563	7.171974522	1	127.388535	1.4	1.9	1.4	1.3	1.7	1.54	10	221	219	201	214	204	211.8
Zostera marina	1	10	7	2012	NA	NA	0	0	NA	NA	0	0	0	0	NA	NA	NA	NA	NA	NA	0	NA	NA	NA	NA	NA	NA
Zostera marina	1	10	8	2012	1.5534	1.1337	0.4197	53.46496815	1.5408	1.1992	0.3416	43.51592357	12	1528.66242	1.5	2.4	1.2	2.4	1.3	1.76	85	215	255	249	264	210	238.6
Zostera marina	1	10	9	2012	NA	NA	0	0	NA	NA	0	0	0	0	NA	NA	NA	NA	NA	NA	0	NA	NA	NA	NA	NA	NA
Zostera marina	1	10	10	2012	1.4148	0.9697	0.4451	56.70063694	1.4031	1.0698	0.3333	42.45859873	17	2165.605096	2.1	2.2	1.3	1.7	1.4	1.74	95	200	150	145	229	122	169.2
Zostera marina	1	12	1	2012	NA	NA	0	0	NA	NA	0	0	0	0	NA	NA	NA	NA	NA	NA	0	NA	NA	NA	NA	NA	NA
Zostera marina	1	12	2	2012	1.3504	0.6804	0.67	85.35031847	1.0485	0.8365	0.212	27.00636943	11	1401.273885	1.6	1.8	1.3	2.9	1.5	1.82	85	156	162	103	135	181	147.4
Zostera marina	1	12	3	2012	1.6401	1.1951	0.445	56.68789809	1.4379	1.351	0.0869	11.07006369	4	509.5541401	2.1	1.9	2	1.6	1	1.72	70	172	63	184	337	137	178.6
Zostera marina	1	12	4	2012	NA	NA	0	0	NA	NA	0	0	0	0	NA	NA	NA	NA	NA	NA	0	NA	NA	NA	NA	NA	NA
Zostera marina	1	12	5	2012	NA	NA	0	0	NA	NA	0	0	0	0	NA	NA	NA	NA	NA	NA	0	NA	NA	NA	NA	NA	NA
Zostera marina	1	12	6	2012	NA	NA	0	0	NA	NA	0	0	0	0	NA	NA	NA	NA	NA	NA	0	NA	NA	NA	NA	NA	NA
Zostera marina	1	12	7	2012	1.3603	1.2526	0.1077	13.71974522	1.3239	1.2275	0.0964	12.28025478	4	509.5541401	1.5	2.3	2.2	1.4	1.3	1.74	20	158	84	143	209	194	157.6
Zostera marina	1	12	8	2012	1.2285	0.8701	0.3584	45.65605096	1.1495	0.9829	0.1666	21.22292994	7	891.7197452	1.3	1.2	1.9	2.2	2.5	1.82	30	105	176	51	232	162	145.2
Zostera marina	1	12	9	2012	NA	NA	0	0	1.0104	1.005	0.0054	0.687898089	0	0	2.4	2	NA	NA	NA	2.2	20	182	91	53	67	96	97.8
Zostera marina	1	12	10	2012	1.2024	0.9908	0.2116	26.95541401	1.3412	1.1045	0.2367	30.15286624	3	382.1656051	1.8	1.5	1.7	1.3	1.8	1.62	20	132	156	143	107	261	159.8
Zostera marina	1	13	1	2012	NA	NA	0	0	NA	NA	0	0	0	0	NA	NA	NA	NA	NA	NA	0	NA	NA	NA	NA	NA	NA
Zostera marina	1	13	2	2012	NA	NA	0	0	NA	NA	0	0	0	0	NA	NA	NA	NA	NA	NA	0	NA	NA	NA	NA	NA	NA
Zostera marina	1	13	3	2012	NA	NA	0	0	NA	NA	0	0	0	0	NA	NA	NA	NA	NA	NA	0	NA	NA	NA	NA	NA	NA
Zostera marina	1	13	4	2012	NA	NA	0	0	NA	NA	0	0	0	0	NA	NA	NA	NA	NA	NA	0	NA	NA	NA	NA	NA	NA
Zostera marina	1	13	5	2012	NA	NA	0	0	NA	NA	0	0	0	0	NA	NA	NA	NA	NA	NA	0	NA	NA	NA	NA	NA	NA
Zostera marina	1	13	6	2012	NA	NA	0	0	NA	NA	0	0	0	0	NA	NA	NA	NA	NA	NA	0	NA	NA	NA	NA	NA	NA
Zostera marina	1	13	7	2012	NA	NA	0	0	NA	NA	0	0	0	0	NA	NA	NA	NA	NA	NA	0	NA	NA	NA	NA	NA	NA
Zostera marina	1	13	8	2012	NA	NA	0	0	NA	NA	0	0	0	0	NA	NA	NA	NA	NA	NA	0	NA	NA	NA	NA	NA	NA
Zostera marina	1	13	9	2012	NA	NA	0	0	NA	NA	0	0	0	0	NA	NA	NA	NA	NA	NA	0	NA	NA	NA	NA	NA	NA
Zostera marina	1	13	10	2012	NA	NA	0	0	NA	NA	0	0	0	0	NA	NA	NA	NA	NA	NA	0	NA	NA	NA	NA	NA	NA
Zostera marina	1	14	1	2012	NA	NA	0	0	NA	NA	0	0	0	0	NA	NA	NA	NA	NA	NA	0	NA	NA	NA	NA	NA	NA
Zostera marina	1	14	2	2012	NA	NA	0	0	NA	NA	0	0	0	0	NA	NA	NA	NA	NA	NA	0	NA	NA	NA	NA	NA	NA
Zostera marina	1	14	3	2012	NA	NA	0	0	NA	NA	0	0	0	0	NA	NA	NA	NA	NA	NA	0	NA	NA	NA	NA	NA	NA
Zostera marina	1	14	4	2012	NA	NA	0	0	NA	NA	0	0	0	0	NA	NA	NA	NA	NA	NA	0	NA	NA	NA	NA	NA	NA
Zostera marina	1	14	5	2012	NA	NA	0	0	NA	NA	0	0	0	0	NA	NA	NA	NA	NA	NA	0	NA	NA	NA	NA	NA	NA
Zostera marina	1	14	6	2012	NA	NA	0	0	NA	NA	0	0	0	0	NA	NA	NA	NA	NA	NA	0	NA	NA	NA	NA	NA	NA
Zostera marina	1	14	7	2012	NA	NA	0	0	NA	NA	0	0	0	0	NA	NA	NA	NA	NA	NA	0	NA	NA	NA	NA	NA	NA
Zostera marina	1	14	8	2012	NA	NA	0	0	NA	NA	0	0	0	0	NA	NA	NA	NA	NA	NA	0	NA	NA	NA	NA	NA	NA
Zostera marina	1	14	9	2012	NA	NA	0	0	NA	NA	0	0	0	0	NA	NA	NA	NA	NA	NA	0	NA	NA	NA	NA	NA	NA
Zostera marina	1	14	10	2012	NA	NA	0	0	NA	NA	0	0	0	0	NA	NA	NA	NA	NA	NA	0	NA	NA	NA	NA	NA	NA
Zostera marina	1	15	1	2012	NA	NA	0	0	NA	NA	0	0	0	0	NA	NA	NA	NA	NA	NA	0	NA	NA	NA	NA	NA	NA
Zostera marina	1	15	2	2012	1.3006	1.2016	0.099	12.61146497	1.2509	1.2234	0.0275	3.503184713	2	254.7770701	1.9	2.2	1	NA	NA	1.7	5	145	152	153	129	171	150
Zostera marina	1	15	3	2012	1.6457	1.2643	0.3814	48.58598726	1.4339	1.2324	0.2015	25.66878981	9	1146.496815	1.9	1.1	1.2	2.1	1.5	1.56	10	122	124	116	80	90	106.4
Zostera marina	1	15	4	2012	NA	NA	0	0	NA	NA	0	0	0	0	NA	NA	NA	NA	NA	NA	5	256	226	225	140	71	183.6
Zostera marina	1	15	5	2012	NA	NA	0	0	NA	NA	0	0	0	0	NA	NA	NA	NA	NA	NA	10	97	153	161	152	126	137.8
Zostera marina	1	15	6	2012	1.0261	0.7145	0.3116	39.69426752	1.486	1.2251	0.2609	33.23566879	14	1783.43949	1.6	1.8	1.4	2.2	1.8	1.76	50	195	227	61	71	261	163
Zostera marina	1	15	7	2012	1.1386	0.8686	0.27	34.39490446	1.4768	0.9654	0.5114	65.14649682	21	2675.159236	1.4	1.6	1.9	1.2	1.4	1.5	20	134	172	141	138	79	132.8
Zostera marina	1	15	8	2012	NA	NA	0	0	NA	NA	0	0	0	0	NA	NA	NA	NA	NA	NA	0	NA	NA	NA	NA	NA	NA
Zostera marina	1	15	9	2012	NA	NA	0	0	NA	NA	0	0	0	0	NA	NA	NA	NA	NA	NA	0	NA	NA	NA	NA	NA	NA
Zostera marina	1	15	10	2012	NA	NA	0	0	NA	NA	0	0	0	0	NA	NA	NA	NA	NA	NA	0	NA	NA	NA	NA	NA	NA
Zostera marina	2	1	1	2012	NA	NA	0	0	NA	NA	0	0	0	0	NA	NA	NA	NA	NA	NA	0	NA	NA	NA	NA	NA	NA
Zostera marina	2	1	2	2012	NA	NA	0	0	NA	NA	0	0	0	0	NA	NA	NA	NA	NA	NA	5	158	178	142	131	101	142
Zostera marina	2	1	3	2012	NA	NA	0	0	NA	NA	0	0	0	0	NA	NA	NA	NA	NA	NA	15	231	152	217	198	200	199.6
Zostera marina	2	1	4	2012	NA	NA	0	0	NA	NA	0	0	0	0	NA	NA	NA	NA	NA	NA	10	188	176	123	77	184	149.6
Zostera marina	2	1	5	2012	NA	NA	0	0	NA	NA	0	0	0	0	NA	NA	NA	NA	NA	NA	5	258	301	261	181	147	229.6
Zostera marina	2	1	6	2012	NA	NA	0	0	NA	NA	0	0	0	0	NA	NA	NA	NA	NA	NA	0	NA	NA	NA	NA	NA	NA
Zostera marina	2	1	7	2012	1.7323	1.3829	0.3494	44.50955414	1.764	1.572	0.192	24.45859873	5	636.9426752	1.5	1.9	1.6	2.5	2.4	1.98	20	122	177	145	165	193	160.4
Zostera marina	2	1	8	2012	1.6161	1.4607	0.1554	19.79617834	0	0	0	0	0	0	NA	NA	NA	NA	NA	NA	5	209	352	364	334	178	287.4
Zostera marina	2	1	9	2012	2.1317	1.8388	0.2929	37.31210191	2.0957	1.9913	0.1044	13.29936306	1	127.388535	3.7	3.4	2.8	2.9	2.4	3.04	30	402	399	438	256	271	353.2
Zostera marina	2	1	10	2012	2.4698	1.8409	0.6289	80.11464968	2.0809	1.9292	0.1517	19.32484076	4	509.5541401	2.3	2.3	2.8	2.5	2.1	2.4	85	230	268	293	179	94	212.8
Zostera marina	2	3	1	2012	NA	NA	0	0	NA	NA	0	0	0	0	NA	NA	NA	NA	NA	NA	0	NA	NA	NA	NA	NA	NA
Zostera marina	2	3	2	2012	0.9342	0.7759	0.1583	20.1656051	1.2544	0.9705	0.2839	36.1656051	1	127.388535	2.8	3.8	2.7	2	2.4	2.74	45	NA	NA	NA	NA	NA	NA
Zostera marina	2	3	3	2012	NA	NA	0	0	NA	NA	0	0	0	0	NA	NA	NA	NA	NA	NA	25	301	304	204	338	163	262
Zostera marina	2	3	4	2012	NA	NA	0	0	NA	NA	0	0	0	0	NA	NA	NA	NA	NA	NA	15	281	269	141	153	86	186
Zostera marina	2	3	5	2012	NA	NA	0	0	NA	NA	0	0	0	0	NA	NA	NA	NA	NA	NA	0	NA	NA	NA	NA	NA	NA
Zostera marina	2	3	6	2012	NA	NA	0	0	NA	NA	0	0	0	0	NA	NA	NA	NA	NA	NA	0	97	286	169	262	89	180.6
Zostera marina	2	3	7	2012	1.6271	0.9493	0.6778	86.34394904	1.1051	0.7626	0.3425	43.63057325	0	0	1.6	3.1	1.5	1.8	3.5	2.3	65	183	148	160	115	244	170
Zostera marina	2	3	8	2012	1.2866	0.8509	0.4357	55.50318471	1.3427	1.0627	0.28	35.66878981	5	636.9426752	3.3	2.1	3.3	2.2	1.6	2.5	75	168	124	321	297	299	241.8
Zostera marina	2	3	9	2012	1.1357	0.8136	0.3221	41.03184713	0.9378	0.7763	0.1615	20.57324841	4	509.5541401	2.8	1.2	2.2	1.2	1.6	1.8	30	338	284	265	161	243	258.2
Zostera marina	2	3	10	2012	NA	NA	0	0	NA	NA	0	0	0	0	NA	NA	NA	NA	NA	NA	0	NA	NA	NA	NA	NA	NA
Zostera marina	2	6	1	2012	NA	NA	0	0	NA	NA	0	0	0	0	NA	NA	NA	NA	NA	NA	0	NA	NA	NA	NA	NA	NA
Zostera marina	2	6	2	2012	NA	NA	0	0	NA	NA	0	0	0	0	NA	NA	NA	NA	NA	NA	0	NA	NA	NA	NA	NA	NA
Zostera marina	2	6	3	2012	0.9821	0.7328	0.2493	31.75796178	1.2019	0.9938	0.2081	26.50955414	6	764.3312102	1.5	1.9	2.8	2.7	1.7	2.12	20	204	216	186	132	268	201.2
Zostera marina	2	6	4	2012	1.1796	0.7476	0.432	55.03184713	1.1565	0.7533	0.4032	51.36305732	4	509.5541401	2.8	2	2.8	1.9	3.3	2.56	90	164	146	213	204	201	185.6
Zostera marina	2	6	5	2012	1.7334	0.8631	0.8703	110.866242	1.7573	1.0436	0.7137	90.91719745	7	891.7197452	2.5	2.4	2.9	2.7	2.3	2.56	100	293	233	281	171	121	219.8
Zostera marina	2	6	6	2012	2.5594	1.4549	1.1045	140.7006369	2.6955	1.3949	1.3006	165.6815287	15	1910.828025	2.6	2	2.6	2.2	1.7	2.22	95	226	212	199	196	148	196.2
Zostera marina	2	6	7	2012	2.3733	1.1201	1.2532	159.6433121	1.7636	1.1454	0.6182	78.75159236	11	1401.273885	2	2.2	1.7	2.4	2.8	2.22	100	211	291	205	236	222	233
Zostera marina	2	6	8	2012	1.7406	0.6968	1.0438	132.9681529	1.15114	0.7657	0.38544	49.10063694	8	1019.10828	2.2	3.8	2	2.4	2	2.48	100	280	204	194	186	290	230.8
Zostera marina	2	6	9	2012	2.0231	1.3004	0.7227	92.06369427	2.1653	1.4799	0.6854	87.31210191	8	1019.10828	2.3	1.5	2.5	3.1	1.7	2.22	85	126	132	180	180	100	143.6
Zostera marina	2	6	10	2012	1.1346	0.7914	0.3432	43.71974522	1.0091	0.8643	0.1448	18.44585987	1	127.388535	2.7	1.8	2.5	2.3	2.2	2.3	15	258	317	220	359	292	289.2
Zostera marina	2	8	1	2012	NA	NA	0	0	NA	NA	0	0	0	0	NA	NA	NA	NA	NA	NA	0	NA	NA	NA	NA	NA	NA
Zostera marina	2	8	2	2012	NA	NA	0	0	NA	NA	0	0	0	0	NA	NA	NA	NA	NA	NA	0	NA	NA	NA	NA	NA	NA
Zostera marina	2	8	3	2012	NA	NA	0	0	NA	NA	0	0	0	0	NA	NA	NA	NA	NA	NA	0	NA	NA	NA	NA	NA	NA
Zostera marina	2	8	4	2012	NA	NA	0	0	NA	NA	0	0	0	0	NA	NA	NA	NA	NA	NA	10	346	78	231	293	84	206.4
Zostera marina	2	8	5	2012	NA	NA	0	0	NA	NA	0	0	0	0	NA	NA	NA	NA	NA	NA	0	NA	NA	NA	NA	NA	NA
Zostera marina	2	8	6	2012	NA	NA	0	0	NA	NA	0	0	0	0	NA	NA	NA	NA	NA	NA	0	195	172	222	74	192	171
Zostera marina	2	8	7	2012	1.5736	1.1919	0.3817	48.62420382	1.3282	1.0873	0.2409	30.68789809	1	127.388535	2.1	2.4	2.7	2.6	2.1	2.38	60	248	361	395	299	241	308.8
Zostera marina	2	8	8	2012	1.9193	1.445	0.4743	60.42038217	1.8096	1.3692	0.4404	56.10191083	6	764.3312102	3.2	3.6	2.4	2.2	2.1	2.7	75	810	159	391	192	445	399.4
Zostera marina	2	8	9	2012	NA	NA	0	0	NA	NA	0	0	0	0	NA	NA	NA	NA	NA	NA	0	154	85	116	200	173	145.6
Zostera marina	2	8	10	2012	NA	NA	0	0	NA	NA	0	0	0	0	NA	NA	NA	NA	NA	NA	0	NA	NA	NA	NA	NA	NA
Zostera marina	2	10	1	2012	NA	NA	0	0	NA	NA	0	0	0	0	NA	NA	NA	NA	NA	NA	0	NA	NA	NA	NA	NA	NA
Zostera marina	2	10	2	2012	NA	NA	0	0	NA	NA	0	0	0	0	NA	NA	NA	NA	NA	NA	10	115	110	84	68	113	98
Zostera marina	2	10	3	2012	NA	NA	0	0	NA	NA	0	0	0	0	NA	NA	NA	NA	NA	NA	0	NA	NA	NA	NA	NA	NA
Zostera marina	2	10	4	2012	0.9576	0.6533	0.3043	38.76433121	0.7213	0.622	0.0993	12.64968153	5	636.9426752	1.8	1.9	2	1.7	1.6	1.8	25	81	89	47	129	147	98.6
Zostera marina	2	10	5	2012	NA	NA	0	0	NA	NA	0	0	0	0	NA	NA	NA	NA	NA	NA	0	NA	NA	NA	NA	NA	NA
Zostera marina	2	10	6	2012	NA	NA	0	0	NA	NA	0	0	0	0	NA	NA	NA	NA	NA	NA	0	NA	NA	NA	NA	NA	NA
Zostera marina	2	10	7	2012	NA	NA	0	0	NA	NA	0	0	0	0	NA	NA	NA	NA	NA	NA	0	NA	NA	NA	NA	NA	NA
Zostera marina	2	10	8	2012	NA	NA	0	0	NA	NA	0	0	0	0	NA	NA	NA	NA	NA	NA	0	NA	NA	NA	NA	NA	NA
Zostera marina	2	10	9	2012	NA	NA	0	0	NA	NA	0	0	0	0	NA	NA	NA	NA	NA	NA	0	NA	NA	NA	NA	NA	NA
Zostera marina	2	10	10	2012	NA	NA	0	0	NA	NA	0	0	0	0	NA	NA	NA	NA	NA	NA	10	98	101	98	62	72	86.2
Zostera marina	2	12	1	2012	NA	NA	0	0	NA	NA	0	0	0	0	NA	NA	NA	NA	NA	NA	0	NA	NA	NA	NA	NA	NA
Zostera marina	2	12	2	2012	NA	NA	0	0	NA	NA	0	0	0	0	NA	NA	NA	NA	NA	NA	0	120	125	65	54	78	88.4
Zostera marina	2	12	3	2012	1.2495	0.7302	0.5193	66.15286624	0.7541	0.6453	0.1088	13.85987261	6	764.3312102	1.4	1.5	1.2	1.6	1.3	1.4	5	124	87	29	NA	NA	80
Zostera marina	2	12	4	2012	NA	NA	0	0	NA	NA	0	0	0	0	NA	NA	NA	NA	NA	NA	0	NA	NA	NA	NA	NA	NA
Zostera marina	2	12	5	2012	NA	NA	0	0	NA	NA	0	0	0	0	NA	NA	NA	NA	NA	NA	0	NA	NA	NA	NA	NA	NA
Zostera marina	2	12	6	2012	NA	NA	0	0	NA	NA	0	0	0	0	NA	NA	NA	NA	NA	NA	0	NA	NA	NA	NA	NA	NA
Zostera marina	2	12	7	2012	NA	NA	0	0	NA	NA	0	0	0	0	NA	NA	NA	NA	NA	NA	0	NA	NA	NA	NA	NA	NA
Zostera marina	2	12	8	2012	NA	NA	0	0	NA	NA	0	0	0	0	NA	NA	NA	NA	NA	NA	0	NA	NA	NA	NA	NA	NA
Zostera marina	2	12	9	2012	NA	NA	0	0	NA	NA	0	0	0	0	NA	NA	NA	NA	NA	NA	0	NA	NA	NA	NA	NA	NA
Zostera marina	2	12	10	2012	NA	NA	0	0	NA	NA	0	0	0	0	NA	NA	NA	NA	NA	NA	0	NA	NA	NA	NA	NA	NA
Zostera marina	2	13	1	2012	NA	NA	0	0	NA	NA	0	0	0	0	NA	NA	NA	NA	NA	NA	0	NA	NA	NA	NA	NA	NA
Zostera marina	2	13	2	2012	NA	NA	0	0	NA	NA	0	0	0	0	NA	NA	NA	NA	NA	NA	0	NA	NA	NA	NA	NA	NA
Zostera marina	2	13	3	2012	NA	NA	0	0	NA	NA	0	0	0	0	NA	NA	NA	NA	NA	NA	0	NA	NA	NA	NA	NA	NA
Zostera marina	2	13	4	2012	NA	NA	0	0	NA	NA	0	0	0	0	NA	NA	NA	NA	NA	NA	0	NA	NA	NA	NA	NA	NA
Zostera marina	2	13	5	2012	NA	NA	0	0	NA	NA	0	0	0	0	NA	NA	NA	NA	NA	NA	0	NA	NA	NA	NA	NA	NA
Zostera marina	2	13	6	2012	NA	NA	0	0	NA	NA	0	0	0	0	NA	NA	NA	NA	NA	NA	0	NA	NA	NA	NA	NA	NA
Zostera marina	2	13	7	2012	NA	NA	0	0	NA	NA	0	0	0	0	NA	NA	NA	NA	NA	NA	0	NA	NA	NA	NA	NA	NA
Zostera marina	2	13	8	2012	NA	NA	0	0	NA	NA	0	0	0	0	NA	NA	NA	NA	NA	NA	0	NA	NA	NA	NA	NA	NA
Zostera marina	2	13	9	2012	NA	NA	0	0	NA	NA	0	0	0	0	NA	NA	NA	NA	NA	NA	0	NA	NA	NA	NA	NA	NA
Zostera marina	2	13	10	2012	NA	NA	0	0	NA	NA	0	0	0	0	NA	NA	NA	NA	NA	NA	0	NA	NA	NA	NA	NA	NA
Zostera marina	2	14	1	2012	NA	NA	0	0	NA	NA	0	0	0	0	NA	NA	NA	NA	NA	NA	0	NA	NA	NA	NA	NA	NA
Zostera marina	2	14	2	2012	NA	NA	0	0	NA	NA	0	0	0	0	NA	NA	NA	NA	NA	NA	0	NA	NA	NA	NA	NA	NA
Zostera marina	2	14	3	2012	NA	NA	0	0	NA	NA	0	0	0	0	NA	NA	NA	NA	NA	NA	0	NA	NA	NA	NA	NA	NA
Zostera marina	2	14	4	2012	NA	NA	0	0	NA	NA	0	0	0	0	NA	NA	NA	NA	NA	NA	0	NA	NA	NA	NA	NA	NA
Zostera marina	2	14	5	2012	NA	NA	0	0	NA	NA	0	0	0	0	NA	NA	NA	NA	NA	NA	0	NA	NA	NA	NA	NA	NA
Zostera marina	2	14	6	2012	NA	NA	0	0	NA	NA	0	0	0	0	NA	NA	NA	NA	NA	NA	0	NA	NA	NA	NA	NA	NA
Zostera marina	2	14	7	2012	NA	NA	0	0	NA	NA	0	0	0	0	NA	NA	NA	NA	NA	NA	0	NA	NA	NA	NA	NA	NA
Zostera marina	2	14	8	2012	NA	NA	0	0	NA	NA	0	0	0	0	NA	NA	NA	NA	NA	NA	0	NA	NA	NA	NA	NA	NA
Zostera marina	2	14	9	2012	NA	NA	0	0	NA	NA	0	0	0	0	NA	NA	NA	NA	NA	NA	0	NA	NA	NA	NA	NA	NA
Zostera marina	2	14	10	2012	NA	NA	0	0	NA	NA	0	0	0	0	NA	NA	NA	NA	NA	NA	0	NA	NA	NA	NA	NA	NA
Zostera marina	2	15	1	2012	NA	NA	0	0	NA	NA	0	0	0	0	NA	NA	NA	NA	NA	NA	0	NA	NA	NA	NA	NA	NA
Zostera marina	2	15	2	2012	NA	NA	0	0	NA	NA	0	0	0	0	NA	NA	NA	NA	NA	NA	0	NA	NA	NA	NA	NA	NA
Zostera marina	2	15	3	2012	NA	NA	0	0	NA	NA	0	0	0	0	NA	NA	NA	NA	NA	NA	0	NA	NA	NA	NA	NA	NA
Zostera marina	2	15	4	2012	NA	NA	0	0	NA	NA	0	0	0	0	NA	NA	NA	NA	NA	NA	0	NA	NA	NA	NA	NA	NA
Zostera marina	2	15	5	2012	NA	NA	0	0	NA	NA	0	0	0	0	NA	NA	NA	NA	NA	NA	0	NA	NA	NA	NA	NA	NA
Zostera marina	2	15	6	2012	NA	NA	0	0	NA	NA	0	0	0	0	NA	NA	NA	NA	NA	NA	0	NA	NA	NA	NA	NA	NA
Zostera marina	2	15	7	2012	NA	NA	0	0	NA	NA	0	0	0	0	NA	NA	NA	NA	NA	NA	0	NA	NA	NA	NA	NA	NA
Zostera marina	2	15	8	2012	NA	NA	0	0	NA	NA	0	0	0	0	NA	NA	NA	NA	NA	NA	0	NA	NA	NA	NA	NA	NA
Zostera marina	2	15	9	2012	NA	NA	0	0	NA	NA	0	0	0	0	NA	NA	NA	NA	NA	NA	0	NA	NA	NA	NA	NA	NA
Zostera marina	2	15	10	2012	NA	NA	0	0	NA	NA	0	0	0	0	NA	NA	NA	NA	NA	NA	0	NA	NA	NA	NA	NA	NA
Zostera marina	3	1	1	2012	NA	NA	0	0	NA	NA	0	0	0	0	NA	NA	NA	NA	NA	NA	0	NA	NA	NA	NA	NA	NA
Zostera marina	3	1	2	2012	NA	NA	0	0	NA	NA	0	0	0	0	NA	NA	NA	NA	NA	NA	0	NA	NA	NA	NA	NA	NA
Zostera marina	3	1	3	2012	NA	NA	0	0	NA	NA	0	0	0	0	NA	NA	NA	NA	NA	NA	10	390	410	436	305	294	367
Zostera marina	3	1	4	2012	1.3569	1.3443	0.0126	1.605095541	1.1415	1.1367	0.0048	0.611464968	1	127.388535	1.1	NA	NA	NA	NA	1.1	10	117	125	132	81	110	113
Zostera marina	3	1	5	2012	NA	NA	0	0	NA	NA	0	0	0	0	NA	NA	NA	NA	NA	NA	0	NA	NA	NA	NA	NA	NA
Zostera marina	3	1	6	2012	NA	NA	0	0	NA	NA	0	0	0	0	NA	NA	NA	NA	NA	NA	0	NA	NA	NA	NA	NA	NA
Zostera marina	3	1	7	2012	1.2909	1.0625	0.2284	29.0955414	1.0136	0.9778	0.0358	4.560509554	3	382.1656051	1.7	1.4	1.7	2.2	2.4	1.88	10	135	112	164	130	93	126.8
Zostera marina	3	1	8	2012	1.1834	0.9723	0.2111	26.89171975	0	0	0	0	0	0	NA	NA	NA	NA	NA	NA	10	225	200	175	220	217	207.4
Zostera marina	3	1	9	2012	1.1815	1.026	0.1555	19.8089172	0	0	0	0	0	0	NA	NA	NA	NA	NA	NA	10	290	385	395	260	166	299.2
Zostera marina	3	1	10	2012	1.5506	0.9928	0.5578	71.05732484	1.1267	1.041	0.0857	10.91719745	2	254.7770701	1.6	1.8	1.7	2.4	2.9	2.08	30	144	254	174	240	164	195.2
Zostera marina	3	3	1	2012	NA	NA	0	0	NA	NA	0	0	0	0	NA	NA	NA	NA	NA	NA	0	NA	NA	NA	NA	NA	NA
Zostera marina	3	3	2	2012	NA	NA	0	0	NA	NA	0	0	0	0	NA	NA	NA	NA	NA	NA	5	182	158	172	154	81	149.4
Zostera marina	3	3	3	2012	NA	NA	0	0	NA	NA	0	0	0	0	NA	NA	NA	NA	NA	NA	0	NA	NA	NA	NA	NA	NA
Zostera marina	3	3	4	2012	1.0888	1.0212	0.0676	8.611464968	1.0546	1.0396	0.015	1.910828025	1	127.388535	2.1	NA	NA	NA	NA	2.1	10	215	182	148	150	204	179.8
Zostera marina	3	3	5	2012	NA	NA	0	0	NA	NA	0	0	0	0	NA	NA	NA	NA	NA	NA	0	NA	NA	NA	NA	NA	NA
Zostera marina	3	3	6	2012	NA	NA	0	0	NA	NA	0	0	0	0	NA	NA	NA	NA	NA	NA	0	NA	NA	NA	NA	NA	NA
Zostera marina	3	3	7	2012	1.9725	0.9332	1.0393	132.3949045	1.1144	0.9886	0.1258	16.02547771	6	764.3312102	1	0.9	1.6	1.5	2.4	1.48	15	239	217	87	174	91	161.6
Zostera marina	3	3	8	2012	1.5246	0.9359	0.5887	74.99363057	0.938	0.9297	0.0083	1.057324841	0	0	2.7	1	1.2	NA	NA	1.633333333	30	167	76	200	177	157	155.4
Zostera marina	3	3	9	2012	1.9101	1.0549	0.8552	108.9426752	1.0701	1.0304	0.0397	5.057324841	2	254.7770701	2.1	0.9	1.2	1	1.1	1.26	15	140	55	67	91	86	87.8
Zostera marina	3	3	10	2012	NA	NA	0	0	NA	NA	0	0	0	0	NA	NA	NA	NA	NA	NA	0	NA	NA	NA	NA	NA	NA
Zostera marina	3	6	1	2012	NA	NA	0	0	NA	NA	0	0	0	0	NA	NA	NA	NA	NA	NA	0	NA	NA	NA	NA	NA	NA
Zostera marina	3	6	2	2012	NA	NA	0	0	NA	NA	0	0	0	0	NA	NA	NA	NA	NA	NA	0	NA	NA	NA	NA	NA	NA
Zostera marina	3	6	3	2012	1.5703	1.0286	0.5417	69.00636943	1.2186	1.0389	0.1797	22.89171975	4	509.5541401	1.9	2.8	2.6	2.2	1.7	2.24	15	241	274	229	155	138	207.4
Zostera marina	3	6	4	2012	2.0955	1.0251	1.0704	136.3566879	1.3805	1.038	0.3425	43.63057325	12	1528.66242	1.1	1.3	1.9	1.8	1	1.42	85	359	272	240	360	325	311.2
Zostera marina	3	6	5	2012	1.6884	1.0036	0.6848	87.23566879	1.1263	0.8971	0.2292	29.19745223	1	127.388535	2.3	2.6	1.6	2.7	2.9	2.42	90	NA	NA	NA	NA	NA	NA
Zostera marina	3	6	6	2012	1.5645	1.0157	0.5488	69.91082803	1.2478	0.9675	0.2803	35.70700637	6	764.3312102	1	2.4	2.3	2.2	1.4	1.86	100	277	295	370	350	320	322.4
Zostera marina	3	6	7	2012	2.1721	1.0226	1.1495	146.433121	1.3523	1.0106	0.3417	43.52866242	2	254.7770701	1.2	2.3	2.3	2.7	1.5	2	100	NA	NA	NA	NA	NA	NA
Zostera marina	3	6	8	2012	2.0476	0.9457	1.1019	140.3694268	1.2525	1.0405	0.212	27.00636943	18	2292.993631	1	1.4	1.6	1.7	2.8	1.7	90	282	202	235	168	277	232.8
Zostera marina	3	6	9	2012	1.5642	1.0555	0.5087	64.80254777	1.5155	0.9461	0.5694	72.53503185	7	891.7197452	2.6	1.4	1.4	2.4	2.2	2	90	182	171	242	201	197	198.6
Zostera marina	3	6	10	2012	1.2428	0.6696	0.5732	73.01910828	1.1324	0.6772	0.4552	57.98726115	6	764.3312102	1.9	1.1	2.8	1	2.3	1.82	20	272	248	304	302	323	289.8
Zostera marina	3	8	1	2012	NA	NA	0	0	NA	NA	0	0	0	0	NA	NA	NA	NA	NA	NA	0	NA	NA	NA	NA	NA	NA
Zostera marina	3	8	2	2012	NA	NA	0	0	NA	NA	0	0	0	0	NA	NA	NA	NA	NA	NA	0	NA	NA	NA	NA	NA	NA
Zostera marina	3	8	3	2012	NA	NA	0	0	NA	NA	0	0	0	0	NA	NA	NA	NA	NA	NA	0	NA	NA	NA	NA	NA	NA
Zostera marina	3	8	4	2012	NA	NA	0	0	NA	NA	0	0	0	0	NA	NA	NA	NA	NA	NA	5	NA	NA	NA	NA	NA	NA
Zostera marina	3	8	5	2012	NA	NA	0	0	NA	NA	0	0	0	0	NA	NA	NA	NA	NA	NA	0	NA	NA	NA	NA	NA	NA
Zostera marina	3	8	6	2012	1.6272	0.9585	0.6687	85.18471338	1.3233	0.9913	0.332	42.29299363	8	1019.10828	1.1	2.3	1.2	1.4	1.9	1.58	15	NA	NA	NA	NA	NA	NA
Zostera marina	3	8	7	2012	1.6693	1.1418	0.5275	67.19745223	1.1615	0.9671	0.1944	24.76433121	7	891.7197452	1.2	1.4	2.5	1.4	1.7	1.64	15	NA	NA	NA	NA	NA	NA
Zostera marina	3	8	8	2012	NA	NA	0	0	NA	NA	0	0	0	0	NA	NA	NA	NA	NA	NA	20	NA	NA	NA	NA	NA	NA
Zostera marina	3	8	9	2012	NA	NA	0	0	NA	NA	0	0	0	0	NA	NA	NA	NA	NA	NA	0	NA	NA	NA	NA	NA	NA
Zostera marina	3	8	10	2012	NA	NA	0	0	NA	NA	0	0	0	0	NA	NA	NA	NA	NA	NA	5	NA	NA	NA	NA	NA	NA
Zostera marina	3	10	1	2012	NA	NA	0	0	NA	NA	0	0	0	0	NA	NA	NA	NA	NA	NA	0	NA	NA	NA	NA	NA	NA
Zostera marina	3	10	2	2012	1.217	1.0115	0.2055	26.17834395	1.0259	0.9431	0.0828	10.5477707	3	382.1656051	0.9	0.9	0.7	0.9	1.1	0.9	30	NA	NA	NA	NA	NA	NA
Zostera marina	3	10	3	2012	NA	NA	0	0	NA	NA	0	0	0	0	NA	NA	NA	NA	NA	NA	0	NA	NA	NA	NA	NA	NA
Zostera marina	3	10	4	2012	1.4961	1.3458	0.1503	19.14649682	0.9716	0.9369	0.0347	4.420382166	2	254.7770701	0.8	0.8	0.9	1.6	0.08	0.836	20	NA	NA	NA	NA	NA	NA
Zostera marina	3	10	5	2012	NA	NA	0	0	NA	NA	0	0	0	0	NA	NA	NA	NA	NA	NA	0	NA	NA	NA	NA	NA	NA
Zostera marina	3	10	6	2012	NA	NA	0	0	NA	NA	0	0	0	0	NA	NA	NA	NA	NA	NA	0	NA	NA	NA	NA	NA	NA
Zostera marina	3	10	7	2012	NA	NA	0	0	NA	NA	0	0	0	0	NA	NA	NA	NA	NA	NA	0	NA	NA	NA	NA	NA	NA
Zostera marina	3	10	8	2012	NA	NA	0	0	NA	NA	0	0	0	0	NA	NA	NA	NA	NA	NA	5	NA	NA	NA	NA	NA	NA
Zostera marina	3	10	9	2012	NA	NA	0	0	NA	NA	0	0	0	0	NA	NA	NA	NA	NA	NA	0	NA	NA	NA	NA	NA	NA
Zostera marina	3	10	10	2012	1.1554	0.8503	0.3051	38.86624204	1.2461	0.9524	0.2937	37.41401274	11	1401.273885	1.4	0.09	1.6	1.9	1.9	1.378	45	NA	NA	NA	NA	NA	NA
Zostera marina	3	12	1	2012	NA	NA	0	0	NA	NA	0	0	0	0	NA	NA	NA	NA	NA	NA	0	NA	NA	NA	NA	NA	NA
Zostera marina	3	12	2	2012	1.4718	1.0227	0.4491	57.21019108	0.9423	0.8974	0.0449	5.719745223	5	636.9426752	0.4	0.7	0.8	0.4	0.9	0.64	15	NA	NA	NA	NA	NA	NA
Zostera marina	3	12	3	2012	NA	NA	0	0	NA	NA	0	0	0	0	NA	NA	NA	NA	NA	NA	5	NA	NA	NA	NA	NA	NA
Zostera marina	3	12	4	2012	NA	NA	0	0	NA	NA	0	0	0	0	NA	NA	NA	NA	NA	NA	0	NA	NA	NA	NA	NA	NA
Zostera marina	3	12	5	2012	NA	NA	0	0	NA	NA	0	0	0	0	NA	NA	NA	NA	NA	NA	0	NA	NA	NA	NA	NA	NA
Zostera marina	3	12	6	2012	NA	NA	0	0	NA	NA	0	0	0	0	NA	NA	NA	NA	NA	NA	0	NA	NA	NA	NA	NA	NA
Zostera marina	3	12	7	2012	NA	NA	0	0	NA	NA	0	0	0	0	NA	NA	NA	NA	NA	NA	0	NA	NA	NA	NA	NA	NA
Zostera marina	3	12	8	2012	NA	NA	0	0	NA	NA	0	0	0	0	NA	NA	NA	NA	NA	NA	0	NA	NA	NA	NA	NA	NA
Zostera marina	3	12	9	2012	NA	NA	0	0	NA	NA	0	0	0	0	NA	NA	NA	NA	NA	NA	0	NA	NA	NA	NA	NA	NA
Zostera marina	3	12	10	2012	NA	NA	0	0	NA	NA	0	0	0	0	NA	NA	NA	NA	NA	NA	0	NA	NA	NA	NA	NA	NA
Zostera marina	3	13	1	2012	NA	NA	0	0	NA	NA	0	0	0	0	NA	NA	NA	NA	NA	NA	0	NA	NA	NA	NA	NA	NA
Zostera marina	3	13	2	2012	NA	NA	0	0	NA	NA	0	0	0	0	NA	NA	NA	NA	NA	NA	0	NA	NA	NA	NA	NA	NA
Zostera marina	3	13	3	2012	NA	NA	0	0	NA	NA	0	0	0	0	NA	NA	NA	NA	NA	NA	0	NA	NA	NA	NA	NA	NA
Zostera marina	3	13	4	2012	NA	NA	0	0	NA	NA	0	0	0	0	NA	NA	NA	NA	NA	NA	0	NA	NA	NA	NA	NA	NA
Zostera marina	3	13	5	2012	NA	NA	0	0	NA	NA	0	0	0	0	NA	NA	NA	NA	NA	NA	0	NA	NA	NA	NA	NA	NA
Zostera marina	3	13	6	2012	NA	NA	0	0	NA	NA	0	0	0	0	NA	NA	NA	NA	NA	NA	0	NA	NA	NA	NA	NA	NA
Zostera marina	3	13	7	2012	NA	NA	0	0	NA	NA	0	0	0	0	NA	NA	NA	NA	NA	NA	0	NA	NA	NA	NA	NA	NA
Zostera marina	3	13	8	2012	NA	NA	0	0	NA	NA	0	0	0	0	NA	NA	NA	NA	NA	NA	0	NA	NA	NA	NA	NA	NA
Zostera marina	3	13	9	2012	NA	NA	0	0	NA	NA	0	0	0	0	NA	NA	NA	NA	NA	NA	0	NA	NA	NA	NA	NA	NA
Zostera marina	3	13	10	2012	NA	NA	0	0	NA	NA	0	0	0	0	NA	NA	NA	NA	NA	NA	0	NA	NA	NA	NA	NA	NA
Zostera marina	3	14	1	2012	NA	NA	0	0	NA	NA	0	0	0	0	NA	NA	NA	NA	NA	NA	0	NA	NA	NA	NA	NA	NA
Zostera marina	3	14	2	2012	NA	NA	0	0	NA	NA	0	0	0	0	NA	NA	NA	NA	NA	NA	0	NA	NA	NA	NA	NA	NA
Zostera marina	3	14	3	2012	NA	NA	0	0	NA	NA	0	0	0	0	NA	NA	NA	NA	NA	NA	0	NA	NA	NA	NA	NA	NA
Zostera marina	3	14	4	2012	NA	NA	0	0	NA	NA	0	0	0	0	NA	NA	NA	NA	NA	NA	0	NA	NA	NA	NA	NA	NA
Zostera marina	3	14	5	2012	NA	NA	0	0	NA	NA	0	0	0	0	NA	NA	NA	NA	NA	NA	0	NA	NA	NA	NA	NA	NA
Zostera marina	3	14	6	2012	NA	NA	0	0	NA	NA	0	0	0	0	NA	NA	NA	NA	NA	NA	0	NA	NA	NA	NA	NA	NA
Zostera marina	3	14	7	2012	NA	NA	0	0	NA	NA	0	0	0	0	NA	NA	NA	NA	NA	NA	0	NA	NA	NA	NA	NA	NA
Zostera marina	3	14	8	2012	NA	NA	0	0	NA	NA	0	0	0	0	NA	NA	NA	NA	NA	NA	0	NA	NA	NA	NA	NA	NA
Zostera marina	3	14	9	2012	NA	NA	0	0	NA	NA	0	0	0	0	NA	NA	NA	NA	NA	NA	0	NA	NA	NA	NA	NA	NA
Zostera marina	3	14	10	2012	NA	NA	0	0	NA	NA	0	0	0	0	NA	NA	NA	NA	NA	NA	0	NA	NA	NA	NA	NA	NA
Zostera marina	3	15	1	2012	NA	NA	0	0	NA	NA	0	0	0	0	NA	NA	NA	NA	NA	NA	0	NA	NA	NA	NA	NA	NA
Zostera marina	3	15	2	2012	NA	NA	0	0	NA	NA	0	0	0	0	NA	NA	NA	NA	NA	NA	0	NA	NA	NA	NA	NA	NA
Zostera marina	3	15	3	2012	1.0292	1.0048	0.0244	3.108280255	1.0164	0.9645	0.0519	6.611464968	5	636.9426752	1.4	1.1	1.1	1.5	1.3	1.28	5	NA	NA	NA	NA	NA	NA
Zostera marina	3	15	4	2012	NA	NA	0	0	NA	NA	0	0	0	0	NA	NA	NA	NA	NA	NA	0	NA	NA	NA	NA	NA	NA
Zostera marina	3	15	5	2012	NA	NA	0	0	NA	NA	0	0	0	0	NA	NA	NA	NA	NA	NA	0	NA	NA	NA	NA	NA	NA
Zostera marina	3	15	6	2012	NA	NA	0	0	NA	NA	0	0	0	0	NA	NA	NA	NA	NA	NA	0	NA	NA	NA	NA	NA	NA
Zostera marina	3	15	7	2012	NA	NA	0	0	NA	NA	0	0	0	0	NA	NA	NA	NA	NA	NA	0	NA	NA	NA	NA	NA	NA
Zostera marina	3	15	8	2012	NA	NA	0	0	NA	NA	0	0	0	0	NA	NA	NA	NA	NA	NA	0	NA	NA	NA	NA	NA	NA
Zostera marina	3	15	9	2012	NA	NA	0	0	NA	NA	0	0	0	0	NA	NA	NA	NA	NA	NA	0	NA	NA	NA	NA	NA	NA
Zostera marina	3	15	10	2012	NA	NA	0	0	NA	NA	0	0	0	0	NA	NA	NA	NA	NA	NA	0	NA	NA	NA	NA	NA	NA
Macroalgae	1	1	1	NA	NA	NA	NA	NA	NA	NA	NA	NA	NA	NA	NA	NA	NA	NA	NA	NA	0	NA	NA	NA	NA	NA	NA
Macroalgae	1	1	2	NA	NA	NA	NA	NA	NA	NA	NA	NA	NA	NA	NA	NA	NA	NA	NA	NA	0	NA	NA	NA	NA	NA	NA
Macroalgae	1	1	3	NA	NA	NA	NA	NA	NA	NA	NA	NA	NA	NA	NA	NA	NA	NA	NA	NA	0	NA	NA	NA	NA	NA	NA
Macroalgae	1	1	4	NA	NA	NA	NA	NA	NA	NA	NA	NA	NA	NA	NA	NA	NA	NA	NA	NA	0	NA	NA	NA	NA	NA	NA
Macroalgae	1	1	5	NA	NA	NA	NA	NA	NA	NA	NA	NA	NA	NA	NA	NA	NA	NA	NA	NA	0	NA	NA	NA	NA	NA	NA
Macroalgae	1	1	6	NA	NA	NA	NA	NA	NA	NA	NA	NA	NA	NA	NA	NA	NA	NA	NA	NA	100	NA	NA	NA	NA	NA	NA
Macroalgae	1	1	7	NA	NA	NA	NA	NA	NA	NA	NA	NA	NA	NA	NA	NA	NA	NA	NA	NA	20	NA	NA	NA	NA	NA	NA
Macroalgae	1	1	8	NA	NA	NA	NA	NA	NA	NA	NA	NA	NA	NA	NA	NA	NA	NA	NA	NA	10	NA	NA	NA	NA	NA	NA
Macroalgae	1	1	9	NA	NA	NA	NA	NA	NA	NA	NA	NA	NA	NA	NA	NA	NA	NA	NA	NA	0	NA	NA	NA	NA	NA	NA
Macroalgae	1	1	10	NA	NA	NA	NA	NA	NA	NA	NA	NA	NA	NA	NA	NA	NA	NA	NA	NA	0	NA	NA	NA	NA	NA	NA
Macroalgae	1	3	1	NA	NA	NA	NA	NA	NA	NA	NA	NA	NA	NA	NA	NA	NA	NA	NA	NA	0	NA	NA	NA	NA	NA	NA
Macroalgae	1	3	2	NA	NA	NA	NA	NA	NA	NA	NA	NA	NA	NA	NA	NA	NA	NA	NA	NA	5	NA	NA	NA	NA	NA	NA
Macroalgae	1	3	3	NA	NA	NA	NA	NA	NA	NA	NA	NA	NA	NA	NA	NA	NA	NA	NA	NA	0	NA	NA	NA	NA	NA	NA
Macroalgae	1	3	4	NA	NA	NA	NA	NA	NA	NA	NA	NA	NA	NA	NA	NA	NA	NA	NA	NA	0	NA	NA	NA	NA	NA	NA
Macroalgae	1	3	5	NA	NA	NA	NA	NA	NA	NA	NA	NA	NA	NA	NA	NA	NA	NA	NA	NA	0	NA	NA	NA	NA	NA	NA
Macroalgae	1	3	6	NA	NA	NA	NA	NA	NA	NA	NA	NA	NA	NA	NA	NA	NA	NA	NA	NA	0	NA	NA	NA	NA	NA	NA
Macroalgae	1	3	7	NA	NA	NA	NA	NA	NA	NA	NA	NA	NA	NA	NA	NA	NA	NA	NA	NA	0	NA	NA	NA	NA	NA	NA
Macroalgae	1	3	8	NA	NA	NA	NA	NA	NA	NA	NA	NA	NA	NA	NA	NA	NA	NA	NA	NA	0	NA	NA	NA	NA	NA	NA
Macroalgae	1	3	9	NA	NA	NA	NA	NA	NA	NA	NA	NA	NA	NA	NA	NA	NA	NA	NA	NA	0	NA	NA	NA	NA	NA	NA
Macroalgae	1	3	10	NA	NA	NA	NA	NA	NA	NA	NA	NA	NA	NA	NA	NA	NA	NA	NA	NA	0	NA	NA	NA	NA	NA	NA
Macroalgae	1	6	1	NA	NA	NA	NA	NA	NA	NA	NA	NA	NA	NA	NA	NA	NA	NA	NA	NA	0	NA	NA	NA	NA	NA	NA
Macroalgae	1	6	2	NA	NA	NA	NA	NA	NA	NA	NA	NA	NA	NA	NA	NA	NA	NA	NA	NA	0	NA	NA	NA	NA	NA	NA
Macroalgae	1	6	3	NA	NA	NA	NA	NA	NA	NA	NA	NA	NA	NA	NA	NA	NA	NA	NA	NA	0	NA	NA	NA	NA	NA	NA
Macroalgae	1	6	4	NA	NA	NA	NA	NA	NA	NA	NA	NA	NA	NA	NA	NA	NA	NA	NA	NA	0	NA	NA	NA	NA	NA	NA
Macroalgae	1	6	5	NA	NA	NA	NA	NA	NA	NA	NA	NA	NA	NA	NA	NA	NA	NA	NA	NA	100	NA	NA	NA	NA	NA	NA
Macroalgae	1	6	6	NA	NA	NA	NA	NA	NA	NA	NA	NA	NA	NA	NA	NA	NA	NA	NA	NA	15	NA	NA	NA	NA	NA	NA
Macroalgae	1	6	7	NA	NA	NA	NA	NA	NA	NA	NA	NA	NA	NA	NA	NA	NA	NA	NA	NA	40	NA	NA	NA	NA	NA	NA
Macroalgae	1	6	8	NA	NA	NA	NA	NA	NA	NA	NA	NA	NA	NA	NA	NA	NA	NA	NA	NA	15	NA	NA	NA	NA	NA	NA
Macroalgae	1	6	9	NA	NA	NA	NA	NA	NA	NA	NA	NA	NA	NA	NA	NA	NA	NA	NA	NA	20	NA	NA	NA	NA	NA	NA
Macroalgae	1	6	10	NA	NA	NA	NA	NA	NA	NA	NA	NA	NA	NA	NA	NA	NA	NA	NA	NA	0	NA	NA	NA	NA	NA	NA
Macroalgae	1	8	1	NA	NA	NA	NA	NA	NA	NA	NA	NA	NA	NA	NA	NA	NA	NA	NA	NA	0	NA	NA	NA	NA	NA	NA
Macroalgae	1	8	2	NA	NA	NA	NA	NA	NA	NA	NA	NA	NA	NA	NA	NA	NA	NA	NA	NA	0	NA	NA	NA	NA	NA	NA
Macroalgae	1	8	3	NA	NA	NA	NA	NA	NA	NA	NA	NA	NA	NA	NA	NA	NA	NA	NA	NA	0	NA	NA	NA	NA	NA	NA
Macroalgae	1	8	4	NA	NA	NA	NA	NA	NA	NA	NA	NA	NA	NA	NA	NA	NA	NA	NA	NA	10	NA	NA	NA	NA	NA	NA
Macroalgae	1	8	5	NA	NA	NA	NA	NA	NA	NA	NA	NA	NA	NA	NA	NA	NA	NA	NA	NA	0	NA	NA	NA	NA	NA	NA
Macroalgae	1	8	6	NA	NA	NA	NA	NA	NA	NA	NA	NA	NA	NA	NA	NA	NA	NA	NA	NA	5	NA	NA	NA	NA	NA	NA
Macroalgae	1	8	7	NA	NA	NA	NA	NA	NA	NA	NA	NA	NA	NA	NA	NA	NA	NA	NA	NA	20	NA	NA	NA	NA	NA	NA
Macroalgae	1	8	8	NA	NA	NA	NA	NA	NA	NA	NA	NA	NA	NA	NA	NA	NA	NA	NA	NA	65	NA	NA	NA	NA	NA	NA
Macroalgae	1	8	9	NA	NA	NA	NA	NA	NA	NA	NA	NA	NA	NA	NA	NA	NA	NA	NA	NA	0	NA	NA	NA	NA	NA	NA
Macroalgae	1	8	10	NA	NA	NA	NA	NA	NA	NA	NA	NA	NA	NA	NA	NA	NA	NA	NA	NA	0	NA	NA	NA	NA	NA	NA
Macroalgae	1	10	1	NA	NA	NA	NA	NA	NA	NA	NA	NA	NA	NA	NA	NA	NA	NA	NA	NA	0	NA	NA	NA	NA	NA	NA
Macroalgae	1	10	2	NA	NA	NA	NA	NA	NA	NA	NA	NA	NA	NA	NA	NA	NA	NA	NA	NA	0	NA	NA	NA	NA	NA	NA
Macroalgae	1	10	3	NA	NA	NA	NA	NA	NA	NA	NA	NA	NA	NA	NA	NA	NA	NA	NA	NA	0	NA	NA	NA	NA	NA	NA
Macroalgae	1	10	4	NA	NA	NA	NA	NA	NA	NA	NA	NA	NA	NA	NA	NA	NA	NA	NA	NA	0	NA	NA	NA	NA	NA	NA
Macroalgae	1	10	5	NA	NA	NA	NA	NA	NA	NA	NA	NA	NA	NA	NA	NA	NA	NA	NA	NA	0	NA	NA	NA	NA	NA	NA
Macroalgae	1	10	6	NA	NA	NA	NA	NA	NA	NA	NA	NA	NA	NA	NA	NA	NA	NA	NA	NA	0	NA	NA	NA	NA	NA	NA
Macroalgae	1	10	7	NA	NA	NA	NA	NA	NA	NA	NA	NA	NA	NA	NA	NA	NA	NA	NA	NA	0	NA	NA	NA	NA	NA	NA
Macroalgae	1	10	8	NA	NA	NA	NA	NA	NA	NA	NA	NA	NA	NA	NA	NA	NA	NA	NA	NA	0	NA	NA	NA	NA	NA	NA
Macroalgae	1	10	9	NA	NA	NA	NA	NA	NA	NA	NA	NA	NA	NA	NA	NA	NA	NA	NA	NA	0	NA	NA	NA	NA	NA	NA
Macroalgae	1	10	10	NA	NA	NA	NA	NA	NA	NA	NA	NA	NA	NA	NA	NA	NA	NA	NA	NA	10	NA	NA	NA	NA	NA	NA
Macroalgae	1	12	1	NA	NA	NA	NA	NA	NA	NA	NA	NA	NA	NA	NA	NA	NA	NA	NA	NA	0	NA	NA	NA	NA	NA	NA
Macroalgae	1	12	2	NA	NA	NA	NA	NA	NA	NA	NA	NA	NA	NA	NA	NA	NA	NA	NA	NA	0	NA	NA	NA	NA	NA	NA
Macroalgae	1	12	3	NA	NA	NA	NA	NA	NA	NA	NA	NA	NA	NA	NA	NA	NA	NA	NA	NA	0	NA	NA	NA	NA	NA	NA
Macroalgae	1	12	4	NA	NA	NA	NA	NA	NA	NA	NA	NA	NA	NA	NA	NA	NA	NA	NA	NA	0	NA	NA	NA	NA	NA	NA
Macroalgae	1	12	5	NA	NA	NA	NA	NA	NA	NA	NA	NA	NA	NA	NA	NA	NA	NA	NA	NA	0	NA	NA	NA	NA	NA	NA
Macroalgae	1	12	6	NA	NA	NA	NA	NA	NA	NA	NA	NA	NA	NA	NA	NA	NA	NA	NA	NA	0	NA	NA	NA	NA	NA	NA
Macroalgae	1	12	7	NA	NA	NA	NA	NA	NA	NA	NA	NA	NA	NA	NA	NA	NA	NA	NA	NA	0	NA	NA	NA	NA	NA	NA
Macroalgae	1	12	8	NA	NA	NA	NA	NA	NA	NA	NA	NA	NA	NA	NA	NA	NA	NA	NA	NA	0	NA	NA	NA	NA	NA	NA
Macroalgae	1	12	9	NA	NA	NA	NA	NA	NA	NA	NA	NA	NA	NA	NA	NA	NA	NA	NA	NA	0	NA	NA	NA	NA	NA	NA
Macroalgae	1	12	10	NA	NA	NA	NA	NA	NA	NA	NA	NA	NA	NA	NA	NA	NA	NA	NA	NA	0	NA	NA	NA	NA	NA	NA
Macroalgae	1	13	1	NA	NA	NA	NA	NA	NA	NA	NA	NA	NA	NA	NA	NA	NA	NA	NA	NA	0	NA	NA	NA	NA	NA	NA
Macroalgae	1	13	2	NA	NA	NA	NA	NA	NA	NA	NA	NA	NA	NA	NA	NA	NA	NA	NA	NA	0	NA	NA	NA	NA	NA	NA
Macroalgae	1	13	3	NA	NA	NA	NA	NA	NA	NA	NA	NA	NA	NA	NA	NA	NA	NA	NA	NA	0	NA	NA	NA	NA	NA	NA
Macroalgae	1	13	4	NA	NA	NA	NA	NA	NA	NA	NA	NA	NA	NA	NA	NA	NA	NA	NA	NA	0	NA	NA	NA	NA	NA	NA
Macroalgae	1	13	5	NA	NA	NA	NA	NA	NA	NA	NA	NA	NA	NA	NA	NA	NA	NA	NA	NA	0	NA	NA	NA	NA	NA	NA
Macroalgae	1	13	6	NA	NA	NA	NA	NA	NA	NA	NA	NA	NA	NA	NA	NA	NA	NA	NA	NA	0	NA	NA	NA	NA	NA	NA
Macroalgae	1	13	7	NA	NA	NA	NA	NA	NA	NA	NA	NA	NA	NA	NA	NA	NA	NA	NA	NA	0	NA	NA	NA	NA	NA	NA
Macroalgae	1	13	8	NA	NA	NA	NA	NA	NA	NA	NA	NA	NA	NA	NA	NA	NA	NA	NA	NA	0	NA	NA	NA	NA	NA	NA
Macroalgae	1	13	9	NA	NA	NA	NA	NA	NA	NA	NA	NA	NA	NA	NA	NA	NA	NA	NA	NA	0	NA	NA	NA	NA	NA	NA
Macroalgae	1	13	10	NA	NA	NA	NA	NA	NA	NA	NA	NA	NA	NA	NA	NA	NA	NA	NA	NA	0	NA	NA	NA	NA	NA	NA
Macroalgae	1	14	1	NA	NA	NA	NA	NA	NA	NA	NA	NA	NA	NA	NA	NA	NA	NA	NA	NA	0	NA	NA	NA	NA	NA	NA
Macroalgae	1	14	2	NA	NA	NA	NA	NA	NA	NA	NA	NA	NA	NA	NA	NA	NA	NA	NA	NA	50	NA	NA	NA	NA	NA	NA
Macroalgae	1	14	3	NA	NA	NA	NA	NA	NA	NA	NA	NA	NA	NA	NA	NA	NA	NA	NA	NA	10	NA	NA	NA	NA	NA	NA
Macroalgae	1	14	4	NA	NA	NA	NA	NA	NA	NA	NA	NA	NA	NA	NA	NA	NA	NA	NA	NA	0	NA	NA	NA	NA	NA	NA
Macroalgae	1	14	5	NA	NA	NA	NA	NA	NA	NA	NA	NA	NA	NA	NA	NA	NA	NA	NA	NA	25	NA	NA	NA	NA	NA	NA
Macroalgae	1	14	6	NA	NA	NA	NA	NA	NA	NA	NA	NA	NA	NA	NA	NA	NA	NA	NA	NA	0	NA	NA	NA	NA	NA	NA
Macroalgae	1	14	7	NA	NA	NA	NA	NA	NA	NA	NA	NA	NA	NA	NA	NA	NA	NA	NA	NA	0	NA	NA	NA	NA	NA	NA
Macroalgae	1	14	8	NA	NA	NA	NA	NA	NA	NA	NA	NA	NA	NA	NA	NA	NA	NA	NA	NA	0	NA	NA	NA	NA	NA	NA
Macroalgae	1	14	9	NA	NA	NA	NA	NA	NA	NA	NA	NA	NA	NA	NA	NA	NA	NA	NA	NA	0	NA	NA	NA	NA	NA	NA
Macroalgae	1	14	10	NA	NA	NA	NA	NA	NA	NA	NA	NA	NA	NA	NA	NA	NA	NA	NA	NA	80	NA	NA	NA	NA	NA	NA
Macroalgae	1	15	1	NA	NA	NA	NA	NA	NA	NA	NA	NA	NA	NA	NA	NA	NA	NA	NA	NA	0	NA	NA	NA	NA	NA	NA
Macroalgae	1	15	2	NA	NA	NA	NA	NA	NA	NA	NA	NA	NA	NA	NA	NA	NA	NA	NA	NA	25	NA	NA	NA	NA	NA	NA
Macroalgae	1	15	3	NA	NA	NA	NA	NA	NA	NA	NA	NA	NA	NA	NA	NA	NA	NA	NA	NA	0	NA	NA	NA	NA	NA	NA
Macroalgae	1	15	4	NA	NA	NA	NA	NA	NA	NA	NA	NA	NA	NA	NA	NA	NA	NA	NA	NA	0	NA	NA	NA	NA	NA	NA
Macroalgae	1	15	5	NA	NA	NA	NA	NA	NA	NA	NA	NA	NA	NA	NA	NA	NA	NA	NA	NA	0	NA	NA	NA	NA	NA	NA
Macroalgae	1	15	6	NA	NA	NA	NA	NA	NA	NA	NA	NA	NA	NA	NA	NA	NA	NA	NA	NA	0	NA	NA	NA	NA	NA	NA
Macroalgae	1	15	7	NA	NA	NA	NA	NA	NA	NA	NA	NA	NA	NA	NA	NA	NA	NA	NA	NA	0	NA	NA	NA	NA	NA	NA
Macroalgae	1	15	8	NA	NA	NA	NA	NA	NA	NA	NA	NA	NA	NA	NA	NA	NA	NA	NA	NA	0	NA	NA	NA	NA	NA	NA
Macroalgae	1	15	9	NA	NA	NA	NA	NA	NA	NA	NA	NA	NA	NA	NA	NA	NA	NA	NA	NA	20	NA	NA	NA	NA	NA	NA
Macroalgae	1	15	10	NA	NA	NA	NA	NA	NA	NA	NA	NA	NA	NA	NA	NA	NA	NA	NA	NA	0	NA	NA	NA	NA	NA	NA
Macroalgae	2	1	1	NA	NA	NA	NA	NA	NA	NA	NA	NA	NA	NA	NA	NA	NA	NA	NA	NA	5	NA	NA	NA	NA	NA	NA
Macroalgae	2	1	2	NA	NA	NA	NA	NA	NA	NA	NA	NA	NA	NA	NA	NA	NA	NA	NA	NA	0	NA	NA	NA	NA	NA	NA
Macroalgae	2	1	3	NA	NA	NA	NA	NA	NA	NA	NA	NA	NA	NA	NA	NA	NA	NA	NA	NA	0	NA	NA	NA	NA	NA	NA
Macroalgae	2	1	4	NA	NA	NA	NA	NA	NA	NA	NA	NA	NA	NA	NA	NA	NA	NA	NA	NA	0	NA	NA	NA	NA	NA	NA
Macroalgae	2	1	5	NA	NA	NA	NA	NA	NA	NA	NA	NA	NA	NA	NA	NA	NA	NA	NA	NA	0	NA	NA	NA	NA	NA	NA
Macroalgae	2	1	6	NA	NA	NA	NA	NA	NA	NA	NA	NA	NA	NA	NA	NA	NA	NA	NA	NA	0	NA	NA	NA	NA	NA	NA
Macroalgae	2	1	7	NA	NA	NA	NA	NA	NA	NA	NA	NA	NA	NA	NA	NA	NA	NA	NA	NA	20	NA	NA	NA	NA	NA	NA
Macroalgae	2	1	8	NA	NA	NA	NA	NA	NA	NA	NA	NA	NA	NA	NA	NA	NA	NA	NA	NA	10	NA	NA	NA	NA	NA	NA
Macroalgae	2	1	9	NA	NA	NA	NA	NA	NA	NA	NA	NA	NA	NA	NA	NA	NA	NA	NA	NA	0	NA	NA	NA	NA	NA	NA
Macroalgae	2	1	10	NA	NA	NA	NA	NA	NA	NA	NA	NA	NA	NA	NA	NA	NA	NA	NA	NA	0	NA	NA	NA	NA	NA	NA
Macroalgae	2	3	1	NA	NA	NA	NA	NA	NA	NA	NA	NA	NA	NA	NA	NA	NA	NA	NA	NA	0	NA	NA	NA	NA	NA	NA
Macroalgae	2	3	2	NA	NA	NA	NA	NA	NA	NA	NA	NA	NA	NA	NA	NA	NA	NA	NA	NA	0	NA	NA	NA	NA	NA	NA
Macroalgae	2	3	3	NA	NA	NA	NA	NA	NA	NA	NA	NA	NA	NA	NA	NA	NA	NA	NA	NA	0	NA	NA	NA	NA	NA	NA
Macroalgae	2	3	4	NA	NA	NA	NA	NA	NA	NA	NA	NA	NA	NA	NA	NA	NA	NA	NA	NA	0	NA	NA	NA	NA	NA	NA
Macroalgae	2	3	5	NA	NA	NA	NA	NA	NA	NA	NA	NA	NA	NA	NA	NA	NA	NA	NA	NA	0	NA	NA	NA	NA	NA	NA
Macroalgae	2	3	6	NA	NA	NA	NA	NA	NA	NA	NA	NA	NA	NA	NA	NA	NA	NA	NA	NA	0	NA	NA	NA	NA	NA	NA
Macroalgae	2	3	7	NA	NA	NA	NA	NA	NA	NA	NA	NA	NA	NA	NA	NA	NA	NA	NA	NA	0	NA	NA	NA	NA	NA	NA
Macroalgae	2	3	8	NA	NA	NA	NA	NA	NA	NA	NA	NA	NA	NA	NA	NA	NA	NA	NA	NA	0	NA	NA	NA	NA	NA	NA
Macroalgae	2	3	9	NA	NA	NA	NA	NA	NA	NA	NA	NA	NA	NA	NA	NA	NA	NA	NA	NA	0	NA	NA	NA	NA	NA	NA
Macroalgae	2	3	10	NA	NA	NA	NA	NA	NA	NA	NA	NA	NA	NA	NA	NA	NA	NA	NA	NA	30	NA	NA	NA	NA	NA	NA
Macroalgae	2	6	1	NA	NA	NA	NA	NA	NA	NA	NA	NA	NA	NA	NA	NA	NA	NA	NA	NA	0	NA	NA	NA	NA	NA	NA
Macroalgae	2	6	2	NA	NA	NA	NA	NA	NA	NA	NA	NA	NA	NA	NA	NA	NA	NA	NA	NA	0	NA	NA	NA	NA	NA	NA
Macroalgae	2	6	3	NA	NA	NA	NA	NA	NA	NA	NA	NA	NA	NA	NA	NA	NA	NA	NA	NA	0	NA	NA	NA	NA	NA	NA
Macroalgae	2	6	4	NA	NA	NA	NA	NA	NA	NA	NA	NA	NA	NA	NA	NA	NA	NA	NA	NA	0	NA	NA	NA	NA	NA	NA
Macroalgae	2	6	5	NA	NA	NA	NA	NA	NA	NA	NA	NA	NA	NA	NA	NA	NA	NA	NA	NA	0	NA	NA	NA	NA	NA	NA
Macroalgae	2	6	6	NA	NA	NA	NA	NA	NA	NA	NA	NA	NA	NA	NA	NA	NA	NA	NA	NA	0	NA	NA	NA	NA	NA	NA
Macroalgae	2	6	7	NA	NA	NA	NA	NA	NA	NA	NA	NA	NA	NA	NA	NA	NA	NA	NA	NA	0	NA	NA	NA	NA	NA	NA
Macroalgae	2	6	8	NA	NA	NA	NA	NA	NA	NA	NA	NA	NA	NA	NA	NA	NA	NA	NA	NA	0	NA	NA	NA	NA	NA	NA
Macroalgae	2	6	9	NA	NA	NA	NA	NA	NA	NA	NA	NA	NA	NA	NA	NA	NA	NA	NA	NA	0	NA	NA	NA	NA	NA	NA
Macroalgae	2	6	10	NA	NA	NA	NA	NA	NA	NA	NA	NA	NA	NA	NA	NA	NA	NA	NA	NA	0	NA	NA	NA	NA	NA	NA
Macroalgae	2	8	1	NA	NA	NA	NA	NA	NA	NA	NA	NA	NA	NA	NA	NA	NA	NA	NA	NA	0	NA	NA	NA	NA	NA	NA
Macroalgae	2	8	2	NA	NA	NA	NA	NA	NA	NA	NA	NA	NA	NA	NA	NA	NA	NA	NA	NA	10	NA	NA	NA	NA	NA	NA
Macroalgae	2	8	3	NA	NA	NA	NA	NA	NA	NA	NA	NA	NA	NA	NA	NA	NA	NA	NA	NA	0	NA	NA	NA	NA	NA	NA
Macroalgae	2	8	4	NA	NA	NA	NA	NA	NA	NA	NA	NA	NA	NA	NA	NA	NA	NA	NA	NA	15	NA	NA	NA	NA	NA	NA
Macroalgae	2	8	5	NA	NA	NA	NA	NA	NA	NA	NA	NA	NA	NA	NA	NA	NA	NA	NA	NA	0	NA	NA	NA	NA	NA	NA
Macroalgae	2	8	6	NA	NA	NA	NA	NA	NA	NA	NA	NA	NA	NA	NA	NA	NA	NA	NA	NA	5	NA	NA	NA	NA	NA	NA
Macroalgae	2	8	7	NA	NA	NA	NA	NA	NA	NA	NA	NA	NA	NA	NA	NA	NA	NA	NA	NA	40	NA	NA	NA	NA	NA	NA
Macroalgae	2	8	8	NA	NA	NA	NA	NA	NA	NA	NA	NA	NA	NA	NA	NA	NA	NA	NA	NA	25	NA	NA	NA	NA	NA	NA
Macroalgae	2	8	9	NA	NA	NA	NA	NA	NA	NA	NA	NA	NA	NA	NA	NA	NA	NA	NA	NA	25	NA	NA	NA	NA	NA	NA
Macroalgae	2	8	10	NA	NA	NA	NA	NA	NA	NA	NA	NA	NA	NA	NA	NA	NA	NA	NA	NA	0	NA	NA	NA	NA	NA	NA
Macroalgae	2	10	1	NA	NA	NA	NA	NA	NA	NA	NA	NA	NA	NA	NA	NA	NA	NA	NA	NA	0	NA	NA	NA	NA	NA	NA
Macroalgae	2	10	2	NA	NA	NA	NA	NA	NA	NA	NA	NA	NA	NA	NA	NA	NA	NA	NA	NA	0	NA	NA	NA	NA	NA	NA
Macroalgae	2	10	3	NA	NA	NA	NA	NA	NA	NA	NA	NA	NA	NA	NA	NA	NA	NA	NA	NA	0	NA	NA	NA	NA	NA	NA
Macroalgae	2	10	4	NA	NA	NA	NA	NA	NA	NA	NA	NA	NA	NA	NA	NA	NA	NA	NA	NA	0	NA	NA	NA	NA	NA	NA
Macroalgae	2	10	5	NA	NA	NA	NA	NA	NA	NA	NA	NA	NA	NA	NA	NA	NA	NA	NA	NA	0	NA	NA	NA	NA	NA	NA
Macroalgae	2	10	6	NA	NA	NA	NA	NA	NA	NA	NA	NA	NA	NA	NA	NA	NA	NA	NA	NA	0	NA	NA	NA	NA	NA	NA
Macroalgae	2	10	7	NA	NA	NA	NA	NA	NA	NA	NA	NA	NA	NA	NA	NA	NA	NA	NA	NA	0	NA	NA	NA	NA	NA	NA
Macroalgae	2	10	8	NA	NA	NA	NA	NA	NA	NA	NA	NA	NA	NA	NA	NA	NA	NA	NA	NA	0	NA	NA	NA	NA	NA	NA
Macroalgae	2	10	9	NA	NA	NA	NA	NA	NA	NA	NA	NA	NA	NA	NA	NA	NA	NA	NA	NA	0	NA	NA	NA	NA	NA	NA
Macroalgae	2	10	10	NA	NA	NA	NA	NA	NA	NA	NA	NA	NA	NA	NA	NA	NA	NA	NA	NA	0	NA	NA	NA	NA	NA	NA
Macroalgae	2	12	1	NA	NA	NA	NA	NA	NA	NA	NA	NA	NA	NA	NA	NA	NA	NA	NA	NA	0	NA	NA	NA	NA	NA	NA
Macroalgae	2	12	2	NA	NA	NA	NA	NA	NA	NA	NA	NA	NA	NA	NA	NA	NA	NA	NA	NA	0	NA	NA	NA	NA	NA	NA
Macroalgae	2	12	3	NA	NA	NA	NA	NA	NA	NA	NA	NA	NA	NA	NA	NA	NA	NA	NA	NA	0	NA	NA	NA	NA	NA	NA
Macroalgae	2	12	4	NA	NA	NA	NA	NA	NA	NA	NA	NA	NA	NA	NA	NA	NA	NA	NA	NA	0	NA	NA	NA	NA	NA	NA
Macroalgae	2	12	5	NA	NA	NA	NA	NA	NA	NA	NA	NA	NA	NA	NA	NA	NA	NA	NA	NA	0	NA	NA	NA	NA	NA	NA
Macroalgae	2	12	6	NA	NA	NA	NA	NA	NA	NA	NA	NA	NA	NA	NA	NA	NA	NA	NA	NA	0	NA	NA	NA	NA	NA	NA
Macroalgae	2	12	7	NA	NA	NA	NA	NA	NA	NA	NA	NA	NA	NA	NA	NA	NA	NA	NA	NA	10	NA	NA	NA	NA	NA	NA
Macroalgae	2	12	8	NA	NA	NA	NA	NA	NA	NA	NA	NA	NA	NA	NA	NA	NA	NA	NA	NA	40	NA	NA	NA	NA	NA	NA
Macroalgae	2	12	9	NA	NA	NA	NA	NA	NA	NA	NA	NA	NA	NA	NA	NA	NA	NA	NA	NA	40	NA	NA	NA	NA	NA	NA
Macroalgae	2	12	10	NA	NA	NA	NA	NA	NA	NA	NA	NA	NA	NA	NA	NA	NA	NA	NA	NA	35	NA	NA	NA	NA	NA	NA
Macroalgae	2	13	1	NA	NA	NA	NA	NA	NA	NA	NA	NA	NA	NA	NA	NA	NA	NA	NA	NA	0	NA	NA	NA	NA	NA	NA
Macroalgae	2	13	2	NA	NA	NA	NA	NA	NA	NA	NA	NA	NA	NA	NA	NA	NA	NA	NA	NA	0	NA	NA	NA	NA	NA	NA
Macroalgae	2	13	3	NA	NA	NA	NA	NA	NA	NA	NA	NA	NA	NA	NA	NA	NA	NA	NA	NA	0	NA	NA	NA	NA	NA	NA
Macroalgae	2	13	4	NA	NA	NA	NA	NA	NA	NA	NA	NA	NA	NA	NA	NA	NA	NA	NA	NA	0	NA	NA	NA	NA	NA	NA
Macroalgae	2	13	5	NA	NA	NA	NA	NA	NA	NA	NA	NA	NA	NA	NA	NA	NA	NA	NA	NA	0	NA	NA	NA	NA	NA	NA
Macroalgae	2	13	6	NA	NA	NA	NA	NA	NA	NA	NA	NA	NA	NA	NA	NA	NA	NA	NA	NA	0	NA	NA	NA	NA	NA	NA
Macroalgae	2	13	7	NA	NA	NA	NA	NA	NA	NA	NA	NA	NA	NA	NA	NA	NA	NA	NA	NA	0	NA	NA	NA	NA	NA	NA
Macroalgae	2	13	8	NA	NA	NA	NA	NA	NA	NA	NA	NA	NA	NA	NA	NA	NA	NA	NA	NA	0	NA	NA	NA	NA	NA	NA
Macroalgae	2	13	9	NA	NA	NA	NA	NA	NA	NA	NA	NA	NA	NA	NA	NA	NA	NA	NA	NA	0	NA	NA	NA	NA	NA	NA
Macroalgae	2	13	10	NA	NA	NA	NA	NA	NA	NA	NA	NA	NA	NA	NA	NA	NA	NA	NA	NA	0	NA	NA	NA	NA	NA	NA
Macroalgae	2	14	1	NA	NA	NA	NA	NA	NA	NA	NA	NA	NA	NA	NA	NA	NA	NA	NA	NA	0	NA	NA	NA	NA	NA	NA
Macroalgae	2	14	2	NA	NA	NA	NA	NA	NA	NA	NA	NA	NA	NA	NA	NA	NA	NA	NA	NA	0	NA	NA	NA	NA	NA	NA
Macroalgae	2	14	3	NA	NA	NA	NA	NA	NA	NA	NA	NA	NA	NA	NA	NA	NA	NA	NA	NA	0	NA	NA	NA	NA	NA	NA
Macroalgae	2	14	4	NA	NA	NA	NA	NA	NA	NA	NA	NA	NA	NA	NA	NA	NA	NA	NA	NA	0	NA	NA	NA	NA	NA	NA
Macroalgae	2	14	5	NA	NA	NA	NA	NA	NA	NA	NA	NA	NA	NA	NA	NA	NA	NA	NA	NA	0	NA	NA	NA	NA	NA	NA
Macroalgae	2	14	6	NA	NA	NA	NA	NA	NA	NA	NA	NA	NA	NA	NA	NA	NA	NA	NA	NA	0	NA	NA	NA	NA	NA	NA
Macroalgae	2	14	7	NA	NA	NA	NA	NA	NA	NA	NA	NA	NA	NA	NA	NA	NA	NA	NA	NA	0	NA	NA	NA	NA	NA	NA
Macroalgae	2	14	8	NA	NA	NA	NA	NA	NA	NA	NA	NA	NA	NA	NA	NA	NA	NA	NA	NA	0	NA	NA	NA	NA	NA	NA
Macroalgae	2	14	9	NA	NA	NA	NA	NA	NA	NA	NA	NA	NA	NA	NA	NA	NA	NA	NA	NA	0	NA	NA	NA	NA	NA	NA
Macroalgae	2	14	10	NA	NA	NA	NA	NA	NA	NA	NA	NA	NA	NA	NA	NA	NA	NA	NA	NA	0	NA	NA	NA	NA	NA	NA
Macroalgae	2	15	1	NA	NA	NA	NA	NA	NA	NA	NA	NA	NA	NA	NA	NA	NA	NA	NA	NA	0	NA	NA	NA	NA	NA	NA
Macroalgae	2	15	2	NA	NA	NA	NA	NA	NA	NA	NA	NA	NA	NA	NA	NA	NA	NA	NA	NA	0	NA	NA	NA	NA	NA	NA
Macroalgae	2	15	3	NA	NA	NA	NA	NA	NA	NA	NA	NA	NA	NA	NA	NA	NA	NA	NA	NA	0	NA	NA	NA	NA	NA	NA
Macroalgae	2	15	4	NA	NA	NA	NA	NA	NA	NA	NA	NA	NA	NA	NA	NA	NA	NA	NA	NA	0	NA	NA	NA	NA	NA	NA
Macroalgae	2	15	5	NA	NA	NA	NA	NA	NA	NA	NA	NA	NA	NA	NA	NA	NA	NA	NA	NA	0	NA	NA	NA	NA	NA	NA
Macroalgae	2	15	6	NA	NA	NA	NA	NA	NA	NA	NA	NA	NA	NA	NA	NA	NA	NA	NA	NA	0	NA	NA	NA	NA	NA	NA
Macroalgae	2	15	7	NA	NA	NA	NA	NA	NA	NA	NA	NA	NA	NA	NA	NA	NA	NA	NA	NA	0	NA	NA	NA	NA	NA	NA
Macroalgae	2	15	8	NA	NA	NA	NA	NA	NA	NA	NA	NA	NA	NA	NA	NA	NA	NA	NA	NA	0	NA	NA	NA	NA	NA	NA
Macroalgae	2	15	9	NA	NA	NA	NA	NA	NA	NA	NA	NA	NA	NA	NA	NA	NA	NA	NA	NA	0	NA	NA	NA	NA	NA	NA
Macroalgae	2	15	10	NA	NA	NA	NA	NA	NA	NA	NA	NA	NA	NA	NA	NA	NA	NA	NA	NA	0	NA	NA	NA	NA	NA	NA
Macroalgae	3	1	1	NA	NA	NA	NA	NA	NA	NA	NA	NA	NA	NA	NA	NA	NA	NA	NA	NA	5	NA	NA	NA	NA	NA	NA
Macroalgae	3	1	2	NA	NA	NA	NA	NA	NA	NA	NA	NA	NA	NA	NA	NA	NA	NA	NA	NA	0	NA	NA	NA	NA	NA	NA
Macroalgae	3	1	3	NA	NA	NA	NA	NA	NA	NA	NA	NA	NA	NA	NA	NA	NA	NA	NA	NA	15	NA	NA	NA	NA	NA	NA
Macroalgae	3	1	4	NA	NA	NA	NA	NA	NA	NA	NA	NA	NA	NA	NA	NA	NA	NA	NA	NA	10	NA	NA	NA	NA	NA	NA
Macroalgae	3	1	5	NA	NA	NA	NA	NA	NA	NA	NA	NA	NA	NA	NA	NA	NA	NA	NA	NA	0	NA	NA	NA	NA	NA	NA
Macroalgae	3	1	6	NA	NA	NA	NA	NA	NA	NA	NA	NA	NA	NA	NA	NA	NA	NA	NA	NA	0	NA	NA	NA	NA	NA	NA
Macroalgae	3	1	7	NA	NA	NA	NA	NA	NA	NA	NA	NA	NA	NA	NA	NA	NA	NA	NA	NA	0	NA	NA	NA	NA	NA	NA
Macroalgae	3	1	8	NA	NA	NA	NA	NA	NA	NA	NA	NA	NA	NA	NA	NA	NA	NA	NA	NA	0	NA	NA	NA	NA	NA	NA
Macroalgae	3	1	9	NA	NA	NA	NA	NA	NA	NA	NA	NA	NA	NA	NA	NA	NA	NA	NA	NA	10	NA	NA	NA	NA	NA	NA
Macroalgae	3	1	10	NA	NA	NA	NA	NA	NA	NA	NA	NA	NA	NA	NA	NA	NA	NA	NA	NA	20	NA	NA	NA	NA	NA	NA
Macroalgae	3	3	1	NA	NA	NA	NA	NA	NA	NA	NA	NA	NA	NA	NA	NA	NA	NA	NA	NA	0	NA	NA	NA	NA	NA	NA
Macroalgae	3	3	2	NA	NA	NA	NA	NA	NA	NA	NA	NA	NA	NA	NA	NA	NA	NA	NA	NA	0	NA	NA	NA	NA	NA	NA
Macroalgae	3	3	3	NA	NA	NA	NA	NA	NA	NA	NA	NA	NA	NA	NA	NA	NA	NA	NA	NA	0	NA	NA	NA	NA	NA	NA
Macroalgae	3	3	4	NA	NA	NA	NA	NA	NA	NA	NA	NA	NA	NA	NA	NA	NA	NA	NA	NA	0	NA	NA	NA	NA	NA	NA
Macroalgae	3	3	5	NA	NA	NA	NA	NA	NA	NA	NA	NA	NA	NA	NA	NA	NA	NA	NA	NA	0	NA	NA	NA	NA	NA	NA
Macroalgae	3	3	6	NA	NA	NA	NA	NA	NA	NA	NA	NA	NA	NA	NA	NA	NA	NA	NA	NA	10	NA	NA	NA	NA	NA	NA
Macroalgae	3	3	7	NA	NA	NA	NA	NA	NA	NA	NA	NA	NA	NA	NA	NA	NA	NA	NA	NA	15	NA	NA	NA	NA	NA	NA
Macroalgae	3	3	8	NA	NA	NA	NA	NA	NA	NA	NA	NA	NA	NA	NA	NA	NA	NA	NA	NA	15	NA	NA	NA	NA	NA	NA
Macroalgae	3	3	9	NA	NA	NA	NA	NA	NA	NA	NA	NA	NA	NA	NA	NA	NA	NA	NA	NA	5	NA	NA	NA	NA	NA	NA
Macroalgae	3	3	10	NA	NA	NA	NA	NA	NA	NA	NA	NA	NA	NA	NA	NA	NA	NA	NA	NA	0	NA	NA	NA	NA	NA	NA
Macroalgae	3	6	1	NA	NA	NA	NA	NA	NA	NA	NA	NA	NA	NA	NA	NA	NA	NA	NA	NA	0	NA	NA	NA	NA	NA	NA
Macroalgae	3	6	2	NA	NA	NA	NA	NA	NA	NA	NA	NA	NA	NA	NA	NA	NA	NA	NA	NA	0	NA	NA	NA	NA	NA	NA
Macroalgae	3	6	3	NA	NA	NA	NA	NA	NA	NA	NA	NA	NA	NA	NA	NA	NA	NA	NA	NA	0	NA	NA	NA	NA	NA	NA
Macroalgae	3	6	4	NA	NA	NA	NA	NA	NA	NA	NA	NA	NA	NA	NA	NA	NA	NA	NA	NA	0	NA	NA	NA	NA	NA	NA
Macroalgae	3	6	5	NA	NA	NA	NA	NA	NA	NA	NA	NA	NA	NA	NA	NA	NA	NA	NA	NA	10	NA	NA	NA	NA	NA	NA
Macroalgae	3	6	6	NA	NA	NA	NA	NA	NA	NA	NA	NA	NA	NA	NA	NA	NA	NA	NA	NA	0	NA	NA	NA	NA	NA	NA
Macroalgae	3	6	7	NA	NA	NA	NA	NA	NA	NA	NA	NA	NA	NA	NA	NA	NA	NA	NA	NA	0	NA	NA	NA	NA	NA	NA
Macroalgae	3	6	8	NA	NA	NA	NA	NA	NA	NA	NA	NA	NA	NA	NA	NA	NA	NA	NA	NA	0	NA	NA	NA	NA	NA	NA
Macroalgae	3	6	9	NA	NA	NA	NA	NA	NA	NA	NA	NA	NA	NA	NA	NA	NA	NA	NA	NA	5	NA	NA	NA	NA	NA	NA
Macroalgae	3	6	10	NA	NA	NA	NA	NA	NA	NA	NA	NA	NA	NA	NA	NA	NA	NA	NA	NA	0	NA	NA	NA	NA	NA	NA
Macroalgae	3	8	1	NA	NA	NA	NA	NA	NA	NA	NA	NA	NA	NA	NA	NA	NA	NA	NA	NA	0	NA	NA	NA	NA	NA	NA
Macroalgae	3	8	2	NA	NA	NA	NA	NA	NA	NA	NA	NA	NA	NA	NA	NA	NA	NA	NA	NA	10	NA	NA	NA	NA	NA	NA
Macroalgae	3	8	3	NA	NA	NA	NA	NA	NA	NA	NA	NA	NA	NA	NA	NA	NA	NA	NA	NA	20	NA	NA	NA	NA	NA	NA
Macroalgae	3	8	4	NA	NA	NA	NA	NA	NA	NA	NA	NA	NA	NA	NA	NA	NA	NA	NA	NA	15	NA	NA	NA	NA	NA	NA
Macroalgae	3	8	5	NA	NA	NA	NA	NA	NA	NA	NA	NA	NA	NA	NA	NA	NA	NA	NA	NA	5	NA	NA	NA	NA	NA	NA
Macroalgae	3	8	6	NA	NA	NA	NA	NA	NA	NA	NA	NA	NA	NA	NA	NA	NA	NA	NA	NA	0	NA	NA	NA	NA	NA	NA
Macroalgae	3	8	7	NA	NA	NA	NA	NA	NA	NA	NA	NA	NA	NA	NA	NA	NA	NA	NA	NA	40	NA	NA	NA	NA	NA	NA
Macroalgae	3	8	8	NA	NA	NA	NA	NA	NA	NA	NA	NA	NA	NA	NA	NA	NA	NA	NA	NA	20	NA	NA	NA	NA	NA	NA
Macroalgae	3	8	9	NA	NA	NA	NA	NA	NA	NA	NA	NA	NA	NA	NA	NA	NA	NA	NA	NA	70	NA	NA	NA	NA	NA	NA
Macroalgae	3	8	10	NA	NA	NA	NA	NA	NA	NA	NA	NA	NA	NA	NA	NA	NA	NA	NA	NA	0	NA	NA	NA	NA	NA	NA
Macroalgae	3	10	1	NA	NA	NA	NA	NA	NA	NA	NA	NA	NA	NA	NA	NA	NA	NA	NA	NA	0	NA	NA	NA	NA	NA	NA
Macroalgae	3	10	2	NA	NA	NA	NA	NA	NA	NA	NA	NA	NA	NA	NA	NA	NA	NA	NA	NA	5	NA	NA	NA	NA	NA	NA
Macroalgae	3	10	3	NA	NA	NA	NA	NA	NA	NA	NA	NA	NA	NA	NA	NA	NA	NA	NA	NA	0	NA	NA	NA	NA	NA	NA
Macroalgae	3	10	4	NA	NA	NA	NA	NA	NA	NA	NA	NA	NA	NA	NA	NA	NA	NA	NA	NA	10	NA	NA	NA	NA	NA	NA
Macroalgae	3	10	5	NA	NA	NA	NA	NA	NA	NA	NA	NA	NA	NA	NA	NA	NA	NA	NA	NA	0	NA	NA	NA	NA	NA	NA
Macroalgae	3	10	6	NA	NA	NA	NA	NA	NA	NA	NA	NA	NA	NA	NA	NA	NA	NA	NA	NA	0	NA	NA	NA	NA	NA	NA
Macroalgae	3	10	7	NA	NA	NA	NA	NA	NA	NA	NA	NA	NA	NA	NA	NA	NA	NA	NA	NA	0	NA	NA	NA	NA	NA	NA
Macroalgae	3	10	8	NA	NA	NA	NA	NA	NA	NA	NA	NA	NA	NA	NA	NA	NA	NA	NA	NA	0	NA	NA	NA	NA	NA	NA
Macroalgae	3	10	9	NA	NA	NA	NA	NA	NA	NA	NA	NA	NA	NA	NA	NA	NA	NA	NA	NA	5	NA	NA	NA	NA	NA	NA
Macroalgae	3	10	10	NA	NA	NA	NA	NA	NA	NA	NA	NA	NA	NA	NA	NA	NA	NA	NA	NA	0	NA	NA	NA	NA	NA	NA
Macroalgae	3	12	1	NA	NA	NA	NA	NA	NA	NA	NA	NA	NA	NA	NA	NA	NA	NA	NA	NA	0	NA	NA	NA	NA	NA	NA
Macroalgae	3	12	2	NA	NA	NA	NA	NA	NA	NA	NA	NA	NA	NA	NA	NA	NA	NA	NA	NA	0	NA	NA	NA	NA	NA	NA
Macroalgae	3	12	3	NA	NA	NA	NA	NA	NA	NA	NA	NA	NA	NA	NA	NA	NA	NA	NA	NA	0	NA	NA	NA	NA	NA	NA
Macroalgae	3	12	4	NA	NA	NA	NA	NA	NA	NA	NA	NA	NA	NA	NA	NA	NA	NA	NA	NA	0	NA	NA	NA	NA	NA	NA
Macroalgae	3	12	5	NA	NA	NA	NA	NA	NA	NA	NA	NA	NA	NA	NA	NA	NA	NA	NA	NA	0	NA	NA	NA	NA	NA	NA
Macroalgae	3	12	6	NA	NA	NA	NA	NA	NA	NA	NA	NA	NA	NA	NA	NA	NA	NA	NA	NA	0	NA	NA	NA	NA	NA	NA
Macroalgae	3	12	7	NA	NA	NA	NA	NA	NA	NA	NA	NA	NA	NA	NA	NA	NA	NA	NA	NA	0	NA	NA	NA	NA	NA	NA
Macroalgae	3	12	8	NA	NA	NA	NA	NA	NA	NA	NA	NA	NA	NA	NA	NA	NA	NA	NA	NA	0	NA	NA	NA	NA	NA	NA
Macroalgae	3	12	9	NA	NA	NA	NA	NA	NA	NA	NA	NA	NA	NA	NA	NA	NA	NA	NA	NA	0	NA	NA	NA	NA	NA	NA
Macroalgae	3	12	10	NA	NA	NA	NA	NA	NA	NA	NA	NA	NA	NA	NA	NA	NA	NA	NA	NA	0	NA	NA	NA	NA	NA	NA
Macroalgae	3	13	1	NA	NA	NA	NA	NA	NA	NA	NA	NA	NA	NA	NA	NA	NA	NA	NA	NA	0	NA	NA	NA	NA	NA	NA
Macroalgae	3	13	2	NA	NA	NA	NA	NA	NA	NA	NA	NA	NA	NA	NA	NA	NA	NA	NA	NA	5	NA	NA	NA	NA	NA	NA
Macroalgae	3	13	3	NA	NA	NA	NA	NA	NA	NA	NA	NA	NA	NA	NA	NA	NA	NA	NA	NA	0	NA	NA	NA	NA	NA	NA
Macroalgae	3	13	4	NA	NA	NA	NA	NA	NA	NA	NA	NA	NA	NA	NA	NA	NA	NA	NA	NA	0	NA	NA	NA	NA	NA	NA
Macroalgae	3	13	5	NA	NA	NA	NA	NA	NA	NA	NA	NA	NA	NA	NA	NA	NA	NA	NA	NA	0	NA	NA	NA	NA	NA	NA
Macroalgae	3	13	6	NA	NA	NA	NA	NA	NA	NA	NA	NA	NA	NA	NA	NA	NA	NA	NA	NA	0	NA	NA	NA	NA	NA	NA
Macroalgae	3	13	7	NA	NA	NA	NA	NA	NA	NA	NA	NA	NA	NA	NA	NA	NA	NA	NA	NA	0	NA	NA	NA	NA	NA	NA
Macroalgae	3	13	8	NA	NA	NA	NA	NA	NA	NA	NA	NA	NA	NA	NA	NA	NA	NA	NA	NA	0	NA	NA	NA	NA	NA	NA
Macroalgae	3	13	9	NA	NA	NA	NA	NA	NA	NA	NA	NA	NA	NA	NA	NA	NA	NA	NA	NA	0	NA	NA	NA	NA	NA	NA
Macroalgae	3	13	10	NA	NA	NA	NA	NA	NA	NA	NA	NA	NA	NA	NA	NA	NA	NA	NA	NA	0	NA	NA	NA	NA	NA	NA
Macroalgae	3	14	1	NA	NA	NA	NA	NA	NA	NA	NA	NA	NA	NA	NA	NA	NA	NA	NA	NA	0	NA	NA	NA	NA	NA	NA
Macroalgae	3	14	2	NA	NA	NA	NA	NA	NA	NA	NA	NA	NA	NA	NA	NA	NA	NA	NA	NA	0	NA	NA	NA	NA	NA	NA
Macroalgae	3	14	3	NA	NA	NA	NA	NA	NA	NA	NA	NA	NA	NA	NA	NA	NA	NA	NA	NA	0	NA	NA	NA	NA	NA	NA
Macroalgae	3	14	4	NA	NA	NA	NA	NA	NA	NA	NA	NA	NA	NA	NA	NA	NA	NA	NA	NA	0	NA	NA	NA	NA	NA	NA
Macroalgae	3	14	5	NA	NA	NA	NA	NA	NA	NA	NA	NA	NA	NA	NA	NA	NA	NA	NA	NA	0	NA	NA	NA	NA	NA	NA
Macroalgae	3	14	6	NA	NA	NA	NA	NA	NA	NA	NA	NA	NA	NA	NA	NA	NA	NA	NA	NA	0	NA	NA	NA	NA	NA	NA
Macroalgae	3	14	7	NA	NA	NA	NA	NA	NA	NA	NA	NA	NA	NA	NA	NA	NA	NA	NA	NA	0	NA	NA	NA	NA	NA	NA
Macroalgae	3	14	8	NA	NA	NA	NA	NA	NA	NA	NA	NA	NA	NA	NA	NA	NA	NA	NA	NA	0	NA	NA	NA	NA	NA	NA
Macroalgae	3	14	9	NA	NA	NA	NA	NA	NA	NA	NA	NA	NA	NA	NA	NA	NA	NA	NA	NA	0	NA	NA	NA	NA	NA	NA
Macroalgae	3	14	10	NA	NA	NA	NA	NA	NA	NA	NA	NA	NA	NA	NA	NA	NA	NA	NA	NA	0	NA	NA	NA	NA	NA	NA
Macroalgae	3	15	1	NA	NA	NA	NA	NA	NA	NA	NA	NA	NA	NA	NA	NA	NA	NA	NA	NA	0	NA	NA	NA	NA	NA	NA
Macroalgae	3	15	2	NA	NA	NA	NA	NA	NA	NA	NA	NA	NA	NA	NA	NA	NA	NA	NA	NA	0	NA	NA	NA	NA	NA	NA
Macroalgae	3	15	3	NA	NA	NA	NA	NA	NA	NA	NA	NA	NA	NA	NA	NA	NA	NA	NA	NA	0	NA	NA	NA	NA	NA	NA
Macroalgae	3	15	4	NA	NA	NA	NA	NA	NA	NA	NA	NA	NA	NA	NA	NA	NA	NA	NA	NA	0	NA	NA	NA	NA	NA	NA
Macroalgae	3	15	5	NA	NA	NA	NA	NA	NA	NA	NA	NA	NA	NA	NA	NA	NA	NA	NA	NA	0	NA	NA	NA	NA	NA	NA
Macroalgae	3	15	6	NA	NA	NA	NA	NA	NA	NA	NA	NA	NA	NA	NA	NA	NA	NA	NA	NA	0	NA	NA	NA	NA	NA	NA
Macroalgae	3	15	7	NA	NA	NA	NA	NA	NA	NA	NA	NA	NA	NA	NA	NA	NA	NA	NA	NA	0	NA	NA	NA	NA	NA	NA
Macroalgae	3	15	8	NA	NA	NA	NA	NA	NA	NA	NA	NA	NA	NA	NA	NA	NA	NA	NA	NA	0	NA	NA	NA	NA	NA	NA
Macroalgae	3	15	9	NA	NA	NA	NA	NA	NA	NA	NA	NA	NA	NA	NA	NA	NA	NA	NA	NA	0	NA	NA	NA	NA	NA	NA
Macroalgae	3	15	10	NA	NA	NA	NA	NA	NA	NA	NA	NA	NA	NA	NA	NA	NA	NA	NA	NA	0	NA	NA	NA	NA	NA	NA
Other	1	1	1	NA	NA	NA	NA	NA	NA	NA	NA	NA	NA	NA	NA	NA	NA	NA	NA	NA	0	NA	NA	NA	NA	NA	NA
Other	1	1	2	NA	NA	NA	NA	NA	NA	NA	NA	NA	NA	NA	NA	NA	NA	NA	NA	NA	0	NA	NA	NA	NA	NA	NA
Other	1	1	3	NA	NA	NA	NA	NA	NA	NA	NA	NA	NA	NA	NA	NA	NA	NA	NA	NA	0	NA	NA	NA	NA	NA	NA
Other	1	1	4	NA	NA	NA	NA	NA	NA	NA	NA	NA	NA	NA	NA	NA	NA	NA	NA	NA	0	NA	NA	NA	NA	NA	NA
Other	1	1	5	NA	NA	NA	NA	NA	NA	NA	NA	NA	NA	NA	NA	NA	NA	NA	NA	NA	0	NA	NA	NA	NA	NA	NA
Other	1	1	6	NA	NA	NA	NA	NA	NA	NA	NA	NA	NA	NA	NA	NA	NA	NA	NA	NA	0	NA	NA	NA	NA	NA	NA
Other	1	1	7	NA	NA	NA	NA	NA	NA	NA	NA	NA	NA	NA	NA	NA	NA	NA	NA	NA	0	NA	NA	NA	NA	NA	NA
Other	1	1	8	NA	NA	NA	NA	NA	NA	NA	NA	NA	NA	NA	NA	NA	NA	NA	NA	NA	0	NA	NA	NA	NA	NA	NA
Other	1	1	9	NA	NA	NA	NA	NA	NA	NA	NA	NA	NA	NA	NA	NA	NA	NA	NA	NA	0	NA	NA	NA	NA	NA	NA
Other	1	1	10	NA	NA	NA	NA	NA	NA	NA	NA	NA	NA	NA	NA	NA	NA	NA	NA	NA	0	NA	NA	NA	NA	NA	NA
Other	1	3	1	NA	NA	NA	NA	NA	NA	NA	NA	NA	NA	NA	NA	NA	NA	NA	NA	NA	0	NA	NA	NA	NA	NA	NA
Other	1	3	2	NA	NA	NA	NA	NA	NA	NA	NA	NA	NA	NA	NA	NA	NA	NA	NA	NA	0	NA	NA	NA	NA	NA	NA
Other	1	3	3	NA	NA	NA	NA	NA	NA	NA	NA	NA	NA	NA	NA	NA	NA	NA	NA	NA	0	NA	NA	NA	NA	NA	NA
Other	1	3	4	NA	NA	NA	NA	NA	NA	NA	NA	NA	NA	NA	NA	NA	NA	NA	NA	NA	0	NA	NA	NA	NA	NA	NA
Other	1	3	5	NA	NA	NA	NA	NA	NA	NA	NA	NA	NA	NA	NA	NA	NA	NA	NA	NA	0	NA	NA	NA	NA	NA	NA
Other	1	3	6	NA	NA	NA	NA	NA	NA	NA	NA	NA	NA	NA	NA	NA	NA	NA	NA	NA	0	NA	NA	NA	NA	NA	NA
Other	1	3	7	NA	NA	NA	NA	NA	NA	NA	NA	NA	NA	NA	NA	NA	NA	NA	NA	NA	0	NA	NA	NA	NA	NA	NA
Other	1	3	8	NA	NA	NA	NA	NA	NA	NA	NA	NA	NA	NA	NA	NA	NA	NA	NA	NA	0	NA	NA	NA	NA	NA	NA
Other	1	3	9	NA	NA	NA	NA	NA	NA	NA	NA	NA	NA	NA	NA	NA	NA	NA	NA	NA	0	NA	NA	NA	NA	NA	NA
Other	1	3	10	NA	NA	NA	NA	NA	NA	NA	NA	NA	NA	NA	NA	NA	NA	NA	NA	NA	0	NA	NA	NA	NA	NA	NA
Other	1	6	1	NA	NA	NA	NA	NA	NA	NA	NA	NA	NA	NA	NA	NA	NA	NA	NA	NA	0	NA	NA	NA	NA	NA	NA
Other	1	6	2	NA	NA	NA	NA	NA	NA	NA	NA	NA	NA	NA	NA	NA	NA	NA	NA	NA	0	NA	NA	NA	NA	NA	NA
Other	1	6	3	NA	NA	NA	NA	NA	NA	NA	NA	NA	NA	NA	NA	NA	NA	NA	NA	NA	0	NA	NA	NA	NA	NA	NA
Other	1	6	4	NA	NA	NA	NA	NA	NA	NA	NA	NA	NA	NA	NA	NA	NA	NA	NA	NA	0	NA	NA	NA	NA	NA	NA
Other	1	6	5	NA	NA	NA	NA	NA	NA	NA	NA	NA	NA	NA	NA	NA	NA	NA	NA	NA	0	NA	NA	NA	NA	NA	NA
Other	1	6	6	NA	NA	NA	NA	NA	NA	NA	NA	NA	NA	NA	NA	NA	NA	NA	NA	NA	0	NA	NA	NA	NA	NA	NA
Other	1	6	7	NA	NA	NA	NA	NA	NA	NA	NA	NA	NA	NA	NA	NA	NA	NA	NA	NA	0	NA	NA	NA	NA	NA	NA
Other	1	6	8	NA	NA	NA	NA	NA	NA	NA	NA	NA	NA	NA	NA	NA	NA	NA	NA	NA	0	NA	NA	NA	NA	NA	NA
Other	1	6	9	NA	NA	NA	NA	NA	NA	NA	NA	NA	NA	NA	NA	NA	NA	NA	NA	NA	0	NA	NA	NA	NA	NA	NA
Other	1	6	10	NA	NA	NA	NA	NA	NA	NA	NA	NA	NA	NA	NA	NA	NA	NA	NA	NA	5	NA	NA	NA	NA	NA	NA
Other	1	8	1	NA	NA	NA	NA	NA	NA	NA	NA	NA	NA	NA	NA	NA	NA	NA	NA	NA	0	NA	NA	NA	NA	NA	NA
Other	1	8	2	NA	NA	NA	NA	NA	NA	NA	NA	NA	NA	NA	NA	NA	NA	NA	NA	NA	0	NA	NA	NA	NA	NA	NA
Other	1	8	3	NA	NA	NA	NA	NA	NA	NA	NA	NA	NA	NA	NA	NA	NA	NA	NA	NA	0	NA	NA	NA	NA	NA	NA
Other	1	8	4	NA	NA	NA	NA	NA	NA	NA	NA	NA	NA	NA	NA	NA	NA	NA	NA	NA	0	NA	NA	NA	NA	NA	NA
Other	1	8	5	NA	NA	NA	NA	NA	NA	NA	NA	NA	NA	NA	NA	NA	NA	NA	NA	NA	40	NA	NA	NA	NA	NA	NA
Other	1	8	6	NA	NA	NA	NA	NA	NA	NA	NA	NA	NA	NA	NA	NA	NA	NA	NA	NA	0	NA	NA	NA	NA	NA	NA
Other	1	8	7	NA	NA	NA	NA	NA	NA	NA	NA	NA	NA	NA	NA	NA	NA	NA	NA	NA	0	NA	NA	NA	NA	NA	NA
Other	1	8	8	NA	NA	NA	NA	NA	NA	NA	NA	NA	NA	NA	NA	NA	NA	NA	NA	NA	0	NA	NA	NA	NA	NA	NA
Other	1	8	9	NA	NA	NA	NA	NA	NA	NA	NA	NA	NA	NA	NA	NA	NA	NA	NA	NA	0	NA	NA	NA	NA	NA	NA
Other	1	8	10	NA	NA	NA	NA	NA	NA	NA	NA	NA	NA	NA	NA	NA	NA	NA	NA	NA	5	NA	NA	NA	NA	NA	NA
Other	1	10	1	NA	NA	NA	NA	NA	NA	NA	NA	NA	NA	NA	NA	NA	NA	NA	NA	NA	0	NA	NA	NA	NA	NA	NA
Other	1	10	2	NA	NA	NA	NA	NA	NA	NA	NA	NA	NA	NA	NA	NA	NA	NA	NA	NA	0	NA	NA	NA	NA	NA	NA
Other	1	10	3	NA	NA	NA	NA	NA	NA	NA	NA	NA	NA	NA	NA	NA	NA	NA	NA	NA	0	NA	NA	NA	NA	NA	NA
Other	1	10	4	NA	NA	NA	NA	NA	NA	NA	NA	NA	NA	NA	NA	NA	NA	NA	NA	NA	0	NA	NA	NA	NA	NA	NA
Other	1	10	5	NA	NA	NA	NA	NA	NA	NA	NA	NA	NA	NA	NA	NA	NA	NA	NA	NA	0	NA	NA	NA	NA	NA	NA
Other	1	10	6	NA	NA	NA	NA	NA	NA	NA	NA	NA	NA	NA	NA	NA	NA	NA	NA	NA	0	NA	NA	NA	NA	NA	NA
Other	1	10	7	NA	NA	NA	NA	NA	NA	NA	NA	NA	NA	NA	NA	NA	NA	NA	NA	NA	0	NA	NA	NA	NA	NA	NA
Other	1	10	8	NA	NA	NA	NA	NA	NA	NA	NA	NA	NA	NA	NA	NA	NA	NA	NA	NA	0	NA	NA	NA	NA	NA	NA
Other	1	10	9	NA	NA	NA	NA	NA	NA	NA	NA	NA	NA	NA	NA	NA	NA	NA	NA	NA	0	NA	NA	NA	NA	NA	NA
Other	1	10	10	NA	NA	NA	NA	NA	NA	NA	NA	NA	NA	NA	NA	NA	NA	NA	NA	NA	0	NA	NA	NA	NA	NA	NA
Other	1	12	1	NA	NA	NA	NA	NA	NA	NA	NA	NA	NA	NA	NA	NA	NA	NA	NA	NA	0	NA	NA	NA	NA	NA	NA
Other	1	12	2	NA	NA	NA	NA	NA	NA	NA	NA	NA	NA	NA	NA	NA	NA	NA	NA	NA	0	NA	NA	NA	NA	NA	NA
Other	1	12	3	NA	NA	NA	NA	NA	NA	NA	NA	NA	NA	NA	NA	NA	NA	NA	NA	NA	0	NA	NA	NA	NA	NA	NA
Other	1	12	4	NA	NA	NA	NA	NA	NA	NA	NA	NA	NA	NA	NA	NA	NA	NA	NA	NA	0	NA	NA	NA	NA	NA	NA
Other	1	12	5	NA	NA	NA	NA	NA	NA	NA	NA	NA	NA	NA	NA	NA	NA	NA	NA	NA	0	NA	NA	NA	NA	NA	NA
Other	1	12	6	NA	NA	NA	NA	NA	NA	NA	NA	NA	NA	NA	NA	NA	NA	NA	NA	NA	0	NA	NA	NA	NA	NA	NA
Other	1	12	7	NA	NA	NA	NA	NA	NA	NA	NA	NA	NA	NA	NA	NA	NA	NA	NA	NA	0	NA	NA	NA	NA	NA	NA
Other	1	12	8	NA	NA	NA	NA	NA	NA	NA	NA	NA	NA	NA	NA	NA	NA	NA	NA	NA	0	NA	NA	NA	NA	NA	NA
Other	1	12	9	NA	NA	NA	NA	NA	NA	NA	NA	NA	NA	NA	NA	NA	NA	NA	NA	NA	0	NA	NA	NA	NA	NA	NA
Other	1	12	10	NA	NA	NA	NA	NA	NA	NA	NA	NA	NA	NA	NA	NA	NA	NA	NA	NA	0	NA	NA	NA	NA	NA	NA
Other	1	13	1	NA	NA	NA	NA	NA	NA	NA	NA	NA	NA	NA	NA	NA	NA	NA	NA	NA	0	NA	NA	NA	NA	NA	NA
Other	1	13	2	NA	NA	NA	NA	NA	NA	NA	NA	NA	NA	NA	NA	NA	NA	NA	NA	NA	0	NA	NA	NA	NA	NA	NA
Other	1	13	3	NA	NA	NA	NA	NA	NA	NA	NA	NA	NA	NA	NA	NA	NA	NA	NA	NA	0	NA	NA	NA	NA	NA	NA
Other	1	13	4	NA	NA	NA	NA	NA	NA	NA	NA	NA	NA	NA	NA	NA	NA	NA	NA	NA	0	NA	NA	NA	NA	NA	NA
Other	1	13	5	NA	NA	NA	NA	NA	NA	NA	NA	NA	NA	NA	NA	NA	NA	NA	NA	NA	0	NA	NA	NA	NA	NA	NA
Other	1	13	6	NA	NA	NA	NA	NA	NA	NA	NA	NA	NA	NA	NA	NA	NA	NA	NA	NA	0	NA	NA	NA	NA	NA	NA
Other	1	13	7	NA	NA	NA	NA	NA	NA	NA	NA	NA	NA	NA	NA	NA	NA	NA	NA	NA	0	NA	NA	NA	NA	NA	NA
Other	1	13	8	NA	NA	NA	NA	NA	NA	NA	NA	NA	NA	NA	NA	NA	NA	NA	NA	NA	0	NA	NA	NA	NA	NA	NA
Other	1	13	9	NA	NA	NA	NA	NA	NA	NA	NA	NA	NA	NA	NA	NA	NA	NA	NA	NA	0	NA	NA	NA	NA	NA	NA
Other	1	13	10	NA	NA	NA	NA	NA	NA	NA	NA	NA	NA	NA	NA	NA	NA	NA	NA	NA	0	NA	NA	NA	NA	NA	NA
Other	1	14	1	NA	NA	NA	NA	NA	NA	NA	NA	NA	NA	NA	NA	NA	NA	NA	NA	NA	0	NA	NA	NA	NA	NA	NA
Other	1	14	2	NA	NA	NA	NA	NA	NA	NA	NA	NA	NA	NA	NA	NA	NA	NA	NA	NA	0	NA	NA	NA	NA	NA	NA
Other	1	14	3	NA	NA	NA	NA	NA	NA	NA	NA	NA	NA	NA	NA	NA	NA	NA	NA	NA	0	NA	NA	NA	NA	NA	NA
Other	1	14	4	NA	NA	NA	NA	NA	NA	NA	NA	NA	NA	NA	NA	NA	NA	NA	NA	NA	0	NA	NA	NA	NA	NA	NA
Other	1	14	5	NA	NA	NA	NA	NA	NA	NA	NA	NA	NA	NA	NA	NA	NA	NA	NA	NA	0	NA	NA	NA	NA	NA	NA
Other	1	14	6	NA	NA	NA	NA	NA	NA	NA	NA	NA	NA	NA	NA	NA	NA	NA	NA	NA	0	NA	NA	NA	NA	NA	NA
Other	1	14	7	NA	NA	NA	NA	NA	NA	NA	NA	NA	NA	NA	NA	NA	NA	NA	NA	NA	0	NA	NA	NA	NA	NA	NA
Other	1	14	8	NA	NA	NA	NA	NA	NA	NA	NA	NA	NA	NA	NA	NA	NA	NA	NA	NA	0	NA	NA	NA	NA	NA	NA
Other	1	14	9	NA	NA	NA	NA	NA	NA	NA	NA	NA	NA	NA	NA	NA	NA	NA	NA	NA	0	NA	NA	NA	NA	NA	NA
Other	1	14	10	NA	NA	NA	NA	NA	NA	NA	NA	NA	NA	NA	NA	NA	NA	NA	NA	NA	0	NA	NA	NA	NA	NA	NA
Other	1	15	1	NA	NA	NA	NA	NA	NA	NA	NA	NA	NA	NA	NA	NA	NA	NA	NA	NA	0	NA	NA	NA	NA	NA	NA
Other	1	15	2	NA	NA	NA	NA	NA	NA	NA	NA	NA	NA	NA	NA	NA	NA	NA	NA	NA	0	NA	NA	NA	NA	NA	NA
Other	1	15	3	NA	NA	NA	NA	NA	NA	NA	NA	NA	NA	NA	NA	NA	NA	NA	NA	NA	0	NA	NA	NA	NA	NA	NA
Other	1	15	4	NA	NA	NA	NA	NA	NA	NA	NA	NA	NA	NA	NA	NA	NA	NA	NA	NA	0	NA	NA	NA	NA	NA	NA
Other	1	15	5	NA	NA	NA	NA	NA	NA	NA	NA	NA	NA	NA	NA	NA	NA	NA	NA	NA	0	NA	NA	NA	NA	NA	NA
Other	1	15	6	NA	NA	NA	NA	NA	NA	NA	NA	NA	NA	NA	NA	NA	NA	NA	NA	NA	0	NA	NA	NA	NA	NA	NA
Other	1	15	7	NA	NA	NA	NA	NA	NA	NA	NA	NA	NA	NA	NA	NA	NA	NA	NA	NA	0	NA	NA	NA	NA	NA	NA
Other	1	15	8	NA	NA	NA	NA	NA	NA	NA	NA	NA	NA	NA	NA	NA	NA	NA	NA	NA	0	NA	NA	NA	NA	NA	NA
Other	1	15	9	NA	NA	NA	NA	NA	NA	NA	NA	NA	NA	NA	NA	NA	NA	NA	NA	NA	0	NA	NA	NA	NA	NA	NA
Other	1	15	10	NA	NA	NA	NA	NA	NA	NA	NA	NA	NA	NA	NA	NA	NA	NA	NA	NA	0	NA	NA	NA	NA	NA	NA
Other	2	1	1	NA	NA	NA	NA	NA	NA	NA	NA	NA	NA	NA	NA	NA	NA	NA	NA	NA	0	NA	NA	NA	NA	NA	NA
Other	2	1	2	NA	NA	NA	NA	NA	NA	NA	NA	NA	NA	NA	NA	NA	NA	NA	NA	NA	0	NA	NA	NA	NA	NA	NA
Other	2	1	3	NA	NA	NA	NA	NA	NA	NA	NA	NA	NA	NA	NA	NA	NA	NA	NA	NA	0	NA	NA	NA	NA	NA	NA
Other	2	1	4	NA	NA	NA	NA	NA	NA	NA	NA	NA	NA	NA	NA	NA	NA	NA	NA	NA	0	NA	NA	NA	NA	NA	NA
Other	2	1	5	NA	NA	NA	NA	NA	NA	NA	NA	NA	NA	NA	NA	NA	NA	NA	NA	NA	0	NA	NA	NA	NA	NA	NA
Other	2	1	6	NA	NA	NA	NA	NA	NA	NA	NA	NA	NA	NA	NA	NA	NA	NA	NA	NA	0	NA	NA	NA	NA	NA	NA
Other	2	1	7	NA	NA	NA	NA	NA	NA	NA	NA	NA	NA	NA	NA	NA	NA	NA	NA	NA	0	NA	NA	NA	NA	NA	NA
Other	2	1	8	NA	NA	NA	NA	NA	NA	NA	NA	NA	NA	NA	NA	NA	NA	NA	NA	NA	0	NA	NA	NA	NA	NA	NA
Other	2	1	9	NA	NA	NA	NA	NA	NA	NA	NA	NA	NA	NA	NA	NA	NA	NA	NA	NA	0	NA	NA	NA	NA	NA	NA
Other	2	1	10	NA	NA	NA	NA	NA	NA	NA	NA	NA	NA	NA	NA	NA	NA	NA	NA	NA	0	NA	NA	NA	NA	NA	NA
Other	2	3	1	NA	NA	NA	NA	NA	NA	NA	NA	NA	NA	NA	NA	NA	NA	NA	NA	NA	0	NA	NA	NA	NA	NA	NA
Other	2	3	2	NA	NA	NA	NA	NA	NA	NA	NA	NA	NA	NA	NA	NA	NA	NA	NA	NA	0	NA	NA	NA	NA	NA	NA
Other	2	3	3	NA	NA	NA	NA	NA	NA	NA	NA	NA	NA	NA	NA	NA	NA	NA	NA	NA	0	NA	NA	NA	NA	NA	NA
Other	2	3	4	NA	NA	NA	NA	NA	NA	NA	NA	NA	NA	NA	NA	NA	NA	NA	NA	NA	0	NA	NA	NA	NA	NA	NA
Other	2	3	5	NA	NA	NA	NA	NA	NA	NA	NA	NA	NA	NA	NA	NA	NA	NA	NA	NA	0	NA	NA	NA	NA	NA	NA
Other	2	3	6	NA	NA	NA	NA	NA	NA	NA	NA	NA	NA	NA	NA	NA	NA	NA	NA	NA	0	NA	NA	NA	NA	NA	NA
Other	2	3	7	NA	NA	NA	NA	NA	NA	NA	NA	NA	NA	NA	NA	NA	NA	NA	NA	NA	0	NA	NA	NA	NA	NA	NA
Other	2	3	8	NA	NA	NA	NA	NA	NA	NA	NA	NA	NA	NA	NA	NA	NA	NA	NA	NA	0	NA	NA	NA	NA	NA	NA
Other	2	3	9	NA	NA	NA	NA	NA	NA	NA	NA	NA	NA	NA	NA	NA	NA	NA	NA	NA	0	NA	NA	NA	NA	NA	NA
Other	2	3	10	NA	NA	NA	NA	NA	NA	NA	NA	NA	NA	NA	NA	NA	NA	NA	NA	NA	0	NA	NA	NA	NA	NA	NA
Other	2	6	1	NA	NA	NA	NA	NA	NA	NA	NA	NA	NA	NA	NA	NA	NA	NA	NA	NA	0	NA	NA	NA	NA	NA	NA
Other	2	6	2	NA	NA	NA	NA	NA	NA	NA	NA	NA	NA	NA	NA	NA	NA	NA	NA	NA	0	NA	NA	NA	NA	NA	NA
Other	2	6	3	NA	NA	NA	NA	NA	NA	NA	NA	NA	NA	NA	NA	NA	NA	NA	NA	NA	0	NA	NA	NA	NA	NA	NA
Other	2	6	4	NA	NA	NA	NA	NA	NA	NA	NA	NA	NA	NA	NA	NA	NA	NA	NA	NA	0	NA	NA	NA	NA	NA	NA
Other	2	6	5	NA	NA	NA	NA	NA	NA	NA	NA	NA	NA	NA	NA	NA	NA	NA	NA	NA	0	NA	NA	NA	NA	NA	NA
Other	2	6	6	NA	NA	NA	NA	NA	NA	NA	NA	NA	NA	NA	NA	NA	NA	NA	NA	NA	0	NA	NA	NA	NA	NA	NA
Other	2	6	7	NA	NA	NA	NA	NA	NA	NA	NA	NA	NA	NA	NA	NA	NA	NA	NA	NA	0	NA	NA	NA	NA	NA	NA
Other	2	6	8	NA	NA	NA	NA	NA	NA	NA	NA	NA	NA	NA	NA	NA	NA	NA	NA	NA	0	NA	NA	NA	NA	NA	NA
Other	2	6	9	NA	NA	NA	NA	NA	NA	NA	NA	NA	NA	NA	NA	NA	NA	NA	NA	NA	0	NA	NA	NA	NA	NA	NA
Other	2	6	10	NA	NA	NA	NA	NA	NA	NA	NA	NA	NA	NA	NA	NA	NA	NA	NA	NA	0	NA	NA	NA	NA	NA	NA
Other	2	8	1	NA	NA	NA	NA	NA	NA	NA	NA	NA	NA	NA	NA	NA	NA	NA	NA	NA	0	NA	NA	NA	NA	NA	NA
Other	2	8	2	NA	NA	NA	NA	NA	NA	NA	NA	NA	NA	NA	NA	NA	NA	NA	NA	NA	0	NA	NA	NA	NA	NA	NA
Other	2	8	3	NA	NA	NA	NA	NA	NA	NA	NA	NA	NA	NA	NA	NA	NA	NA	NA	NA	0	NA	NA	NA	NA	NA	NA
Other	2	8	4	NA	NA	NA	NA	NA	NA	NA	NA	NA	NA	NA	NA	NA	NA	NA	NA	NA	0	NA	NA	NA	NA	NA	NA
Other	2	8	5	NA	NA	NA	NA	NA	NA	NA	NA	NA	NA	NA	NA	NA	NA	NA	NA	NA	0	NA	NA	NA	NA	NA	NA
Other	2	8	6	NA	NA	NA	NA	NA	NA	NA	NA	NA	NA	NA	NA	NA	NA	NA	NA	NA	0	NA	NA	NA	NA	NA	NA
Other	2	8	7	NA	NA	NA	NA	NA	NA	NA	NA	NA	NA	NA	NA	NA	NA	NA	NA	NA	0	NA	NA	NA	NA	NA	NA
Other	2	8	8	NA	NA	NA	NA	NA	NA	NA	NA	NA	NA	NA	NA	NA	NA	NA	NA	NA	0	NA	NA	NA	NA	NA	NA
Other	2	8	9	NA	NA	NA	NA	NA	NA	NA	NA	NA	NA	NA	NA	NA	NA	NA	NA	NA	0	NA	NA	NA	NA	NA	NA
Other	2	8	10	NA	NA	NA	NA	NA	NA	NA	NA	NA	NA	NA	NA	NA	NA	NA	NA	NA	0	NA	NA	NA	NA	NA	NA
Other	2	10	1	NA	NA	NA	NA	NA	NA	NA	NA	NA	NA	NA	NA	NA	NA	NA	NA	NA	0	NA	NA	NA	NA	NA	NA
Other	2	10	2	NA	NA	NA	NA	NA	NA	NA	NA	NA	NA	NA	NA	NA	NA	NA	NA	NA	0	NA	NA	NA	NA	NA	NA
Other	2	10	3	NA	NA	NA	NA	NA	NA	NA	NA	NA	NA	NA	NA	NA	NA	NA	NA	NA	0	NA	NA	NA	NA	NA	NA
Other	2	10	4	NA	NA	NA	NA	NA	NA	NA	NA	NA	NA	NA	NA	NA	NA	NA	NA	NA	10	NA	NA	NA	NA	NA	NA
Other	2	10	5	NA	NA	NA	NA	NA	NA	NA	NA	NA	NA	NA	NA	NA	NA	NA	NA	NA	0	NA	NA	NA	NA	NA	NA
Other	2	10	6	NA	NA	NA	NA	NA	NA	NA	NA	NA	NA	NA	NA	NA	NA	NA	NA	NA	15	NA	NA	NA	NA	NA	NA
Other	2	10	7	NA	NA	NA	NA	NA	NA	NA	NA	NA	NA	NA	NA	NA	NA	NA	NA	NA	0	NA	NA	NA	NA	NA	NA
Other	2	10	8	NA	NA	NA	NA	NA	NA	NA	NA	NA	NA	NA	NA	NA	NA	NA	NA	NA	0	NA	NA	NA	NA	NA	NA
Other	2	10	9	NA	NA	NA	NA	NA	NA	NA	NA	NA	NA	NA	NA	NA	NA	NA	NA	NA	0	NA	NA	NA	NA	NA	NA
Other	2	10	10	NA	NA	NA	NA	NA	NA	NA	NA	NA	NA	NA	NA	NA	NA	NA	NA	NA	0	NA	NA	NA	NA	NA	NA
Other	2	12	1	NA	NA	NA	NA	NA	NA	NA	NA	NA	NA	NA	NA	NA	NA	NA	NA	NA	0	NA	NA	NA	NA	NA	NA
Other	2	12	2	NA	NA	NA	NA	NA	NA	NA	NA	NA	NA	NA	NA	NA	NA	NA	NA	NA	0	NA	NA	NA	NA	NA	NA
Other	2	12	3	NA	NA	NA	NA	NA	NA	NA	NA	NA	NA	NA	NA	NA	NA	NA	NA	NA	0	NA	NA	NA	NA	NA	NA
Other	2	12	4	NA	NA	NA	NA	NA	NA	NA	NA	NA	NA	NA	NA	NA	NA	NA	NA	NA	0	NA	NA	NA	NA	NA	NA
Other	2	12	5	NA	NA	NA	NA	NA	NA	NA	NA	NA	NA	NA	NA	NA	NA	NA	NA	NA	0	NA	NA	NA	NA	NA	NA
Other	2	12	6	NA	NA	NA	NA	NA	NA	NA	NA	NA	NA	NA	NA	NA	NA	NA	NA	NA	0	NA	NA	NA	NA	NA	NA
Other	2	12	7	NA	NA	NA	NA	NA	NA	NA	NA	NA	NA	NA	NA	NA	NA	NA	NA	NA	5	NA	NA	NA	NA	NA	NA
Other	2	12	8	NA	NA	NA	NA	NA	NA	NA	NA	NA	NA	NA	NA	NA	NA	NA	NA	NA	0	NA	NA	NA	NA	NA	NA
Other	2	12	9	NA	NA	NA	NA	NA	NA	NA	NA	NA	NA	NA	NA	NA	NA	NA	NA	NA	0	NA	NA	NA	NA	NA	NA
Other	2	12	10	NA	NA	NA	NA	NA	NA	NA	NA	NA	NA	NA	NA	NA	NA	NA	NA	NA	0	NA	NA	NA	NA	NA	NA
Other	2	13	1	NA	NA	NA	NA	NA	NA	NA	NA	NA	NA	NA	NA	NA	NA	NA	NA	NA	0	NA	NA	NA	NA	NA	NA
Other	2	13	2	NA	NA	NA	NA	NA	NA	NA	NA	NA	NA	NA	NA	NA	NA	NA	NA	NA	0	NA	NA	NA	NA	NA	NA
Other	2	13	3	NA	NA	NA	NA	NA	NA	NA	NA	NA	NA	NA	NA	NA	NA	NA	NA	NA	0	NA	NA	NA	NA	NA	NA
Other	2	13	4	NA	NA	NA	NA	NA	NA	NA	NA	NA	NA	NA	NA	NA	NA	NA	NA	NA	15	NA	NA	NA	NA	NA	NA
Other	2	13	5	NA	NA	NA	NA	NA	NA	NA	NA	NA	NA	NA	NA	NA	NA	NA	NA	NA	0	NA	NA	NA	NA	NA	NA
Other	2	13	6	NA	NA	NA	NA	NA	NA	NA	NA	NA	NA	NA	NA	NA	NA	NA	NA	NA	0	NA	NA	NA	NA	NA	NA
Other	2	13	7	NA	NA	NA	NA	NA	NA	NA	NA	NA	NA	NA	NA	NA	NA	NA	NA	NA	0	NA	NA	NA	NA	NA	NA
Other	2	13	8	NA	NA	NA	NA	NA	NA	NA	NA	NA	NA	NA	NA	NA	NA	NA	NA	NA	0	NA	NA	NA	NA	NA	NA
Other	2	13	9	NA	NA	NA	NA	NA	NA	NA	NA	NA	NA	NA	NA	NA	NA	NA	NA	NA	0	NA	NA	NA	NA	NA	NA
Other	2	13	10	NA	NA	NA	NA	NA	NA	NA	NA	NA	NA	NA	NA	NA	NA	NA	NA	NA	0	NA	NA	NA	NA	NA	NA
Other	2	14	1	NA	NA	NA	NA	NA	NA	NA	NA	NA	NA	NA	NA	NA	NA	NA	NA	NA	0	NA	NA	NA	NA	NA	NA
Other	2	14	2	NA	NA	NA	NA	NA	NA	NA	NA	NA	NA	NA	NA	NA	NA	NA	NA	NA	0	NA	NA	NA	NA	NA	NA
Other	2	14	3	NA	NA	NA	NA	NA	NA	NA	NA	NA	NA	NA	NA	NA	NA	NA	NA	NA	0	NA	NA	NA	NA	NA	NA
Other	2	14	4	NA	NA	NA	NA	NA	NA	NA	NA	NA	NA	NA	NA	NA	NA	NA	NA	NA	0	NA	NA	NA	NA	NA	NA
Other	2	14	5	NA	NA	NA	NA	NA	NA	NA	NA	NA	NA	NA	NA	NA	NA	NA	NA	NA	0	NA	NA	NA	NA	NA	NA
Other	2	14	6	NA	NA	NA	NA	NA	NA	NA	NA	NA	NA	NA	NA	NA	NA	NA	NA	NA	0	NA	NA	NA	NA	NA	NA
Other	2	14	7	NA	NA	NA	NA	NA	NA	NA	NA	NA	NA	NA	NA	NA	NA	NA	NA	NA	0	NA	NA	NA	NA	NA	NA
Other	2	14	8	NA	NA	NA	NA	NA	NA	NA	NA	NA	NA	NA	NA	NA	NA	NA	NA	NA	0	NA	NA	NA	NA	NA	NA
Other	2	14	9	NA	NA	NA	NA	NA	NA	NA	NA	NA	NA	NA	NA	NA	NA	NA	NA	NA	0	NA	NA	NA	NA	NA	NA
Other	2	14	10	NA	NA	NA	NA	NA	NA	NA	NA	NA	NA	NA	NA	NA	NA	NA	NA	NA	0	NA	NA	NA	NA	NA	NA
Other	2	15	1	NA	NA	NA	NA	NA	NA	NA	NA	NA	NA	NA	NA	NA	NA	NA	NA	NA	0	NA	NA	NA	NA	NA	NA
Other	2	15	2	NA	NA	NA	NA	NA	NA	NA	NA	NA	NA	NA	NA	NA	NA	NA	NA	NA	0	NA	NA	NA	NA	NA	NA
Other	2	15	3	NA	NA	NA	NA	NA	NA	NA	NA	NA	NA	NA	NA	NA	NA	NA	NA	NA	0	NA	NA	NA	NA	NA	NA
Other	2	15	4	NA	NA	NA	NA	NA	NA	NA	NA	NA	NA	NA	NA	NA	NA	NA	NA	NA	0	NA	NA	NA	NA	NA	NA
Other	2	15	5	NA	NA	NA	NA	NA	NA	NA	NA	NA	NA	NA	NA	NA	NA	NA	NA	NA	0	NA	NA	NA	NA	NA	NA
Other	2	15	6	NA	NA	NA	NA	NA	NA	NA	NA	NA	NA	NA	NA	NA	NA	NA	NA	NA	0	NA	NA	NA	NA	NA	NA
Other	2	15	7	NA	NA	NA	NA	NA	NA	NA	NA	NA	NA	NA	NA	NA	NA	NA	NA	NA	0	NA	NA	NA	NA	NA	NA
Other	2	15	8	NA	NA	NA	NA	NA	NA	NA	NA	NA	NA	NA	NA	NA	NA	NA	NA	NA	0	NA	NA	NA	NA	NA	NA
Other	2	15	9	NA	NA	NA	NA	NA	NA	NA	NA	NA	NA	NA	NA	NA	NA	NA	NA	NA	0	NA	NA	NA	NA	NA	NA
Other	2	15	10	NA	NA	NA	NA	NA	NA	NA	NA	NA	NA	NA	NA	NA	NA	NA	NA	NA	0	NA	NA	NA	NA	NA	NA
Other	3	1	1	NA	NA	NA	NA	NA	NA	NA	NA	NA	NA	NA	NA	NA	NA	NA	NA	NA	0	NA	NA	NA	NA	NA	NA
Other	3	1	2	NA	NA	NA	NA	NA	NA	NA	NA	NA	NA	NA	NA	NA	NA	NA	NA	NA	0	NA	NA	NA	NA	NA	NA
Other	3	1	3	NA	NA	NA	NA	NA	NA	NA	NA	NA	NA	NA	NA	NA	NA	NA	NA	NA	0	NA	NA	NA	NA	NA	NA
Other	3	1	4	NA	NA	NA	NA	NA	NA	NA	NA	NA	NA	NA	NA	NA	NA	NA	NA	NA	0	NA	NA	NA	NA	NA	NA
Other	3	1	5	NA	NA	NA	NA	NA	NA	NA	NA	NA	NA	NA	NA	NA	NA	NA	NA	NA	0	NA	NA	NA	NA	NA	NA
Other	3	1	6	NA	NA	NA	NA	NA	NA	NA	NA	NA	NA	NA	NA	NA	NA	NA	NA	NA	0	NA	NA	NA	NA	NA	NA
Other	3	1	7	NA	NA	NA	NA	NA	NA	NA	NA	NA	NA	NA	NA	NA	NA	NA	NA	NA	0	NA	NA	NA	NA	NA	NA
Other	3	1	8	NA	NA	NA	NA	NA	NA	NA	NA	NA	NA	NA	NA	NA	NA	NA	NA	NA	0	NA	NA	NA	NA	NA	NA
Other	3	1	9	NA	NA	NA	NA	NA	NA	NA	NA	NA	NA	NA	NA	NA	NA	NA	NA	NA	0	NA	NA	NA	NA	NA	NA
Other	3	1	10	NA	NA	NA	NA	NA	NA	NA	NA	NA	NA	NA	NA	NA	NA	NA	NA	NA	0	NA	NA	NA	NA	NA	NA
Other	3	3	1	NA	NA	NA	NA	NA	NA	NA	NA	NA	NA	NA	NA	NA	NA	NA	NA	NA	0	NA	NA	NA	NA	NA	NA
Other	3	3	2	NA	NA	NA	NA	NA	NA	NA	NA	NA	NA	NA	NA	NA	NA	NA	NA	NA	0	NA	NA	NA	NA	NA	NA
Other	3	3	3	NA	NA	NA	NA	NA	NA	NA	NA	NA	NA	NA	NA	NA	NA	NA	NA	NA	0	NA	NA	NA	NA	NA	NA
Other	3	3	4	NA	NA	NA	NA	NA	NA	NA	NA	NA	NA	NA	NA	NA	NA	NA	NA	NA	0	NA	NA	NA	NA	NA	NA
Other	3	3	5	NA	NA	NA	NA	NA	NA	NA	NA	NA	NA	NA	NA	NA	NA	NA	NA	NA	0	NA	NA	NA	NA	NA	NA
Other	3	3	6	NA	NA	NA	NA	NA	NA	NA	NA	NA	NA	NA	NA	NA	NA	NA	NA	NA	0	NA	NA	NA	NA	NA	NA
Other	3	3	7	NA	NA	NA	NA	NA	NA	NA	NA	NA	NA	NA	NA	NA	NA	NA	NA	NA	0	NA	NA	NA	NA	NA	NA
Other	3	3	8	NA	NA	NA	NA	NA	NA	NA	NA	NA	NA	NA	NA	NA	NA	NA	NA	NA	0	NA	NA	NA	NA	NA	NA
Other	3	3	9	NA	NA	NA	NA	NA	NA	NA	NA	NA	NA	NA	NA	NA	NA	NA	NA	NA	0	NA	NA	NA	NA	NA	NA
Other	3	3	10	NA	NA	NA	NA	NA	NA	NA	NA	NA	NA	NA	NA	NA	NA	NA	NA	NA	0	NA	NA	NA	NA	NA	NA
Other	3	6	1	NA	NA	NA	NA	NA	NA	NA	NA	NA	NA	NA	NA	NA	NA	NA	NA	NA	0	NA	NA	NA	NA	NA	NA
Other	3	6	2	NA	NA	NA	NA	NA	NA	NA	NA	NA	NA	NA	NA	NA	NA	NA	NA	NA	0	NA	NA	NA	NA	NA	NA
Other	3	6	3	NA	NA	NA	NA	NA	NA	NA	NA	NA	NA	NA	NA	NA	NA	NA	NA	NA	0	NA	NA	NA	NA	NA	NA
Other	3	6	4	NA	NA	NA	NA	NA	NA	NA	NA	NA	NA	NA	NA	NA	NA	NA	NA	NA	0	NA	NA	NA	NA	NA	NA
Other	3	6	5	NA	NA	NA	NA	NA	NA	NA	NA	NA	NA	NA	NA	NA	NA	NA	NA	NA	0	NA	NA	NA	NA	NA	NA
Other	3	6	6	NA	NA	NA	NA	NA	NA	NA	NA	NA	NA	NA	NA	NA	NA	NA	NA	NA	0	NA	NA	NA	NA	NA	NA
Other	3	6	7	NA	NA	NA	NA	NA	NA	NA	NA	NA	NA	NA	NA	NA	NA	NA	NA	NA	0	NA	NA	NA	NA	NA	NA
Other	3	6	8	NA	NA	NA	NA	NA	NA	NA	NA	NA	NA	NA	NA	NA	NA	NA	NA	NA	0	NA	NA	NA	NA	NA	NA
Other	3	6	9	NA	NA	NA	NA	NA	NA	NA	NA	NA	NA	NA	NA	NA	NA	NA	NA	NA	0	NA	NA	NA	NA	NA	NA
Other	3	6	10	NA	NA	NA	NA	NA	NA	NA	NA	NA	NA	NA	NA	NA	NA	NA	NA	NA	0	NA	NA	NA	NA	NA	NA
Other	3	8	1	NA	NA	NA	NA	NA	NA	NA	NA	NA	NA	NA	NA	NA	NA	NA	NA	NA	0	NA	NA	NA	NA	NA	NA
Other	3	8	2	NA	NA	NA	NA	NA	NA	NA	NA	NA	NA	NA	NA	NA	NA	NA	NA	NA	5	NA	NA	NA	NA	NA	NA
Other	3	8	3	NA	NA	NA	NA	NA	NA	NA	NA	NA	NA	NA	NA	NA	NA	NA	NA	NA	0	NA	NA	NA	NA	NA	NA
Other	3	8	4	NA	NA	NA	NA	NA	NA	NA	NA	NA	NA	NA	NA	NA	NA	NA	NA	NA	0	NA	NA	NA	NA	NA	NA
Other	3	8	5	NA	NA	NA	NA	NA	NA	NA	NA	NA	NA	NA	NA	NA	NA	NA	NA	NA	0	NA	NA	NA	NA	NA	NA
Other	3	8	6	NA	NA	NA	NA	NA	NA	NA	NA	NA	NA	NA	NA	NA	NA	NA	NA	NA	0	NA	NA	NA	NA	NA	NA
Other	3	8	7	NA	NA	NA	NA	NA	NA	NA	NA	NA	NA	NA	NA	NA	NA	NA	NA	NA	0	NA	NA	NA	NA	NA	NA
Other	3	8	8	NA	NA	NA	NA	NA	NA	NA	NA	NA	NA	NA	NA	NA	NA	NA	NA	NA	0	NA	NA	NA	NA	NA	NA
Other	3	8	9	NA	NA	NA	NA	NA	NA	NA	NA	NA	NA	NA	NA	NA	NA	NA	NA	NA	0	NA	NA	NA	NA	NA	NA
Other	3	8	10	NA	NA	NA	NA	NA	NA	NA	NA	NA	NA	NA	NA	NA	NA	NA	NA	NA	0	NA	NA	NA	NA	NA	NA
Other	3	10	1	NA	NA	NA	NA	NA	NA	NA	NA	NA	NA	NA	NA	NA	NA	NA	NA	NA	0	NA	NA	NA	NA	NA	NA
Other	3	10	2	NA	NA	NA	NA	NA	NA	NA	NA	NA	NA	NA	NA	NA	NA	NA	NA	NA	0	NA	NA	NA	NA	NA	NA
Other	3	10	3	NA	NA	NA	NA	NA	NA	NA	NA	NA	NA	NA	NA	NA	NA	NA	NA	NA	0	NA	NA	NA	NA	NA	NA
Other	3	10	4	NA	NA	NA	NA	NA	NA	NA	NA	NA	NA	NA	NA	NA	NA	NA	NA	NA	0	NA	NA	NA	NA	NA	NA
Other	3	10	5	NA	NA	NA	NA	NA	NA	NA	NA	NA	NA	NA	NA	NA	NA	NA	NA	NA	0	NA	NA	NA	NA	NA	NA
Other	3	10	6	NA	NA	NA	NA	NA	NA	NA	NA	NA	NA	NA	NA	NA	NA	NA	NA	NA	0	NA	NA	NA	NA	NA	NA
Other	3	10	7	NA	NA	NA	NA	NA	NA	NA	NA	NA	NA	NA	NA	NA	NA	NA	NA	NA	0	NA	NA	NA	NA	NA	NA
Other	3	10	8	NA	NA	NA	NA	NA	NA	NA	NA	NA	NA	NA	NA	NA	NA	NA	NA	NA	5	NA	NA	NA	NA	NA	NA
Other	3	10	9	NA	NA	NA	NA	NA	NA	NA	NA	NA	NA	NA	NA	NA	NA	NA	NA	NA	0	NA	NA	NA	NA	NA	NA
Other	3	10	10	NA	NA	NA	NA	NA	NA	NA	NA	NA	NA	NA	NA	NA	NA	NA	NA	NA	0	NA	NA	NA	NA	NA	NA
Other	3	12	1	NA	NA	NA	NA	NA	NA	NA	NA	NA	NA	NA	NA	NA	NA	NA	NA	NA	0	NA	NA	NA	NA	NA	NA
Other	3	12	2	NA	NA	NA	NA	NA	NA	NA	NA	NA	NA	NA	NA	NA	NA	NA	NA	NA	0	NA	NA	NA	NA	NA	NA
Other	3	12	3	NA	NA	NA	NA	NA	NA	NA	NA	NA	NA	NA	NA	NA	NA	NA	NA	NA	0	NA	NA	NA	NA	NA	NA
Other	3	12	4	NA	NA	NA	NA	NA	NA	NA	NA	NA	NA	NA	NA	NA	NA	NA	NA	NA	0	NA	NA	NA	NA	NA	NA
Other	3	12	5	NA	NA	NA	NA	NA	NA	NA	NA	NA	NA	NA	NA	NA	NA	NA	NA	NA	0	NA	NA	NA	NA	NA	NA
Other	3	12	6	NA	NA	NA	NA	NA	NA	NA	NA	NA	NA	NA	NA	NA	NA	NA	NA	NA	5	NA	NA	NA	NA	NA	NA
Other	3	12	7	NA	NA	NA	NA	NA	NA	NA	NA	NA	NA	NA	NA	NA	NA	NA	NA	NA	0	NA	NA	NA	NA	NA	NA
Other	3	12	8	NA	NA	NA	NA	NA	NA	NA	NA	NA	NA	NA	NA	NA	NA	NA	NA	NA	0	NA	NA	NA	NA	NA	NA
Other	3	12	9	NA	NA	NA	NA	NA	NA	NA	NA	NA	NA	NA	NA	NA	NA	NA	NA	NA	0	NA	NA	NA	NA	NA	NA
Other	3	12	10	NA	NA	NA	NA	NA	NA	NA	NA	NA	NA	NA	NA	NA	NA	NA	NA	NA	0	NA	NA	NA	NA	NA	NA
Other	3	13	1	NA	NA	NA	NA	NA	NA	NA	NA	NA	NA	NA	NA	NA	NA	NA	NA	NA	0	NA	NA	NA	NA	NA	NA
Other	3	13	2	NA	NA	NA	NA	NA	NA	NA	NA	NA	NA	NA	NA	NA	NA	NA	NA	NA	0	NA	NA	NA	NA	NA	NA
Other	3	13	3	NA	NA	NA	NA	NA	NA	NA	NA	NA	NA	NA	NA	NA	NA	NA	NA	NA	0	NA	NA	NA	NA	NA	NA
Other	3	13	4	NA	NA	NA	NA	NA	NA	NA	NA	NA	NA	NA	NA	NA	NA	NA	NA	NA	0	NA	NA	NA	NA	NA	NA
Other	3	13	5	NA	NA	NA	NA	NA	NA	NA	NA	NA	NA	NA	NA	NA	NA	NA	NA	NA	0	NA	NA	NA	NA	NA	NA
Other	3	13	6	NA	NA	NA	NA	NA	NA	NA	NA	NA	NA	NA	NA	NA	NA	NA	NA	NA	0	NA	NA	NA	NA	NA	NA
Other	3	13	7	NA	NA	NA	NA	NA	NA	NA	NA	NA	NA	NA	NA	NA	NA	NA	NA	NA	0	NA	NA	NA	NA	NA	NA
Other	3	13	8	NA	NA	NA	NA	NA	NA	NA	NA	NA	NA	NA	NA	NA	NA	NA	NA	NA	0	NA	NA	NA	NA	NA	NA
Other	3	13	9	NA	NA	NA	NA	NA	NA	NA	NA	NA	NA	NA	NA	NA	NA	NA	NA	NA	0	NA	NA	NA	NA	NA	NA
Other	3	13	10	NA	NA	NA	NA	NA	NA	NA	NA	NA	NA	NA	NA	NA	NA	NA	NA	NA	0	NA	NA	NA	NA	NA	NA
Other	3	14	1	NA	NA	NA	NA	NA	NA	NA	NA	NA	NA	NA	NA	NA	NA	NA	NA	NA	0	NA	NA	NA	NA	NA	NA
Other	3	14	2	NA	NA	NA	NA	NA	NA	NA	NA	NA	NA	NA	NA	NA	NA	NA	NA	NA	0	NA	NA	NA	NA	NA	NA
Other	3	14	3	NA	NA	NA	NA	NA	NA	NA	NA	NA	NA	NA	NA	NA	NA	NA	NA	NA	0	NA	NA	NA	NA	NA	NA
Other	3	14	4	NA	NA	NA	NA	NA	NA	NA	NA	NA	NA	NA	NA	NA	NA	NA	NA	NA	0	NA	NA	NA	NA	NA	NA
Other	3	14	5	NA	NA	NA	NA	NA	NA	NA	NA	NA	NA	NA	NA	NA	NA	NA	NA	NA	0	NA	NA	NA	NA	NA	NA
Other	3	14	6	NA	NA	NA	NA	NA	NA	NA	NA	NA	NA	NA	NA	NA	NA	NA	NA	NA	0	NA	NA	NA	NA	NA	NA
Other	3	14	7	NA	NA	NA	NA	NA	NA	NA	NA	NA	NA	NA	NA	NA	NA	NA	NA	NA	0	NA	NA	NA	NA	NA	NA
Other	3	14	8	NA	NA	NA	NA	NA	NA	NA	NA	NA	NA	NA	NA	NA	NA	NA	NA	NA	0	NA	NA	NA	NA	NA	NA
Other	3	14	9	NA	NA	NA	NA	NA	NA	NA	NA	NA	NA	NA	NA	NA	NA	NA	NA	NA	0	NA	NA	NA	NA	NA	NA
Other	3	14	10	NA	NA	NA	NA	NA	NA	NA	NA	NA	NA	NA	NA	NA	NA	NA	NA	NA	0	NA	NA	NA	NA	NA	NA
Other	3	15	1	NA	NA	NA	NA	NA	NA	NA	NA	NA	NA	NA	NA	NA	NA	NA	NA	NA	0	NA	NA	NA	NA	NA	NA
Other	3	15	2	NA	NA	NA	NA	NA	NA	NA	NA	NA	NA	NA	NA	NA	NA	NA	NA	NA	0	NA	NA	NA	NA	NA	NA
Other	3	15	3	NA	NA	NA	NA	NA	NA	NA	NA	NA	NA	NA	NA	NA	NA	NA	NA	NA	0	NA	NA	NA	NA	NA	NA
Other	3	15	4	NA	NA	NA	NA	NA	NA	NA	NA	NA	NA	NA	NA	NA	NA	NA	NA	NA	0	NA	NA	NA	NA	NA	NA
Other	3	15	5	NA	NA	NA	NA	NA	NA	NA	NA	NA	NA	NA	NA	NA	NA	NA	NA	NA	0	NA	NA	NA	NA	NA	NA
Other	3	15	6	NA	NA	NA	NA	NA	NA	NA	NA	NA	NA	NA	NA	NA	NA	NA	NA	NA	0	NA	NA	NA	NA	NA	NA
Other	3	15	7	NA	NA	NA	NA	NA	NA	NA	NA	NA	NA	NA	NA	NA	NA	NA	NA	NA	0	NA	NA	NA	NA	NA	NA
Other	3	15	8	NA	NA	NA	NA	NA	NA	NA	NA	NA	NA	NA	NA	NA	NA	NA	NA	NA	0	NA	NA	NA	NA	NA	NA
Other	3	15	9	NA	NA	NA	NA	NA	NA	NA	NA	NA	NA	NA	NA	NA	NA	NA	NA	NA	0	NA	NA	NA	NA	NA	NA
Other	3	15	10	NA	NA	NA	NA	NA	NA	NA	NA	NA	NA	NA	NA	NA	NA	NA	NA	NA	0	NA	NA	NA	NA	NA	NA
