# Supplementary material for: Synthesizer: Expediting synthesis studies from context-free data with information retrieval techniques
Source: PLoS One. 2017 Apr 24;12(4):e0175860. doi: 10.1371/journal.pone.0175860 (PMC5402950; doi:10.1371/journal.pone.0175860)
Supplement: S1 Dataset — (ZIP) [file pone.0175860.s001.zip › SampleAnnotationsSupplement/ECOLOGY_B/SAV2012.xlsx]

## Sheet: SAV2012
Species	Time_Period	Transect	Station	Year	root+cup	cup1	root mass	Below_ground_grams_m2	leaves_cup	cup2	leaf_mass	Above_ground_grams_m2	stems	shoot_density	blade_width1_mm	blade_width2_mm	blade_width3_mm	blade_width4_mm	blade_width5_mm	Avg_blade_width	percent cover	blade length 1	blade length 2	blade length 3	blade length 4	blade length 5	avg_length
Ruppia maritima	1	10	1	2012			0	0			0	0	0								0
Ruppia maritima	1	10	2	2012			0	0			0	0	0								0
Ruppia maritima	1	10	3	2012			0	0			0	0	0								0
Ruppia maritima	1	10	4	2012			0	0			0	0	0								0
Ruppia maritima	1	10	5	2012	1.3067	0.8613	0.4454	56.74	1.3013	0.8089	0.4924	62.73	146								100
Ruppia maritima	1	10	6	2012	0.8798	0.8526	0.0272	3.46	0.7795	0.6827	0.0968	12.33	5								90
Ruppia maritima	1	10	7	2012			0	0			0	0	0								0
Ruppia maritima	1	10	8	2012	1.114	1.0225	0.0915	11.66	1.4609	1.2205	0.2404	30.62	33								15
Ruppia maritima	1	10	9	2012			0	0			0	0	0								0
Ruppia maritima	1	10	10	2012	0.6337	0.6169	0.0168	2.14	0.721	0.705	0.016	2.04	3								5
Ruppia maritima	1	12	1	2012			0	0			0	0	0								0
Ruppia maritima	1	12	2	2012			0	0			0	0	0								0
Ruppia maritima	1	12	3	2012	1.2302	1.1844	0.0458	5.83	0.7172	0.626	0.0912	11.62	10								5
Ruppia maritima	1	12	4	2012			0	0			0	0	0								0
Ruppia maritima	1	12	5	2012			0	0			0	0	0								0
Ruppia maritima	1	12	6	2012			0	0			0	0	0								0
Ruppia maritima	1	12	7	2012	1.4606	1.2587	0.2019	25.72	1.3918	1.1482	0.2436	31.03	27								80
Ruppia maritima	1	12	8	2012	0.7984	0.7068	0.0916	11.67	1.1928	0.9628	0.23	29.3	31								70
Ruppia maritima	1	12	9	2012	0.8809	0.678	0.2029	25.85	1.3967	1.1713	0.2254	28.71	24								80
Ruppia maritima	1	12	10	2012	0.9285	0.8189	0.1096	13.96	1.3596	1.1941	0.1655	21.08	33								80
Ruppia maritima	1	13	1	2012			0	0			0	0	0								0
Ruppia maritima	1	13	2	2012	1.2167	0.9224	0.2943	37.49	1.1314	0.9311	0.2003	25.52	64								100
Ruppia maritima	1	13	3	2012	1.5334	0.9228	0.6106	77.78	1.2088	0.8561	0.3527	44.93	162								90
Ruppia maritima	1	13	4	2012	1.2834	0.8476	0.4358	55.52	1.2886	0.8655	0.4231	53.9	124								100
Ruppia maritima	1	13	5	2012	0.9209	0.8297	0.0912	11.62	0.8452	0.8118	0.0334	4.25	14								40
Ruppia maritima	1	13	6	2012	1.1115	0.8719	0.2396	30.52	1.0059	0.7949	0.211	26.88	65								100
Ruppia maritima	1	13	7	2012	1.0859	0.7669	0.319	40.64	1.7288	1.4071	0.3217	40.98	97								95
Ruppia maritima	1	13	8	2012	1.6987	1.3578	0.3409	43.43	1.2323	0.8795	0.3528	44.94	99								100
Ruppia maritima	1	13	9	2012	1.0536	0.9474	0.1062	13.53	1.161	0.9778	0.1832	23.34	29								85
Ruppia maritima	1	13	10	2012			0	0			0	0	0								10
Ruppia maritima	1	14	1	2012	1.7003	1.4044	0.2959	37.69	1.4835	0.8904	0.5931	75.55	64								100
Ruppia maritima	1	14	2	2012			0	0			0	0	0								0
Ruppia maritima	1	14	3	2012	0.8552	0.8055	0.0497	6.33	0.8411	0.7989	0.0422	5.38	22								10
Ruppia maritima	1	14	4	2012			0	0			0	0	0								10
Ruppia maritima	1	14	5	2012			0	0			0	0	0								25
Ruppia maritima	1	14	6	2012			0	0			0	0	0								0
Ruppia maritima	1	14	7	2012			0	0			0	0	0								0
Ruppia maritima	1	14	8	2012			0	0			0	0	0								0
Ruppia maritima	1	14	9	2012			0	0			0	0	0								0
Ruppia maritima	1	14	10	2012	1.0225	0.8726	0.1499	19.1	1.1362	0.7785	0.3577	45.57	83								100
Ruppia maritima	1	15	1	2012			0	0			0	0	0								0
Ruppia maritima	1	15	2	2012	1.474	1.3041	0.1699	21.64	1.1325	0.8887	0.2438	31.06	55								95
Ruppia maritima	1	15	3	2012	1.3429	1.1931	0.1498	19.08	1.2508	1.1063	0.1445	18.41	32								80
Ruppia maritima	1	15	4	2012	1.0915	0.875	0.2165	27.58	1.2706	1.0226	0.248	31.59	98								90
Ruppia maritima	1	15	5	2012	1.3857	1.229	0.1567	19.96	1.2318	1.1245	0.1073	13.67	23								40
Ruppia maritima	1	15	6	2012	1.0084	0.7984	0.21	26.75	0.9639	0.7167	0.2472	31.49	86								50
Ruppia maritima	1	15	7	2012	0.8724	0.7183	0.1541	19.63	0.9283	0.6743	0.254	32.36	34								30
Ruppia maritima	1	15	8	2012	0.7511	0.7177	0.0334	4.25	0.8603	0.8113	0.049	6.24	15								35
Ruppia maritima	1	15	9	2012	1.4441	1.3297	0.1144	14.57	1.3856	1.2374	0.1482	18.88	36								75
Ruppia maritima	1	15	10	2012			0	0			0	0	0								0
Ruppia maritima	2	10	1	2012			0	0			0	0	0								0
Ruppia maritima	2	10	2	2012			0	0			0	0	0								0
Ruppia maritima	2	10	3	2012			0	0			0	0	0								0
Ruppia maritima	2	10	4	2012	0.7032	0.6383	0.0649	8.27	0.6897	0.6783	0.0114	1.45	5								5
Ruppia maritima	2	10	5	2012	0.6898	0.6266	0.0632	8.05	0.7687	0.6869	0.0818	10.42	14								25
Ruppia maritima	2	10	6	2012	0.9551	0.5991	0.356	45.35	0.8875	0.6472	0.2403	30.61	88								60
Ruppia maritima	2	10	7	2012			0	0			0	0	0								0
Ruppia maritima	2	10	8	2012	1.2338	0.6302	0.6036	76.89	1.0145	0.8947	0.1198	15.26	47								75
Ruppia maritima	2	10	9	2012			0	0			0	0	0								0
Ruppia maritima	2	10	10	2012			0	0			0	0	0								0
Ruppia maritima	2	12	1	2012			0	0			0	0	0								0
Ruppia maritima	2	12	2	2012			0	0			0	0	0								0
Ruppia maritima	2	12	3	2012	0.7403	0.6503	0.09	11.46	0.7084	0.6532	0.0552	7.03	22								10
Ruppia maritima	2	12	4	2012	0.6894	0.6856	0.0038	0.48	0.6814	0.6696	0.0118	1.5	1								5
Ruppia maritima	2	12	5	2012			0	0			0	0	0								0
Ruppia maritima	2	12	6	2012			0	0			0	0	0								0
Ruppia maritima	2	12	7	2012			0	0			0	0	0								0
Ruppia maritima	2	12	8	2012	0.8866	0.6239	0.2627	33.46	0.9025	0.6544	0.2481	31.61	23								40
Ruppia maritima	2	12	9	2012	0.7599	0.6979	0.062	7.9	0.8299	0.6516	0.1783	22.71	38								40
Ruppia maritima	2	12	10	2012	0.9486	0.6527	0.2959	37.69	0.8565	0.6484	0.2081	26.51	37								35
Ruppia maritima	2	13	1	2012			0	0			0	0	0								0
Ruppia maritima	2	13	2	2012	2.0952	1.6636	0.4316	54.98	2.2536	1.7322	0.5214	66.42	61								100
Ruppia maritima	2	13	3	2012	1.0488	0.6457	0.4031	51.35	1.1932	0.8708	0.3224	41.07	42								90
Ruppia maritima	2	13	4	2012	2.3401	1.8494	0.4907	62.51	2.444	1.9709	0.4731	60.27	86								85
Ruppia maritima	2	13	5	2012	0.9936	0.7457	0.2479	31.58	0.8719	0.7849	0.087	11.08	44								65
Ruppia maritima	2	13	6	2012	2.7673	2.2733	0.494	62.93	2.2027	1.9613	0.2414	30.75	57								90
Ruppia maritima	2	13	7	2012	1.1476	1.0893	0.0583	7.43	1.4386	1.4195	0.0191	2.43	4								85
Ruppia maritima	2	13	8	2012	1.2716	0.8031	0.4685	59.68	1.128	0.7913	0.3367	42.89	78								45
Ruppia maritima	2	13	9	2012	0.9456	0.7791	0.1665	21.21	1.1928	0.8606	0.3322	42.32	27								95
Ruppia maritima	2	13	10	2012			0	0			0	0	0								0
Ruppia maritima	2	14	1	2012			0	0			0	0	0								10
Ruppia maritima	2	14	2	2012			0	0			0	0	0								5
Ruppia maritima	2	14	3	2012	1.3995	1.177	0.2225	28.34	1.48	1.2782	0.2018	25.71	36								20
Ruppia maritima	2	14	4	2012	1.2492	1.2339	0.0153	1.95	1.1766	1.163	0.0136	1.73	6								20
Ruppia maritima	2	14	5	2012			0	0			0	0	0								0
Ruppia maritima	2	14	6	2012			0	0			0	0	0								0
Ruppia maritima	2	14	7	2012			0	0			0	0	0								0
Ruppia maritima	2	14	8	2012			0	0			0	0	0								10
Ruppia maritima	2	14	9	2012			0	0			0	0	0								0
Ruppia maritima	2	14	10	2012			0	0			0	0	0								0
Ruppia maritima	2	15	1	2012			0	0			0	0	0								0
Ruppia maritima	2	15	2	2012	1.4479	1.3017	0.1462	18.62	1.6567	1.5207	0.136	17.32	20								45
Ruppia maritima	2	15	3	2012	0.6399	0.6098	0.0301	3.83	0.8282	0.7913	0.0369	4.7	6								15
Ruppia maritima	2	15	4	2012	0.7017	0.582	0.1197	15.25	0.8213	0.6862	0.1351	17.21	19								85
Ruppia maritima	2	15	5	2012	0.8869	0.776	0.1109	14.13	0.9488	0.8179	0.1309	16.68	28								85
Ruppia maritima	2	15	6	2012			0	0			0	0	0								0
Ruppia maritima	2	15	7	2012			0	0			0	0	0								30
Ruppia maritima	2	15	8	2012			0	0			0	0	0								15
Ruppia maritima	2	15	9	2012	0.9002	0.8442	0.056	7.13	0.8331	0.7399	0.0932	11.87	12								25
Ruppia maritima	2	15	10	2012			0	0			0	0	0								0
Ruppia maritima	3	10	1	2013			0	0			0	0	0								0
Ruppia maritima	3	10	2	2013			0	0			0	0	0								0
Ruppia maritima	3	10	3	2013			0	0			0	0	0								0
Ruppia maritima	3	10	4	2013	1.1784	1.0422	0.1362	17.35	1.1433	1.0405	0.1028	13.1	19								20
Ruppia maritima	3	10	5	2013	0.0707	0.0677	0.003	0.38	1.0777	1.0402	0.0375	4.78	14								15
Ruppia maritima	3	10	6	2013	1.1499	1.0327	0.1172	14.93	1.1396	1.0373	0.1023	13.03	22								50
Ruppia maritima	3	10	7	2013			0	0			0	0	0								0
Ruppia maritima	3	10	8	2013	2.1352	1.8598	0.2754	35.08	0.9998	0.985	0.0148	1.89	8								20
Ruppia maritima	3	10	9	2013			0	0			0	0	0								0
Ruppia maritima	3	10	10	2013	1.0078	0.978	0.0298	3.8	0.8229	0.7952	0.0277	3.53	17								0
Ruppia maritima	3	12	1	2013			0	0			0	0	0								0
Ruppia maritima	3	12	2	2013			0	0			0	0	0								0
Ruppia maritima	3	12	3	2013			0	0			0	0	0								0
Ruppia maritima	3	12	4	2013			0	0			0	0	0								0
Ruppia maritima	3	12	5	2013			0	0			0	0	0								0
Ruppia maritima	3	12	6	2013			0	0			0	0	0								0
Ruppia maritima	3	12	7	2013	1.3304	0.9328	0.3976	50.65	1.0029	0.978	0	3.17	9								10
Ruppia maritima	3	12	8	2013	0.6807	0.6696	0.0111	1.41	1.0651	1.0391	0.026	3.31	4								10
Ruppia maritima	3	12	9	2013			0	0			0	0	0								10
Ruppia maritima	3	12	10	2013			0	0			0	0	0								0
Ruppia maritima	3	13	1	2013			0	0			0	0	0								0
Ruppia maritima	3	13	2	2013	1.3649	1.1261	0.2388	30.42	1.456	1.1568	0.2992	38.11	49								90
Ruppia maritima	3	13	3	2013	0.7407	0.5351	0.2056	26.19	1.0626	0.9334	0.1292	16.46	105								80
Ruppia maritima	3	13	4	2013	1.2177	0.9601	0.2576	32.82	1.0842	0.9458	0.1384	17.63	87								75
Ruppia maritima	3	13	5	2013	1.1898	1.0118	0.178	22.68	1.0986	1.0479	0.0507	6.46	74								70
Ruppia maritima	3	13	6	2013	1.3704	1.18	0.1904	24.25	1.3024	1.1326	0.1698	21.63	67								75
Ruppia maritima	3	13	7	2013	0.8777	0.857	0.0207	2.64	0.8306	0.8146	0	2.04	9								20
Ruppia maritima	3	13	8	2013	1.1912	1.0224	0.1688	21.5	1.1567	1.0174	0.1393	17.75	82								45
Ruppia maritima	3	13	9	2013	0.7194	0.711	0.0084	1.07	0.8078	0.794	0.0138	1.76	7								15
Ruppia maritima	3	13	10	2013			0	0			0	0	0								0
Ruppia maritima	3	14	1	2013	0.951	0.9217	0.0293	3.73	1.0076	0.9828	0.0248	3.16	15								10
Ruppia maritima	3	14	2	2013			0	0			0	0	0								5
Ruppia maritima	3	14	3	2013			0	0			0	0	0								0
Ruppia maritima	3	14	4	2013			0	0			0	0	0								5
Ruppia maritima	3	14	5	2013			0	0			0	0	0								0
Ruppia maritima	3	14	6	2013			0	0			0	0	0								0
Ruppia maritima	3	14	7	2013			0	0			0	0	0								0
Ruppia maritima	3	14	8	2013			0	0			0	0	0								0
Ruppia maritima	3	14	9	2013			0	0			0	0	0								0
Ruppia maritima	3	14	10	2013			0	0			0	0	0								0
Ruppia maritima	3	15	1	2013			0	0			0	0	0								0
Ruppia maritima	3	15	2	2013			0	0			0	0	0								15
Ruppia maritima	3	15	3	2013	1.0895	0.9852	0.1043	13.29	1.0096	0.9484	0.0612	7.8	18								20
Ruppia maritima	3	15	4	2013	1.0997	1.0142	0.0855	10.89	1.0679	0.9774	0.0905	11.53	25								70
Ruppia maritima	3	15	5	2013	1.1259	1.0294	0.0965	12.29	0.964	0.9039	0.0601	7.66	27								60
Ruppia maritima	3	15	6	2013			0	0			0	0	0								15
Ruppia maritima	3	15	7	2013			0	0			0	0	0								0
Ruppia maritima	3	15	8	2013			0	0			0	0	0								5
Ruppia maritima	3	15	9	2013	1.2153	1.1904	0.0249	3.17	1.4236	1.3906	0.033	4.2	13								10
Ruppia maritima	3	15	10	2013			0	0			0	0	0								0
Zostera marina	1	1	1	2012			0	0			0	0	0	0							0
Zostera marina	1	1	2	2012			0	0			0	0	0	0							0	165	201	157	173	339	207
Zostera marina	1	1	3	2012	1.6158	1.3143	0.3015	38.4076	1.6384	1.2658	0.3726	47.465	5	636.943	3.8	3	1.6	3.1	2.2	2.74	55	225	367	138	393	403	305.2
Zostera marina	1	1	4	2012	1.6502	0.6963	0.9539	121.516	1.1781	1.0506	0.1275	16.242	2	254.777	1.5	2.2	2.2	2.9	2.8	2.32	60	141	302	252	243	231	233.8
Zostera marina	1	1	5	2012			0	0			0	0	0	0							0	95	221	443	354	455	313.6
Zostera marina	1	1	6	2012			0	0			0	0	0	0							0
Zostera marina	1	1	7	2012	1.2337	0.9872	0.2465	31.4013	1.0916	0.9808	0.1108	14.1146	0	0	1.8	1.6	2	2.2	1.5	1.82	70	183	466	431	170	136	277.2
Zostera marina	1	1	8	2012	1.0296	0.6674	0.3622	46.1401	1.0264	0.8934	0.133	16.9427	3	382.166	2.9	2.5	2.2	3.2	2.6	2.68	40	304	160	256	391	281	278.4
Zostera marina	1	1	9	2012	1.4787	1.0581	0.4206	53.5796	2.3222	1.2049	1.1173	142.331	5	636.943	4.3	2.3	3.7	2.5	4.4	3.44	85	628	376	611	662	547	564.8
Zostera marina	1	1	10	2012	1.6891	1.34	0.3491	44.4713	2.7955	1.3513	1.4442	183.975	4	509.554	3.6	2.1	2.5	3.3	2.7	2.84	100	286	627	378	542	511	468.8
Zostera marina	1	3	1	2012			0	0			0	0	0	0							0
Zostera marina	1	3	2	2012			0	0			0	0	0	0							25	265	261	318	221	165	246
Zostera marina	1	3	3	2012			0	0			0	0	0	0							10	153	232	416	378	253	286.4
Zostera marina	1	3	4	2012	0.8499	0.7127	0.1372	17.4777	1.6103	1.4395	0.1708	21.758	1	127.389	3.2	2.5	3.6	3.5	3.4	3.24	10	288	303	384	322	276	314.6
Zostera marina	1	3	5	2012			0	0			0	0	0	0							0
Zostera marina	1	3	6	2012	0.7866	0.6639	0.1227	15.6306	0.9885	0.6984	0.2901	36.9554	2	254.777	2.5	4.6	2.6	3.5	3.1	3.26	15	203	339	498	387	258	337
Zostera marina	1	3	7	2012	1.5881	0.6889	0.8992	114.548	0.9753	0.7283	0.247	31.465	1	127.389	2.2	2.1	1.6	2.3	1.7	1.98	70	268	281	418	383	263	322.6
Zostera marina	1	3	8	2012	2.8676	1.3616	1.506	191.847	2.5089	1.2702	1.2387	157.796	10	1273.89	2.6	1.9	3.4	1.6	2.4	2.38	55	251	363	312	223	254	280.6
Zostera marina	1	3	9	2012	1.2381	0.6989	0.5392	68.6879	2.1153	1.1296	0.9857	125.567	5	636.943	2.4	2.3	3.9	4	3.5	3.22	60	366	480	187	377	440	370
Zostera marina	1	3	10	2012			0	0			0	0	0	0							0	257	189	279	319	393	287.4
Zostera marina	1	6	1	2012			0	0			0	0	0	0							0	212	58	126	207	333	187.2
Zostera marina	1	6	2	2012			0	0			0	0	0	0							0
Zostera marina	1	6	3	2012	1.1611	0.7303	0.4308	54.879	1.0313	0.6995	0.3318	42.2675	9	1146.5	3.1	3	2	3.2	1.5	2.56	40	204	229	252	240	316	248.2
Zostera marina	1	6	4	2012	1.2757	1.1374	0.1383	17.6178	2.0447	1.1975	0.8472	107.924	3	382.166	2.8	3.5	2.3	3.4	3.1	3.02	100	142	276	374	312	293	279.4
Zostera marina	1	6	5	2012	2.5801	0.9565	1.6236	206.828	1.4841	0.8633	0.6208	79.0828	9	1146.5	2.2	2.6	2.9	2.4	2.1	2.44	100	224	301	156	231	298	242
Zostera marina	1	6	6	2012	2.5539	1.4429	1.111	141.529	1.5972	1.0505	0.5467	69.6433	10	1273.89	2.3	2.3	2.2	3.6	2.1	2.5	100	185	283	304	377	213	272.4
Zostera marina	1	6	7	2012	2.1628	1.0239	1.1389	145.083	2.2406	1.3974	0.8432	107.414	16	2038.22	2.4	1.9	3.7	1.8	3.9	2.74	100	312	226	376	403	352	333.8
Zostera marina	1	6	8	2012	2.3277	1.3361	0.9916	126.318	1.9709	1.2558	0.7151	91.0955	10	1273.89	3.6	1.9	3	2.9	3.2	2.92	85	166	390	225	154	271	241.2
Zostera marina	1	6	9	2012	2.2633	1.1569	1.1064	140.943	1.9068	1.2458	0.661	84.2038	7	891.72	3.5	2.4	3.6	2.9	2.8	3.04	100	321	373	287	432	305	343.6
Zostera marina	1	6	10	2012			0	0			0	0	0	0							10	164	43	201	189	52	129.8
Zostera marina	1	8	1	2012			0	0			0	0	0	0							5	110	280				195
Zostera marina	1	8	2	2012			0	0			0	0	0	0							0	94	241	196	175	383	217.8
Zostera marina	1	8	3	2012			0	0			0	0	0	0							0	470	343	392	84	186	295
Zostera marina	1	8	4	2012			0	0			0	0	0	0							5	96	84	191	206	167	148.8
Zostera marina	1	8	5	2012			0	0			0	0	0	0							0
Zostera marina	1	8	6	2012	2.1003	0.9968	1.1035	140.573	1.5706	1.1799	0.3907	49.7707	2	254.777	2.2	3.3	4	3.5	4.3	3.46	15	260	221	539	453	332	361
Zostera marina	1	8	7	2012	1.2664	1.0284	0.238	30.3185	1.3194	0.9591	0.3603	45.8981	4	509.554	3.9	2.5	3.3	3	2.4	3.02	30	316	712	436	472	358	458.8
Zostera marina	1	8	8	2012	1.7847	1.0491	0.7356	93.707	1.6054	1.1749	0.4305	54.8408	5	636.943	3.5	1.6	3.7	2.1	1.5	2.48	85	217	369	226	410	281	300.6
Zostera marina	1	8	9	2012	1.9909	1.3617	0.6292	80.1529	1.5367	1.3366	0.2001	25.4904	3	382.166	3.9	2.3	2.3	3.1	3	2.92	10	255	242	247	192	401	267.4
Zostera marina	1	8	10	2012			0	0			0	0	0	0							0
Zostera marina	1	10	1	2012			0	0			0	0	0	0							10	216	195	178	164	86	167.8
Zostera marina	1	10	2	2012			0	0			0	0	0	0							5	106	82	177	157	91	122.6
Zostera marina	1	10	3	2012			0	0			0	0	0	0							0
Zostera marina	1	10	4	2012	1.2554	0.8625	0.3929	50.051	1.2772	0.847	0.4302	54.8025	10	1273.89	1.5	2.4	2.3	2.3	3	2.3	50	160	163	244	266	191	204.8
Zostera marina	1	10	5	2012			0	0			0	0	0	0							0
Zostera marina	1	10	6	2012	0.8104	0.7044	0.106	13.5032	0.7522	0.6959	0.0563	7.17197	1	127.389	1.4	1.9	1.4	1.3	1.7	1.54	10	221	219	201	214	204	211.8
Zostera marina	1	10	7	2012			0	0			0	0	0	0							0
Zostera marina	1	10	8	2012	1.5534	1.1337	0.4197	53.465	1.5408	1.1992	0.3416	43.5159	12	1528.66	1.5	2.4	1.2	2.4	1.3	1.76	85	215	255	249	264	210	238.6
Zostera marina	1	10	9	2012			0	0			0	0	0	0							0
Zostera marina	1	10	10	2012	1.4148	0.9697	0.4451	56.7006	1.4031	1.0698	0.3333	42.4586	17	2165.61	2.1	2.2	1.3	1.7	1.4	1.74	95	200	150	145	229	122	169.2
Zostera marina	1	12	1	2012			0	0			0	0	0	0							0
Zostera marina	1	12	2	2012	1.3504	0.6804	0.67	85.3503	1.0485	0.8365	0.212	27.0064	11	1401.27	1.6	1.8	1.3	2.9	1.5	1.82	85	156	162	103	135	181	147.4
Zostera marina	1	12	3	2012	1.6401	1.1951	0.445	56.6879	1.4379	1.351	0.0869	11.0701	4	509.554	2.1	1.9	2	1.6	1	1.72	70	172	63	184	337	137	178.6
Zostera marina	1	12	4	2012			0	0			0	0	0	0							0
Zostera marina	1	12	5	2012			0	0			0	0	0	0							0
Zostera marina	1	12	6	2012			0	0			0	0	0	0							0
Zostera marina	1	12	7	2012	1.3603	1.2526	0.1077	13.7197	1.3239	1.2275	0.0964	12.2803	4	509.554	1.5	2.3	2.2	1.4	1.3	1.74	20	158	84	143	209	194	157.6
Zostera marina	1	12	8	2012	1.2285	0.8701	0.3584	45.6561	1.1495	0.9829	0.1666	21.2229	7	891.72	1.3	1.2	1.9	2.2	2.5	1.82	30	105	176	51	232	162	145.2
Zostera marina	1	12	9	2012			0	0	1.0104	1.005	0.0054	0.687898	0	0	2.4	2				2.2	20	182	91	53	67	96	97.8
Zostera marina	1	12	10	2012	1.2024	0.9908	0.2116	26.9554	1.3412	1.1045	0.2367	30.1529	3	382.166	1.8	1.5	1.7	1.3	1.8	1.62	20	132	156	143	107	261	159.8
Zostera marina	1	13	1	2012			0	0			0	0	0	0							0
Zostera marina	1	13	2	2012			0	0			0	0	0	0							0
Zostera marina	1	13	3	2012			0	0			0	0	0	0							0
Zostera marina	1	13	4	2012			0	0			0	0	0	0							0
Zostera marina	1	13	5	2012			0	0			0	0	0	0							0
Zostera marina	1	13	6	2012			0	0			0	0	0	0							0
Zostera marina	1	13	7	2012			0	0			0	0	0	0							0
Zostera marina	1	13	8	2012			0	0			0	0	0	0							0
Zostera marina	1	13	9	2012			0	0			0	0	0	0							0
Zostera marina	1	13	10	2012			0	0			0	0	0	0							0
Zostera marina	1	14	1	2012			0	0			0	0	0	0							0
Zostera marina	1	14	2	2012			0	0			0	0	0	0							0
Zostera marina	1	14	3	2012			0	0			0	0	0	0							0
Zostera marina	1	14	4	2012			0	0			0	0	0	0							0
Zostera marina	1	14	5	2012			0	0			0	0	0	0							0
Zostera marina	1	14	6	2012			0	0			0	0	0	0							0
Zostera marina	1	14	7	2012			0	0			0	0	0	0							0
Zostera marina	1	14	8	2012			0	0			0	0	0	0							0
Zostera marina	1	14	9	2012			0	0			0	0	0	0							0
Zostera marina	1	14	10	2012			0	0			0	0	0	0							0
Zostera marina	1	15	1	2012			0	0			0	0	0	0							0
Zostera marina	1	15	2	2012	1.3006	1.2016	0.099	12.6115	1.2509	1.2234	0.0275	3.50318	2	254.777	1.9	2.2	1			1.7	5	145	152	153	129	171	150
Zostera marina	1	15	3	2012	1.6457	1.2643	0.3814	48.586	1.4339	1.2324	0.2015	25.6688	9	1146.5	1.9	1.1	1.2	2.1	1.5	1.56	10	122	124	116	80	90	106.4
Zostera marina	1	15	4	2012			0	0			0	0	0	0							5	256	226	225	140	71	183.6
Zostera marina	1	15	5	2012			0	0			0	0	0	0							10	97	153	161	152	126	137.8
Zostera marina	1	15	6	2012	1.0261	0.7145	0.3116	39.6943	1.486	1.2251	0.2609	33.2357	14	1783.44	1.6	1.8	1.4	2.2	1.8	1.76	50	195	227	61	71	261	163
Zostera marina	1	15	7	2012	1.1386	0.8686	0.27	34.3949	1.4768	0.9654	0.5114	65.1465	21	2675.16	1.4	1.6	1.9	1.2	1.4	1.5	20	134	172	141	138	79	132.8
Zostera marina	1	15	8	2012			0	0			0	0	0	0							0
Zostera marina	1	15	9	2012			0	0			0	0	0	0							0
Zostera marina	1	15	10	2012			0	0			0	0	0	0							0
Zostera marina	2	1	1	2012			0	0			0	0	0	0							0
Zostera marina	2	1	2	2012			0	0			0	0	0	0							5	158	178	142	131	101	142
Zostera marina	2	1	3	2012			0	0			0	0	0	0							15	231	152	217	198	200	199.6
Zostera marina	2	1	4	2012			0	0			0	0	0	0							10	188	176	123	77	184	149.6
Zostera marina	2	1	5	2012			0	0			0	0	0	0							5	258	301	261	181	147	229.6
Zostera marina	2	1	6	2012			0	0			0	0	0	0							0
Zostera marina	2	1	7	2012	1.7323	1.3829	0.3494	44.5096	1.764	1.572	0.192	24.4586	5	636.943	1.5	1.9	1.6	2.5	2.4	1.98	20	122	177	145	165	193	160.4
Zostera marina	2	1	8	2012	1.6161	1.4607	0.1554	19.7962	0	0	0	0	0	0							5	209	352	364	334	178	287.4
Zostera marina	2	1	9	2012	2.1317	1.8388	0.2929	37.3121	2.0957	1.9913	0.1044	13.2994	1	127.389	3.7	3.4	2.8	2.9	2.4	3.04	30	402	399	438	256	271	353.2
Zostera marina	2	1	10	2012	2.4698	1.8409	0.6289	80.1146	2.0809	1.9292	0.1517	19.3248	4	509.554	2.3	2.3	2.8	2.5	2.1	2.4	85	230	268	293	179	94	212.8
Zostera marina	2	3	1	2012			0	0			0	0	0	0							0
Zostera marina	2	3	2	2012	0.9342	0.7759	0.1583	20.1656	1.2544	0.9705	0.2839	36.1656	1	127.389	2.8	3.8	2.7	2	2.4	2.74	45
Zostera marina	2	3	3	2012			0	0			0	0	0	0							25	301	304	204	338	163	262
Zostera marina	2	3	4	2012			0	0			0	0	0	0							15	281	269	141	153	86	186
Zostera marina	2	3	5	2012			0	0			0	0	0	0							0
Zostera marina	2	3	6	2012			0	0			0	0	0	0							0	97	286	169	262	89	180.6
Zostera marina	2	3	7	2012	1.6271	0.9493	0.6778	86.3439	1.1051	0.7626	0.3425	43.6306	0	0	1.6	3.1	1.5	1.8	3.5	2.3	65	183	148	160	115	244	170
Zostera marina	2	3	8	2012	1.2866	0.8509	0.4357	55.5032	1.3427	1.0627	0.28	35.6688	5	636.943	3.3	2.1	3.3	2.2	1.6	2.5	75	168	124	321	297	299	241.8
Zostera marina	2	3	9	2012	1.1357	0.8136	0.3221	41.0318	0.9378	0.7763	0.1615	20.5732	4	509.554	2.8	1.2	2.2	1.2	1.6	1.8	30	338	284	265	161	243	258.2
Zostera marina	2	3	10	2012			0	0			0	0	0	0							0
Zostera marina	2	6	1	2012			0	0			0	0	0	0							0
Zostera marina	2	6	2	2012			0	0			0	0	0	0							0
Zostera marina	2	6	3	2012	0.9821	0.7328	0.2493	31.758	1.2019	0.9938	0.2081	26.5096	6	764.331	1.5	1.9	2.8	2.7	1.7	2.12	20	204	216	186	132	268	201.2
Zostera marina	2	6	4	2012	1.1796	0.7476	0.432	55.0318	1.1565	0.7533	0.4032	51.3631	4	509.554	2.8	2	2.8	1.9	3.3	2.56	90	164	146	213	204	201	185.6
Zostera marina	2	6	5	2012	1.7334	0.8631	0.8703	110.866	1.7573	1.0436	0.7137	90.9172	7	891.72	2.5	2.4	2.9	2.7	2.3	2.56	100	293	233	281	171	121	219.8
Zostera marina	2	6	6	2012	2.5594	1.4549	1.1045	140.701	2.6955	1.3949	1.3006	165.682	15	1910.83	2.6	2	2.6	2.2	1.7	2.22	95	226	212	199	196	148	196.2
Zostera marina	2	6	7	2012	2.3733	1.1201	1.2532	159.643	1.7636	1.1454	0.6182	78.7516	11	1401.27	2	2.2	1.7	2.4	2.8	2.22	100	211	291	205	236	222	233
Zostera marina	2	6	8	2012	1.7406	0.6968	1.0438	132.968	1.15114	0.7657	0.38544	49.1006	8	1019.11	2.2	3.8	2	2.4	2	2.48	100	280	204	194	186	290	230.8
Zostera marina	2	6	9	2012	2.0231	1.3004	0.7227	92.0637	2.1653	1.4799	0.6854	87.3121	8	1019.11	2.3	1.5	2.5	3.1	1.7	2.22	85	126	132	180	180	100	143.6
Zostera marina	2	6	10	2012	1.1346	0.7914	0.3432	43.7197	1.0091	0.8643	0.1448	18.4459	1	127.389	2.7	1.8	2.5	2.3	2.2	2.3	15	258	317	220	359	292	289.2
Zostera marina	2	8	1	2012			0	0			0	0	0	0							0
Zostera marina	2	8	2	2012			0	0			0	0	0	0							0
Zostera marina	2	8	3	2012			0	0			0	0	0	0							0
Zostera marina	2	8	4	2012			0	0			0	0	0	0							10	346	78	231	293	84	206.4
Zostera marina	2	8	5	2012			0	0			0	0	0	0							0
Zostera marina	2	8	6	2012			0	0			0	0	0	0							0	195	172	222	74	192	171
Zostera marina	2	8	7	2012	1.5736	1.1919	0.3817	48.6242	1.3282	1.0873	0.2409	30.6879	1	127.389	2.1	2.4	2.7	2.6	2.1	2.38	60	248	361	395	299	241	308.8
Zostera marina	2	8	8	2012	1.9193	1.445	0.4743	60.4204	1.8096	1.3692	0.4404	56.1019	6	764.331	3.2	3.6	2.4	2.2	2.1	2.7	75	810	159	391	192	445	399.4
Zostera marina	2	8	9	2012			0	0			0	0	0	0							0	154	85	116	200	173	145.6
Zostera marina	2	8	10	2012			0	0			0	0	0	0							0
Zostera marina	2	10	1	2012			0	0			0	0	0	0							0
Zostera marina	2	10	2	2012			0	0			0	0	0	0							10	115	110	84	68	113	98
Zostera marina	2	10	3	2012			0	0			0	0	0	0							0
Zostera marina	2	10	4	2012	0.9576	0.6533	0.3043	38.7643	0.7213	0.622	0.0993	12.6497	5	636.943	1.8	1.9	2	1.7	1.6	1.8	25	81	89	47	129	147	98.6
Zostera marina	2	10	5	2012			0	0			0	0	0	0							0
Zostera marina	2	10	6	2012			0	0			0	0	0	0							0
Zostera marina	2	10	7	2012			0	0			0	0	0	0							0
Zostera marina	2	10	8	2012			0	0			0	0	0	0							0
Zostera marina	2	10	9	2012			0	0			0	0	0	0							0
Zostera marina	2	10	10	2012			0	0			0	0	0	0							10	98	101	98	62	72	86.2
Zostera marina	2	12	1	2012			0	0			0	0	0	0							0
Zostera marina	2	12	2	2012			0	0			0	0	0	0							0	120	125	65	54	78	88.4
Zostera marina	2	12	3	2012	1.2495	0.7302	0.5193	66.1529	0.7541	0.6453	0.1088	13.8599	6	764.331	1.4	1.5	1.2	1.6	1.3	1.4	5	124	87	29			80
Zostera marina	2	12	4	2012			0	0			0	0	0	0							0
Zostera marina	2	12	5	2012			0	0			0	0	0	0							0
Zostera marina	2	12	6	2012			0	0			0	0	0	0							0
Zostera marina	2	12	7	2012			0	0			0	0	0	0							0
Zostera marina	2	12	8	2012			0	0			0	0	0	0							0
Zostera marina	2	12	9	2012			0	0			0	0	0	0							0
Zostera marina	2	12	10	2012			0	0			0	0	0	0							0
Zostera marina	2	13	1	2012			0	0			0	0	0	0							0
Zostera marina	2	13	2	2012			0	0			0	0	0	0							0
Zostera marina	2	13	3	2012			0	0			0	0	0	0							0
Zostera marina	2	13	4	2012			0	0			0	0	0	0							0
Zostera marina	2	13	5	2012			0	0			0	0	0	0							0
Zostera marina	2	13	6	2012			0	0			0	0	0	0							0
Zostera marina	2	13	7	2012			0	0			0	0	0	0							0
Zostera marina	2	13	8	2012			0	0			0	0	0	0							0
Zostera marina	2	13	9	2012			0	0			0	0	0	0							0
Zostera marina	2	13	10	2012			0	0			0	0	0	0							0
Zostera marina	2	14	1	2012			0	0			0	0	0	0							0
Zostera marina	2	14	2	2012			0	0			0	0	0	0							0
Zostera marina	2	14	3	2012			0	0			0	0	0	0							0
Zostera marina	2	14	4	2012			0	0			0	0	0	0							0
Zostera marina	2	14	5	2012			0	0			0	0	0	0							0
Zostera marina	2	14	6	2012			0	0			0	0	0	0							0
Zostera marina	2	14	7	2012			0	0			0	0	0	0							0
Zostera marina	2	14	8	2012			0	0			0	0	0	0							0
Zostera marina	2	14	9	2012			0	0			0	0	0	0							0
Zostera marina	2	14	10	2012			0	0			0	0	0	0							0
Zostera marina	2	15	1	2012			0	0			0	0	0	0							0
Zostera marina	2	15	2	2012			0	0			0	0	0	0							0
Zostera marina	2	15	3	2012			0	0			0	0	0	0							0
Zostera marina	2	15	4	2012			0	0			0	0	0	0							0
Zostera marina	2	15	5	2012			0	0			0	0	0	0							0
Zostera marina	2	15	6	2012			0	0			0	0	0	0							0
Zostera marina	2	15	7	2012			0	0			0	0	0	0							0
Zostera marina	2	15	8	2012			0	0			0	0	0	0							0
Zostera marina	2	15	9	2012			0	0			0	0	0	0							0
Zostera marina	2	15	10	2012			0	0			0	0	0	0							0
Zostera marina	3	1	1	2012			0	0			0	0	0	0							0
Zostera marina	3	1	2	2012			0	0			0	0	0	0							0
Zostera marina	3	1	3	2012			0	0			0	0	0	0							10	390	410	436	305	294	367
Zostera marina	3	1	4	2012	1.3569	1.3443	0.0126	1.6051	1.1415	1.1367	0.0048	0.611465	1	127.389	1.1					1.1	10	117	125	132	81	110	113
Zostera marina	3	1	5	2012			0	0			0	0	0	0							0
Zostera marina	3	1	6	2012			0	0			0	0	0	0							0
Zostera marina	3	1	7	2012	1.2909	1.0625	0.2284	29.0955	1.0136	0.9778	0.0358	4.56051	3	382.166	1.7	1.4	1.7	2.2	2.4	1.88	10	135	112	164	130	93	126.8
Zostera marina	3	1	8	2012	1.1834	0.9723	0.2111	26.8917	0	0	0	0	0	0							10	225	200	175	220	217	207.4
Zostera marina	3	1	9	2012	1.1815	1.026	0.1555	19.8089	0	0	0	0	0	0							10	290	385	395	260	166	299.2
Zostera marina	3	1	10	2012	1.5506	0.9928	0.5578	71.0573	1.1267	1.041	0.0857	10.9172	2	254.777	1.6	1.8	1.7	2.4	2.9	2.08	30	144	254	174	240	164	195.2
Zostera marina	3	3	1	2012			0	0			0	0	0	0							0
Zostera marina	3	3	2	2012			0	0			0	0	0	0							5	182	158	172	154	81	149.4
Zostera marina	3	3	3	2012			0	0			0	0	0	0							0
Zostera marina	3	3	4	2012	1.0888	1.0212	0.0676	8.61146	1.0546	1.0396	0.015	1.91083	1	127.389	2.1					2.1	10	215	182	148	150	204	179.8
Zostera marina	3	3	5	2012			0	0			0	0	0	0							0
Zostera marina	3	3	6	2012			0	0			0	0	0	0							0
Zostera marina	3	3	7	2012	1.9725	0.9332	1.0393	132.395	1.1144	0.9886	0.1258	16.0255	6	764.331	1	0.9	1.6	1.5	2.4	1.48	15	239	217	87	174	91	161.6
Zostera marina	3	3	8	2012	1.5246	0.9359	0.5887	74.9936	0.938	0.9297	0.0083	1.05732	0	0	2.7	1	1.2			1.63333	30	167	76	200	177	157	155.4
Zostera marina	3	3	9	2012	1.9101	1.0549	0.8552	108.943	1.0701	1.0304	0.0397	5.05732	2	254.777	2.1	0.9	1.2	1	1.1	1.26	15	140	55	67	91	86	87.8
Zostera marina	3	3	10	2012			0	0			0	0	0	0							0
Zostera marina	3	6	1	2012			0	0			0	0	0	0							0
Zostera marina	3	6	2	2012			0	0			0	0	0	0							0
Zostera marina	3	6	3	2012	1.5703	1.0286	0.5417	69.0064	1.2186	1.0389	0.1797	22.8917	4	509.554	1.9	2.8	2.6	2.2	1.7	2.24	15	241	274	229	155	138	207.4
Zostera marina	3	6	4	2012	2.0955	1.0251	1.0704	136.357	1.3805	1.038	0.3425	43.6306	12	1528.66	1.1	1.3	1.9	1.8	1	1.42	85	359	272	240	360	325	311.2
Zostera marina	3	6	5	2012	1.6884	1.0036	0.6848	87.2357	1.1263	0.8971	0.2292	29.1975	1	127.389	2.3	2.6	1.6	2.7	2.9	2.42	90
Zostera marina	3	6	6	2012	1.5645	1.0157	0.5488	69.9108	1.2478	0.9675	0.2803	35.707	6	764.331	1	2.4	2.3	2.2	1.4	1.86	100	277	295	370	350	320	322.4
Zostera marina	3	6	7	2012	2.1721	1.0226	1.1495	146.433	1.3523	1.0106	0.3417	43.5287	2	254.777	1.2	2.3	2.3	2.7	1.5	2	100
Zostera marina	3	6	8	2012	2.0476	0.9457	1.1019	140.369	1.2525	1.0405	0.212	27.0064	18	2292.99	1	1.4	1.6	1.7	2.8	1.7	90	282	202	235	168	277	232.8
Zostera marina	3	6	9	2012	1.5642	1.0555	0.5087	64.8025	1.5155	0.9461	0.5694	72.535	7	891.72	2.6	1.4	1.4	2.4	2.2	2	90	182	171	242	201	197	198.6
Zostera marina	3	6	10	2012	1.2428	0.6696	0.5732	73.0191	1.1324	0.6772	0.4552	57.9873	6	764.331	1.9	1.1	2.8	1	2.3	1.82	20	272	248	304	302	323	289.8
Zostera marina	3	8	1	2012			0	0			0	0	0	0							0
Zostera marina	3	8	2	2012			0	0			0	0	0	0							0
Zostera marina	3	8	3	2012			0	0			0	0	0	0							0
Zostera marina	3	8	4	2012			0	0			0	0	0	0							5
Zostera marina	3	8	5	2012			0	0			0	0	0	0							0
Zostera marina	3	8	6	2012	1.6272	0.9585	0.6687	85.1847	1.3233	0.9913	0.332	42.293	8	1019.11	1.1	2.3	1.2	1.4	1.9	1.58	15
Zostera marina	3	8	7	2012	1.6693	1.1418	0.5275	67.1975	1.1615	0.9671	0.1944	24.7643	7	891.72	1.2	1.4	2.5	1.4	1.7	1.64	15
Zostera marina	3	8	8	2012			0	0			0	0	0	0							20
Zostera marina	3	8	9	2012			0	0			0	0	0	0							0
Zostera marina	3	8	10	2012			0	0			0	0	0	0							5
Zostera marina	3	10	1	2012			0	0			0	0	0	0							0
Zostera marina	3	10	2	2012	1.217	1.0115	0.2055	26.1783	1.0259	0.9431	0.0828	10.5478	3	382.166	0.9	0.9	0.7	0.9	1.1	0.9	30
Zostera marina	3	10	3	2012			0	0			0	0	0	0							0
Zostera marina	3	10	4	2012	1.4961	1.3458	0.1503	19.1465	0.9716	0.9369	0.0347	4.42038	2	254.777	0.8	0.8	0.9	1.6	0.08	0.836	20
Zostera marina	3	10	5	2012			0	0			0	0	0	0							0
Zostera marina	3	10	6	2012			0	0			0	0	0	0							0
Zostera marina	3	10	7	2012			0	0			0	0	0	0							0
Zostera marina	3	10	8	2012			0	0			0	0	0	0							5
Zostera marina	3	10	9	2012			0	0			0	0	0	0							0
Zostera marina	3	10	10	2012	1.1554	0.8503	0.3051	38.8662	1.2461	0.9524	0.2937	37.414	11	1401.27	1.4	0.09	1.6	1.9	1.9	1.378	45
Zostera marina	3	12	1	2012			0	0			0	0	0	0							0
Zostera marina	3	12	2	2012	1.4718	1.0227	0.4491	57.2102	0.9423	0.8974	0.0449	5.71975	5	636.943	0.4	0.7	0.8	0.4	0.9	0.64	15
Zostera marina	3	12	3	2012			0	0			0	0	0	0							5
Zostera marina	3	12	4	2012			0	0			0	0	0	0							0
Zostera marina	3	12	5	2012			0	0			0	0	0	0							0
Zostera marina	3	12	6	2012			0	0			0	0	0	0							0
Zostera marina	3	12	7	2012			0	0			0	0	0	0							0
Zostera marina	3	12	8	2012			0	0			0	0	0	0							0
Zostera marina	3	12	9	2012			0	0			0	0	0	0							0
Zostera marina	3	12	10	2012			0	0			0	0	0	0							0
Zostera marina	3	13	1	2012			0	0			0	0	0	0							0
Zostera marina	3	13	2	2012			0	0			0	0	0	0							0
Zostera marina	3	13	3	2012			0	0			0	0	0	0							0
Zostera marina	3	13	4	2012			0	0			0	0	0	0							0
Zostera marina	3	13	5	2012			0	0			0	0	0	0							0
Zostera marina	3	13	6	2012			0	0			0	0	0	0							0
Zostera marina	3	13	7	2012			0	0			0	0	0	0							0
Zostera marina	3	13	8	2012			0	0			0	0	0	0							0
Zostera marina	3	13	9	2012			0	0			0	0	0	0							0
Zostera marina	3	13	10	2012			0	0			0	0	0	0							0
Zostera marina	3	14	1	2012			0	0			0	0	0	0							0
Zostera marina	3	14	2	2012			0	0			0	0	0	0							0
Zostera marina	3	14	3	2012			0	0			0	0	0	0							0
Zostera marina	3	14	4	2012			0	0			0	0	0	0							0
Zostera marina	3	14	5	2012			0	0			0	0	0	0							0
Zostera marina	3	14	6	2012			0	0			0	0	0	0							0
Zostera marina	3	14	7	2012			0	0			0	0	0	0							0
Zostera marina	3	14	8	2012			0	0			0	0	0	0							0
Zostera marina	3	14	9	2012			0	0			0	0	0	0							0
Zostera marina	3	14	10	2012			0	0			0	0	0	0							0
Zostera marina	3	15	1	2012			0	0			0	0	0	0							0
Zostera marina	3	15	2	2012			0	0			0	0	0	0							0
Zostera marina	3	15	3	2012	1.0292	1.0048	0.0244	3.10828	1.0164	0.9645	0.0519	6.61146	5	636.943	1.4	1.1	1.1	1.5	1.3	1.28	5
Zostera marina	3	15	4	2012			0	0			0	0	0	0							0
Zostera marina	3	15	5	2012			0	0			0	0	0	0							0
Zostera marina	3	15	6	2012			0	0			0	0	0	0							0
Zostera marina	3	15	7	2012			0	0			0	0	0	0							0
Zostera marina	3	15	8	2012			0	0			0	0	0	0							0
Zostera marina	3	15	9	2012			0	0			0	0	0	0							0
Zostera marina	3	15	10	2012			0	0			0	0	0	0							0
Macroalgae	1	1	1																		0
Macroalgae	1	1	2																		0
Macroalgae	1	1	3																		0
Macroalgae	1	1	4																		0
Macroalgae	1	1	5																		0
Macroalgae	1	1	6																		100
Macroalgae	1	1	7																		20
Macroalgae	1	1	8																		10
Macroalgae	1	1	9																		0
Macroalgae	1	1	10																		0
Macroalgae	1	3	1																		0
Macroalgae	1	3	2																		5
Macroalgae	1	3	3																		0
Macroalgae	1	3	4																		0
Macroalgae	1	3	5																		0
Macroalgae	1	3	6																		0
Macroalgae	1	3	7																		0
Macroalgae	1	3	8																		0
Macroalgae	1	3	9																		0
Macroalgae	1	3	10																		0
Macroalgae	1	6	1																		0
Macroalgae	1	6	2																		0
Macroalgae	1	6	3																		0
Macroalgae	1	6	4																		0
Macroalgae	1	6	5																		100
Macroalgae	1	6	6																		15
Macroalgae	1	6	7																		40
Macroalgae	1	6	8																		15
Macroalgae	1	6	9																		20
Macroalgae	1	6	10																		0
Macroalgae	1	8	1																		0
Macroalgae	1	8	2																		0
Macroalgae	1	8	3																		0
Macroalgae	1	8	4																		10
Macroalgae	1	8	5																		0
Macroalgae	1	8	6																		5
Macroalgae	1	8	7																		20
Macroalgae	1	8	8																		65
Macroalgae	1	8	9																		0
Macroalgae	1	8	10																		0
Macroalgae	1	10	1																		0
Macroalgae	1	10	2																		0
Macroalgae	1	10	3																		0
Macroalgae	1	10	4																		0
Macroalgae	1	10	5																		0
Macroalgae	1	10	6																		0
Macroalgae	1	10	7																		0
Macroalgae	1	10	8																		0
Macroalgae	1	10	9																		0
Macroalgae	1	10	10																		10
Macroalgae	1	12	1																		0
Macroalgae	1	12	2																		0
Macroalgae	1	12	3																		0
Macroalgae	1	12	4																		0
Macroalgae	1	12	5																		0
Macroalgae	1	12	6																		0
Macroalgae	1	12	7																		0
Macroalgae	1	12	8																		0
Macroalgae	1	12	9																		0
Macroalgae	1	12	10																		0
Macroalgae	1	13	1																		0
Macroalgae	1	13	2																		0
Macroalgae	1	13	3																		0
Macroalgae	1	13	4																		0
Macroalgae	1	13	5																		0
Macroalgae	1	13	6																		0
Macroalgae	1	13	7																		0
Macroalgae	1	13	8																		0
Macroalgae	1	13	9																		0
Macroalgae	1	13	10																		0
Macroalgae	1	14	1																		0
Macroalgae	1	14	2																		50
Macroalgae	1	14	3																		10
Macroalgae	1	14	4																		0
Macroalgae	1	14	5																		25
Macroalgae	1	14	6																		0
Macroalgae	1	14	7																		0
Macroalgae	1	14	8																		0
Macroalgae	1	14	9																		0
Macroalgae	1	14	10																		80
Macroalgae	1	15	1																		0
Macroalgae	1	15	2																		25
Macroalgae	1	15	3																		0
Macroalgae	1	15	4																		0
Macroalgae	1	15	5																		0
Macroalgae	1	15	6																		0
Macroalgae	1	15	7																		0
Macroalgae	1	15	8																		0
Macroalgae	1	15	9																		20
Macroalgae	1	15	10																		0
Macroalgae	2	1	1																		5
Macroalgae	2	1	2																		0
Macroalgae	2	1	3																		0
Macroalgae	2	1	4																		0
Macroalgae	2	1	5																		0
Macroalgae	2	1	6																		0
Macroalgae	2	1	7																		20
Macroalgae	2	1	8																		10
Macroalgae	2	1	9																		0
Macroalgae	2	1	10																		0
Macroalgae	2	3	1																		0
Macroalgae	2	3	2																		0
Macroalgae	2	3	3																		0
Macroalgae	2	3	4																		0
Macroalgae	2	3	5																		0
Macroalgae	2	3	6																		0
Macroalgae	2	3	7																		0
Macroalgae	2	3	8																		0
Macroalgae	2	3	9																		0
Macroalgae	2	3	10																		30
Macroalgae	2	6	1																		0
Macroalgae	2	6	2																		0
Macroalgae	2	6	3																		0
Macroalgae	2	6	4																		0
Macroalgae	2	6	5																		0
Macroalgae	2	6	6																		0
Macroalgae	2	6	7																		0
Macroalgae	2	6	8																		0
Macroalgae	2	6	9																		0
Macroalgae	2	6	10																		0
Macroalgae	2	8	1																		0
Macroalgae	2	8	2																		10
Macroalgae	2	8	3																		0
Macroalgae	2	8	4																		15
Macroalgae	2	8	5																		0
Macroalgae	2	8	6																		5
Macroalgae	2	8	7																		40
Macroalgae	2	8	8																		25
Macroalgae	2	8	9																		25
Macroalgae	2	8	10																		0
Macroalgae	2	10	1																		0
Macroalgae	2	10	2																		0
Macroalgae	2	10	3																		0
Macroalgae	2	10	4																		0
Macroalgae	2	10	5																		0
Macroalgae	2	10	6																		0
Macroalgae	2	10	7																		0
Macroalgae	2	10	8																		0
Macroalgae	2	10	9																		0
Macroalgae	2	10	10																		0
Macroalgae	2	12	1																		0
Macroalgae	2	12	2																		0
Macroalgae	2	12	3																		0
Macroalgae	2	12	4																		0
Macroalgae	2	12	5																		0
Macroalgae	2	12	6																		0
Macroalgae	2	12	7																		10
Macroalgae	2	12	8																		40
Macroalgae	2	12	9																		40
Macroalgae	2	12	10																		35
Macroalgae	2	13	1																		0
Macroalgae	2	13	2																		0
Macroalgae	2	13	3																		0
Macroalgae	2	13	4																		0
Macroalgae	2	13	5																		0
Macroalgae	2	13	6																		0
Macroalgae	2	13	7																		0
Macroalgae	2	13	8																		0
Macroalgae	2	13	9																		0
Macroalgae	2	13	10																		0
Macroalgae	2	14	1																		0
Macroalgae	2	14	2																		0
Macroalgae	2	14	3																		0
Macroalgae	2	14	4																		0
Macroalgae	2	14	5																		0
Macroalgae	2	14	6																		0
Macroalgae	2	14	7																		0
Macroalgae	2	14	8																		0
Macroalgae	2	14	9																		0
Macroalgae	2	14	10																		0
Macroalgae	2	15	1																		0
Macroalgae	2	15	2																		0
Macroalgae	2	15	3																		0
Macroalgae	2	15	4																		0
Macroalgae	2	15	5																		0
Macroalgae	2	15	6																		0
Macroalgae	2	15	7																		0
Macroalgae	2	15	8																		0
Macroalgae	2	15	9																		0
Macroalgae	2	15	10																		0
Macroalgae	3	1	1																		5
Macroalgae	3	1	2																		0
Macroalgae	3	1	3																		15
Macroalgae	3	1	4																		10
Macroalgae	3	1	5																		0
Macroalgae	3	1	6																		0
Macroalgae	3	1	7																		0
Macroalgae	3	1	8																		0
Macroalgae	3	1	9																		10
Macroalgae	3	1	10																		20
Macroalgae	3	3	1																		0
Macroalgae	3	3	2																		0
Macroalgae	3	3	3																		0
Macroalgae	3	3	4																		0
Macroalgae	3	3	5																		0
Macroalgae	3	3	6																		10
Macroalgae	3	3	7																		15
Macroalgae	3	3	8																		15
Macroalgae	3	3	9																		5
Macroalgae	3	3	10																		0
Macroalgae	3	6	1																		0
Macroalgae	3	6	2																		0
Macroalgae	3	6	3																		0
Macroalgae	3	6	4																		0
Macroalgae	3	6	5																		10
Macroalgae	3	6	6																		0
Macroalgae	3	6	7																		0
Macroalgae	3	6	8																		0
Macroalgae	3	6	9																		5
Macroalgae	3	6	10																		0
Macroalgae	3	8	1																		0
Macroalgae	3	8	2																		10
Macroalgae	3	8	3																		20
Macroalgae	3	8	4																		15
Macroalgae	3	8	5																		5
Macroalgae	3	8	6																		0
Macroalgae	3	8	7																		40
Macroalgae	3	8	8																		20
Macroalgae	3	8	9																		70
Macroalgae	3	8	10																		0
Macroalgae	3	10	1																		0
Macroalgae	3	10	2																		5
Macroalgae	3	10	3																		0
Macroalgae	3	10	4																		10
Macroalgae	3	10	5																		0
Macroalgae	3	10	6																		0
Macroalgae	3	10	7																		0
Macroalgae	3	10	8																		0
Macroalgae	3	10	9																		5
Macroalgae	3	10	10																		0
Macroalgae	3	12	1																		0
Macroalgae	3	12	2																		0
Macroalgae	3	12	3																		0
Macroalgae	3	12	4																		0
Macroalgae	3	12	5																		0
Macroalgae	3	12	6																		0
Macroalgae	3	12	7																		0
Macroalgae	3	12	8																		0
Macroalgae	3	12	9																		0
Macroalgae	3	12	10																		0
Macroalgae	3	13	1																		0
Macroalgae	3	13	2																		5
Macroalgae	3	13	3																		0
Macroalgae	3	13	4																		0
Macroalgae	3	13	5																		0
Macroalgae	3	13	6																		0
Macroalgae	3	13	7																		0
Macroalgae	3	13	8																		0
Macroalgae	3	13	9																		0
Macroalgae	3	13	10																		0
Macroalgae	3	14	1																		0
Macroalgae	3	14	2																		0
Macroalgae	3	14	3																		0
Macroalgae	3	14	4																		0
Macroalgae	3	14	5																		0
Macroalgae	3	14	6																		0
Macroalgae	3	14	7																		0
Macroalgae	3	14	8																		0
Macroalgae	3	14	9																		0
Macroalgae	3	14	10																		0
Macroalgae	3	15	1																		0
Macroalgae	3	15	2																		0
Macroalgae	3	15	3																		0
Macroalgae	3	15	4																		0
Macroalgae	3	15	5																		0
Macroalgae	3	15	6																		0
Macroalgae	3	15	7																		0
Macroalgae	3	15	8																		0
Macroalgae	3	15	9																		0
Macroalgae	3	15	10																		0
Other	1	1	1																		0
Other	1	1	2																		0
Other	1	1	3																		0
Other	1	1	4																		0
Other	1	1	5																		0
Other	1	1	6																		0
Other	1	1	7																		0
Other	1	1	8																		0
Other	1	1	9																		0
Other	1	1	10																		0
Other	1	3	1																		0
Other	1	3	2																		0
Other	1	3	3																		0
Other	1	3	4																		0
Other	1	3	5																		0
Other	1	3	6																		0
Other	1	3	7																		0
Other	1	3	8																		0
Other	1	3	9																		0
Other	1	3	10																		0
Other	1	6	1																		0
Other	1	6	2																		0
Other	1	6	3																		0
Other	1	6	4																		0
Other	1	6	5																		0
Other	1	6	6																		0
Other	1	6	7																		0
Other	1	6	8																		0
Other	1	6	9																		0
Other	1	6	10																		5
Other	1	8	1																		0
Other	1	8	2																		0
Other	1	8	3																		0
Other	1	8	4																		0
Other	1	8	5																		40
Other	1	8	6																		0
Other	1	8	7																		0
Other	1	8	8																		0
Other	1	8	9																		0
Other	1	8	10																		5
Other	1	10	1																		0
Other	1	10	2																		0
Other	1	10	3																		0
Other	1	10	4																		0
Other	1	10	5																		0
Other	1	10	6																		0
Other	1	10	7																		0
Other	1	10	8																		0
Other	1	10	9																		0
Other	1	10	10																		0
Other	1	12	1																		0
Other	1	12	2																		0
Other	1	12	3																		0
Other	1	12	4																		0
Other	1	12	5																		0
Other	1	12	6																		0
Other	1	12	7																		0
Other	1	12	8																		0
Other	1	12	9																		0
Other	1	12	10																		0
Other	1	13	1																		0
Other	1	13	2																		0
Other	1	13	3																		0
Other	1	13	4																		0
Other	1	13	5																		0
Other	1	13	6																		0
Other	1	13	7																		0
Other	1	13	8																		0
Other	1	13	9																		0
Other	1	13	10																		0
Other	1	14	1																		0
Other	1	14	2																		0
Other	1	14	3																		0
Other	1	14	4																		0
Other	1	14	5																		0
Other	1	14	6																		0
Other	1	14	7																		0
Other	1	14	8																		0
Other	1	14	9																		0
Other	1	14	10																		0
Other	1	15	1																		0
Other	1	15	2																		0
Other	1	15	3																		0
Other	1	15	4																		0
Other	1	15	5																		0
Other	1	15	6																		0
Other	1	15	7																		0
Other	1	15	8																		0
Other	1	15	9																		0
Other	1	15	10																		0
Other	2	1	1																		0
Other	2	1	2																		0
Other	2	1	3																		0
Other	2	1	4																		0
Other	2	1	5																		0
Other	2	1	6																		0
Other	2	1	7																		0
Other	2	1	8																		0
Other	2	1	9																		0
Other	2	1	10																		0
Other	2	3	1																		0
Other	2	3	2																		0
Other	2	3	3																		0
Other	2	3	4																		0
Other	2	3	5																		0
Other	2	3	6																		0
Other	2	3	7																		0
Other	2	3	8																		0
Other	2	3	9																		0
Other	2	3	10																		0
Other	2	6	1																		0
Other	2	6	2																		0
Other	2	6	3																		0
Other	2	6	4																		0
Other	2	6	5																		0
Other	2	6	6																		0
Other	2	6	7																		0
Other	2	6	8																		0
Other	2	6	9																		0
Other	2	6	10																		0
Other	2	8	1																		0
Other	2	8	2																		0
Other	2	8	3																		0
Other	2	8	4																		0
Other	2	8	5																		0
Other	2	8	6																		0
Other	2	8	7																		0
Other	2	8	8																		0
Other	2	8	9																		0
Other	2	8	10																		0
Other	2	10	1																		0
Other	2	10	2																		0
Other	2	10	3																		0
Other	2	10	4																		10
Other	2	10	5																		0
Other	2	10	6																		15
Other	2	10	7																		0
Other	2	10	8																		0
Other	2	10	9																		0
Other	2	10	10																		0
Other	2	12	1																		0
Other	2	12	2																		0
Other	2	12	3																		0
Other	2	12	4																		0
Other	2	12	5																		0
Other	2	12	6																		0
Other	2	12	7																		5
Other	2	12	8																		0
Other	2	12	9																		0
Other	2	12	10																		0
Other	2	13	1																		0
Other	2	13	2																		0
Other	2	13	3																		0
Other	2	13	4																		15
Other	2	13	5																		0
Other	2	13	6																		0
Other	2	13	7																		0
Other	2	13	8																		0
Other	2	13	9																		0
Other	2	13	10																		0
Other	2	14	1																		0
Other	2	14	2																		0
Other	2	14	3																		0
Other	2	14	4																		0
Other	2	14	5																		0
Other	2	14	6																		0
Other	2	14	7																		0
Other	2	14	8																		0
Other	2	14	9																		0
Other	2	14	10																		0
Other	2	15	1																		0
Other	2	15	2																		0
Other	2	15	3																		0
Other	2	15	4																		0
Other	2	15	5																		0
Other	2	15	6																		0
Other	2	15	7																		0
Other	2	15	8																		0
Other	2	15	9																		0
Other	2	15	10																		0
Other	3	1	1																		0
Other	3	1	2																		0
Other	3	1	3																		0
Other	3	1	4																		0
Other	3	1	5																		0
Other	3	1	6																		0
Other	3	1	7																		0
Other	3	1	8																		0
Other	3	1	9																		0
Other	3	1	10																		0
Other	3	3	1																		0
Other	3	3	2																		0
Other	3	3	3																		0
Other	3	3	4																		0
Other	3	3	5																		0
Other	3	3	6																		0
Other	3	3	7																		0
Other	3	3	8																		0
Other	3	3	9																		0
Other	3	3	10																		0
Other	3	6	1																		0
Other	3	6	2																		0
Other	3	6	3																		0
Other	3	6	4																		0
Other	3	6	5																		0
Other	3	6	6																		0
Other	3	6	7																		0
Other	3	6	8																		0
Other	3	6	9																		0
Other	3	6	10																		0
Other	3	8	1																		0
Other	3	8	2																		5
Other	3	8	3																		0
Other	3	8	4																		0
Other	3	8	5																		0
Other	3	8	6																		0
Other	3	8	7																		0
Other	3	8	8																		0
Other	3	8	9																		0
Other	3	8	10																		0
Other	3	10	1																		0
Other	3	10	2																		0
Other	3	10	3																		0
Other	3	10	4																		0
Other	3	10	5																		0
Other	3	10	6																		0
Other	3	10	7																		0
Other	3	10	8																		5
Other	3	10	9																		0
Other	3	10	10																		0
Other	3	12	1																		0
Other	3	12	2																		0
Other	3	12	3																		0
Other	3	12	4																		0
Other	3	12	5																		0
Other	3	12	6																		5
Other	3	12	7																		0
Other	3	12	8																		0
Other	3	12	9																		0
Other	3	12	10																		0
Other	3	13	1																		0
Other	3	13	2																		0
Other	3	13	3																		0
Other	3	13	4																		0
Other	3	13	5																		0
Other	3	13	6																		0
Other	3	13	7																		0
Other	3	13	8																		0
Other	3	13	9																		0
Other	3	13	10																		0
Other	3	14	1																		0
Other	3	14	2																		0
Other	3	14	3																		0
Other	3	14	4																		0
Other	3	14	5																		0
Other	3	14	6																		0
Other	3	14	7																		0
Other	3	14	8																		0
Other	3	14	9																		0
Other	3	14	10																		0
Other	3	15	1																		0
Other	3	15	2																		0
Other	3	15	3																		0
Other	3	15	4																		0
Other	3	15	5																		0
Other	3	15	6																		0
Other	3	15	7																		0
Other	3	15	8																		0
Other	3	15	9																		0
Other	3	15	10																		0
