# Supplementary material for: Synthesizer: Expediting synthesis studies from context-free data with information retrieval techniques
Source: PLoS One. 2017 Apr 24;12(4):e0175860. doi: 10.1371/journal.pone.0175860 (PMC5402950; doi:10.1371/journal.pone.0175860)
Supplement: S1 Dataset — (ZIP) [file pone.0175860.s001.zip › SampleAnnotationsSupplement/ECOLOGY_B/SAV2013.csv]

Period	Date	TimeEST	Transect	Station	Temp C	SpCond	Salinity	Depth cm	Dopcent	DOmgL	SondeDepth m	pH	Secchi cm	Zostera pcent	Ruppia pcent	Macroalgae pcent	Other pcent	MacroalgaeYN	PhotoYN	BiomassYN	EpiphyteYN	NitrogenYN	B1	B2	B3	B4	B5	AvgLength cm	Boat Scarring	Grazing	Epiphyte	Wasting Disease	Scallops	Clams	Comments	Below Ground Biomass Zostera	Zm belowground gm2	Above Ground Biomass Zostera	Zm aboveground gm2	Below Ground Biomass Ruppia	Rm belowground gm2	Above Ground Biomass Ruppia	Rm aboveground gm2	Zostera of Stems	Zm shootdensity stems m2	Ruppia of Stems	Rm shootdensity stems m2	Zm width1	Zm width2
2	2013-08-27	1899-12-30 10:25:00	10	8	23.75	36.86	23.3	105	97.7	7.23	0.569	7.89	85	0	55	0	0	No	Yes	Yes	Yes	Yes	36	144	112	0	0	58.4	NA	NA	Yes	NA	NA	NA	NA	NA	0	NA	0	0.2562	32.6369426751592	0.0488	6.21656050955414	NA	0	10	1273.88535031847	NA	NA
2	2013-08-30	1899-12-30 12:38:00	15	3	25.23	29.54	18.25	120	113.5	8.41	0.752	8.13	100	20	60	0	10	No	Yes	Yes	Yes	Yes	83	122	38	68	40	70.2	NA	NA	NA	NA	NA	NA	other = 10%sponge in btween plants not epi's	NA	0	NA	0	0.2149	27.375796178344	0.2497	31.8089171974522	NA	0	56	7133.75796178344	NA	NA
2	2013-08-30	1899-12-30 12:23:00	15	5	24.82	29.5	18.24	130	105.5	7.88	0.859	8.06	100	10	5	0	0	No	Yes	Yes	Yes	Yes	68	65	78	79	68	71.6	NA	NA	NA	NA	NA	NA	only Zostera in core	0.1877	23.9108280254777	0.0302	3.84713375796178	NA	0	NA	0	8	1019.10828025478	NA	0	0.9	1.5
2	2013-08-27	1899-12-30 10:05:00	10	10	23.75	37.17	23.55	100	89.8	6.64	0.464	7.73	U	15	0	0	0	No	Yes	Yes	Yes	Yes	73	80	71	65	70	71.8	NA	NA	Yes	NA	NA	NA	NA	0.153	19.4904458598726	0.0594	7.56687898089172	0.1456	18.5477707006369	0.0779	9.92356687898089	4	509.554140127389	26	3312.10191082803	1.4	1.5
2	2013-08-20	1899-12-30 12:35:00	6	10	24.04	43.62	28.13	160	109.1	7.81	1.222	8	95	10	0	0	0	No	Yes	Yes	Yes	Yes	69	55	43	120	85	74.4	NA	NA	Yes	NA	NA	NA	NA	0.0426	5.42675159235668	0.0147999999999999	1.88535031847133	NA	0	NA	0	1	127.388535031847	NA	0	1.8	1.7
1	2013-07-16	1899-12-30 15:18:00	12	9	31.8	30.51	18.78	115	143.2	9.48	1.061	8.25	70	0	5	0	0	No	Yes	Yes	Yes	Yes	86	127	115	72	-	100	NA	NA	NA	NA	NA	NA	5% yet coreable, Zostera epiphyte sample from outside quadrant, sparse and hard to find	NA	0	NA	0	0.015	1.91082802547771	0.0043	0.547770700636943	NA	0	1	127.388535031847	NA	NA
3	2013-10-15	1899-12-30 12:24:00	12	9	16.64	36.52	23.15	115	116.5	9.86	0.775	8.04	95	0	5	0	0	No	Yes	Yes No Seagrass	Yes	Yes	95	104	136	75	90	100	NA	NA	NA	NA	NA	NA	Not Coreable	NA	0	NA	0	NA	0	NA	0	NA	0	NA	0	NA	NA
1	2013-07-16	1899-12-30 14:05:00	12	3	30.01	35.68	22.37	145	111	7.41	1.241	8.03	75	5	0	0	0	No	Yes	Yes	Yes	??????	125	127	61	68	139	104	NA	NA	NA	NA	NA	NA	5% but coreable	0.0825	10.5095541401274	0.0244	3.10828025477707	NA	0	NA	0	2	254.777070063694	NA	0	1.6	2.1
1	2013-07-16	1899-12-30 13:41:00	10	6	30.67	34.94	21.85	105	135.1	8.96	0.939	8.18	U	5	10	0	0	No	Yes	Yes	Yes	Yes	158	140	41	-	-	113	NA	NA	NA	NA	NA	NA	Possible no zostera in core	NA	0	0.0058	0.738853503184713	0.214	27.2611464968153	0.0107999999999999	1.37579617834394	0	0	0	0	1.9	1.6
1	2013-07-16	1899-12-30 14:04:00	10	8	30.08	35.88	22.51	115	112.2	7.48	1.052	8.03	90	5	30	0	0	No	Yes	Yes	Yes	Yes	126	131	120	94	106	115.4	NA	NA	NA	NA	NA	NA	May be no zostera in core	NA	0	NA	0	NA	0	NA	0	NA	0	NA	0	NA	NA
1	2013-07-16	1899-12-30 15:38:00	12	7	30.3	34.62	21.65	130	115.6	7.71	1.203	8.04	75	5	5	0	0	No	Yes	Yes No Seagrass	Yes	Yes	97	95	145	110	146	118.6	NA	NA	NA	NA	NA	NA	Not coreable	NA	0	NA	0	NA	0	NA	0	NA	0	NA	0	NA	NA
3	2013-10-16	1899-12-30 12:06:00	15	5	16.88	41.4	26.55	120	120.8	9.96	1.06	8.08	145	5	5	0	0	No	Yes	Yes	Yes	Yes	125	143	142	119	77	121.2	NA	NA	NA	NA	NA	NA	no Ruppia in core	0.1859	23.6815286624204	0.0201	2.56050955414013	NA	0	NA	0	1	127.388535031847	NA	0	1	1
3	2013-10-16	1899-12-30 12:17:00	15	6	16.97	41.28	26.5	140	123.1	10.15	1.014	8.1	110	5	10	0	10	No	Yes	Yes	Yes	Yes	126	82	169	131	128	127.2	NA	NA	NA	NA	NA	NA	no zostera in core	NA	0	NA	0	0.0492	6.26751592356687	0.0705	8.98089171974522	NA	0	16	2038.21656050955	NA	NA
3	2013-10-01	1899-12-30 13:24:00	6	9	19.88	47.6	31.05	115	105.5	8.01	0.947	7.97	U	20	0	0	0	No	Yes	Yes	Yes	Yes	110	192	231	96	50	135.8	NA	NA	NA	NA	NA	NA	sparse	0.3094	39.4140127388535	0.0498	6.34394904458598	NA	0	NA	0	3	382.165605095541	NA	0	1.3	2.1
1	2013-07-16	1899-12-30 15:27:00	12	8	30.95	32.63	20.25	115	127.2	8.47	1	8.13	75	5	10	0	0	No	Yes	Yes	Yes	Yes	215	124	150	70	121	136	NA	NA	NA	NA	NA	NA	NA	NA	0	NA	0	0.0584	7.43949044585987	0.0398	5.07006369426752	NA	0	13	1656.05095541401	NA	NA
3	2013-10-01	1899-12-30 13:31:00	6	10	19.94	47.66	31.1	145	106.1	8.05	1.116	7.96	U	0	0	0	0	No	Yes	Yes No Seagrass	Yes	Yes	121	125	131	162	141	136	NA	NA	NA	NA	NA	NA	NA	NA	0	NA	0	NA	0	NA	0	NA	0	NA	0	NA	NA
3	2013-10-01	1899-12-30 14:14:00	3	7	20.09	48.56	31.76	115	119.1	8.96	0.873	8.04	U	0	0	0	0	No	Yes	Yes No Seagrass	Yes	Yes	162	119	114	131	156	136.4	NA	NA	Yes	NA	NA	NA	macro= Tennis ball algae	NA	0	NA	0	NA	0	NA	0	NA	0	NA	0	NA	NA
2	2013-08-20	1899-12-30 12:00:00	6	6	23.88	43.37	27.95	125	113.4	8.15	0.939	7.96	110	30	0	0	0	No	Yes	Yes	Yes	Yes	190	174	99	150	75	137.6	NA	NA	Yes	NA	NA	NA	NA	0.5816	74.0891719745223	0.1307	16.6496815286624	NA	0	NA	0	4	509.554140127389	NA	0	1.6	2.3
1	2013-07-16	1899-12-30 13:28:00	10	5	30.13	36.18	22.72	95	124.8	8.31	0.85	8.09	U	0	35	0	0	No	Yes	Yes	Yes	Yes	165	142	118	-	-	141.666666666667	NA	NA	NA	NA	NA	NA	NA	NA	0	NA	0	0.0757999999999999	9.656050955414	0.0693999999999999	8.84076433121018	NA	0	17	2165.6050955414	NA	NA
3	2013-10-01	1899-12-30 12:41:00	6	4	19.73	46.98	30.6	140	113.9	8.69	0.955	8.11	U	15	0	0	0	No	Yes	Yes	Yes	Yes	109	121	201	122	159	142.4	NA	NA	Yes	NA	NA	NA	NA	0.4779	60.8789808917197	0.011	1.40127388535032	NA	0	NA	0	1	127.388535031847	NA	0	1.1	1.6
2	2013-08-20	1899-12-30 09:56:00	3	9	22.31	45.08	29.2	80	82.7	6.07	1.309	6.07	145	10	0	0	0	No	Yes	Yes No Seagrass	Yes	Yes	95	227	117	145	135	143.8	NA	NA	NA	NA	NA	NA	0% in center diver verified by taking core	NA	0	NA	0	NA	0	NA	0	NA	0	NA	0	NA	NA
2	2013-08-20	1899-12-30 12:09:00	6	7	23.93	43.37	27.95	125	116	8.34	1.059	8.02	105	60	0	0	0	No	Yes	Yes	Yes	Yes	171	165	115	92	215	151.6	NA	NA	Yes	NA	NA	NA	NA	0.3448	43.9235668789809	0.1305	16.6242038216561	NA	0	NA	0	4	509.554140127389	NA	0	2.8	3
2	2013-08-20	1899-12-30 09:02:00	1	7	22.6	45.57	29.55	100	99.6	7.26	0.937	7.92	U	15	0	35	0	No	Yes	Yes	Yes	Yes	80	66	75	308	230	151.8	NA	NA	Yes	NA	NA	NA	Filamentous Total overlap of macro over SAV	0.0319	4.06369426751593	0.0132999999999999	1.69426751592355	NA	0	NA	0	0	0	NA	0	2.4	2
2	2013-08-27	1899-12-30 11:00:00	10	4	24.01	35.24	22.2	90	101.1	7.5	0.482	8	70	5	5	0	0	No	Yes	Yes	Yes	Yes	155	116	184	190	125	154	NA	NA	NA	NA	NA	NA	NA	0.195	24.8407643312102	0.0086	1.09554140127389	NA	0	NA	0	2	254.777070063694	NA	0	1.3	1
1	2013-07-16	1899-12-30 14:28:00	10	10	29.49	36.87	23.22	100	100.5	6.74	0.933	7.96	75	35	5	0	0	No	Yes	Yes	No Zostera	Yes	202	156	112	174	145	157.8	NA	NA	NA	NA	NA	NA	Main camera battery died, started using silver back up	0.465	59.2356687898089	0.6125	78.0254777070064	0.0645	8.21656050955414	0.0664	8.45859872611465	15	1910.82802547771	20	2547.77070063694	2.1	1.9
2	2013-08-20	1899-12-30 10:14:00	3	8	22.35	45.16	29.26	130	82.3	6.03	1.207	7.79	75	5	0	0	0	No	Yes	Yes No Seagrass	Yes	Yes	133	148	167	166	182	159.2	NA	NA	Yes	NA	NA	NA	NA	NA	0	NA	0	NA	0	NA	0	NA	0	NA	0	NA	NA
3	2013-10-01	1899-12-30 14:50:00	3	2	20.26	48.18	31.48	155	120.7	9.07	1.134	8.08	U	5	0	0	0	No	Yes	Yes	Yes	Yes	151	188	149	96	217	160.2	NA	NA	Yes	NA	NA	NA	NA	0.0768	9.78343949044586	0.0073	0.929936305732484	NA	0	NA	0	1	127.388535031847	NA	0	1.2	1.7
2	2013-08-20	1899-12-30 12:26:00	6	9	23.91	43.48	28.02	125	110.8	7.96	0.947	7.99	90	75	0	0	0	No	Yes	Yes	Yes	Yes	179	167	184	193	87	162	NA	NA	Yes	NA	NA	NA	Low density	0.4296	54.7261146496816	0.2059	26.2292993630574	NA	0	NA	0	7	891.71974522293	NA	0	1.9	2
1	2013-07-09	1899-12-30 09:41:00	6	3	26.46	45.5	29.42	185	87.1	5.8	1.458	7.75	95	50	0	25	0	No	Yes	Yes	Yes	Yes	185	205	140	180	110	164	NA	NA	Yes	NA	NA	NA	Seagrass denser around perimeter, macroalgae overlapping Zostera	0.0116000000000001	1.47770700636943	0.1428	18.1910828025478	NA	0	NA	0	0	0	NA	0	2	1.9
3	2013-10-16	1899-12-30 11:51:00	15	3	16.89	40.24	25.77	140	120.6	10	0.922	8.07	105	20	35	0	10	No	Yes	Yes	Yes	Yes	187	168	150	195	128	165.6	NA	NA	NA	NA	NA	NA	other = sponge	0.0720999999999999	9.18471337579617	0.0345	4.39490445859872	0.1822	23.2101910828026	0.2885	36.7515923566879	2	254.777070063694	35	4458.59872611465	1.6	1
3	2013-10-01	1899-12-30 14:41:00	3	3	20.31	48.45	31.67	165	126.8	9.51	1.261	8.11	U	0	0	0	0	No	Yes	Yes No Seagrass	Yes	Yes	98	199	184	180	190	170.2	NA	NA	NA	NA	NA	NA	NA	NA	0	NA	0	NA	0	NA	0	NA	0	NA	0	NA	NA
1	2013-07-16	1899-12-30 16:13:00	12	2	30.09	35.76	22.42	130	112.8	7.48	1.185	8.05	75	10	0	0	0	No	Yes	Yes	Yes	Yes	205	196	144	178	137	172	NA	NA	NA	NA	NA	NA	NA	0.469	59.7452229299363	0.0706	8.99363057324841	NA	0	NA	0	5	636.942675159236	NA	0	1.5	1.7
3	2013-10-01	1899-12-30 13:53:00	3	9	19.9	48.43	31.66	105	110.6	8.35	0.64	7.96	U	10	0	20	0	No	Yes	Yes	Yes	Yes	168	159	174	160	202	172.6	NA	NA	Yes	NA	NA	NA	macro= brown algae	0.3987	50.7898089171975	0.0028	0.356687898089172	NA	0	NA	0	0	0	NA	0	1.5	NA
2	2013-08-20	1899-12-30 11:42:00	6	4	24.23	43.64	28.14	150	109.3	7.79	0.977	7.95	105	35	0	10	0	No	Yes	Yes	Yes	Yes	247	229	87	150	164	175.4	NA	NA	Yes	NA	NA	NA	under canopy	0.1763	22.4585987261146	0.1616	20.5859872611465	NA	0	NA	0	2	254.777070063694	NA	0	2.5	1.5
1	2013-07-16	1899-12-30 10:33:00	8	5	27.48	44.08	28.38	125	103.8	7	1.158	7.87	115	5	0	0	0	No	Yes	Yes No Seagrass	Yes	???	234	221	95	236	99	177	NA	NA	NA	NA	NA	NA	NA	NA	0	NA	0	NA	0	NA	0	NA	0	NA	0	NA	NA
3	2013-10-01	1899-12-30 14:33:00	3	4	20.15	48.65	31.81	165	115.1	8.65	1.423	8.04	135	0	0	0	0	No	Yes	Yes No Seagrass	Yes	Yes	132	230	205	146	172	177	NA	NA	NA	NA	NA	NA	very sparse for Nitrogen and Epiphyte	NA	0	NA	0	NA	0	NA	0	NA	0	NA	0	NA	NA
2	2013-08-20	1899-12-30 12:17:00	6	8	23.98	43.51	28.05	125	111.6	8	0.767	7.99	80	40	0	0	0	No	Yes	Yes	Yes	Yes	137	186	230	137	203	178.6	NA	NA	Yes	NA	NA	NA	NA	0.9174	116.866242038217	0.2386	30.3949044585987	NA	0	NA	0	11	1401.27388535032	NA	0	2.9	3.1
2	2013-08-20	1899-12-30 11:52:00	6	5	23.68	43.66	28.16	130	110.7	7.97	1.072	7.97	105	15	0	0	0	No	Yes	Yes	Yes	Yes	245	204	163	205	120	187.4	NA	NA	Yes	NA	NA	NA	NA	0.1955	24.9044585987261	0.1323	16.8535031847134	NA	0	NA	0	4	509.554140127389	NA	0	2.3	2.6
2	2013-08-21	1899-12-30 09:55:00	8	9	22.78	47.86	31.21	105	106.6	7.67	0.64	8.01	U	35	0	30	0	No	Yes	Yes	Yes	Yes	32	179	177	190	359	187.4	NA	NA	Yes	NA	NA	NA	Ulva= overlap around the edge of quadrat	0.0128	1.63057324840764	0.0268	3.4140127388535	NA	0	NA	0	0	0	NA	0	2.4	3.5
2	2013-08-21	1899-12-30 10:48:00	8	5	22.89	47.77	31.14	155	103.2	7.41	1.13	8	U	0	0	0	0	No	Yes	Yes No Seagrass	Yes	Yes	260	240	190	151	113	190.8	NA	NA	Yes	NA	NA	NA	epi's from aroud area	NA	0	NA	0	NA	0	NA	0	NA	0	NA	0	NA	NA
2	2013-08-20	1899-12-30 11:02:00	3	2	22.78	45.29	29.35	160	98.6	7.17	1.396	7.88	95	5	0	0	0	No	Yes	Yes No Seagrass	Yes	Yes	199	170	210	160	222	192.2	NA	NA	NA	NA	NA	NA	NA	NA	0	NA	0	NA	0	NA	0	NA	0	NA	0	NA	NA
3	2013-10-15	1899-12-30 11:52:00	10	10	16.63	40.4	25.88	115	106.1	8.81	0.792	7.93	U	60	5	0	0	No	Yes	Yes	Yes	Yes	136	165	210	239	238	197.6	NA	NA	Yes	NA	NA	NA	sponge	0.0939	11.9617834394904	0.2349	29.9235668789809	0.1293	16.4713375796178	0.1281	16.3184713375796	3	382.165605095541	23	2929.93630573248	1.2	1.2
3	2013-10-15	1899-12-30 11:38:00	10	8	16.61	39.26	25.08	125	111.8	9.36	0.976	7.96	U	5	10	0	0	No	Yes	Yes No Seagrass	No Zostera	Yes	217	238	171	184	192	200.4	NA	NA	NA	NA	NA	NA	Not Coreable	NA	0	NA	0	NA	0	NA	0	NA	0	NA	0	NA	NA
3	2013-10-01	1899-12-30 14:07:00	3	8	20.19	48.56	31.75	110	128.9	9.61	0.63	8.08	U	10	0	35	0	No	Yes	Yes	Yes	Yes	191	223	230	236	127	201.4	NA	NA	Yes	NA	NA	NA	macro= Tennis ball algae	0.115	14.6496815286624	0.0074	0.942675159235669	NA	0	NA	0	1	127.388535031847	NA	0	1	0.8
1	2013-07-08	1899-12-30 10:41:00	1	8	22.63	45.6	29.58	90	128	9.36	0.566	7.91	U	80	0	80	0	No	Yes	Yes	Yes	Yes	306	261	287	113	49	203.2	NA	NA	NA	NA	NA	NA	Ulva	0.4784	60.9426751592357	0.4656	59.312101910828	NA	0	NA	0	1	127.388535031847	NA	0	3.2	3.1
1	2013-07-09	1899-12-30 10:14:00	6	6	26.71	45.47	29.39	145	91.3	6.2	1.115	7.73	125	100	0	0	0	No	Yes	Yes	Yes	Yes	315	210	153	205	135	203.6	NA	NA	Yes	NA	NA	NA	NA	0.9396	119.694267515924	1.848	235.414012738854	NA	0	NA	0	7	891.71974522293	NA	0	3	2.5
1	2013-07-08	1899-12-30 10:24:00	1	7	21.96	45.75	29.69	85	120.7	8.88	0.444	7.87	U	45	0	45	0	No	Yes	Yes	Yes	Yes	297	276	195	86	165	203.8	NA	NA	Yes	NA	NA	NA	Macro= complete overlap of seagrass	0.2432	30.9808917197452	0.786	100.127388535032	NA	0	NA	0	7	891.71974522293	NA	0	1.4	3.1
2	2013-08-21	1899-12-30 10:56:00	8	4	22.94	47.71	31.1	165	102.9	7.38	1.392	8	U	0	0	0	0	No	Yes	Yes No Seagrass	Yes	Yes	84	102	230	250	370	207.2	NA	NA	NA	NA	NA	NA	epi's from aroud area	NA	0	NA	0	NA	0	NA	0	NA	0	NA	0	NA	NA
1	2013-07-16	1899-12-30 10:22:00	8	4	27.53	43.86	28.21	135	102.7	6.93	1.166	7.86	110	0	0	0	0	No	Yes	Yes No Seagrass	Yes	Yes	219	186	193	162	287	209.4	NA	NA	NA	NA	NA	NA	NA	NA	0	NA	0	NA	0	NA	0	NA	0	NA	0	NA	NA
1	2013-07-08	1899-12-30 09:50:00	1	3	20.18	45.95	29.86	115	112.4	8.55	0.85	7.79	105	45	0	10	0	No	Yes	Yes	Yes	Yes	412	180	156	156	145	209.8	NA	NA	NA	NA	NA	NA	Graclara red	0.2085	26.5605095541401	0.9087	115.757961783439	NA	0	NA	0	4	509.554140127389	NA	0	3.3	2
3	2013-10-01	1899-12-30 12:50:00	6	5	19.82	47.05	30.65	125	116.4	8.88	0.763	8.13	U	40	0	0	0	No	Yes	Yes	Yes	Yes	280	305	136	224	105	210	NA	NA	Yes	NA	NA	NA	Low density, red gracilaria	0.3669	46.7388535031847	0.0543	6.9171974522293	NA	0	NA	0	1	127.388535031847	NA	0	1.6	1.8
2	2013-08-20	1899-12-30 10:22:00	3	7	22.5	45.24	29.31	145	89.9	6.57	1.322	7.83	90	40	0	10	0	No	Yes	Yes	Yes	Yes	251	247	296	154	108	211.2	NA	NA	Yes	NA	NA	NA	macro= total overlap	0.2477	31.5541401273885	0.0779	9.92356687898089	NA	0	NA	0	3	382.165605095541	NA	0	2.7	2.5
1	2013-07-16	1899-12-30 13:16:00	10	4	29.56	36.71	23.1	95	110.3	7.4	0.883	7.99	U	20	20	0	0	No	Yes	Yes	Yes	Yes	315	314	227	119	82	211.4	NA	NA	NA	NA	NA	NA	NA	0.1051	13.3885350318471	0.2868	36.5350318471338	0.1267	16.140127388535	0.0154000000000001	1.96178343949046	6	764.331210191083	4	509.554140127389	2.6	2
3	2013-10-02	1899-12-30 13:35:00	8	10	21.6	46.4	30.17	60	204.4	15.13	0.209	8.45	U	0	0	0	0	No	Yes	Yes No Seagrass	Yes	Yes	230	255	119	249	204	211.4	NA	NA	Yes	NA	NA	NA	NA	NA	0	NA	0	NA	0	NA	0	NA	0	NA	0	NA	NA
3	2013-10-15	1899-12-30 11:03:00	10	4	16.37	39.17	25.01	120	108.9	9.16	1.029	7.89	U	50	40	0	0	No	Yes	Yes	Yes	Yes	266	134	222	264	186	214.4	NA	NA	NA	NA	NA	NA	NA	0.2368	30.1656050955414	1.1472	146.140127388535	0.041	5.22292993630574	0.0771	9.82165605095541	13	1656.05095541401	13	1656.05095541401	2	1.5
1	2013-07-09	1899-12-30 10:25:00	6	7	26.76	45.48	29.4	145	91.5	6.21	0.987	7.73	125	90	0	10	0	No	Yes	Yes	Yes	Yes	330	285	340	70	55	216	NA	NA	Yes	NA	NA	NA	Gracileria overlapping Zostera	1.0822	137.859872611465	1.3045	166.178343949045	NA	0	NA	0	6	764.331210191083	NA	0	3.5	3.3
3	2013-10-01	1899-12-30 11:15:00	1	4	19.23	48.58	31.77	80	115.7	8.85	0.379	8	U	40	0	0	0	No	Yes	Yes No Seagrass	Yes	Yes	155	271	168	358	173	225	NA	NA	Yes	NA	NA	NA	Not Coreable, took core nothing in it	NA	0	NA	0	NA	0	NA	0	NA	0	NA	0	NA	NA
1	2013-07-09	1899-12-30 10:34:00	6	8	26.87	45.51	29.42	150	95.8	6.49	1.011	7.76	125	100	0	0	0	No	Yes	Yes	Yes	Yes	200	245	160	245	280	226	NA	NA	Yes	NA	NA	NA	NA	0.9946	126.700636942675	1.3977	178.050955414013	NA	0	NA	0	7	891.71974522293	NA	0	3.1	3.3
3	2013-10-16	1899-12-30 13:22:00	13	4	17.23	40.15	25.7	70	117.5	9.68	0.437	8.08	U	0	80	0	10	No	Yes	Yes	No Zostera	Yes	219	209	224	238	241	226.2	NA	NA	NA	NA	NA	NA	Zostera found outside of core !!!!!	NA	0	NA	0	0.2779	35.4012738853503	0.1538	19.5923566878981	NA	0	123	15668.7898089172	NA	NA
1	2013-07-09	1899-12-30 10:04:00	6	5	26.64	45.45	29.38	155	90.8	6.18	1.307	7.72	130	100	0	10	0	No	Yes	Yes	Yes	Yes	70	85	360	255	370	228	NA	NA	Yes	NA	NA	NA	Macroalgae overlapping Zostera	1.042	132.738853503185	1.1403	145.261146496815	NA	0	NA	0	6	764.331210191083	NA	0	2.6	2.4
2	2013-08-20	1899-12-30 09:13:00	1	8	22.71	45.65	29.61	110	106.9	7.77	1.005	7.95	80	85	0	75	0	No	Yes	Yes	Yes	Yes	229	306	78	84	448	229	NA	NA	Yes	NA	NA	NA	Total Overlap Ulva, gracilara, filamentous	0.3271	41.6687898089172	1.1537	146.968152866242	NA	0	NA	0	10	1273.88535031847	NA	0	2.6	3.7
2	2013-08-20	1899-12-30 08:39:00	1	4	22.29	45.76	29.7	125	97.4	7.13	1.098	7.92	U	20	0	10	0	No	Yes	Yes	Yes	Yes	157	164	282	327	224	230.8	NA	NA	Yes	NA	NA	NA	Marco= garclaria Total overlap	NA	0	0.039	4.96815286624204	NA	0	NA	0	0	0	NA	0	3.3	3.1
1	2013-07-08	1899-12-30 10:47:00	1	9	23.32	45.46	29.47	140	126.8	9.17	1.082	7.91	120	20	0	0	0	No	Yes	Yes No Seagrass	Yes	Yes	158	413	348	138	125	236.4	NA	NA	Yes	NA	NA	NA	Not coreable little epi	NA	0	NA	0	NA	0	NA	0	NA	0	NA	0	NA	NA
3	2013-10-01	1899-12-30 13:05:00	6	7	19.98	47.47	30.96	110	112.6	8.53	0.753	8.04	U	55	0	0	0	No	Yes	Yes	Yes	Yes	270	233	200	325	174	240.4	NA	NA	NA	NA	NA	NA	NA	1.1627	148.114649681529	0.0494	6.29299363057325	NA	0	NA	0	2	254.777070063694	NA	0	1.2	1.4
3	2013-10-01	1899-12-30 11:49:00	1	8	19.16	48.54	31.74	70	109.6	8.41	0.357	7.97	U	100	0	0	0	No	Yes	Yes	Yes	Yes	258	174	209	274	294	241.8	NA	NA	NA	NA	NA	NA	NA	0.6322	80.5350318471338	0.785	100	NA	0	NA	0	2	254.777070063694	NA	0	3.5	2.3
1	2013-07-09	1899-12-30 09:53:00	6	4	26.6	45.44	29.38	170	88.2	6	1.464	7.71	125	85	0	0	0	No	Yes	Yes	Yes	Yes	275	315	300	90	230	242	NA	NA	NA	NA	NA	NA	NA	0.4173	53.1592356687898	1.2587	160.343949044586	NA	0	NA	0	8	1019.10828025478	NA	0	2.6	3.1
3	2013-10-01	1899-12-30 12:59:00	6	6	19.91	47.18	30.75	120	115.6	8.78	0.63	8.09	U	50	0	0	0	No	Yes	Yes	Yes	Yes	225	312	143	183	348	242.2	NA	NA	Yes	NA	NA	NA	NA	1.2902	164.356687898089	0.1079	13.7452229299363	NA	0	NA	0	3	382.165605095541	NA	0	1.3	1.6
3	2013-10-01	1899-12-30 11:37:00	1	7	19.15	48.57	31.76	60	112.8	8.64	0.182	7.96	U	85	0	0	0	No	Yes	Yes	Yes	Yes	333	204	199	391	131	251.6	NA	NA	Yes	NA	NA	NA	NA	0.5055	64.3949044585987	0.1472	18.7515923566879	NA	0	NA	0	4	509.554140127389	NA	0	1.6	1.2
3	2013-10-15	1899-12-30 11:21:00	10	6	16.41	38.38	24.45	115	106.9	9.05	0.86	7.91	U	0	20	0	0	No	Yes	Yes	Yes	Yes	213	301	243	276	242	255	NA	NA	NA	NA	NA	NA	zostera found outside quadrat	NA	0	NA	0	0.0249999999999999	3.18471337579617	0.027	3.43949044585988	NA	0	8	1019.10828025478	NA	NA
1	2013-07-09	1899-12-30 10:44:00	6	9	27.02	45.58	29.47	155	102	6.88	1.339	7.79	115	100	0	0	0	No	Yes	Yes	Yes	Yes	280	272	315	320	135	264.4	NA	NA	Yes	NA	NA	NA	NA	2.6494	337.503184713376	1.1025	140.445859872611	NA	0	NA	0	24	3057.32484076433	NA	0	2.6	2.6
1	2013-07-08	1899-12-30 10:00:00	1	4	20.58	45.93	29.84	110	113.2	8.54	0.827	7.79	100	40	0	0	0	No	Yes	Yes	Yes	Yes	303	300	402	260	112	275.4	NA	NA	NA	NA	NA	NA	Sandy hard	0.0776	9.88535031847134	0.6256	79.6942675159236	NA	0	NA	0	2	254.777070063694	NA	0	2.7	2.6
1	2013-07-09	1899-12-30 10:52:00	6	10	27.31	45.67	29.53	185	101.4	6.81	1.473	7.81	100	50	0	0	0	No	Yes	Yes	Yes	Yes	390	408	305	200	115	283.6	NA	NA	Yes	NA	NA	NA	Patchy within quadrant	0.2346	29.8853503184713	0.8785	111.910828025478	NA	0	NA	0	13	1656.05095541401	NA	0	3.1	3.3
3	2013-10-02	1899-12-30 14:10:00	8	8	21.51	45.88	29.79	70	178.6	13.25	0.178	8.37	U	100	0	15	0	No	Yes	Yes	Yes	Yes	135	332	409	185	392	290.6	NA	NA	Yes	NA	NA	NA	marco= ulva overlapped	1.012	128.917197452229	0.7748	98.7006369426752	NA	0	NA	0	12	1528.66242038217	NA	0	2.7	2.1
3	2013-10-01	1899-12-30 13:15:00	6	8	19.99	47.64	31.08	115	109.6	8.29	0.682	7.98	U	30	0	0	0	No	Yes	Yes	Yes	Yes	296	320	300	278	261	291	NA	NA	NA	NA	NA	NA	NA	0.9995	127.324840764331	0.0347	4.42038216560509	NA	0	NA	0	3	382.165605095541	NA	0	1.4	1.2
3	2013-10-01	1899-12-30 12:06:00	1	10	19.31	48.46	31.68	95	110.3	8.43	0.437	7.95	U	65	0	0	0	No	Yes	Yes	Yes	Yes	211	383	168	384	310	291.2	NA	NA	Yes	NA	NA	NA	NA	0.5856	74.5987261146497	0.1502	19.1337579617834	NA	0	NA	0	3	382.165605095541	NA	0	2	1.4
1	2013-07-08	1899-12-30 10:58:00	1	10	23.57	45.45	29.45	115	126.8	9.1	0.849	7.92	105	85	0	25	0	No	Yes	Yes	Yes	Yes	319	364	129	316	354	296.4	NA	NA	Yes	NA	NA	NA	Macro overlapping	0.6697	85.312101910828	0.5547	70.6624203821656	NA	0	NA	0	4	509.554140127389	NA	0	3.6	1.9
3	2013-10-01	1899-12-30 11:58:00	1	9	19.21	48.48	31.69	125	105.8	8.12	0.798	7.95	U	0	0	0	0	No	Yes	Yes No Seagrass	Yes	Yes	350	367	380	296	158	310.2	NA	NA	Yes	NA	NA	NA	Nitrogen and Epi samples from outside quad	NA	0	NA	0	NA	0	NA	0	NA	0	NA	0	NA	NA
3	2013-10-02	1899-12-30 14:38:00	8	5	20.59	45.72	29.68	145	119.9	9.05	0.978	8.13	U	0	0	10	0	No	Yes	Yes No Seagrass	Yes	Yes	325	350	310	332	250	313.4	NA	NA	Yes	NA	NA	NA	marco= brown algae	NA	0	NA	0	NA	0	NA	0	NA	0	NA	0	NA	NA
3	2013-10-02	1899-12-30 13:10:00	8	4	20.31	45.64	29.63	145	115.4	8.75	0.945	8.07	U	0	0	0	0	No	Yes	Yes No Seagrass	Yes	Yes	310	333	319	330	298	318	NA	NA	Yes	NA	NA	NA	hard Bottom	NA	0	NA	0	NA	0	NA	0	NA	0	NA	0	NA	NA
1	2013-07-16	1899-12-30 11:10:00	8	8	29.43	45.22	29.14	65	177.2	11.52	0.485	8.19	U	20	0	0	0	No	Yes	Yes No Seagrass	Yes	Yes	375	352	354	349	190	324	NA	NA	Yes	NA	NA	NA	Patchy area=20% in quadrant but neighboring are much thicker( could be 100% depending on quad drop), macro (ulva) in neighborhood and gracileria	NA	0	NA	0	NA	0	NA	0	NA	0	NA	0	NA	NA
3	2013-10-02	1899-12-30 13:48:00	8	9	21.8	46.32	30.11	80	219.9	16.33	0.308	8.53	U	100	0	20	0	No	Yes	Yes	Yes	Yes	284	250	390	424	346	338.8	NA	NA	Yes	NA	NA	NA	All overlap of ulva, seagrass is being overlapped and being stressed	0.7185	91.5286624203822	0.7333	93.4140127388535	NA	0	NA	0	6	764.331210191083	NA	0	2.1	2.2
2	2013-08-20	1899-12-30 09:29:00	1	9	22.69	45.58	29.56	165	103.1	7.5	1.492	7.94	105	5	0	0	0	No	Yes	Yes No Seagrass	Yes	Yes	362	215	405	384	400	353.2	NA	NA	Yes	NA	NA	NA	not coreable	NA	0	NA	0	NA	0	NA	0	NA	0	NA	0	NA	NA
2	2013-08-21	1899-12-30 10:08:00	8	8	23.29	47.73	31.11	85	129.7	9.25	0.502	8.11	U	90	0	45	0	No	Yes	Yes	Yes	Yes	148	422	428	425	395	363.6	NA	NA	Yes	NA	NA	NA	macro= overlap of ulva and gracialria	0.9197	117.15923566879	0.9954	126.802547770701	NA	0	NA	0	13	1656.05095541401	NA	0	3.7	2.7
3	2013-10-01	1899-12-30 11:04:00	1	3	19.17	48.58	31.77	85	116.5	8.92	0.368	7.98	U	80	0	0	0	No	Yes	Yes	Yes	Yes	335	486	354	426	334	387	NA	NA	Yes	NA	NA	NA	NA	0.2968	37.8089171974522	0.534	68.0254777070064	NA	0	NA	0	2	254.777070063694	NA	0	2.6	2.6
2	2013-08-21	1899-12-30 10:23:00	8	7	23.49	47.68	31.07	90	124.5	8.85	0.58	8.09	U	80	0	15	0	No	Yes	Yes	Yes	Yes	500	547	542	90	295	394.8	NA	NA	Yes	NA	NA	NA	macro = graclaria	0.4667	59.4522292993631	1.6946	215.872611464968	NA	0	NA	0	4	509.554140127389	NA	0	3.1	3.7
3	2013-10-02	1899-12-30 14:20:00	8	7	21.06	45.76	29.71	80	145	10.85	0.363	8.22	U	100	0	35	0	No	Yes	Yes	Yes	Yes	152	438	505	472	434	400.2	NA	NA	Yes	NA	NA	NA	orange, marco = ulva overlap	0.8457	107.732484076433	0.8927	113.71974522293	NA	0	NA	0	15	1910.82802547771	NA	0	4.4	2.4
2	2013-08-20	1899-12-30 09:34:00	1	10	22.71	45.59	29.55	140	103.2	7.49	1.343	7.93	85	90	0	10	0	No	Yes	Yes	Yes	Yes	485	186	304	540	493	401.6	NA	NA	NA	NA	NA	NA	macro total overlap	0.0213	2.71337579617834	0.027	3.43949044585987	NA	0	NA	0	1	127.388535031847	NA	0	3.3	2.8
2	2013-08-21	1899-12-30 10:35:00	8	6	23.3	47.67	31.07	115	121	8.63	0.91	8.07	U	20	0	70	0	No	Yes	Yes	Yes	Yes	494	457	444	295	364	410.8	NA	NA	Yes	NA	NA	NA	marco = overlapped	NA	0	0.0034	0.43312101910828	NA	0	NA	0	0	0	NA	0	2.2	NA
1	2013-07-16	1899-12-30 10:47:00	8	6	28.21	44.75	28.84	90	128.6	8.55	0.835	7.98	U	20	0	0	0	No	Yes	Yes No Seagrass	Yes	Yes	264	518	229	423	658	418.4	NA	NA	Yes	NA	NA	NA	diver verified uncoreable	NA	0	NA	0	NA	0	NA	0	NA	0	NA	0	NA	NA
2	2013-08-20	1899-12-30 08:25:00	1	3	22.21	45.76	29.7	125	96.1	7.05	0.92	7.9	120	75	0	30	0	No	Yes	Yes	Yes	Yes	411	468	505	474	387	449	NA	NA	NA	NA	NA	40100	overlapping marco= garclaria	0.2867	36.5222929936306	0.5992	76.3312101910828	NA	0	NA	0	7	891.71974522293	NA	0	2.6	2.5
3	2013-10-02	1899-12-30 14:29:00	8	6	20.85	45.68	29.65	100	135	10.22	0.571	8.18	U	60	0	0	0	No	Yes	Yes	Yes	Yes	532	438	495	515	385	473	NA	NA	Yes	NA	NA	NA	low density, brown fuzz at base of plants	0.2721	34.6624203821656	0.6732	85.7579617834395	NA	0	NA	0	3	382.165605095541	NA	0	2.7	3.6
1	2013-07-16	1899-12-30 11:25:00	8	9	28.91	44.79	28.85	75	131.1	8.59	0.716	7.94	U	10	0	80	0	No	Yes	Yes No Seagrass	Yes	Yes	595	522	620	459	260	491.2	NA	NA	Yes	NA	NA	NA	Total overlap of SAV by macro, not coreable, mussels	NA	0	NA	0	NA	0	NA	0	NA	0	NA	0	NA	NA
1	2013-07-16	1899-12-30 10:57:00	8	7	28.66	44.95	28.97	70	161	10.6	0.436	8.13	U	70	0	0	0	No	Yes	Yes	Yes	Yes	516	839	191	288	795	525.8	NA	NA	Yes	NA	NA	NA	Ulva, orange sheath tunicate in area	0.4577	58.3057324840764	0.5214	66.4203821656051	NA	0	NA	0	1	127.388535031847	NA	0	4.2	4.3
3	2013-10-16	1899-12-30 11:41:00	15	2	16.78	39.57	25.29	125	119.2	9.94	0.779	8.04	100	5	70	0	0	No	Yes	Yes	No Zostera	Yes	NA	NA	NA	NA	NA	NA	NA	NA	NA	NA	NA	NA	NA	0.0528	6.72611464968152	0.0351	4.47133757961784	0.2186	27.8471337579618	0.1382	17.6050955414013	2	254.777070063694	26	3312.10191082803	0.8	1.3
1	2013-07-23	1899-12-30 09:57:00	15	3	28.36	27.66	16.93	140	101.2	7.16	1.12	8.18	90	50	20	0	0	No	Yes	Yes	Yes	Yes	NA	NA	NA	NA	NA	NA	NA	NA	NA	NA	NA	NA	NA	0.0333	4.24203821656051	0.0344	4.38216560509554	0.1446	18.4203821656051	0.148	18.8535031847134	7	891.71974522293	73	9299.36305732484	1.7	3.1
1	2013-07-15	1899-12-30 11:46:00	3	9	27.64	46.07	29.81	120	119.6	7.97	0.914	7.85	70	30	0	0	0	No	Yes	Yes	Yes	??????	NA	NA	NA	NA	NA	NA	NA	NA	Yes	NA	NA	NA	Epiphyte=spirolois	0.5018	63.9235668789809	0.3664	46.6751592356688	NA	0	NA	0	5	636.942675159236	NA	0	3	3.1
1	2013-07-15	1899-12-30 11:17:00	3	7	27.52	46.16	29.87	120	123.9	8.27	1.022	7.84	75	60	0	30	0	No	Yes	Yes	Yes	Yes	NA	NA	NA	NA	NA	NA	NA	NA	Yes	NA	NA	NA	Gracileria under the canopy	0.6151	78.3566878980892	0.7013	89.3375796178344	NA	0	NA	0	8	1019.10828025478	NA	0	2.4	2.7
1	2013-07-08	1899-12-30 09:13:00	1	1	19.6	45.87	29.8	200	104.7	8.05	1.62	7.74	125	0	0	0	0	No	Yes	Yes No Seasgrass	No Zostera	No	NA	NA	NA	NA	NA	NA	NA	NA	NA	NA	NA	NA	Verify no roots	NA	0	NA	0	NA	0	NA	0	NA	0	NA	0	NA	NA
1	2013-07-08	1899-12-30 09:41:00	1	2	19.79	45.89	29.81	140	106.5	8.15	0.944	7.76	120	0	0	0	0	No	Yes	Yes No Seagrass	No Zostera	No	NA	NA	NA	NA	NA	NA	NA	NA	NA	NA	NA	NA	Sand bottom verify no roots	NA	0	NA	0	NA	0	NA	0	NA	0	NA	0	NA	NA
1	2013-07-08	1899-12-30 10:11:00	1	5	20.61	45.93	29.83	200	112.5	8.47	1.491	7.8	125	0	0	0	0	No	Yes	Yes No Seagrass	No Zostera	No	NA	NA	NA	NA	NA	NA	NA	NA	NA	NA	NA	NA	Little bit of shell hash	NA	0	NA	0	NA	0	NA	0	NA	0	NA	0	NA	NA
1	2013-07-08	1899-12-30 10:18:00	1	6	21.27	45.82	29.75	175	111.7	8.33	1.42	7.81	105	0	0	0	0	No	Yes	Yes No Seagrass	No Zostera	No	NA	NA	NA	NA	NA	NA	NA	NA	NA	NA	NA	NA	Shell Hash, macro algae on shells	NA	0	NA	0	NA	0	NA	0	NA	0	NA	0	NA	NA
1	2013-07-09	1899-12-30 09:24:00	6	1	26.23	45.48	29.42	195	82.3	5.64	1.823	7.76	85	0	0	0	0	No	Yes	Yes No Seagrass	No Zostera	No	NA	NA	NA	NA	NA	NA	NA	NA	NA	NA	NA	NA	NA	NA	0	NA	0	NA	0	NA	0	NA	0	NA	0	NA	NA
1	2013-07-09	1899-12-30 09:32:00	6	2	26.44	45.46	29.39	195	83.5	5.7	1.445	7.78	90	0	0 ?	0	0	No	Yes	Yes No Seagrass	No Zostera	No	NA	NA	NA	NA	NA	NA	NA	NA	NA	NA	NA	NA	NA	NA	0	NA	0	NA	0	NA	0	NA	0	NA	0	NA	NA
1	2013-07-15	1899-12-30 10:07:00	3	1	26.73	46.04	29.81	175	102.8	6.96	1.45	7.75	95	0	0	0	0	No	Yes	Yes No Seagrass	No Zostera	No	NA	NA	NA	NA	NA	NA	NA	NA	NA	NA	NA	NA	NA	NA	0	NA	0	NA	0	NA	0	NA	0	NA	0	NA	NA
1	2013-07-15	1899-12-30 10:16:00	3	2	27.03	46.12	29.86	125	109.7	7.39	1.023	7.85	95	5	0	0	0	No	Yes	Yes No Seagrass	Yes	No	NA	NA	NA	NA	NA	NA	NA	NA	NA	NA	NA	NA	Not coreable, one small plant in quadrant, could not find any more in area	NA	0	NA	0	NA	0	NA	0	NA	0	NA	0	NA	NA
1	2013-07-15	1899-12-30 10:27:00	3	3	27.1	46.18	29.9	135	114.5	7.7	1.283	7.84	85	0	0	0	0	No	Yes	Yes No Seagrass	No Zostera	No	NA	NA	NA	NA	NA	NA	NA	NA	NA	NA	NA	NA	No seagrass in quadrant or area	NA	0	NA	0	NA	0	NA	0	NA	0	NA	0	NA	NA
1	2013-07-15	1899-12-30 10:36:00	3	4	26.95	46.15	29.88	150	107.9	7.29	1.28	7.75	85	20	0	0	0	No	Yes	Yes No Seagrass	Yes	Yes	NA	NA	NA	NA	NA	NA	NA	NA	NA	NA	NA	NA	Took core- some leaf mass but no roots=uncoreable	NA	0	NA	0	NA	0	NA	0	NA	0	NA	0	NA	NA
1	2013-07-15	1899-12-30 10:54:00	3	5	26.79	46.14	29.88	165	100.2	6.77	1.509	7.71	80	0	0	0	0	No	Yes	Yes No Seagrass	No Zostera	No	NA	NA	NA	NA	NA	NA	NA	NA	NA	NA	NA	NA	anemone in quadrant	NA	0	NA	0	NA	0	NA	0	NA	0	NA	0	NA	NA
1	2013-07-15	1899-12-30 11:05:00	3	6	27.16	46.18	29.9	145	108.3	7.27	1.309	7.77	90	5	0	5	0	No	Yes	Yes No Seagrass	Yes	Yes	NA	NA	NA	NA	NA	NA	NA	NA	NA	NA	NA	NA	macro= gracileria, seagrass=not coreable	NA	0	NA	0	NA	0	NA	0	NA	0	NA	0	NA	NA
1	2013-07-15	1899-12-30 11:32:00	3	8	28.19	46.26	29.93	110	162.7	10.75	0.986	8.01	75	35	0	10	0	No	Yes	Yes No Seagrass	Yes	Yes	NA	NA	NA	NA	NA	NA	NA	NA	NA	NA	NA	NA	Not coreable (took core=empty), Macro=ulva=overlap, some gracileria under canopy	NA	0	NA	0	NA	0	NA	0	NA	0	NA	0	NA	NA
1	2013-07-15	1899-12-30 12:02:00	3	10	27.17	46.04	29.08	155	103.9	6.95	1.279	7.72	65	0	0	0	0	No	Yes	Yes No Seagrass	No Zostera	????	NA	NA	NA	NA	NA	NA	NA	NA	NA	NA	NA	NA	NA	NA	0	NA	0	NA	0	NA	0	NA	0	NA	0	NA	NA
1	2013-07-16	1899-12-30 09:56:00	8	1	26.08	44.62	28.8	230	76.1	5.17	2.18	7.71	120	0	0	0	0	No	Yes	Yes No Seagrass	No Zostera	????	NA	NA	NA	NA	NA	NA	NA	NA	NA	NA	NA	NA	NA	NA	0	NA	0	NA	0	NA	0	NA	0	NA	0	NA	NA
1	2013-07-16	1899-12-30 10:04:00	8	2	27.09	44.05	28.36	215	94.5	6.41	2.049	7.8	110	0	0	0	0	No	Yes	Yes No Seagrass	No Zostera	???	NA	NA	NA	NA	NA	NA	NA	NA	NA	NA	NA	NA	NA	NA	0	NA	0	NA	0	NA	0	NA	0	NA	0	NA	NA
1	2013-07-16	1899-12-30 10:13:00	8	3	27.51	43.87	28.23	165	98.6	6.65	1.605	7.83	110	0	0	0	0	No	Yes	Yes No Seagrass	No Zostera	???	NA	NA	NA	NA	NA	NA	NA	NA	NA	NA	NA	NA	NA	NA	0	NA	0	NA	0	NA	0	NA	0	NA	0	NA	NA
1	2013-07-15	1899-12-30 11:40:00	8	10	29.7	44.47	28.59	60	116.3	7.55	0.566	7.89	U	0	0	0	0	No	Yes	Yes No Seagrass	No Zostera	No	NA	NA	NA	NA	NA	NA	NA	NA	NA	NA	NA	NA	NA	NA	0	NA	0	NA	0	NA	0	NA	0	NA	0	NA	NA
1	2013-07-16	1899-12-30 12:48:00	10	1	28.54	36.49	22.97	150	91.9	6.27	1.39	7.83	100	0	0	0	0	No	Yes	Yes No Seagrass	No Zostera	No	NA	NA	NA	NA	NA	NA	NA	NA	NA	NA	NA	NA	NA	NA	0	NA	0	NA	0	NA	0	NA	0	NA	0	NA	NA
1	2013-07-15	1899-12-30 13:01:00	10	2	29.04	35.85	22.52	130	105.9	7.19	1.173	7.94	90	0	0	5	0	No	Yes	Yes No Seagrass	No Zostera	No	NA	NA	NA	NA	NA	NA	NA	NA	NA	NA	NA	NA	gracileria	NA	0	NA	0	NA	0	NA	0	NA	0	NA	0	NA	NA
1	2013-07-16	1899-12-30 13:10:00	10	3	28.17	37.4	23.61	165	80.8	5.54	1.497	7.76	95	0	0	0	0	No	Yes	Yes No Seagrass	No Zostera	No	NA	NA	NA	NA	NA	NA	NA	NA	NA	NA	NA	NA	NA	NA	0	NA	0	NA	0	NA	0	NA	0	NA	0	NA	NA
1	2013-07-16	1899-12-30 13:56:00	10	7	29.65	36.05	22.65	155	103.3	6.93	1.468	7.97	90	0	0	0	0	No	Yes	Yes	Yes	No	NA	NA	NA	NA	NA	NA	NA	NA	NA	NA	NA	NA	NA	NA	0	NA	0	0.2452	31.2356687898089	0.1066	13.5796178343949	NA	0	25	3184.71337579618	NA	NA
1	2013-07-16	1899-12-30 14:16:00	10	9	29.17	36.95	23.28	150	90.2	6.11	1.402	7.89	95	0	0	0	0	No	Yes	Yes No Seagrass	No Zostera	No	NA	NA	NA	NA	NA	NA	NA	NA	NA	NA	NA	NA	Not Coreable	NA	0	NA	0	NA	0	NA	0	NA	0	NA	0	NA	NA
1	2013-07-16	1899-12-30 14:21:00	12	1	29.31	36.17	22.74	150	100.3	6.77	1.105	7.94	80	0	0	0	0	No	Yes	Yes No Seagrass	No Zostera	No	NA	NA	NA	NA	NA	NA	NA	NA	NA	NA	NA	NA	NA	NA	0	NA	0	NA	0	NA	0	NA	0	NA	0	NA	NA
1	2013-07-16	1899-12-30 15:59:00	12	4	30.47	34.84	21.79	155	120.4	7.98	1.244	8.09	80	0	0	0	0	No	Yes	Yes No Seagrass	No Zostera	No	NA	NA	NA	NA	NA	NA	NA	NA	NA	NA	NA	NA	NA	NA	0	NA	0	NA	0	NA	0	NA	0	NA	0	NA	NA
1	2013-07-16	1899-12-30 15:47:00	12	6	30.24	35	21.9	160	113.2	7.56	1.391	8.04	80	0	0	0	0	No	Yes	Yes No Seagrass	No Zostera	No	NA	NA	NA	NA	NA	NA	NA	NA	NA	NA	NA	NA	NA	NA	0	NA	0	NA	0	NA	0	NA	0	NA	0	NA	NA
1	2013-07-16	1899-12-30 15:52:00	12	5	30.62	34.91	21.82	155	119.6	7.94	1.361	8.1	65	0	5	0	0	No	Yes	Yes No Seagrass	No Zostera	Yes	NA	NA	NA	NA	NA	NA	NA	NA	NA	NA	NA	NA	Very little seagrass (ruppia) to be found	NA	0	NA	0	NA	0	NA	0	NA	0	NA	0	NA	NA
1	2013-07-16	1899-12-30 15:11:00	12	10	31.75	30.77	18.95	125	141.7	9.37	1.147	8.22	85	0	0	0	0	No	Yes	Yes No Seagrass	No Zostera	No	NA	NA	NA	NA	NA	NA	NA	NA	NA	NA	NA	NA	NA	NA	0	NA	0	NA	0	NA	0	NA	0	NA	0	NA	NA
1	2013-07-18	1899-12-30 13:34:00	13	1	32.12	28.75	17.58	140	148.9	9.86	1.227	8.2	85	0	0	0	0	No	Yes	Yes No Seagrass	No Zostera	???????	NA	NA	NA	NA	NA	NA	NA	NA	NA	NA	NA	NA	NA	NA	0	NA	0	NA	0	NA	0	NA	0	NA	0	NA	NA
1	2013-07-18	1899-12-30 13:43:00	13	2	32.57	28.68	17.52	75	159.2	10.45	0.609	8.34	U	0	70	0	5	No	Yes	Yes	No Zostera	Yes	NA	NA	NA	NA	NA	NA	NA	NA	NA	NA	NA	NA	Sponge= other	NA	0	NA	0	0.2611	33.2611464968153	0.4117	52.4458598726115	NA	0	125	15923.5668789809	NA	NA
1	2013-07-18	1899-12-30 13:54:00	13	3	32.9	28.67	17.51	60	170.5	11.16	0.464	8.5	U	0	45	0	0	No	Yes	Yes	No Zostera	Yes	NA	NA	NA	NA	NA	NA	NA	NA	Yes	NA	NA	NA	core coming from less dense part of quadrant, epiphytic sponge	NA	0	NA	0	0.1374	17.5031847133758	0.3365	42.8662420382166	NA	0	123	15668.7898089172	NA	NA
1	2013-07-18	1899-12-30 14:04:00	13	4	32.94	28.72	17.54	55	171.9	11.24	0.345	8.52	U	0	100	0	0	No	Yes	Yes	No Zostera	Yes	NA	NA	NA	NA	NA	NA	NA	NA	NA	NA	NA	NA	NA	NA	0	NA	0	0.2485	31.656050955414	0.4822	61.4267515923567	NA	0	155	19745.2229299363	NA	NA
1	2013-07-18	1899-12-30 14:21:00	13	5	32.64	28.73	17.55	55	162.9	10.71	0.393	8.45	U	0	85	0	0	No	Yes	Yes	No Zostera	Yes	NA	NA	NA	NA	NA	NA	NA	NA	NA	NA	NA	NA	NA	NA	0	NA	0	0.2644	33.6815286624204	0.2644	33.6815286624204	NA	0	120	15286.6242038217	NA	NA
1	2013-07-18	1899-12-30 14:36:00	13	6	32.03	28.35	17.32	50	145.3	9.66	0.388	8.31	U	0	75	0	0	No	Yes	Yes	No Zostera	Yes	NA	NA	NA	NA	NA	NA	NA	NA	NA	NA	NA	NA	NA	NA	0	NA	0	0.1735	22.1019108280255	0.3299	42.0254777070064	NA	0	163	20764.3312101911	NA	NA
1	2013-07-18	1899-12-30 14:48:00	13	7	30.93	28.62	17.52	65	129.3	8.73	0.531	8.17	U	0	100	0	0	No	Yes	Yes	No Zostera	Yes	NA	NA	NA	NA	NA	NA	NA	NA	NA	NA	NA	NA	NA	NA	0	NA	0	0.2491	31.7324840764331	0.3581	45.6178343949045	NA	0	108	13757.9617834395	NA	NA
1	2013-07-18	1899-12-30 15:03:00	13	8	31.02	28.95	17.74	80	126.7	8.54	0.671	8.19	65	0	100	0	0	No	Yes	Yes	No Zostera	Yes	NA	NA	NA	NA	NA	NA	NA	NA	NA	NA	NA	NA	NA	NA	0	NA	0	0.4151	52.8789808917197	0.4289	54.6369426751592	NA	0	138	17579.6178343949	NA	NA
1	2013-07-18	1899-12-30 15:12:00	13	9	31.53	29.13	17.85	95	131.2	8.78	0.766	8.23	85	0	10	0	0	No	Yes	Yes No Seagrass	No Zostera	Yes	NA	NA	NA	NA	NA	NA	NA	NA	NA	NA	NA	NA	Not coreable, super muddy sediment	NA	0	NA	0	NA	0	NA	0	NA	0	NA	0	NA	NA
1	2013-07-18	1899-12-30 15:20:00	13	10	31.97	29.21	17.89	125	138.9	9.22	1.104	8.29	65	0	0	0	0	No	Yes	Yes No Seagrass	No Zostera	No	NA	NA	NA	NA	NA	NA	NA	NA	NA	NA	NA	NA	Very Muddy	NA	0	NA	0	NA	0	NA	0	NA	0	NA	0	NA	NA
1	2013-07-23	1899-12-30 09:38:00	15	1	28.36	27.75	16.99	140	110.1	7.8	1.129	8.16	90	0	0	0	0	No	Yes	Yes No Seagrass	No Zostera	No	NA	NA	NA	NA	NA	NA	NA	NA	NA	NA	NA	NA	NA	NA	0	NA	0	NA	0	NA	0	NA	0	NA	0	NA	NA
1	2013-07-23	1899-12-30 09:48:00	15	2	28.41	27.77	17	125	108.6	7.67	0.772	8.18	90	0	55	0	0	No	Yes	Yes	No Zostera	Yes	NA	NA	NA	NA	NA	NA	NA	NA	NA	NA	NA	NA	NA	NA	0	NA	0	0.2037	25.9490445859873	0.1997	25.4394904458599	NA	0	96	12229.2993630573	NA	NA
1	2013-07-23	1899-12-30 10:07:00	15	4	28.22	27.68	16.94	150	101	7.17	1.205	8.2	90	0	15	0	0	No	Yes	Yes	No Zostera	Yes	NA	NA	NA	NA	NA	NA	NA	NA	NA	NA	NA	NA	NA	NA	0	NA	0	0.0368999999999999	4.70063694267515	0.0237	3.01910828025478	NA	0	12	1528.66242038217	NA	NA
1	2013-07-23	1899-12-30 10:17:00	15	5	28.29	27.69	16.95	155	101.7	7.21	1.141	8.23	90	15	15	0	0	No	Yes	Yes	Yes	Yes	NA	NA	NA	NA	NA	NA	NA	NA	NA	NA	NA	NA	NA	NA	0	NA	0	0.0547	6.96815286624204	0.0376	4.78980891719745	NA	0	40	5095.54140127389	NA	NA
1	2013-07-23	1899-12-30 10:25:00	15	6	28.21	27.77	17.01	145	101.7	7.21	1.199	8.26	105	0	20	0	0	No	Yes	Yes	No Zostera	Yes	NA	NA	NA	NA	NA	NA	NA	NA	NA	NA	NA	NA	NA	NA	0	NA	0	0.0538	6.85350318471338	0.0449999999999999	5.73248407643311	NA	0	21	2675.15923566879	NA	NA
1	2012-07-23	1899-12-30 10:34:00	15	7	28.13	27.76	17	150	93.8	7.02	1.241	8.22	105	0	10	0	0	No	Yes	Yes	No Zostera	Yes	NA	NA	NA	NA	NA	NA	NA	NA	NA	NA	NA	NA	NA	NA	0	NA	0	0.0129	1.64331210191083	0.00750000000000001	0.955414012738854	NA	0	6	764.331210191083	NA	NA
1	2013-07-23	1899-12-30 10:40:00	15	8	28.08	28.16	17.28	160	97.8	6.95	1.34	8.24	105	0	5	0	0	No	Yes	Yes No Seagrass	No Zostera	Yes	NA	NA	NA	NA	NA	NA	NA	NA	NA	NA	NA	NA	Verified no core	NA	0	NA	0	NA	0	NA	0	NA	0	NA	0	NA	NA
1	2013-07-23	1899-12-30 10:48:00	15	9	28.03	28.5	91.4	170	6.48	1.414	8.18	NA	105	0	10	0	0	No	Yes	Yes No Seagrass	No Zostera	Yes	NA	NA	NA	NA	NA	NA	NA	NA	NA	NA	NA	NA	No coreable	NA	0	NA	0	NA	0	NA	0	NA	0	NA	0	NA	NA
1	2013-07-23	1899-12-30 10:55:00	15	10	27.79	28.34	17.4	175	90.4	6.43	1.52	8.09	105	0	0	0	0	No	Yes	Yes No Seagrass	No Zostera	No	NA	NA	NA	NA	NA	NA	NA	NA	NA	NA	NA	NA	NA	NA	0	NA	0	NA	0	NA	0	NA	0	NA	0	NA	NA
1	2013-07-23	1899-12-30 11:10:00	14	1	28.31	29.67	18.29	165	100.5	7.07	1.403	8.17	105	0	5	0	0	No	Yes	Yes No Seagrass	No Zostera	Yes	NA	NA	NA	NA	NA	NA	NA	NA	NA	NA	NA	NA	Not coreable	NA	0	NA	0	NA	0	NA	0	NA	0	NA	0	NA	NA
1	2013-07-23	1899-12-30 11:20:00	14	2	28.44	29.89	18.43	180	91.7	6.43	1.502	8.11	100	0	0	0	0	No	Yes	Yes No Seagrass	No Zostera	No	NA	NA	NA	NA	NA	NA	NA	NA	NA	NA	NA	NA	NA	NA	0	NA	0	NA	0	NA	0	NA	0	NA	0	NA	NA
1	2013-07-23	1899-12-30 11:25:00	14	3	28.39	29.71	18.31	180	91.8	6.44	1.474	8.13	90	0	0	0	0	No	Yes	Yes No Seagrass	No Zostera	No	NA	NA	NA	NA	NA	NA	NA	NA	NA	NA	NA	NA	NA	NA	0	NA	0	NA	0	NA	0	NA	0	NA	0	NA	NA
1	2013-07-23	1899-12-30 11:31:00	14	4	28.45	29.66	18.28	175	85.1	5.98	1.396	8.09	100	0	10	0	0	No	Yes	Yes	No Zostera	Yes	NA	NA	NA	NA	NA	NA	NA	NA	NA	NA	NA	NA	nearly barren area very small pockets of grass, nitro zostera outside of quad-> established by fragmentation (in pocket between sand waves)	NA	0	NA	0	0.0134000000000001	1.70700636942676	0.00659999999999994	0.840764331210183	NA	0	5	636.942675159236	NA	NA
1	2013-07-23	1899-12-30 11:43:00	14	5	28.2	29.75	18.35	180	81.4	5.72	1.464	8.05	90	0	0	0	0	No	Yes	Yes No Seagrass	No Zostera	No	NA	NA	NA	NA	NA	NA	NA	NA	NA	NA	NA	NA	Barren search for a while	NA	0	NA	0	NA	0	NA	0	NA	0	NA	0	NA	NA
1	2013-07-23	1899-12-30 11:49:00	14	6	28.33	29.74	18.34	185	85.9	6.04	1.542	8.09	90	0	0	0	0	No	Yes	Yes No Seagrass	No Zostera	No	NA	NA	NA	NA	NA	NA	NA	NA	NA	NA	NA	NA	NA	NA	0	NA	0	NA	0	NA	0	NA	0	NA	0	NA	NA
1	2013-07-23	1899-12-30 11:54:00	14	7	28.32	29.7	18.3	185	87.4	6.15	1.621	8.11	85	0	0	0	0	No	Yes	Yes No Seagrass	No Zostera	No	NA	NA	NA	NA	NA	NA	NA	NA	NA	NA	NA	NA	NOTHING in area	NA	0	NA	0	NA	0	NA	0	NA	0	NA	0	NA	NA
1	2013-07-23	1899-12-30 12:02:00	14	8	28.32	29.7	18.31	180	82.2	5.78	1.583	8.07	75	0	0	0	0	No	Yes	Yes No Seagrass	No Zostera	No	NA	NA	NA	NA	NA	NA	NA	NA	NA	NA	NA	NA	on bottom all same sediment entire transect so far	NA	0	NA	0	NA	0	NA	0	NA	0	NA	0	NA	NA
1	2013-07-23	1899-12-30 12:10:00	14	9	28.36	29.57	18.2	185	82.4	5.84	1.562	8.15	85	0	0	0	0	No	Yes	Yes No Seagrass	No Zostera	No	NA	NA	NA	NA	NA	NA	NA	NA	NA	NA	NA	NA	NA	NA	0	NA	0	NA	0	NA	0	NA	0	NA	0	NA	NA
1	2013-07-23	1899-12-30 12:16:00	14	10	28.41	29.51	18.18	165	86.6	6.09	1.47	8.14	85	0	0	0	0	No	Yes	Yes No Seagrass	No Zostera	No	NA	NA	NA	NA	NA	NA	NA	NA	NA	NA	NA	NA	NA	NA	0	NA	0	NA	0	NA	0	NA	0	NA	0	NA	NA
2	2013-08-20	1899-12-30 08:11:00	1	1	22.14	45.77	29.7	200	94.9	6.96	1.816	7.86	125	0	0	0	0	No	Yes	Yes No Seagrass	No Zostera	No	NA	NA	NA	NA	NA	NA	NA	NA	NA	NA	NA	NA	NA	NA	0	NA	0	NA	0	NA	0	NA	0	NA	0	NA	NA
2	2013-08-20	1899-12-30 08:19:00	1	2	22.18	45.76	29.69	140	95.1	6.97	1.266	7.89	120	0	0	0	0	No	Yes	Yes No Seagrass	No Zostera	No	NA	NA	NA	NA	NA	NA	NA	NA	NA	NA	NA	NA	Very Sandy	NA	0	NA	0	NA	0	NA	0	NA	0	NA	0	NA	NA
2	2013-08-20	1899-12-30 08:47:00	1	5	22.4	45.7	29.65	190	96.8	7.07	1.61	7.91	130	0	0	0	0	No	Yes	Yes No Seagrass	No Zostera	No	NA	NA	NA	NA	NA	NA	NA	NA	NA	NA	NA	NA	NA	NA	0	NA	0	NA	0	NA	0	NA	0	NA	0	NA	NA
2	2013-08-20	1899-12-30 08:54:00	1	6	22.42	45.57	26.56	185	93.1	6.81	1.669	7.89	125	0	0	0	0	No	Yes	Yes No Seagrass	No Zostera	No	NA	NA	NA	NA	NA	NA	NA	NA	NA	NA	NA	NA	Shellhash	NA	0	NA	0	NA	0	NA	0	NA	0	NA	0	NA	NA
2	2013-08-20	1899-12-30 09:49:00	3	10	22.33	45.11	29.22	175	80.9	5.93	1.565	7.79	90	0	0	0	0	No	Yes	Yes No Seagrass	No Zostera	No	NA	NA	NA	NA	NA	NA	NA	NA	NA	NA	NA	NA	NA	NA	0	NA	0	NA	0	NA	0	NA	0	NA	0	NA	NA
2	2013-08-20	1899-12-30 10:34:00	3	6	22.72	45.11	29.22	170	89.4	6.51	1.457	7.82	100	0	0	0	0	No	Yes	Yes No Seagrass	No Zostera	No	NA	NA	NA	NA	NA	NA	NA	NA	NA	NA	NA	NA	NA	NA	0	NA	0	NA	0	NA	0	NA	0	NA	0	NA	NA
2	2013-08-20	1899-12-30 10:40:00	3	5	22.32	45.09	29.21	195	81.9	6.01	1.809	7.77	90	0	0	0	0	No	Yes	Yes No Seagrass	No Zostera	No	NA	NA	NA	NA	NA	NA	NA	NA	NA	NA	NA	NA	NA	NA	0	NA	0	NA	0	NA	0	NA	0	NA	0	NA	NA
2	2013-08-20	1899-12-30 10:50:00	3	4	22.58	45.12	29.23	175	94.2	6.87	1.672	7.85	95	0	0	0	0	No	Yes	Yes No Seagrass	No Zostera	No	NA	NA	NA	NA	NA	NA	NA	NA	NA	NA	NA	NA	NA	NA	0	NA	0	NA	0	NA	0	NA	0	NA	0	NA	NA
2	2013-08-20	1899-12-30 10:56:00	3	3	22.7	45.29	29.35	170	94.9	6.91	1.548	7.89	90	0	0	0	0	No	Yes	Yes No Seagrass	No Zostera	No	NA	NA	NA	NA	NA	NA	NA	NA	NA	NA	NA	NA	NA	NA	0	NA	0	NA	0	NA	0	NA	0	NA	0	NA	NA
2	2013-08-20	1899-12-30 11:11:00	3	1	22.66	45.27	29.33	200	94.3	6.87	1.83	7.87	85	0	0	0	0	No	Yes	Yes No Seagrass	No Zostera	No	NA	NA	NA	NA	NA	NA	NA	NA	NA	NA	NA	NA	NA	NA	0	NA	0	NA	0	NA	0	NA	0	NA	0	NA	NA
2	2013-08-20	1899-12-30 11:24:00	6	1	22.7	43.52	28.07	185	95.3	6.99	1.769	7.85	95	0	0	0	0	No	Yes	Yes No Seagrass	No Zostera	No	NA	NA	NA	NA	NA	NA	NA	NA	NA	NA	NA	NA	NA	NA	0	NA	0	NA	0	NA	0	NA	0	NA	0	NA	NA
2	2013-08-20	1899-12-30 11:30:00	6	2	22.84	43.52	28.07	180	98.6	7.21	1.638	7.87	100	0	0	0	0	No	Yes	Yes No Seagrass	No Zostera	No	NA	NA	NA	NA	NA	NA	NA	NA	NA	NA	NA	NA	NA	NA	0	NA	0	NA	0	NA	0	NA	0	NA	0	NA	NA
2	2013-08-20	1899-12-30 11:37:00	6	3	23.11	43.58	28.11	170	103.4	7.48	1.592	7.91	105	0	0	0	0	No	Yes	Yes No Seagrass	No Zostera	No	NA	NA	NA	NA	NA	NA	NA	NA	NA	NA	NA	NA	NA	NA	0	NA	0	NA	0	NA	0	NA	0	NA	0	NA	NA
2	2013-08-21	1899-12-30 09:46:00	8	10	22.57	47.94	31.27	80	102.3	7.38	0.637	7.98	U	0	0	0	0	No	Yes	Yes No Seagrass	No Zostera	No	NA	NA	NA	NA	NA	NA	NA	NA	NA	NA	NA	NA	NA	NA	0	NA	0	NA	0	NA	0	NA	0	NA	0	NA	NA
2	2013-08-21	1899-12-30 11:04:00	8	3	23.82	46.77	30.45	190	105.9	7.51	1.381	8.02	110	0	0	0	0	No	Yes	Yes No Seagrass	No Zostera	No	NA	NA	NA	NA	NA	NA	NA	NA	NA	NA	NA	NA	NA	NA	0	NA	0	NA	0	NA	0	NA	0	NA	0	NA	NA
2	2013-08-21	1899-12-30 11:16:00	8	2	23.45	45.78	30.69	245	104.4	7.44	1.498	8.01	120	0	0	0	0	No	Yes	Yes No Seagrass	No Zostera	No	NA	NA	NA	NA	NA	NA	NA	NA	NA	NA	NA	NA	NA	NA	0	NA	0	NA	0	NA	0	NA	0	NA	0	NA	NA
2	2013-08-21	1899-12-30 11:22:00	8	1	23.31	47.1	30.7	265	103.7	7.43	1.33	8.01	125	0	0	0	0	No	Yes	Yes No Seagrass	No Zostera	No	NA	NA	NA	NA	NA	NA	NA	NA	NA	NA	NA	NA	NA	NA	0	NA	0	NA	0	NA	0	NA	0	NA	0	NA	NA
2	2013-08-27	1899-12-30 10:19:00	10	9	23.98	38.06	24.18	130	94.9	7	1.073	7.83	100	0	0	0	0	No	Yes	Yes No Seagrass	No Zostera	No	NA	NA	NA	NA	NA	NA	NA	NA	NA	NA	NA	NA	NA	NA	0	NA	0	NA	0	NA	0	NA	0	NA	0	NA	NA
2	2013-08-27	1899-12-30 10:37:00	10	7	23.67	36.51	23.12	140	96.7	7.16	1.001	7.91	75	0	0	0	0	No	Yes	Yes No Seagrass	No Zostera	No	NA	NA	NA	NA	NA	NA	NA	NA	NA	NA	NA	NA	NA	NA	0	NA	0	NA	0	NA	0	NA	0	NA	0	NA	NA
2	2013-08-27	1899-12-30 10:44:00	10	6	24.24	35.37	22.29	100	105.5	7.78	0.454	8.02	80	0	60	0	0	No	Yes	Yes	No Zostera	Yes	NA	NA	NA	NA	NA	NA	NA	NA	NA	NA	NA	NA	NA	NA	0	NA	0	0.2145	27.3248407643312	0.1084	13.8089171974522	NA	0	72	9171.97452229299	NA	NA
2	2013-08-27	1899-12-30 10:53:00	10	5	24.29	35.11	22.11	95	105.8	7.81	0.479	8.02	80	0	40	0	0	No	Yes	Yes	No Zostera	Yes	NA	NA	NA	NA	NA	NA	NA	NA	NA	NA	NA	NA	NA	NA	0	NA	0	0.102	12.9936305732484	0.064	8.15286624203822	NA	0	27	3439.49044585987	NA	NA
2	2013-08-27	1899-12-30 11:10:00	10	3	23.82	36.93	24.51	165	93.3	6.87	0.964	7.86	70	0	0	0	0	No	Yes	Yes No Seagrass	No Zostera	No	NA	NA	NA	NA	NA	NA	NA	NA	NA	NA	NA	NA	all grass wrapped up in tubeworms and not attached to bottom	NA	0	NA	0	NA	0	NA	0	NA	0	NA	0	NA	NA
2	2013-08-27	1899-12-30 10:15:00	10	2	24.06	34.97	22.01	125	105	7.78	0.735	8.01	70	0	0	0	0	No	Yes	Yes No Seagrass	No Zostera	No	NA	NA	NA	NA	NA	NA	NA	NA	NA	NA	NA	NA	NA	NA	0	NA	0	NA	0	NA	0	NA	0	NA	0	NA	NA
2	2013-08-27	1899-12-30 11:22:00	10	1	23.96	34.32	21.52	145	100.7	7.5	0.906	7.99	70	0	0	0	0	No	Yes	Yes No Seagrass	No Zostera	No	NA	NA	NA	NA	NA	NA	NA	NA	NA	NA	NA	NA	NA	NA	0	NA	0	NA	0	NA	0	NA	0	NA	0	NA	NA
2	2013-08-27	1899-12-30 11:32:00	12	1	24.27	30.99	19.35	155	105.9	7.94	1.081	8.04	80	0	0	0	0	No	Yes	Yes No seagrass	No Zostera	No	NA	NA	NA	NA	NA	NA	NA	NA	NA	NA	NA	NA	NA	NA	0	NA	0	NA	0	NA	0	NA	0	NA	0	NA	NA
2	2013-08-27	1899-12-30 11:40:00	12	2	24.36	32.4	20.23	120	107.4	8	0.682	8.06	80	0	0	0	0	No	Yes	Yes No Seagrass	No Zostera	No	NA	NA	NA	NA	NA	NA	NA	NA	NA	NA	NA	NA	NA	NA	0	NA	0	NA	0	NA	0	NA	0	NA	0	NA	NA
2	2013-08-27	1899-12-30 11:46:00	12	3	24.38	33.29	20.89	100	108.1	8.02	0.591	8.07	70	0	0	0	0	No	Yes	Yes No Seagrass	No Zostera	No	NA	NA	NA	NA	NA	NA	NA	NA	NA	NA	NA	NA	NA	NA	0	NA	0	NA	0	NA	0	NA	0	NA	0	NA	NA
2	2013-08-27	1899-12-30 11:51:00	12	4	24.22	33.86	21.21	145	108	8.02	0.874	8.07	80	0	0	0	0	No	Yes	Yes No Seagrass	No Zostera	No	NA	NA	NA	NA	NA	NA	NA	NA	NA	NA	NA	NA	NA	NA	0	NA	0	NA	0	NA	0	NA	0	NA	0	NA	NA
2	2013-08-27	1899-12-30 11:58:00	12	5	24.15	34.74	21.86	150	106	7.86	1.007	8.04	90	0	0	0	0	No	Yes	Yes No Seagrass	No Zostera	No	NA	NA	NA	NA	NA	NA	NA	NA	NA	NA	NA	NA	NA	NA	0	NA	0	NA	0	NA	0	NA	0	NA	0	NA	NA
2	2013-08-27	1899-12-30 12:05:00	12	6	24.19	35.08	22.08	145	106.6	7.88	0.923	8.05	85	0	0	0	0	No	Yes	Yes No Seagrass	No Zostera	No	NA	NA	NA	NA	NA	NA	NA	NA	NA	NA	NA	NA	all grass wrapped up in tubeworms and not attached to bottom	NA	0	NA	0	NA	0	NA	0	NA	0	NA	0	NA	NA
2	2013-08-27	1899-12-30 12:11:00	12	7	24.38	35.2	22.16	100	109.7	8.08	0.493	8.07	85	0	0	0	0	No	Yes	Yes No Seagrass	No Zostera	No	NA	NA	NA	NA	NA	NA	NA	NA	NA	NA	NA	NA	NA	NA	0	NA	0	NA	0	NA	0	NA	0	NA	0	NA	NA
2	2013-08-27	1899-12-30 12:16:00	12	8	24.51	35.02	22.03	110	110.4	8.12	0.688	8.08	80	0	5	0	0	No	Yes	Yes No Seagrass	No Zostera	Yes	NA	NA	NA	NA	NA	NA	NA	NA	NA	NA	NA	NA	not coreable	NA	0	NA	0	NA	0	NA	0	NA	0	NA	0	NA	NA
2	2013-08-27	1899-12-30 12:25:00	12	9	24.73	35.4	22.29	105	110.7	8.09	0.66	8.08	85	0	45	10	0	No	Yes	Yes	No Zostera	Yes	NA	NA	NA	NA	NA	NA	NA	NA	NA	NA	NA	NA	overlapping Sponge	NA	0	NA	0	0.1282	16.3312101910828	0.1385	17.6433121019108	NA	0	49	6242.03821656051	NA	NA
2	2013-08-27	1899-12-30 12:32:00	12	10	24.8	36.16	22.83	115	109.7	7.99	0.735	8.07	90	0	0	0	0	No	Yes	Yes No Seagrass	No Zostera	No	NA	NA	NA	NA	NA	NA	NA	NA	NA	NA	NA	NA	NA	NA	0	NA	0	NA	0	NA	0	NA	0	NA	0	NA	NA
2	2013-08-27	1899-12-30 12:51:00	14	1	24.84	29.62	18.3	135	117	8.74	0.977	8.32	85	0	0	0	0	No	Yes	Yes No Seagrass	No Zostera	No	NA	NA	NA	NA	NA	NA	NA	NA	NA	NA	NA	NA	NA	NA	0	NA	0	NA	0	NA	0	NA	0	NA	0	NA	NA
2	2013-08-27	1899-12-30 12:58:00	14	2	24.91	29.59	18.3	140	113.3	8.45	0.98	8.3	80	0	0	0	0	No	Yes	Yes No Seagrass	No Zostera	No	NA	NA	NA	NA	NA	NA	NA	NA	NA	NA	NA	NA	NA	NA	0	NA	0	NA	0	NA	0	NA	0	NA	0	NA	NA
2	2013-08-27	1899-12-30 13:03:00	14	3	24.92	29.6	18.3	140	114.3	8.52	0.943	8.29	75	0	0	0	0	No	Yes	Yes No Seagrass	No Zostera	No	NA	NA	NA	NA	NA	NA	NA	NA	NA	NA	NA	NA	NA	NA	0	NA	0	NA	0	NA	0	NA	0	NA	0	NA	NA
2	2013-08-27	1899-12-30 13:10:00	14	4	24.76	29.51	18.25	125	111.6	8.34	0.896	8.18	80	0	0	0	0	No	Yes	Yes No Seagrass	No Zostera	No	NA	NA	NA	NA	NA	NA	NA	NA	NA	NA	NA	NA	NA	NA	0	NA	0	NA	0	NA	0	NA	0	NA	0	NA	NA
2	2013-08-27	1899-12-30 13:15:00	14	5	24.69	29.56	18.28	140	114.8	8.6	0.902	8.19	85	0	0	0	0	No	Yes	Yes No Seagrass	No Zostera	No	NA	NA	NA	NA	NA	NA	NA	NA	NA	NA	NA	NA	NA	NA	0	NA	0	NA	0	NA	0	NA	0	NA	0	NA	NA
2	2013-08-27	1899-12-30 14:21:00	14	6	24.88	29.61	18.31	145	118	8.8	0.925	8.27	85	0	0	0	0	No	Yes	Yes No Seagrass	No Zostera	No	NA	NA	NA	NA	NA	NA	NA	NA	NA	NA	NA	NA	NA	NA	0	NA	0	NA	0	NA	0	NA	0	NA	0	NA	NA
2	2013-08-27	1899-12-30 13:27:00	14	7	24.51	29.57	18.29	145	111.8	8.41	0.996	8.13	80	0	0	0	0	No	Yes	Yes No Seagrass	No Zostera	No	NA	NA	NA	NA	NA	NA	NA	NA	NA	NA	NA	NA	NA	NA	0	NA	0	NA	0	NA	0	NA	0	NA	0	NA	NA
2	2013-08-27	1899-12-30 13:32:00	14	8	24.63	29.55	18.28	145	114.1	8.56	1.054	8.14	80	0	0	0	0	No	Yes	Yes No Seagrass	No Zostera	No	NA	NA	NA	NA	NA	NA	NA	NA	NA	NA	NA	NA	NA	NA	0	NA	0	NA	0	NA	0	NA	0	NA	0	NA	NA
2	2013-08-27	1899-12-30 13:38:00	14	9	24.29	29.56	18.28	150	109.8	8.28	1.119	8.11	75	0	0	0	0	No	Yes	Yes No Seagrass	No Zostera	No	NA	NA	NA	NA	NA	NA	NA	NA	NA	NA	NA	NA	NA	NA	0	NA	0	NA	0	NA	0	NA	0	NA	0	NA	NA
2	2013-08-27	1899-12-30 13:43:00	14	10	25.09	29.68	18.35	130	121.6	8.92	0.898	8.29	80	0	0	0	0	No	Yes	Yes No Seagrass	No Zostera	No	NA	NA	NA	NA	NA	NA	NA	NA	NA	NA	NA	NA	NA	NA	0	NA	0	NA	0	NA	0	NA	0	NA	0	NA	NA
2	2013-08-30	1899-12-30 10:09:00	13	10	24.33	29.69	18.37	120	89.3	6.73	0.78	7.73	95	0	0	0	0	No	Yes	Yes No Seagrass	No Zostera	No	NA	NA	NA	NA	NA	NA	NA	NA	NA	NA	NA	NA	NA	NA	0	NA	0	NA	0	NA	0	NA	0	NA	0	NA	NA
2	2013-08-30	1899-12-30 10:18:00	13	9	24.37	29.71	18.39	100	93.3	7.03	0.53	7.84	95	0	0	0	0	No	Yes	Yes No Seagrass	No Zostera	No	NA	NA	NA	NA	NA	NA	NA	NA	NA	NA	NA	NA	NA	NA	0	NA	0	NA	0	NA	0	NA	0	NA	0	NA	NA
2	2013-08-30	1899-12-30 10:23:00	13	8	24.41	29.8	18.45	90	97.7	7.35	0.603	7.89	U	0	90	0	0	No	Yes	Yes	No Zostera	Yes	NA	NA	NA	NA	NA	NA	NA	NA	NA	NA	NA	NA	NA	NA	0	NA	0	0.3849	49.031847133758	0.2139	27.2484076433121	NA	0	112	14267.5159235669	NA	NA
2	2013-08-30	1899-12-30 10:29:00	13	7	24.39	29.76	18.42	75	102.2	7.68	0.421	7.94	U	0	100	0	5	No	Yes	Yes	No Zostera	Yes	NA	NA	NA	NA	NA	NA	NA	NA	NA	NA	NA	NA	other = Sponge	NA	0	NA	0	0.2754	35.0828025477707	0.2642	33.656050955414	NA	0	99	12611.4649681529	NA	NA
2	2013-08-30	1899-12-30 10:37:00	13	6	24.32	29.76	18.42	60	102	7.68	0.284	7.94	U	0	75	0	0	No	Yes	Yes	No Zostera	Yes	NA	NA	NA	NA	NA	NA	NA	NA	NA	NA	NA	NA	NA	NA	0	NA	0	0.4972	63.3375796178344	0.4178	53.2229299363057	NA	0	176	22420.3821656051	NA	NA
2	2013-08-30	1899-12-30 10:45:00	13	5	24.4	29.71	18.39	65	100	7.52	0.322	7.94	U	0	80	0	0	No	Yes	Yes	No Zostera	Yes	NA	NA	NA	NA	NA	NA	NA	NA	NA	NA	NA	NA	NA	NA	0	NA	0	0.3422	43.5923566878981	0.4269	54.3821656050955	NA	0	157	20000	NA	NA
2	2013-08-30	1899-12-30 10:59:00	13	4	24.73	29.58	18.29	65	104.6	7.83	0.379	8.07	U	0	100	0	0	No	Yes	Yes	No Zostera	Yes	NA	NA	NA	NA	NA	NA	NA	NA	NA	NA	NA	NA	NA	NA	0	NA	0	0.1697	21.6178343949045	0.1601	20.3949044585987	NA	0	73	9299.36305732484	NA	NA
2	2013-08-30	1899-12-30 11:15:00	13	3	25.08	29.55	18.26	75	114	8.48	0.553	8.18	U	0	100	0	0	No	Yes	Yes	No Zostera	Yes	NA	NA	NA	NA	NA	NA	NA	NA	NA	NA	NA	NA	NA	NA	0	NA	0	0.4427	56.3949044585987	0.3681	46.8917197452229	NA	0	147	18726.1146496815	NA	NA
2	2013-08-30	1899-12-30 11:22:00	13	2	24.99	29.62	18.31	95	108.5	8.08	0.534	8.13	U	0	30	0	0	No	Yes	Yes	No Zostera	Yes	NA	NA	NA	NA	NA	NA	NA	NA	Yes	NA	NA	NA	Sponge as epiphtye Density in middle of core less then rest of SAV in quadrat	NA	0	NA	0	0.0976	12.4331210191083	0.0975	12.4203821656051	NA	0	42	5350.31847133758	NA	NA
2	2013-08-30	1899-12-30 11:33:00	13	1	24.75	29.71	18.38	150	104.2	7.79	1.027	8.09	80	0	0	0	0	No	Yes	Yes No Seagrass	No Zostera	No	NA	NA	NA	NA	NA	NA	NA	NA	NA	NA	NA	NA	NA	NA	0	NA	0	NA	0	NA	0	NA	0	NA	0	NA	NA
2	2013-08-30	1899-12-30 11:51:00	15	10	24.78	29.49	18.23	160	103.9	7.77	1.334	8.07	100	0	0	0	0	No	Yes	Yes No Seagrass	No Zostera	No	NA	NA	NA	NA	NA	NA	NA	NA	NA	NA	NA	NA	NA	NA	0	NA	0	NA	0	NA	0	NA	0	NA	0	NA	NA
2	2013-08-30	1899-12-30 11:56:00	15	9	24.84	29.47	18.21	155	105.5	7.88	0.979	8.07	100	0	0	0	0	No	Yes	Yes No Seagrass	No Zostera	No	NA	NA	NA	NA	NA	NA	NA	NA	NA	NA	NA	NA	NA	NA	0	NA	0	NA	0	NA	0	NA	0	NA	0	NA	NA
2	2013-08-30	1899-12-30 12:02:00	15	8	24.82	29.5	18.24	145	104.1	7.78	1.032	8.06	100	0	0	0	10	No	Yes	Yes No Seagrass	No Zostera	No	NA	NA	NA	NA	NA	NA	NA	NA	NA	NA	NA	NA	other = Sponge	NA	0	NA	0	NA	0	NA	0	NA	0	NA	0	NA	NA
2	2013-08-30	1899-12-30 12:07:00	15	7	24.84	29.49	18.22	125	105.6	7.89	0.792	8.08	100	0	0	0	0	No	Yes	Yes No Seagrass	No Zostera	No	NA	NA	NA	NA	NA	NA	NA	NA	NA	NA	NA	NA	NA	NA	0	NA	0	NA	0	NA	0	NA	0	NA	0	NA	NA
2	2013-08-30	1899-12-30 12:13:00	15	6	24.89	29.51	18.24	120	105.7	7.89	0.874	8.07	100	0	65	0	10	No	Yes	Yes	Yes	Yes	NA	NA	NA	NA	NA	NA	NA	NA	NA	NA	NA	NA	other = Sponge in between blades not a epi	NA	0	NA	0	0.1266	16.1273885350318	0.1122	14.2929936305732	NA	0	35	4458.59872611465	NA	NA
2	2013-08-30	1899-12-30 12:32:00	15	4	24.99	29.53	18.25	135	106.4	7.93	0.737	8.08	100	0	0	0	0	No	Yes	Yes No Seagrass	No Zostera	No	NA	NA	NA	NA	NA	NA	NA	NA	NA	NA	NA	NA	NA	NA	0	NA	0	NA	0	NA	0	NA	0	NA	0	NA	NA
2	2013-08-30	1899-12-30 12:50:00	15	2	25.29	29.52	18.24	105	114.8	8.51	0.573	8.15	95	0	20	0	0	No	Yes	Yes	No Zostera	Yes	NA	NA	NA	NA	NA	NA	NA	NA	NA	NA	NA	NA	NA	NA	0	NA	0	0.0907	11.5541401273885	0.0326	4.15286624203822	NA	0	14	1783.43949044586	NA	NA
2	2013-08-30	1899-12-30 12:57:00	15	1	25.24	29.42	18.17	120	113.7	8.44	0.833	8.13	105	0	0	0	0	No	Yes	Yes No Seagrass	No Zostera	No	NA	NA	NA	NA	NA	NA	NA	NA	NA	NA	NA	NA	NA	NA	0	NA	0	NA	0	NA	0	NA	0	NA	0	NA	NA
3	2013-10-01	1899-12-30 10:52:00	1	1	19.04	48.59	31.78	160	109.1	8.45	1.139	7.91	U	0	0	0	0	No	Yes	Yes No Seagrass	No Zostera	No	NA	NA	NA	NA	NA	NA	NA	NA	NA	NA	NA	NA	NA	NA	0	NA	0	NA	0	NA	0	NA	0	NA	0	NA	NA
3	2013-10-01	1899-12-30 10:58:00	1	2	19.09	48.57	31.76	115	112.6	8.63	0.737	7.94	U	0	0	0	0	No	Yes	Yes No Seagrass	No Zostera	No	NA	NA	NA	NA	NA	NA	NA	NA	NA	NA	NA	NA	Sandy bottom feather worm borrows	NA	0	NA	0	NA	0	NA	0	NA	0	NA	0	NA	NA
3	2013-10-01	1899-12-30 11:26:00	1	5	19.02	48.52	31.73	205	109	8.37	1.419	7.98	U	0	0	0	0	No	Yes	Yes No Seagrass	No Zostera	No	NA	NA	NA	NA	NA	NA	NA	NA	NA	NA	NA	NA	NA	NA	0	NA	0	NA	0	NA	0	NA	0	NA	0	NA	NA
3	2013-10-01	1899-12-30 11:31:00	1	6	19.12	48.58	31.77	130	113	8.66	0.792	7.99	U	0	0	0	0	No	Yes	Yes No Seagrass	No Zostera	No	NA	NA	NA	NA	NA	NA	NA	NA	NA	NA	NA	NA	Shellhash	NA	0	NA	0	NA	0	NA	0	NA	0	NA	0	NA	NA
3	2013-10-01	1899-12-30 12:23:00	6	1	19.58	46.77	30.45	170	107.2	8.22	1.13	8.18	U	0	0	0	0	No	Yes	Yes No Seagrass	No Zostera	No	NA	NA	NA	NA	NA	NA	NA	NA	NA	NA	NA	NA	NA	NA	0	NA	0	NA	0	NA	0	NA	0	NA	0	NA	NA
3	2013-10-01	1899-12-30 12:29:00	6	2	19.61	46.89	30.54	170	106.6	8.14	1.152	8.11	U	0	0	0	0	No	Yes	Yes No Seagrass	No Zostera	No	NA	NA	NA	NA	NA	NA	NA	NA	NA	NA	NA	NA	NA	NA	0	NA	0	NA	0	NA	0	NA	0	NA	0	NA	NA
3	2013-10-01	1899-12-30 12:35:00	6	3	19.65	46.94	30.57	160	108.3	8.27	1.279	8.11	U	0	0	0	0	No	Yes	Yes No Seagrass	No Zostera	No	NA	NA	NA	NA	NA	NA	NA	NA	NA	NA	NA	NA	NA	NA	0	NA	0	NA	0	NA	0	NA	0	NA	0	NA	NA
3	2013-10-01	1899-12-30 13:45:00	3	10	19.74	48.41	31.64	155	106.2	8.05	1.039	7.95	U	0	0	0	0	No	Yes	Yes No Seagrass	No Zostera	No	NA	NA	NA	NA	NA	NA	NA	NA	NA	NA	NA	NA	NA	NA	0	NA	0	NA	0	NA	0	NA	0	NA	0	NA	NA
3	2013-10-01	1899-12-30 14:21:00	3	6	19.95	48.59	31.78	145	113.9	8.6	1.17	8.02	U	0	0	0	0	No	Yes	Yes No Seagrass	No Zostera	No	NA	NA	NA	NA	NA	NA	NA	NA	NA	NA	NA	NA	NA	NA	0	NA	0	NA	0	NA	0	NA	0	NA	0	NA	NA
3	2013-10-01	1899-12-30 14:27:00	3	5	19.89	48.66	31.82	180	112.7	8.5	1.319	8.06	155	0	0	10	0	No	Yes	Yes No Seagrass	No Zostera	No	NA	NA	NA	NA	NA	NA	NA	NA	NA	NA	NA	NA	Macro = ulva	NA	0	NA	0	NA	0	NA	0	NA	0	NA	0	NA	NA
3	2013-10-01	1899-12-30 14:58:00	3	1	19.94	47.94	31.3	205	109.7	8.3	1.577	8.01	170	0	0	0	0	No	Yes	Yes No Seagrass	No Zostera	No	NA	NA	NA	NA	NA	NA	NA	NA	NA	NA	NA	NA	NA	NA	0	NA	0	NA	0	NA	0	NA	0	NA	0	NA	NA
3	2013-10-02	1899-12-30 12:45:00	8	1	20.18	45.5	29.52	235	107.8	8.21	2.05	7.97	185	0	0	40	0	No	Yes	Yes No Seagrass	No Zostera	No	NA	NA	NA	NA	NA	NA	NA	NA	NA	NA	NA	NA	macro= ulva and brown algae	NA	0	NA	0	NA	0	NA	0	NA	0	NA	0	NA	NA
3	2013-10-02	1899-12-30 12:54:00	8	2	20.15	45.56	29.57	235	110.9	8.43	1.894	8.03	185	0	0	55	0	No	Yes	Yes No Seagrass	No Zostera	No	NA	NA	NA	NA	NA	NA	NA	NA	NA	NA	NA	NA	macro= ulva	NA	0	NA	0	NA	0	NA	0	NA	0	NA	0	NA	NA
3	2013-10-02	1899-12-30 13:02:00	8	3	20.24	45.59	29.59	180	113	8.59	1.346	8.05	U	0	0	0	0	No	Yes	Yes No Seagrass	No Zostera	No	NA	NA	NA	NA	NA	NA	NA	NA	NA	NA	NA	NA	NA	NA	0	NA	0	NA	0	NA	0	NA	0	NA	0	NA	NA
3	2013-10-15	1899-12-30 10:40:00	10	1	16.09	40.39	25.85	165	103.5	8.71	1.453	7.8	115	0	0	0	0	No	Yes	Yes No Seagrass	No Zostera	No	NA	NA	NA	NA	NA	NA	NA	NA	NA	NA	NA	NA	NA	NA	0	NA	0	NA	0	NA	0	NA	0	NA	0	NA	NA
3	2013-10-15	1899-12-30 10:49:00	10	2	16.31	39.84	25.48	155	107.2	9.01	1.25	7.87	110	0	0	0	0	No	Yes	Yes No Seagrass	No Zostera	No	NA	NA	NA	NA	NA	NA	NA	NA	NA	NA	NA	NA	NA	NA	0	NA	0	NA	0	NA	0	NA	0	NA	0	NA	NA
3	2013-10-15	1899-12-30 10:55:00	10	3	16.28	39.65	25.34	185	107.2	9.02	1.74	7.88	115	0	0	0	10	No	Yes	Yes No Seagrass	No Zostera	No	NA	NA	NA	NA	NA	NA	NA	NA	NA	NA	NA	NA	other= ruppia and zostera clumps with tubeworms nothing rooted	NA	0	NA	0	NA	0	NA	0	NA	0	NA	0	NA	NA
3	2013-10-15	1899-12-30 11:13:00	10	5	16.37	38.82	24.75	115	108.1	9.14	0.939	7.92	U	0	15	0	0	No	Yes	Yes	No Zostera	Yes	NA	NA	NA	NA	NA	NA	NA	NA	NA	NA	NA	NA	NA	NA	0	NA	0	0.0144	1.83439490445859	0.0144	1.83439490445859	NA	0	8	1019.10828025478	NA	NA
3	2013-10-15	1899-12-30 11:33:00	10	7	16.47	38.14	24.28	165	111.4	9.48	1.379	8	130	0	0	0	0	No	Yes	Yes No Seagrass	No Zostera	No	NA	NA	NA	NA	NA	NA	NA	NA	NA	NA	NA	NA	NA	NA	0	NA	0	NA	0	NA	0	NA	0	NA	0	NA	NA
3	2013-10-15	1899-12-30 11:47:00	10	9	16.64	39.46	25.2	155	110.1	9.21	1.382	7.97	115	0	0	0	0	No	Yes	Yes No Seagrass	No Zostera	No	NA	NA	NA	NA	NA	NA	NA	NA	NA	NA	NA	NA	Zostera all wrapped up in tubworms	NA	0	NA	0	NA	0	NA	0	NA	0	NA	0	NA	NA
3	2013-10-15	1899-12-30 12:15:00	12	10	16.53	36.66	23.24	130	115	9.74	0.875	8.02	115	0	0	0	0	No	Yes	Yes No Seagrass	No Zostera	No	NA	NA	NA	NA	NA	NA	NA	NA	NA	NA	NA	NA	NA	NA	0	NA	0	NA	0	NA	0	NA	0	NA	0	NA	NA
3	2013-10-15	1899-12-30 12:31:00	12	8	16.71	36.38	23.04	115	117.4	9.94	0.819	8.07	95	0	0	0	0	No	Yes	Yes No Seagrass	No Zostera	Yes	NA	NA	NA	NA	NA	NA	NA	NA	NA	NA	NA	NA	lots of Sandwaves everything wrapped up in tubeworms, very sparse seagrass	NA	0	NA	0	NA	0	NA	0	NA	0	NA	0	NA	NA
3	2013-10-15	1899-12-30 12:41:00	12	7	16.67	36.36	23.03	125	117.5	9.95	0.934	8.07	100	0	0	0	0	No	Yes	Yes No Seagrass	No Zostera	No	NA	NA	NA	NA	NA	NA	NA	NA	NA	NA	NA	NA	NA	NA	0	NA	0	NA	0	NA	0	NA	0	NA	0	NA	NA
3	2013-10-15	1899-12-30 12:47:00	12	6	16.69	36.26	22.96	155	117.8	9.97	1.166	8.07	115	0	0	0	0	No	Yes	Yes No Seagrass	No Zostera	No	NA	NA	NA	NA	NA	NA	NA	NA	NA	NA	NA	NA	NA	NA	0	NA	0	NA	0	NA	0	NA	0	NA	0	NA	NA
3	2013-10-15	1899-12-30 12:54:00	12	5	16.69	36.14	22.88	155	117.8	9.98	1.109	8.07	110	0	0	0	0	No	Yes	Yes No Seagrass	No Zostera	No	NA	NA	NA	NA	NA	NA	NA	NA	NA	NA	NA	NA	grass with worms	NA	0	NA	0	NA	0	NA	0	NA	0	NA	0	NA	NA
3	2013-10-15	1899-12-30 13:00:00	12	4	16.74	36.26	22.96	155	117.5	9.94	1.08	8.06	95	0	0	0	0	No	Yes	Yes No Seagrass	No Zostera	No	NA	NA	NA	NA	NA	NA	NA	NA	NA	NA	NA	NA	NA	NA	0	NA	0	NA	0	NA	0	NA	0	NA	0	NA	NA
3	2013-10-15	1899-12-30 13:06:00	12	3	16.83	36.03	22.8	135	118.5	10.02	0.982	8.03	100	0	0	0	0	No	Yes	Yes No Seagrass	No Zostera	No	NA	NA	NA	NA	NA	NA	NA	NA	NA	NA	NA	NA	verifed with the core because of exposed roots on surface	NA	0	NA	0	NA	0	NA	0	NA	0	NA	0	NA	NA
3	2013-10-15	1899-12-30 13:15:00	12	2	16.88	36.04	22.81	135	118.6	10.01	0.955	8.06	100	0	0	0	0	No	Yes	Yes No Seagrass	No Zostera	No	NA	NA	NA	NA	NA	NA	NA	NA	NA	NA	NA	NA	sandwaves and shell hash	NA	0	NA	0	NA	0	NA	0	NA	0	NA	0	NA	NA
3	2013-10-15	1899-12-30 13:22:00	12	1	16.86	35.97	22.76	150	118.8	10.04	1.208	8.07	100	0	0	0	0	No	Yes	Yes No Seagrass	No Zostera	No	NA	NA	NA	NA	NA	NA	NA	NA	NA	NA	NA	NA	Sandy waves shell hash	NA	0	NA	0	NA	0	NA	0	NA	0	NA	0	NA	NA
3	2013-10-16	1899-12-30 10:29:00	14	10	16.7	40.82	26.16	155	112.7	9.38	1.115	7.88	105	0	0	0	5	No	Yes	Yes No Seagrass	No Zostera	No	NA	NA	NA	NA	NA	NA	NA	NA	NA	NA	NA	NA	other= sponge	NA	0	NA	0	NA	0	NA	0	NA	0	NA	0	NA	NA
3	2013-10-16	1899-12-30 10:41:00	14	9	16.74	40.84	26.19	175	115.5	9.58	1.43	8.02	115	0	0	0	5	No	Yes	Yes No Seagrass	No Zostera	No	NA	NA	NA	NA	NA	NA	NA	NA	NA	NA	NA	NA	other= sponge	NA	0	NA	0	NA	0	NA	0	NA	0	NA	0	NA	NA
3	2013-10-16	1899-12-30 10:46:00	14	8	16.76	40.83	26.18	175	117.3	9.72	1.327	8.05	115	0	0	0	0	No	Yes	Yes No Seagrass	No Zostera	No	NA	NA	NA	NA	NA	NA	NA	NA	NA	NA	NA	NA	NA	NA	0	NA	0	NA	0	NA	0	NA	0	NA	0	NA	NA
3	2013-10-16	1899-12-30 10:52:00	14	7	16.79	40.84	26.19	180	117.9	9.77	1.353	8.06	125	0	0	0	0	No	Yes	Yes No Seagrass	No Zostera	No	NA	NA	NA	NA	NA	NA	NA	NA	NA	NA	NA	NA	mudsnails	NA	0	NA	0	NA	0	NA	0	NA	0	NA	0	NA	NA
3	2013-10-16	1899-12-30 10:59:00	14	6	16.77	40.84	26.19	170	117.7	9.76	1.256	8.06	115	0	0	0	0	No	Yes	Yes No Seagrass	No Zostera	No	NA	NA	NA	NA	NA	NA	NA	NA	NA	NA	NA	NA	NA	NA	0	NA	0	NA	0	NA	0	NA	0	NA	0	NA	NA
3	2013-10-16	1899-12-30 11:04:00	14	5	16.77	40.86	26.2	170	116.5	9.66	1.164	8.06	115	0	0	0	0	No	Yes	Yes No Seagrass	No Zostera	No	NA	NA	NA	NA	NA	NA	NA	NA	NA	NA	NA	NA	NA	NA	0	NA	0	NA	0	NA	0	NA	0	NA	0	NA	NA
3	2013-10-16	1899-12-30 11:09:00	14	4	16.78	40.78	26.15	160	116.3	9.64	0.933	8.06	115	0	0	0	0	No	Yes	Yes No Seagrass	No Zostera	No	NA	NA	NA	NA	NA	NA	NA	NA	NA	NA	NA	NA	NA	NA	0	NA	0	NA	0	NA	0	NA	0	NA	0	NA	NA
3	2013-10-16	1899-12-30 11:15:00	14	3	16.8	40.67	26.07	170	117.2	9.72	1.215	8.06	115	0	0	0	0	No	Yes	Yes No Seagrass	No Zostera	No	NA	NA	NA	NA	NA	NA	NA	NA	NA	NA	NA	NA	NA	NA	0	NA	0	NA	0	NA	0	NA	0	NA	0	NA	NA
3	2013-10-16	1899-12-30 11:20:00	14	2	16.8	40.49	25.94	170	117.6	9.76	1.298	8.07	110	0	0	0	0	No	Yes	Yes No Seagrass	No Zostera	No	NA	NA	NA	NA	NA	NA	NA	NA	NA	NA	NA	NA	NA	NA	0	NA	0	NA	0	NA	0	NA	0	NA	0	NA	NA
3	2013-10-16	1899-12-30 11:25:00	14	1	16.82	40.26	25.74	165	117.3	9.74	0.977	8.06	115	0	0	0	0	No	Yes	Yes No Seagrass	No Zostera	No	NA	NA	NA	NA	NA	NA	NA	NA	NA	NA	NA	NA	large sandwaves	NA	0	NA	0	NA	0	NA	0	NA	0	NA	0	NA	NA
3	2013-10-16	1899-12-30 11:36:00	15	1	16.93	40.86	26.2	145	123.1	10.17	1.226	8.06	110	0	0	0	0	No	Yes	Yes No Seagrass	No Zostera	No	NA	NA	NA	NA	NA	NA	NA	NA	NA	NA	NA	NA	sandwaves and mud snails	NA	0	NA	0	NA	0	NA	0	NA	0	NA	0	NA	NA
3	2013-10-16	1899-12-30 12:00:00	15	4	17.03	41.25	26.48	160	119.1	9.81	1.07	8.06	110	0	0	0	0	No	Yes	Yes No Seagrass	No Zostera	No	NA	NA	NA	NA	NA	NA	NA	NA	NA	NA	NA	NA	NA	NA	0	NA	0	NA	0	NA	0	NA	0	NA	0	NA	NA
3	2013-10-16	1899-12-30 12:25:00	15	7	17.05	41.24	26.47	145	123.3	10.15	1.086	8.1	110	0	0	0	0	No	Yes	Yes No Seagrass	No Zostera	Yes	NA	NA	NA	NA	NA	NA	NA	NA	NA	NA	NA	NA	NA	NA	0	NA	0	NA	0	NA	0	NA	0	NA	0	NA	NA
3	2013-10-16	1899-12-30 12:32:00	15	8	16.98	41.18	26.43	150	122.7	10.11	1.143	8.11	110	0	0	0	0	No	Yes	Yes No Seagrass	No Zostera	No	NA	NA	NA	NA	NA	NA	NA	NA	NA	NA	NA	NA	NA	NA	0	NA	0	NA	0	NA	0	NA	0	NA	0	NA	NA
3	2013-10-16	1899-12-30 12:39:00	15	9	17.09	41.35	26.55	165	123.4	10.14	1.236	8.09	110	0	0	0	5	No	Yes	Yes No Seagrass	No Zostera	No	NA	NA	NA	NA	NA	NA	NA	NA	NA	NA	NA	NA	other = sponge	NA	0	NA	0	NA	0	NA	0	NA	0	NA	0	NA	NA
3	2013-10-16	1899-12-30 12:42:00	15	10	16.99	41.48	26.64	165	123.7	10.18	1.286	8.08	110	0	0	0	0	No	Yes	Yes No Seagrass	No Zostera	No	NA	NA	NA	NA	NA	NA	NA	NA	NA	NA	NA	NA	NA	NA	0	NA	0	NA	0	NA	0	NA	0	NA	0	NA	NA
3	2013-10-16	1899-12-30 12:57:00	13	1	16.91	39.92	25.54	155	115.2	9.56	1.126	8.1	115	0	0	0	0	No	Yes	Yes No Seagrass	No Zostera	No	NA	NA	NA	NA	NA	NA	NA	NA	NA	NA	NA	NA	NA	NA	0	NA	0	NA	0	NA	0	NA	0	64	8152.86624203822	NA	NA
3	2013-10-16	1899-12-30 13:02:00	13	2	17.01	39.97	25.57	100	115.5	9.56	0.734	8.08	U	0	60	30	0	No	Yes	Yes	No Zostera	Yes	NA	NA	NA	NA	NA	NA	NA	NA	Yes	NA	NA	NA	other = sponge	NA	0	NA	0	0.3171	40.3949044585987	0.1068	13.6050955414013	NA	0	64	8152.86624203822	NA	NA
3	2013-10-16	1899-12-30 13:13:00	13	3	17.14	40.12	25.68	80	116.3	9.6	0.457	8.06	U	0	85	0	0	No	Yes	Yes	No Zostera	Yes	NA	NA	NA	NA	NA	NA	NA	NA	Yes	NA	NA	NA	NA	NA	0	NA	0	0.3721	47.4012738853503	0.5046	64.2802547770701	NA	0	112	14267.5159235669	NA	NA
3	2013-10-16	1899-12-30 13:31:00	13	5	17.3	40.19	25.73	65	119.3	9.82	0.369	8.06	U	0	95	0	0	No	Yes	Yes	No Zostera	Yes	NA	NA	NA	NA	NA	NA	NA	NA	NA	NA	NA	NA	NA	NA	0	NA	0	0.3824	48.7133757961783	0.188	23.9490445859873	NA	0	66	8407.64331210191	NA	NA
3	2013-10-16	1899-12-30 13:41:00	13	6	17.36	40.21	25.74	65	123.1	10.11	0.307	8.09	U	0	75	0	25	No	Yes	Yes	No Zostera	Yes	NA	NA	NA	NA	NA	NA	NA	NA	Yes	NA	NA	NA	NA	NA	0	NA	0	0.3719	47.375796178344	0.2566	32.687898089172	NA	0	85	10828.025477707	NA	NA
3	2013-10-16	1899-12-30 13:45:00	13	7	17.4	40.13	25.69	75	125.1	10.27	0.34	8.11	U	0	85	0	0	No	Yes	Yes	No Zostera	Yes	NA	NA	NA	NA	NA	NA	NA	NA	NA	NA	NA	NA	NA	NA	0	NA	0	0.3875	49.3630573248408	0.2028	25.8343949044586	NA	0	121	15414.0127388535	NA	NA
3	2013-10-16	1899-12-30 13:53:00	13	8	17.43	40.06	25.64	85	127.3	10.46	0.482	8.12	U	0	100	0	0	No	Yes	Yes	No Zostera	Yes	NA	NA	NA	NA	NA	NA	NA	NA	NA	NA	NA	NA	NA	NA	0	NA	0	0.656	83.5668789808917	0.4081	51.9872611464968	NA	0	NA	0	NA	NA
3	2013-10-16	1899-12-30 14:01:00	13	9	17.35	40.17	25.71	100	125.8	10.34	0.712	8.13	U	0	0	0	0	No	Yes	Yes No Seagrass	No Zostera	No	NA	NA	NA	NA	NA	NA	NA	NA	NA	NA	NA	NA	NA	NA	0	NA	0	NA	0	NA	0	NA	0	NA	0	NA	NA
3	2013-10-16	1899-12-30 14:08:00	13	10	17.09	39.96	25.57	140	124.8	10.32	1.033	8.08	110	0	0	0	0	No	Yes	Yes No Seagrass	No Zostera	No	NA	NA	NA	NA	NA	NA	NA	NA	NA	NA	NA	NA	NA	NA	0	NA	0	NA	0	NA	0	NA	0	NA	0	NA	NA
NA	NA	NA	NA	NA	NA	NA	NA	NA	NA	NA	NA	NA	NA	NA	NA	NA	NA	NA	NA	NA	NA	NA	NA	NA	NA	NA	NA	NA	NA	NA	NA	NA	NA	NA	NA	NA	NA	NA	NA	NA	NA	NA	NA	NA	NA	NA	NA	NA	NA
[truncated: 4 more columns]
