# Supplementary material for: Synthesizer: Expediting synthesis studies from context-free data with information retrieval techniques
Source: PLoS One. 2017 Apr 24;12(4):e0175860. doi: 10.1371/journal.pone.0175860 (PMC5402950; doi:10.1371/journal.pone.0175860)
Supplement: S1 Dataset — (ZIP) [file pone.0175860.s001.zip › SampleAnnotationsSupplement/ECOLOGY_B/SAV2013.xlsx]

## Sheet: SAV2013.csv
Period	Date	TimeEST	Transect	Station	Temp_C	SpCond	Salinity	Depth_cm	Dopcent	DOmgL	SondeDepth_m	pH	Secchi_cm	Zostera_pcent	Ruppia_pcent	Macroalgae_pcent	Other_pcent	MacroalgaeYN	PhotoYN	BiomassYN	EpiphyteYN	NitrogenYN	B1	B2	B3	B4	B5	AvgLength_cm	Boat Scarring	Grazing	Epiphyte	Wasting Disease	Scallops	Clams	Comments	Below Ground Biomass Zostera	Zm_belowground_gm2	Above Ground Biomass Zostera	Zm_aboveground_gm2	Below Ground Biomass Ruppia	Rm_belowground_gm2	Above Ground Biomass Ruppia	Rm_aboveground_gm2	Zostera # of Stems	Zm_shootdensity_stems_m2	Ruppia # of Stems	Rm_shootdensity_stems_m2	Zm_width1	Zm_width2
2	2013-08-27	10:25:00	10	8	23.75	36.86	23.3	105	97.7	7.23	0.569	7.89	85	0	55	0	0	No	Yes	Yes	Yes	Yes	36	144	112	0	0	58.4			Yes						0		0	0.2562	32.6369	0.0488	6.21656		0	10	1273.89
2	2013-08-30	12:38:00	15	3	25.23	29.54	18.25	120	113.5	8.41	0.752	8.13	100	20	60	0	10	No	Yes	Yes	Yes	Yes	83	122	38	68	40	70.2							other = 10%sponge in btween plants not epi's		0		0	0.2149	27.3758	0.2497	31.8089		0	56	7133.76
2	2013-08-30	12:23:00	15	5	24.82	29.5	18.24	130	105.5	7.88	0.859	8.06	100	10	5	0	0	No	Yes	Yes	Yes	Yes	68	65	78	79	68	71.6							only Zostera in core	0.1877	23.9108	0.0302	3.84713		0		0	8	1019.11		0	0.9	1.5
2	2013-08-27	10:05:00	10	10	23.75	37.17	23.55	100	89.8	6.64	0.464	7.73	U	15	0	0	0	No	Yes	Yes	Yes	Yes	73	80	71	65	70	71.8			Yes					0.153	19.4904	0.0594	7.56688	0.1456	18.5478	0.0779	9.92357	4	509.554	26	3312.1	1.4	1.5
2	2013-08-20	12:35:00	6	10	24.04	43.62	28.13	160	109.1	7.81	1.222	8	95	10	0	0	0	No	Yes	Yes	Yes	Yes	69	55	43	120	85	74.4			Yes					0.0426	5.42675	0.0148	1.88535		0		0	1	127.389		0	1.8	1.7
1	2013-07-16	15:18:00	12	9	31.8	30.51	18.78	115	143.2	9.48	1.061	8.25	70	0	5	0	0	No	Yes	Yes	Yes	Yes	86	127	115	72	-	100							5% yet coreable, Zostera epiphyte sample from outside quadrant, sparse and hard to find		0		0	0.015	1.91083	0.0043	0.547771		0	1	127.389
3	2013-10-15	12:24:00	12	9	16.64	36.52	23.15	115	116.5	9.86	0.775	8.04	95	0	5	0	0	No	Yes	Yes No Seagrass	Yes	Yes	95	104	136	75	90	100							Not Coreable		0		0		0		0		0		0
1	2013-07-16	14:05:00	12	3	30.01	35.68	22.37	145	111	7.41	1.241	8.03	75	5	0	0	0	No	Yes	Yes	Yes	??????	125	127	61	68	139	104							5% but coreable	0.0825	10.5096	0.0244	3.10828		0		0	2	254.777		0	1.6	2.1
1	2013-07-16	13:41:00	10	6	30.67	34.94	21.85	105	135.1	8.96	0.939	8.18	U	5	10	0	0	No	Yes	Yes	Yes	Yes	158	140	41	-	-	113							Possible no zostera in core		0	0.0058	0.738854	0.214	27.2611	0.0108	1.3758	0	0	0	0	1.9	1.6
1	2013-07-16	14:04:00	10	8	30.08	35.88	22.51	115	112.2	7.48	1.052	8.03	90	5	30	0	0	No	Yes	Yes	Yes	Yes	126	131	120	94	106	115.4							May be no zostera in core		0		0		0		0		0		0
1	2013-07-16	15:38:00	12	7	30.3	34.62	21.65	130	115.6	7.71	1.203	8.04	75	5	5	0	0	No	Yes	Yes No Seagrass	Yes	Yes	97	95	145	110	146	118.6							Not coreable		0		0		0		0		0		0
3	2013-10-16	12:06:00	15	5	16.88	41.4	26.55	120	120.8	9.96	1.06	8.08	145	5	5	0	0	No	Yes	Yes	Yes	Yes	125	143	142	119	77	121.2							no Ruppia in core	0.1859	23.6815	0.0201	2.56051		0		0	1	127.389		0	1	1
3	2013-10-16	12:17:00	15	6	16.97	41.28	26.5	140	123.1	10.15	1.014	8.1	110	5	10	0	10	No	Yes	Yes	Yes	Yes	126	82	169	131	128	127.2							no zostera in core		0		0	0.0492	6.26752	0.0705	8.98089		0	16	2038.22
3	2013-10-01	13:24:00	6	9	19.88	47.6	31.05	115	105.5	8.01	0.947	7.97	U	20	0	0	0	No	Yes	Yes	Yes	Yes	110	192	231	96	50	135.8							sparse	0.3094	39.414	0.0498	6.34395		0		0	3	382.166		0	1.3	2.1
1	2013-07-16	15:27:00	12	8	30.95	32.63	20.25	115	127.2	8.47	1	8.13	75	5	10	0	0	No	Yes	Yes	Yes	Yes	215	124	150	70	121	136									0		0	0.0584	7.43949	0.0398	5.07006		0	13	1656.05
3	2013-10-01	13:31:00	6	10	19.94	47.66	31.1	145	106.1	8.05	1.116	7.96	U	0	0	0	0	No	Yes	Yes No Seagrass	Yes	Yes	121	125	131	162	141	136									0		0		0		0		0		0
3	2013-10-01	14:14:00	3	7	20.09	48.56	31.76	115	119.1	8.96	0.873	8.04	U	0	0	0	0	No	Yes	Yes No Seagrass	Yes	Yes	162	119	114	131	156	136.4			Yes				macro= Tennis ball algae		0		0		0		0		0		0
2	2013-08-20	12:00:00	6	6	23.88	43.37	27.95	125	113.4	8.15	0.939	7.96	110	30	0	0	0	No	Yes	Yes	Yes	Yes	190	174	99	150	75	137.6			Yes					0.5816	74.0892	0.1307	16.6497		0		0	4	509.554		0	1.6	2.3
1	2013-07-16	13:28:00	10	5	30.13	36.18	22.72	95	124.8	8.31	0.85	8.09	U	0	35	0	0	No	Yes	Yes	Yes	Yes	165	142	118	-	-	141.667									0		0	0.0758	9.65605	0.0694	8.84076		0	17	2165.61
3	2013-10-01	12:41:00	6	4	19.73	46.98	30.6	140	113.9	8.69	0.955	8.11	U	15	0	0	0	No	Yes	Yes	Yes	Yes	109	121	201	122	159	142.4			Yes					0.4779	60.879	0.011	1.40127		0		0	1	127.389		0	1.1	1.6
2	2013-08-20	09:56:00	3	9	22.31	45.08	29.2	80	82.7	6.07	1.309	6.07	145	10	0	0	0	No	Yes	Yes No Seagrass	Yes	Yes	95	227	117	145	135	143.8							0% in center diver verified by taking core		0		0		0		0		0		0
2	2013-08-20	12:09:00	6	7	23.93	43.37	27.95	125	116	8.34	1.059	8.02	105	60	0	0	0	No	Yes	Yes	Yes	Yes	171	165	115	92	215	151.6			Yes					0.3448	43.9236	0.1305	16.6242		0		0	4	509.554		0	2.8	3
2	2013-08-20	09:02:00	1	7	22.6	45.57	29.55	100	99.6	7.26	0.937	7.92	U	15	0	35	0	No	Yes	Yes	Yes	Yes	80	66	75	308	230	151.8			Yes				Filamentous Total overlap of macro over SAV	0.0319	4.06369	0.0133	1.69427		0		0	0	0		0	2.4	2
2	2013-08-27	11:00:00	10	4	24.01	35.24	22.2	90	101.1	7.5	0.482	8	70	5	5	0	0	No	Yes	Yes	Yes	Yes	155	116	184	190	125	154								0.195	24.8408	0.0086	1.09554		0		0	2	254.777		0	1.3	1
1	2013-07-16	14:28:00	10	10	29.49	36.87	23.22	100	100.5	6.74	0.933	7.96	75	35	5	0	0	No	Yes	Yes	No Zostera	Yes	202	156	112	174	145	157.8							Main camera battery died, started using silver back up	0.465	59.2357	0.6125	78.0255	0.0645	8.21656	0.0664	8.4586	15	1910.83	20	2547.77	2.1	1.9
2	2013-08-20	10:14:00	3	8	22.35	45.16	29.26	130	82.3	6.03	1.207	7.79	75	5	0	0	0	No	Yes	Yes No Seagrass	Yes	Yes	133	148	167	166	182	159.2			Yes						0		0		0		0		0		0
3	2013-10-01	14:50:00	3	2	20.26	48.18	31.48	155	120.7	9.07	1.134	8.08	U	5	0	0	0	No	Yes	Yes	Yes	Yes	151	188	149	96	217	160.2			Yes					0.0768	9.78344	0.0073	0.929936		0		0	1	127.389		0	1.2	1.7
2	2013-08-20	12:26:00	6	9	23.91	43.48	28.02	125	110.8	7.96	0.947	7.99	90	75	0	0	0	No	Yes	Yes	Yes	Yes	179	167	184	193	87	162			Yes				Low density	0.4296	54.7261	0.2059	26.2293		0		0	7	891.72		0	1.9	2
1	2013-07-09	09:41:00	6	3	26.46	45.5	29.42	185	87.1	5.8	1.458	7.75	95	50	0	25	0	No	Yes	Yes	Yes	Yes	185	205	140	180	110	164			Yes				Seagrass denser around perimeter, macroalgae overlapping Zostera	0.0116	1.47771	0.1428	18.1911		0		0	0	0		0	2	1.9
3	2013-10-16	11:51:00	15	3	16.89	40.24	25.77	140	120.6	10	0.922	8.07	105	20	35	0	10	No	Yes	Yes	Yes	Yes	187	168	150	195	128	165.6							other = sponge	0.0721	9.18471	0.0345	4.3949	0.1822	23.2102	0.2885	36.7516	2	254.777	35	4458.6	1.6	1
3	2013-10-01	14:41:00	3	3	20.31	48.45	31.67	165	126.8	9.51	1.261	8.11	U	0	0	0	0	No	Yes	Yes No Seagrass	Yes	Yes	98	199	184	180	190	170.2									0		0		0		0		0		0
1	2013-07-16	16:13:00	12	2	30.09	35.76	22.42	130	112.8	7.48	1.185	8.05	75	10	0	0	0	No	Yes	Yes	Yes	Yes	205	196	144	178	137	172								0.469	59.7452	0.0706	8.99363		0		0	5	636.943		0	1.5	1.7
3	2013-10-01	13:53:00	3	9	19.9	48.43	31.66	105	110.6	8.35	0.64	7.96	U	10	0	20	0	No	Yes	Yes	Yes	Yes	168	159	174	160	202	172.6			Yes				macro= brown algae	0.3987	50.7898	0.0028	0.356688		0		0	0	0		0	1.5
2	2013-08-20	11:42:00	6	4	24.23	43.64	28.14	150	109.3	7.79	0.977	7.95	105	35	0	10	0	No	Yes	Yes	Yes	Yes	247	229	87	150	164	175.4			Yes				under canopy	0.1763	22.4586	0.1616	20.586		0		0	2	254.777		0	2.5	1.5
1	2013-07-16	10:33:00	8	5	27.48	44.08	28.38	125	103.8	7	1.158	7.87	115	5	0	0	0	No	Yes	Yes No Seagrass	Yes	???	234	221	95	236	99	177									0		0		0		0		0		0
3	2013-10-01	14:33:00	3	4	20.15	48.65	31.81	165	115.1	8.65	1.423	8.04	135	0	0	0	0	No	Yes	Yes No Seagrass	Yes	Yes	132	230	205	146	172	177							very sparse for Nitrogen and Epiphyte		0		0		0		0		0		0
2	2013-08-20	12:17:00	6	8	23.98	43.51	28.05	125	111.6	8	0.767	7.99	80	40	0	0	0	No	Yes	Yes	Yes	Yes	137	186	230	137	203	178.6			Yes					0.9174	116.866	0.2386	30.3949		0		0	11	1401.27		0	2.9	3.1
2	2013-08-20	11:52:00	6	5	23.68	43.66	28.16	130	110.7	7.97	1.072	7.97	105	15	0	0	0	No	Yes	Yes	Yes	Yes	245	204	163	205	120	187.4			Yes					0.1955	24.9045	0.1323	16.8535		0		0	4	509.554		0	2.3	2.6
2	2013-08-21	09:55:00	8	9	22.78	47.86	31.21	105	106.6	7.67	0.64	8.01	U	35	0	30	0	No	Yes	Yes	Yes	Yes	32	179	177	190	359	187.4			Yes				Ulva= overlap around the edge of quadrat	0.0128	1.63057	0.0268	3.41401		0		0	0	0		0	2.4	3.5
2	2013-08-21	10:48:00	8	5	22.89	47.77	31.14	155	103.2	7.41	1.13	8	U	0	0	0	0	No	Yes	Yes No Seagrass	Yes	Yes	260	240	190	151	113	190.8			Yes				epi's from aroud area		0		0		0		0		0		0
2	2013-08-20	11:02:00	3	2	22.78	45.29	29.35	160	98.6	7.17	1.396	7.88	95	5	0	0	0	No	Yes	Yes No Seagrass	Yes	Yes	199	170	210	160	222	192.2									0		0		0		0		0		0
3	2013-10-15	11:52:00	10	10	16.63	40.4	25.88	115	106.1	8.81	0.792	7.93	U	60	5	0	0	No	Yes	Yes	Yes	Yes	136	165	210	239	238	197.6			Yes				sponge	0.0939	11.9618	0.2349	29.9236	0.1293	16.4713	0.1281	16.3185	3	382.166	23	2929.94	1.2	1.2
3	2013-10-15	11:38:00	10	8	16.61	39.26	25.08	125	111.8	9.36	0.976	7.96	U	5	10	0	0	No	Yes	Yes No Seagrass	No Zostera	Yes	217	238	171	184	192	200.4							Not Coreable		0		0		0		0		0		0
3	2013-10-01	14:07:00	3	8	20.19	48.56	31.75	110	128.9	9.61	0.63	8.08	U	10	0	35	0	No	Yes	Yes	Yes	Yes	191	223	230	236	127	201.4			Yes				macro= Tennis ball algae	0.115	14.6497	0.0074	0.942675		0		0	1	127.389		0	1	0.8
1	2013-07-08	10:41:00	1	8	22.63	45.6	29.58	90	128	9.36	0.566	7.91	U	80	0	80	0	No	Yes	Yes	Yes	Yes	306	261	287	113	49	203.2							Ulva	0.4784	60.9427	0.4656	59.3121		0		0	1	127.389		0	3.2	3.1
1	2013-07-09	10:14:00	6	6	26.71	45.47	29.39	145	91.3	6.2	1.115	7.73	125	100	0	0	0	No	Yes	Yes	Yes	Yes	315	210	153	205	135	203.6			Yes					0.9396	119.694	1.848	235.414		0		0	7	891.72		0	3	2.5
1	2013-07-08	10:24:00	1	7	21.96	45.75	29.69	85	120.7	8.88	0.444	7.87	U	45	0	45	0	No	Yes	Yes	Yes	Yes	297	276	195	86	165	203.8			Yes				Macro= complete overlap of seagrass	0.2432	30.9809	0.786	100.127		0		0	7	891.72		0	1.4	3.1
2	2013-08-21	10:56:00	8	4	22.94	47.71	31.1	165	102.9	7.38	1.392	8	U	0	0	0	0	No	Yes	Yes No Seagrass	Yes	Yes	84	102	230	250	370	207.2							epi's from aroud area		0		0		0		0		0		0
1	2013-07-16	10:22:00	8	4	27.53	43.86	28.21	135	102.7	6.93	1.166	7.86	110	0	0	0	0	No	Yes	Yes No Seagrass	Yes	Yes	219	186	193	162	287	209.4									0		0		0		0		0		0
1	2013-07-08	09:50:00	1	3	20.18	45.95	29.86	115	112.4	8.55	0.85	7.79	105	45	0	10	0	No	Yes	Yes	Yes	Yes	412	180	156	156	145	209.8							Graclara red	0.2085	26.5605	0.9087	115.758		0		0	4	509.554		0	3.3	2
3	2013-10-01	12:50:00	6	5	19.82	47.05	30.65	125	116.4	8.88	0.763	8.13	U	40	0	0	0	No	Yes	Yes	Yes	Yes	280	305	136	224	105	210			Yes				Low density, red gracilaria	0.3669	46.7389	0.0543	6.9172		0		0	1	127.389		0	1.6	1.8
2	2013-08-20	10:22:00	3	7	22.5	45.24	29.31	145	89.9	6.57	1.322	7.83	90	40	0	10	0	No	Yes	Yes	Yes	Yes	251	247	296	154	108	211.2			Yes				macro= total overlap	0.2477	31.5541	0.0779	9.92357		0		0	3	382.166		0	2.7	2.5
1	2013-07-16	13:16:00	10	4	29.56	36.71	23.1	95	110.3	7.4	0.883	7.99	U	20	20	0	0	No	Yes	Yes	Yes	Yes	315	314	227	119	82	211.4								0.1051	13.3885	0.2868	36.535	0.1267	16.1401	0.0154	1.96178	6	764.331	4	509.554	2.6	2
3	2013-10-02	13:35:00	8	10	21.6	46.4	30.17	60	204.4	15.13	0.209	8.45	U	0	0	0	0	No	Yes	Yes No Seagrass	Yes	Yes	230	255	119	249	204	211.4			Yes						0		0		0		0		0		0
3	2013-10-15	11:03:00	10	4	16.37	39.17	25.01	120	108.9	9.16	1.029	7.89	U	50	40	0	0	No	Yes	Yes	Yes	Yes	266	134	222	264	186	214.4								0.2368	30.1656	1.1472	146.14	0.041	5.22293	0.0771	9.82166	13	1656.05	13	1656.05	2	1.5
1	2013-07-09	10:25:00	6	7	26.76	45.48	29.4	145	91.5	6.21	0.987	7.73	125	90	0	10	0	No	Yes	Yes	Yes	Yes	330	285	340	70	55	216			Yes				Gracileria overlapping Zostera	1.0822	137.86	1.3045	166.178		0		0	6	764.331		0	3.5	3.3
3	2013-10-01	11:15:00	1	4	19.23	48.58	31.77	80	115.7	8.85	0.379	8	U	40	0	0	0	No	Yes	Yes No Seagrass	Yes	Yes	155	271	168	358	173	225			Yes				Not Coreable, took core nothing in it		0		0		0		0		0		0
1	2013-07-09	10:34:00	6	8	26.87	45.51	29.42	150	95.8	6.49	1.011	7.76	125	100	0	0	0	No	Yes	Yes	Yes	Yes	200	245	160	245	280	226			Yes					0.9946	126.701	1.3977	178.051		0		0	7	891.72		0	3.1	3.3
3	2013-10-16	13:22:00	13	4	17.23	40.15	25.7	70	117.5	9.68	0.437	8.08	U	0	80	0	10	No	Yes	Yes	No Zostera	Yes	219	209	224	238	241	226.2							Zostera found outside of core !!!!!		0		0	0.2779	35.4013	0.1538	19.5924		0	123	15668.8
1	2013-07-09	10:04:00	6	5	26.64	45.45	29.38	155	90.8	6.18	1.307	7.72	130	100	0	10	0	No	Yes	Yes	Yes	Yes	70	85	360	255	370	228			Yes				Macroalgae overlapping Zostera	1.042	132.739	1.1403	145.261		0		0	6	764.331		0	2.6	2.4
2	2013-08-20	09:13:00	1	8	22.71	45.65	29.61	110	106.9	7.77	1.005	7.95	80	85	0	75	0	No	Yes	Yes	Yes	Yes	229	306	78	84	448	229			Yes				Total Overlap Ulva, gracilara, filamentous	0.3271	41.6688	1.1537	146.968		0		0	10	1273.89		0	2.6	3.7
2	2013-08-20	08:39:00	1	4	22.29	45.76	29.7	125	97.4	7.13	1.098	7.92	U	20	0	10	0	No	Yes	Yes	Yes	Yes	157	164	282	327	224	230.8			Yes				Marco= garclaria Total overlap		0	0.039	4.96815		0		0	0	0		0	3.3	3.1
1	2013-07-08	10:47:00	1	9	23.32	45.46	29.47	140	126.8	9.17	1.082	7.91	120	20	0	0	0	No	Yes	Yes No Seagrass	Yes	Yes	158	413	348	138	125	236.4			Yes				Not coreable little epi		0		0		0		0		0		0
3	2013-10-01	13:05:00	6	7	19.98	47.47	30.96	110	112.6	8.53	0.753	8.04	U	55	0	0	0	No	Yes	Yes	Yes	Yes	270	233	200	325	174	240.4								1.1627	148.115	0.0494	6.29299		0		0	2	254.777		0	1.2	1.4
3	2013-10-01	11:49:00	1	8	19.16	48.54	31.74	70	109.6	8.41	0.357	7.97	U	100	0	0	0	No	Yes	Yes	Yes	Yes	258	174	209	274	294	241.8								0.6322	80.535	0.785	100		0		0	2	254.777		0	3.5	2.3
1	2013-07-09	09:53:00	6	4	26.6	45.44	29.38	170	88.2	6	1.464	7.71	125	85	0	0	0	No	Yes	Yes	Yes	Yes	275	315	300	90	230	242								0.4173	53.1592	1.2587	160.344		0		0	8	1019.11		0	2.6	3.1
3	2013-10-01	12:59:00	6	6	19.91	47.18	30.75	120	115.6	8.78	0.63	8.09	U	50	0	0	0	No	Yes	Yes	Yes	Yes	225	312	143	183	348	242.2			Yes					1.2902	164.357	0.1079	13.7452		0		0	3	382.166		0	1.3	1.6
3	2013-10-01	11:37:00	1	7	19.15	48.57	31.76	60	112.8	8.64	0.182	7.96	U	85	0	0	0	No	Yes	Yes	Yes	Yes	333	204	199	391	131	251.6			Yes					0.5055	64.3949	0.1472	18.7516		0		0	4	509.554		0	1.6	1.2
3	2013-10-15	11:21:00	10	6	16.41	38.38	24.45	115	106.9	9.05	0.86	7.91	U	0	20	0	0	No	Yes	Yes	Yes	Yes	213	301	243	276	242	255							zostera found outside quadrat		0		0	0.025	3.18471	0.027	3.43949		0	8	1019.11
1	2013-07-09	10:44:00	6	9	27.02	45.58	29.47	155	102	6.88	1.339	7.79	115	100	0	0	0	No	Yes	Yes	Yes	Yes	280	272	315	320	135	264.4			Yes					2.6494	337.503	1.1025	140.446		0		0	24	3057.32		0	2.6	2.6
1	2013-07-08	10:00:00	1	4	20.58	45.93	29.84	110	113.2	8.54	0.827	7.79	100	40	0	0	0	No	Yes	Yes	Yes	Yes	303	300	402	260	112	275.4							Sandy hard	0.0776	9.88535	0.6256	79.6943		0		0	2	254.777		0	2.7	2.6
1	2013-07-09	10:52:00	6	10	27.31	45.67	29.53	185	101.4	6.81	1.473	7.81	100	50	0	0	0	No	Yes	Yes	Yes	Yes	390	408	305	200	115	283.6			Yes				Patchy within quadrant	0.2346	29.8854	0.8785	111.911		0		0	13	1656.05		0	3.1	3.3
3	2013-10-02	14:10:00	8	8	21.51	45.88	29.79	70	178.6	13.25	0.178	8.37	U	100	0	15	0	No	Yes	Yes	Yes	Yes	135	332	409	185	392	290.6			Yes				marco= ulva overlapped	1.012	128.917	0.7748	98.7006		0		0	12	1528.66		0	2.7	2.1
3	2013-10-01	13:15:00	6	8	19.99	47.64	31.08	115	109.6	8.29	0.682	7.98	U	30	0	0	0	No	Yes	Yes	Yes	Yes	296	320	300	278	261	291								0.9995	127.325	0.0347	4.42038		0		0	3	382.166		0	1.4	1.2
3	2013-10-01	12:06:00	1	10	19.31	48.46	31.68	95	110.3	8.43	0.437	7.95	U	65	0	0	0	No	Yes	Yes	Yes	Yes	211	383	168	384	310	291.2			Yes					0.5856	74.5987	0.1502	19.1338		0		0	3	382.166		0	2	1.4
1	2013-07-08	10:58:00	1	10	23.57	45.45	29.45	115	126.8	9.1	0.849	7.92	105	85	0	25	0	No	Yes	Yes	Yes	Yes	319	364	129	316	354	296.4			Yes				Macro overlapping	0.6697	85.3121	0.5547	70.6624		0		0	4	509.554		0	3.6	1.9
3	2013-10-01	11:58:00	1	9	19.21	48.48	31.69	125	105.8	8.12	0.798	7.95	U	0	0	0	0	No	Yes	Yes No Seagrass	Yes	Yes	350	367	380	296	158	310.2			Yes				Nitrogen and Epi samples from outside quad		0		0		0		0		0		0
3	2013-10-02	14:38:00	8	5	20.59	45.72	29.68	145	119.9	9.05	0.978	8.13	U	0	0	10	0	No	Yes	Yes No Seagrass	Yes	Yes	325	350	310	332	250	313.4			Yes				marco= brown algae		0		0		0		0		0		0
3	2013-10-02	13:10:00	8	4	20.31	45.64	29.63	145	115.4	8.75	0.945	8.07	U	0	0	0	0	No	Yes	Yes No Seagrass	Yes	Yes	310	333	319	330	298	318			Yes				hard Bottom		0		0		0		0		0		0
1	2013-07-16	11:10:00	8	8	29.43	45.22	29.14	65	177.2	11.52	0.485	8.19	U	20	0	0	0	No	Yes	Yes No Seagrass	Yes	Yes	375	352	354	349	190	324			Yes				Patchy area=20% in quadrant but neighboring are much thicker( could be 100% depending on quad drop), macro (ulva) in neighborhood and gracileria		0		0		0		0		0		0
3	2013-10-02	13:48:00	8	9	21.8	46.32	30.11	80	219.9	16.33	0.308	8.53	U	100	0	20	0	No	Yes	Yes	Yes	Yes	284	250	390	424	346	338.8			Yes				All overlap of ulva, seagrass is being overlapped and being stressed	0.7185	91.5287	0.7333	93.414		0		0	6	764.331		0	2.1	2.2
2	2013-08-20	09:29:00	1	9	22.69	45.58	29.56	165	103.1	7.5	1.492	7.94	105	5	0	0	0	No	Yes	Yes No Seagrass	Yes	Yes	362	215	405	384	400	353.2			Yes				not coreable		0		0		0		0		0		0
2	2013-08-21	10:08:00	8	8	23.29	47.73	31.11	85	129.7	9.25	0.502	8.11	U	90	0	45	0	No	Yes	Yes	Yes	Yes	148	422	428	425	395	363.6			Yes				macro= overlap of ulva and gracialria	0.9197	117.159	0.9954	126.803		0		0	13	1656.05		0	3.7	2.7
3	2013-10-01	11:04:00	1	3	19.17	48.58	31.77	85	116.5	8.92	0.368	7.98	U	80	0	0	0	No	Yes	Yes	Yes	Yes	335	486	354	426	334	387			Yes					0.2968	37.8089	0.534	68.0255		0		0	2	254.777		0	2.6	2.6
2	2013-08-21	10:23:00	8	7	23.49	47.68	31.07	90	124.5	8.85	0.58	8.09	U	80	0	15	0	No	Yes	Yes	Yes	Yes	500	547	542	90	295	394.8			Yes				macro = graclaria	0.4667	59.4522	1.6946	215.873		0		0	4	509.554		0	3.1	3.7
3	2013-10-02	14:20:00	8	7	21.06	45.76	29.71	80	145	10.85	0.363	8.22	U	100	0	35	0	No	Yes	Yes	Yes	Yes	152	438	505	472	434	400.2			Yes				orange, marco = ulva overlap	0.8457	107.732	0.8927	113.72		0		0	15	1910.83		0	4.4	2.4
2	2013-08-20	09:34:00	1	10	22.71	45.59	29.55	140	103.2	7.49	1.343	7.93	85	90	0	10	0	No	Yes	Yes	Yes	Yes	485	186	304	540	493	401.6							macro total overlap	0.0213	2.71338	0.027	3.43949		0		0	1	127.389		0	3.3	2.8
2	2013-08-21	10:35:00	8	6	23.3	47.67	31.07	115	121	8.63	0.91	8.07	U	20	0	70	0	No	Yes	Yes	Yes	Yes	494	457	444	295	364	410.8			Yes				marco = overlapped		0	0.0034	0.433121		0		0	0	0		0	2.2
1	2013-07-16	10:47:00	8	6	28.21	44.75	28.84	90	128.6	8.55	0.835	7.98	U	20	0	0	0	No	Yes	Yes No Seagrass	Yes	Yes	264	518	229	423	658	418.4			Yes				diver verified uncoreable		0		0		0		0		0		0
2	2013-08-20	08:25:00	1	3	22.21	45.76	29.7	125	96.1	7.05	0.92	7.9	120	75	0	30	0	No	Yes	Yes	Yes	Yes	411	468	505	474	387	449						40100	overlapping marco= garclaria	0.2867	36.5223	0.5992	76.3312		0		0	7	891.72		0	2.6	2.5
3	2013-10-02	14:29:00	8	6	20.85	45.68	29.65	100	135	10.22	0.571	8.18	U	60	0	0	0	No	Yes	Yes	Yes	Yes	532	438	495	515	385	473			Yes				low density, brown fuzz at base of plants	0.2721	34.6624	0.6732	85.758		0		0	3	382.166		0	2.7	3.6
1	2013-07-16	11:25:00	8	9	28.91	44.79	28.85	75	131.1	8.59	0.716	7.94	U	10	0	80	0	No	Yes	Yes No Seagrass	Yes	Yes	595	522	620	459	260	491.2			Yes				Total overlap of SAV by macro, not coreable, mussels		0		0		0		0		0		0
1	2013-07-16	10:57:00	8	7	28.66	44.95	28.97	70	161	10.6	0.436	8.13	U	70	0	0	0	No	Yes	Yes	Yes	Yes	516	839	191	288	795	525.8			Yes				Ulva, orange sheath tunicate in area	0.4577	58.3057	0.5214	66.4204		0		0	1	127.389		0	4.2	4.3
3	2013-10-16	11:41:00	15	2	16.78	39.57	25.29	125	119.2	9.94	0.779	8.04	100	5	70	0	0	No	Yes	Yes	No Zostera	Yes														0.0528	6.72611	0.0351	4.47134	0.2186	27.8471	0.1382	17.6051	2	254.777	26	3312.1	0.8	1.3
1	2013-07-23	09:57:00	15	3	28.36	27.66	16.93	140	101.2	7.16	1.12	8.18	90	50	20	0	0	No	Yes	Yes	Yes	Yes														0.0333	4.24204	0.0344	4.38217	0.1446	18.4204	0.148	18.8535	7	891.72	73	9299.36	1.7	3.1
1	2013-07-15	11:46:00	3	9	27.64	46.07	29.81	120	119.6	7.97	0.914	7.85	70	30	0	0	0	No	Yes	Yes	Yes	??????									Yes				Epiphyte=spirolois	0.5018	63.9236	0.3664	46.6752		0		0	5	636.943		0	3	3.1
1	2013-07-15	11:17:00	3	7	27.52	46.16	29.87	120	123.9	8.27	1.022	7.84	75	60	0	30	0	No	Yes	Yes	Yes	Yes									Yes				Gracileria under the canopy	0.6151	78.3567	0.7013	89.3376		0		0	8	1019.11		0	2.4	2.7
1	2013-07-08	09:13:00	1	1	19.6	45.87	29.8	200	104.7	8.05	1.62	7.74	125	0	0	0	0	No	Yes	Yes No Seasgrass	No Zostera	No													Verify no roots		0		0		0		0		0		0
1	2013-07-08	09:41:00	1	2	19.79	45.89	29.81	140	106.5	8.15	0.944	7.76	120	0	0	0	0	No	Yes	Yes No Seagrass	No Zostera	No													Sand bottom verify no roots		0		0		0		0		0		0
1	2013-07-08	10:11:00	1	5	20.61	45.93	29.83	200	112.5	8.47	1.491	7.8	125	0	0	0	0	No	Yes	Yes No Seagrass	No Zostera	No													Little bit of shell hash		0		0		0		0		0		0
1	2013-07-08	10:18:00	1	6	21.27	45.82	29.75	175	111.7	8.33	1.42	7.81	105	0	0	0	0	No	Yes	Yes No Seagrass	No Zostera	No													Shell Hash, macro algae on shells		0		0		0		0		0		0
1	2013-07-09	09:24:00	6	1	26.23	45.48	29.42	195	82.3	5.64	1.823	7.76	85	0	0	0	0	No	Yes	Yes No Seagrass	No Zostera	No															0		0		0		0		0		0
1	2013-07-09	09:32:00	6	2	26.44	45.46	29.39	195	83.5	5.7	1.445	7.78	90	0	0 ?	0	0	No	Yes	Yes No Seagrass	No Zostera	No															0		0		0		0		0		0
1	2013-07-15	10:07:00	3	1	26.73	46.04	29.81	175	102.8	6.96	1.45	7.75	95	0	0	0	0	No	Yes	Yes No Seagrass	No Zostera	No															0		0		0		0		0		0
1	2013-07-15	10:16:00	3	2	27.03	46.12	29.86	125	109.7	7.39	1.023	7.85	95	5	0	0	0	No	Yes	Yes No Seagrass	Yes	No													Not coreable, one small plant in quadrant, could not find any more in area		0		0		0		0		0		0
1	2013-07-15	10:27:00	3	3	27.1	46.18	29.9	135	114.5	7.7	1.283	7.84	85	0	0	0	0	No	Yes	Yes No Seagrass	No Zostera	No													No seagrass in quadrant or area		0		0		0		0		0		0
1	2013-07-15	10:36:00	3	4	26.95	46.15	29.88	150	107.9	7.29	1.28	7.75	85	20	0	0	0	No	Yes	Yes No Seagrass	Yes	Yes													Took core- some leaf mass but no roots=uncoreable		0		0		0		0		0		0
1	2013-07-15	10:54:00	3	5	26.79	46.14	29.88	165	100.2	6.77	1.509	7.71	80	0	0	0	0	No	Yes	Yes No Seagrass	No Zostera	No													anemone in quadrant		0		0		0		0		0		0
1	2013-07-15	11:05:00	3	6	27.16	46.18	29.9	145	108.3	7.27	1.309	7.77	90	5	0	5	0	No	Yes	Yes No Seagrass	Yes	Yes													macro= gracileria, seagrass=not coreable		0		0		0		0		0		0
1	2013-07-15	11:32:00	3	8	28.19	46.26	29.93	110	162.7	10.75	0.986	8.01	75	35	0	10	0	No	Yes	Yes No Seagrass	Yes	Yes													Not coreable (took core=empty), Macro=ulva=overlap, some gracileria under canopy		0		0		0		0		0		0
1	2013-07-15	12:02:00	3	10	27.17	46.04	29.08	155	103.9	6.95	1.279	7.72	65	0	0	0	0	No	Yes	Yes No Seagrass	No Zostera	????															0		0		0		0		0		0
1	2013-07-16	09:56:00	8	1	26.08	44.62	28.8	230	76.1	5.17	2.18	7.71	120	0	0	0	0	No	Yes	Yes No Seagrass	No Zostera	????															0		0		0		0		0		0
1	2013-07-16	10:04:00	8	2	27.09	44.05	28.36	215	94.5	6.41	2.049	7.8	110	0	0	0	0	No	Yes	Yes No Seagrass	No Zostera	???															0		0		0		0		0		0
1	2013-07-16	10:13:00	8	3	27.51	43.87	28.23	165	98.6	6.65	1.605	7.83	110	0	0	0	0	No	Yes	Yes No Seagrass	No Zostera	???															0		0		0		0		0		0
1	2013-07-15	11:40:00	8	10	29.7	44.47	28.59	60	116.3	7.55	0.566	7.89	U	0	0	0	0	No	Yes	Yes No Seagrass	No Zostera	No															0		0		0		0		0		0
1	2013-07-16	12:48:00	10	1	28.54	36.49	22.97	150	91.9	6.27	1.39	7.83	100	0	0	0	0	No	Yes	Yes No Seagrass	No Zostera	No															0		0		0		0		0		0
1	2013-07-15	13:01:00	10	2	29.04	35.85	22.52	130	105.9	7.19	1.173	7.94	90	0	0	5	0	No	Yes	Yes No Seagrass	No Zostera	No													gracileria		0		0		0		0		0		0
1	2013-07-16	13:10:00	10	3	28.17	37.4	23.61	165	80.8	5.54	1.497	7.76	95	0	0	0	0	No	Yes	Yes No Seagrass	No Zostera	No															0		0		0		0		0		0
1	2013-07-16	13:56:00	10	7	29.65	36.05	22.65	155	103.3	6.93	1.468	7.97	90	0	0	0	0	No	Yes	Yes	Yes	No															0		0	0.2452	31.2357	0.1066	13.5796		0	25	3184.71
1	2013-07-16	14:16:00	10	9	29.17	36.95	23.28	150	90.2	6.11	1.402	7.89	95	0	0	0	0	No	Yes	Yes No Seagrass	No Zostera	No													Not Coreable		0		0		0		0		0		0
1	2013-07-16	14:21:00	12	1	29.31	36.17	22.74	150	100.3	6.77	1.105	7.94	80	0	0	0	0	No	Yes	Yes No Seagrass	No Zostera	No															0		0		0		0		0		0
1	2013-07-16	15:59:00	12	4	30.47	34.84	21.79	155	120.4	7.98	1.244	8.09	80	0	0	0	0	No	Yes	Yes No Seagrass	No Zostera	No															0		0		0		0		0		0
1	2013-07-16	15:47:00	12	6	30.24	35	21.9	160	113.2	7.56	1.391	8.04	80	0	0	0	0	No	Yes	Yes No Seagrass	No Zostera	No															0		0		0		0		0		0
1	2013-07-16	15:52:00	12	5	30.62	34.91	21.82	155	119.6	7.94	1.361	8.1	65	0	5	0	0	No	Yes	Yes No Seagrass	No Zostera	Yes													Very little seagrass (ruppia) to be found		0		0		0		0		0		0
1	2013-07-16	15:11:00	12	10	31.75	30.77	18.95	125	141.7	9.37	1.147	8.22	85	0	0	0	0	No	Yes	Yes No Seagrass	No Zostera	No															0		0		0		0		0		0
1	2013-07-18	13:34:00	13	1	32.12	28.75	17.58	140	148.9	9.86	1.227	8.2	85	0	0	0	0	No	Yes	Yes No Seagrass	No Zostera	???????															0		0		0		0		0		0
1	2013-07-18	13:43:00	13	2	32.57	28.68	17.52	75	159.2	10.45	0.609	8.34	U	0	70	0	5	No	Yes	Yes	No Zostera	Yes													Sponge= other		0		0	0.2611	33.2611	0.4117	52.4459		0	125	15923.6
1	2013-07-18	13:54:00	13	3	32.9	28.67	17.51	60	170.5	11.16	0.464	8.5	U	0	45	0	0	No	Yes	Yes	No Zostera	Yes									Yes				core coming from less dense part of quadrant, epiphytic sponge		0		0	0.1374	17.5032	0.3365	42.8662		0	123	15668.8
1	2013-07-18	14:04:00	13	4	32.94	28.72	17.54	55	171.9	11.24	0.345	8.52	U	0	100	0	0	No	Yes	Yes	No Zostera	Yes															0		0	0.2485	31.6561	0.4822	61.4268		0	155	19745.2
1	2013-07-18	14:21:00	13	5	32.64	28.73	17.55	55	162.9	10.71	0.393	8.45	U	0	85	0	0	No	Yes	Yes	No Zostera	Yes															0		0	0.2644	33.6815	0.2644	33.6815		0	120	15286.6
1	2013-07-18	14:36:00	13	6	32.03	28.35	17.32	50	145.3	9.66	0.388	8.31	U	0	75	0	0	No	Yes	Yes	No Zostera	Yes															0		0	0.1735	22.1019	0.3299	42.0255		0	163	20764.3
1	2013-07-18	14:48:00	13	7	30.93	28.62	17.52	65	129.3	8.73	0.531	8.17	U	0	100	0	0	No	Yes	Yes	No Zostera	Yes															0		0	0.2491	31.7325	0.3581	45.6178		0	108	13758
1	2013-07-18	15:03:00	13	8	31.02	28.95	17.74	80	126.7	8.54	0.671	8.19	65	0	100	0	0	No	Yes	Yes	No Zostera	Yes															0		0	0.4151	52.879	0.4289	54.6369		0	138	17579.6
1	2013-07-18	15:12:00	13	9	31.53	29.13	17.85	95	131.2	8.78	0.766	8.23	85	0	10	0	0	No	Yes	Yes No Seagrass	No Zostera	Yes													Not coreable, super muddy sediment		0		0		0		0		0		0
1	2013-07-18	15:20:00	13	10	31.97	29.21	17.89	125	138.9	9.22	1.104	8.29	65	0	0	0	0	No	Yes	Yes No Seagrass	No Zostera	No													Very Muddy		0		0		0		0		0		0
1	2013-07-23	09:38:00	15	1	28.36	27.75	16.99	140	110.1	7.8	1.129	8.16	90	0	0	0	0	No	Yes	Yes No Seagrass	No Zostera	No															0		0		0		0		0		0
1	2013-07-23	09:48:00	15	2	28.41	27.77	17	125	108.6	7.67	0.772	8.18	90	0	55	0	0	No	Yes	Yes	No Zostera	Yes															0		0	0.2037	25.949	0.1997	25.4395		0	96	12229.3
1	2013-07-23	10:07:00	15	4	28.22	27.68	16.94	150	101	7.17	1.205	8.2	90	0	15	0	0	No	Yes	Yes	No Zostera	Yes															0		0	0.0369	4.70064	0.0237	3.01911		0	12	1528.66
1	2013-07-23	10:17:00	15	5	28.29	27.69	16.95	155	101.7	7.21	1.141	8.23	90	15	15	0	0	No	Yes	Yes	Yes	Yes															0		0	0.0547	6.96815	0.0376	4.78981		0	40	5095.54
1	2013-07-23	10:25:00	15	6	28.21	27.77	17.01	145	101.7	7.21	1.199	8.26	105	0	20	0	0	No	Yes	Yes	No Zostera	Yes															0		0	0.0538	6.8535	0.045	5.73248		0	21	2675.16
1	2012-07-23	10:34:00	15	7	28.13	27.76	17	150	93.8	7.02	1.241	8.22	105	0	10	0	0	No	Yes	Yes	No Zostera	Yes															0		0	0.0129	1.64331	0.0075	0.955414		0	6	764.331
1	2013-07-23	10:40:00	15	8	28.08	28.16	17.28	160	97.8	6.95	1.34	8.24	105	0	5	0	0	No	Yes	Yes No Seagrass	No Zostera	Yes													Verified no core		0		0		0		0		0		0
1	2013-07-23	10:48:00	15	9	28.03	28.5	91.4	170	6.48	1.414	8.18		105	0	10	0	0	No	Yes	Yes No Seagrass	No Zostera	Yes													No coreable		0		0		0		0		0		0
1	2013-07-23	10:55:00	15	10	27.79	28.34	17.4	175	90.4	6.43	1.52	8.09	105	0	0	0	0	No	Yes	Yes No Seagrass	No Zostera	No															0		0		0		0		0		0
1	2013-07-23	11:10:00	14	1	28.31	29.67	18.29	165	100.5	7.07	1.403	8.17	105	0	5	0	0	No	Yes	Yes No Seagrass	No Zostera	Yes													Not coreable		0		0		0		0		0		0
1	2013-07-23	11:20:00	14	2	28.44	29.89	18.43	180	91.7	6.43	1.502	8.11	100	0	0	0	0	No	Yes	Yes No Seagrass	No Zostera	No															0		0		0		0		0		0
1	2013-07-23	11:25:00	14	3	28.39	29.71	18.31	180	91.8	6.44	1.474	8.13	90	0	0	0	0	No	Yes	Yes No Seagrass	No Zostera	No															0		0		0		0		0		0
1	2013-07-23	11:31:00	14	4	28.45	29.66	18.28	175	85.1	5.98	1.396	8.09	100	0	10	0	0	No	Yes	Yes	No Zostera	Yes													nearly barren area very small pockets of grass, nitro zostera outside of quad-> established by fragmentation (in pocket between sand waves)		0		0	0.0134	1.70701	0.0066	0.840764		0	5	636.943
1	2013-07-23	11:43:00	14	5	28.2	29.75	18.35	180	81.4	5.72	1.464	8.05	90	0	0	0	0	No	Yes	Yes No Seagrass	No Zostera	No													Barren search for a while		0		0		0		0		0		0
1	2013-07-23	11:49:00	14	6	28.33	29.74	18.34	185	85.9	6.04	1.542	8.09	90	0	0	0	0	No	Yes	Yes No Seagrass	No Zostera	No															0		0		0		0		0		0
1	2013-07-23	11:54:00	14	7	28.32	29.7	18.3	185	87.4	6.15	1.621	8.11	85	0	0	0	0	No	Yes	Yes No Seagrass	No Zostera	No													NOTHING in area		0		0		0		0		0		0
1	2013-07-23	12:02:00	14	8	28.32	29.7	18.31	180	82.2	5.78	1.583	8.07	75	0	0	0	0	No	Yes	Yes No Seagrass	No Zostera	No													on bottom all same sediment entire transect so far		0		0		0		0		0		0
1	2013-07-23	12:10:00	14	9	28.36	29.57	18.2	185	82.4	5.84	1.562	8.15	85	0	0	0	0	No	Yes	Yes No Seagrass	No Zostera	No															0		0		0		0		0		0
1	2013-07-23	12:16:00	14	10	28.41	29.51	18.18	165	86.6	6.09	1.47	8.14	85	0	0	0	0	No	Yes	Yes No Seagrass	No Zostera	No															0		0		0		0		0		0
2	2013-08-20	08:11:00	1	1	22.14	45.77	29.7	200	94.9	6.96	1.816	7.86	125	0	0	0	0	No	Yes	Yes No Seagrass	No Zostera	No															0		0		0		0		0		0
2	2013-08-20	08:19:00	1	2	22.18	45.76	29.69	140	95.1	6.97	1.266	7.89	120	0	0	0	0	No	Yes	Yes No Seagrass	No Zostera	No													Very Sandy		0		0		0		0		0		0
2	2013-08-20	08:47:00	1	5	22.4	45.7	29.65	190	96.8	7.07	1.61	7.91	130	0	0	0	0	No	Yes	Yes No Seagrass	No Zostera	No															0		0		0		0		0		0
2	2013-08-20	08:54:00	1	6	22.42	45.57	26.56	185	93.1	6.81	1.669	7.89	125	0	0	0	0	No	Yes	Yes No Seagrass	No Zostera	No													Shellhash		0		0		0		0		0		0
2	2013-08-20	09:49:00	3	10	22.33	45.11	29.22	175	80.9	5.93	1.565	7.79	90	0	0	0	0	No	Yes	Yes No Seagrass	No Zostera	No															0		0		0		0		0		0
2	2013-08-20	10:34:00	3	6	22.72	45.11	29.22	170	89.4	6.51	1.457	7.82	100	0	0	0	0	No	Yes	Yes No Seagrass	No Zostera	No															0		0		0		0		0		0
2	2013-08-20	10:40:00	3	5	22.32	45.09	29.21	195	81.9	6.01	1.809	7.77	90	0	0	0	0	No	Yes	Yes No Seagrass	No Zostera	No															0		0		0		0		0		0
2	2013-08-20	10:50:00	3	4	22.58	45.12	29.23	175	94.2	6.87	1.672	7.85	95	0	0	0	0	No	Yes	Yes No Seagrass	No Zostera	No															0		0		0		0		0		0
2	2013-08-20	10:56:00	3	3	22.7	45.29	29.35	170	94.9	6.91	1.548	7.89	90	0	0	0	0	No	Yes	Yes No Seagrass	No Zostera	No															0		0		0		0		0		0
2	2013-08-20	11:11:00	3	1	22.66	45.27	29.33	200	94.3	6.87	1.83	7.87	85	0	0	0	0	No	Yes	Yes No Seagrass	No Zostera	No															0		0		0		0		0		0
2	2013-08-20	11:24:00	6	1	22.7	43.52	28.07	185	95.3	6.99	1.769	7.85	95	0	0	0	0	No	Yes	Yes No Seagrass	No Zostera	No															0		0		0		0		0		0
2	2013-08-20	11:30:00	6	2	22.84	43.52	28.07	180	98.6	7.21	1.638	7.87	100	0	0	0	0	No	Yes	Yes No Seagrass	No Zostera	No															0		0		0		0		0		0
2	2013-08-20	11:37:00	6	3	23.11	43.58	28.11	170	103.4	7.48	1.592	7.91	105	0	0	0	0	No	Yes	Yes No Seagrass	No Zostera	No															0		0		0		0		0		0
2	2013-08-21	09:46:00	8	10	22.57	47.94	31.27	80	102.3	7.38	0.637	7.98	U	0	0	0	0	No	Yes	Yes No Seagrass	No Zostera	No															0		0		0		0		0		0
2	2013-08-21	11:04:00	8	3	23.82	46.77	30.45	190	105.9	7.51	1.381	8.02	110	0	0	0	0	No	Yes	Yes No Seagrass	No Zostera	No															0		0		0		0		0		0
2	2013-08-21	11:16:00	8	2	23.45	45.78	30.69	245	104.4	7.44	1.498	8.01	120	0	0	0	0	No	Yes	Yes No Seagrass	No Zostera	No															0		0		0		0		0		0
2	2013-08-21	11:22:00	8	1	23.31	47.1	30.7	265	103.7	7.43	1.33	8.01	125	0	0	0	0	No	Yes	Yes No Seagrass	No Zostera	No															0		0		0		0		0		0
2	2013-08-27	10:19:00	10	9	23.98	38.06	24.18	130	94.9	7	1.073	7.83	100	0	0	0	0	No	Yes	Yes No Seagrass	No Zostera	No															0		0		0		0		0		0
2	2013-08-27	10:37:00	10	7	23.67	36.51	23.12	140	96.7	7.16	1.001	7.91	75	0	0	0	0	No	Yes	Yes No Seagrass	No Zostera	No															0		0		0		0		0		0
2	2013-08-27	10:44:00	10	6	24.24	35.37	22.29	100	105.5	7.78	0.454	8.02	80	0	60	0	0	No	Yes	Yes	No Zostera	Yes															0		0	0.2145	27.3248	0.1084	13.8089		0	72	9171.97
2	2013-08-27	10:53:00	10	5	24.29	35.11	22.11	95	105.8	7.81	0.479	8.02	80	0	40	0	0	No	Yes	Yes	No Zostera	Yes															0		0	0.102	12.9936	0.064	8.15287		0	27	3439.49
2	2013-08-27	11:10:00	10	3	23.82	36.93	24.51	165	93.3	6.87	0.964	7.86	70	0	0	0	0	No	Yes	Yes No Seagrass	No Zostera	No													all grass wrapped up in tubeworms and not attached to bottom		0		0		0		0		0		0
2	2013-08-27	10:15:00	10	2	24.06	34.97	22.01	125	105	7.78	0.735	8.01	70	0	0	0	0	No	Yes	Yes No Seagrass	No Zostera	No															0		0		0		0		0		0
2	2013-08-27	11:22:00	10	1	23.96	34.32	21.52	145	100.7	7.5	0.906	7.99	70	0	0	0	0	No	Yes	Yes No Seagrass	No Zostera	No															0		0		0		0		0		0
2	2013-08-27	11:32:00	12	1	24.27	30.99	19.35	155	105.9	7.94	1.081	8.04	80	0	0	0	0	No	Yes	Yes No seagrass	No Zostera	No															0		0		0		0		0		0
2	2013-08-27	11:40:00	12	2	24.36	32.4	20.23	120	107.4	8	0.682	8.06	80	0	0	0	0	No	Yes	Yes No Seagrass	No Zostera	No															0		0		0		0		0		0
2	2013-08-27	11:46:00	12	3	24.38	33.29	20.89	100	108.1	8.02	0.591	8.07	70	0	0	0	0	No	Yes	Yes No Seagrass	No Zostera	No															0		0		0		0		0		0
2	2013-08-27	11:51:00	12	4	24.22	33.86	21.21	145	108	8.02	0.874	8.07	80	0	0	0	0	No	Yes	Yes No Seagrass	No Zostera	No															0		0		0		0		0		0
2	2013-08-27	11:58:00	12	5	24.15	34.74	21.86	150	106	7.86	1.007	8.04	90	0	0	0	0	No	Yes	Yes No Seagrass	No Zostera	No															0		0		0		0		0		0
2	2013-08-27	12:05:00	12	6	24.19	35.08	22.08	145	106.6	7.88	0.923	8.05	85	0	0	0	0	No	Yes	Yes No Seagrass	No Zostera	No													all grass wrapped up in tubeworms and not attached to bottom		0		0		0		0		0		0
2	2013-08-27	12:11:00	12	7	24.38	35.2	22.16	100	109.7	8.08	0.493	8.07	85	0	0	0	0	No	Yes	Yes No Seagrass	No Zostera	No															0		0		0		0		0		0
2	2013-08-27	12:16:00	12	8	24.51	35.02	22.03	110	110.4	8.12	0.688	8.08	80	0	5	0	0	No	Yes	Yes No Seagrass	No Zostera	Yes													not coreable		0		0		0		0		0		0
2	2013-08-27	12:25:00	12	9	24.73	35.4	22.29	105	110.7	8.09	0.66	8.08	85	0	45	10	0	No	Yes	Yes	No Zostera	Yes													overlapping Sponge		0		0	0.1282	16.3312	0.1385	17.6433		0	49	6242.04
2	2013-08-27	12:32:00	12	10	24.8	36.16	22.83	115	109.7	7.99	0.735	8.07	90	0	0	0	0	No	Yes	Yes No Seagrass	No Zostera	No															0		0		0		0		0		0
2	2013-08-27	12:51:00	14	1	24.84	29.62	18.3	135	117	8.74	0.977	8.32	85	0	0	0	0	No	Yes	Yes No Seagrass	No Zostera	No															0		0		0		0		0		0
2	2013-08-27	12:58:00	14	2	24.91	29.59	18.3	140	113.3	8.45	0.98	8.3	80	0	0	0	0	No	Yes	Yes No Seagrass	No Zostera	No															0		0		0		0		0		0
2	2013-08-27	13:03:00	14	3	24.92	29.6	18.3	140	114.3	8.52	0.943	8.29	75	0	0	0	0	No	Yes	Yes No Seagrass	No Zostera	No															0		0		0		0		0		0
2	2013-08-27	13:10:00	14	4	24.76	29.51	18.25	125	111.6	8.34	0.896	8.18	80	0	0	0	0	No	Yes	Yes No Seagrass	No Zostera	No															0		0		0		0		0		0
2	2013-08-27	13:15:00	14	5	24.69	29.56	18.28	140	114.8	8.6	0.902	8.19	85	0	0	0	0	No	Yes	Yes No Seagrass	No Zostera	No															0		0		0		0		0		0
2	2013-08-27	14:21:00	14	6	24.88	29.61	18.31	145	118	8.8	0.925	8.27	85	0	0	0	0	No	Yes	Yes No Seagrass	No Zostera	No															0		0		0		0		0		0
2	2013-08-27	13:27:00	14	7	24.51	29.57	18.29	145	111.8	8.41	0.996	8.13	80	0	0	0	0	No	Yes	Yes No Seagrass	No Zostera	No															0		0		0		0		0		0
2	2013-08-27	13:32:00	14	8	24.63	29.55	18.28	145	114.1	8.56	1.054	8.14	80	0	0	0	0	No	Yes	Yes No Seagrass	No Zostera	No															0		0		0		0		0		0
2	2013-08-27	13:38:00	14	9	24.29	29.56	18.28	150	109.8	8.28	1.119	8.11	75	0	0	0	0	No	Yes	Yes No Seagrass	No Zostera	No															0		0		0		0		0		0
2	2013-08-27	13:43:00	14	10	25.09	29.68	18.35	130	121.6	8.92	0.898	8.29	80	0	0	0	0	No	Yes	Yes No Seagrass	No Zostera	No															0		0		0		0		0		0
2	2013-08-30	10:09:00	13	10	24.33	29.69	18.37	120	89.3	6.73	0.78	7.73	95	0	0	0	0	No	Yes	Yes No Seagrass	No Zostera	No															0		0		0		0		0		0
2	2013-08-30	10:18:00	13	9	24.37	29.71	18.39	100	93.3	7.03	0.53	7.84	95	0	0	0	0	No	Yes	Yes No Seagrass	No Zostera	No															0		0		0		0		0		0
2	2013-08-30	10:23:00	13	8	24.41	29.8	18.45	90	97.7	7.35	0.603	7.89	U	0	90	0	0	No	Yes	Yes	No Zostera	Yes															0		0	0.3849	49.0318	0.2139	27.2484		0	112	14267.5
2	2013-08-30	10:29:00	13	7	24.39	29.76	18.42	75	102.2	7.68	0.421	7.94	U	0	100	0	5	No	Yes	Yes	No Zostera	Yes													other = Sponge		0		0	0.2754	35.0828	0.2642	33.6561		0	99	12611.5
2	2013-08-30	10:37:00	13	6	24.32	29.76	18.42	60	102	7.68	0.284	7.94	U	0	75	0	0	No	Yes	Yes	No Zostera	Yes															0		0	0.4972	63.3376	0.4178	53.2229		0	176	22420.4
2	2013-08-30	10:45:00	13	5	24.4	29.71	18.39	65	100	7.52	0.322	7.94	U	0	80	0	0	No	Yes	Yes	No Zostera	Yes															0		0	0.3422	43.5924	0.4269	54.3822		0	157	20000
2	2013-08-30	10:59:00	13	4	24.73	29.58	18.29	65	104.6	7.83	0.379	8.07	U	0	100	0	0	No	Yes	Yes	No Zostera	Yes															0		0	0.1697	21.6178	0.1601	20.3949		0	73	9299.36
2	2013-08-30	11:15:00	13	3	25.08	29.55	18.26	75	114	8.48	0.553	8.18	U	0	100	0	0	No	Yes	Yes	No Zostera	Yes															0		0	0.4427	56.3949	0.3681	46.8917		0	147	18726.1
2	2013-08-30	11:22:00	13	2	24.99	29.62	18.31	95	108.5	8.08	0.534	8.13	U	0	30	0	0	No	Yes	Yes	No Zostera	Yes									Yes				Sponge as epiphtye Density in middle of core less then rest of SAV in quadrat		0		0	0.0976	12.4331	0.0975	12.4204		0	42	5350.32
2	2013-08-30	11:33:00	13	1	24.75	29.71	18.38	150	104.2	7.79	1.027	8.09	80	0	0	0	0	No	Yes	Yes No Seagrass	No Zostera	No															0		0		0		0		0		0
2	2013-08-30	11:51:00	15	10	24.78	29.49	18.23	160	103.9	7.77	1.334	8.07	100	0	0	0	0	No	Yes	Yes No Seagrass	No Zostera	No															0		0		0		0		0		0
2	2013-08-30	11:56:00	15	9	24.84	29.47	18.21	155	105.5	7.88	0.979	8.07	100	0	0	0	0	No	Yes	Yes No Seagrass	No Zostera	No															0		0		0		0		0		0
2	2013-08-30	12:02:00	15	8	24.82	29.5	18.24	145	104.1	7.78	1.032	8.06	100	0	0	0	10	No	Yes	Yes No Seagrass	No Zostera	No													other = Sponge		0		0		0		0		0		0
2	2013-08-30	12:07:00	15	7	24.84	29.49	18.22	125	105.6	7.89	0.792	8.08	100	0	0	0	0	No	Yes	Yes No Seagrass	No Zostera	No															0		0		0		0		0		0
2	2013-08-30	12:13:00	15	6	24.89	29.51	18.24	120	105.7	7.89	0.874	8.07	100	0	65	0	10	No	Yes	Yes	Yes	Yes													other = Sponge in between blades not a epi		0		0	0.1266	16.1274	0.1122	14.293		0	35	4458.6
2	2013-08-30	12:32:00	15	4	24.99	29.53	18.25	135	106.4	7.93	0.737	8.08	100	0	0	0	0	No	Yes	Yes No Seagrass	No Zostera	No															0		0		0		0		0		0
2	2013-08-30	12:50:00	15	2	25.29	29.52	18.24	105	114.8	8.51	0.573	8.15	95	0	20	0	0	No	Yes	Yes	No Zostera	Yes															0		0	0.0907	11.5541	0.0326	4.15287		0	14	1783.44
2	2013-08-30	12:57:00	15	1	25.24	29.42	18.17	120	113.7	8.44	0.833	8.13	105	0	0	0	0	No	Yes	Yes No Seagrass	No Zostera	No															0		0		0		0		0		0
3	2013-10-01	10:52:00	1	1	19.04	48.59	31.78	160	109.1	8.45	1.139	7.91	U	0	0	0	0	No	Yes	Yes No Seagrass	No Zostera	No															0		0		0		0		0		0
3	2013-10-01	10:58:00	1	2	19.09	48.57	31.76	115	112.6	8.63	0.737	7.94	U	0	0	0	0	No	Yes	Yes No Seagrass	No Zostera	No													Sandy bottom feather worm borrows		0		0		0		0		0		0
3	2013-10-01	11:26:00	1	5	19.02	48.52	31.73	205	109	8.37	1.419	7.98	U	0	0	0	0	No	Yes	Yes No Seagrass	No Zostera	No															0		0		0		0		0		0
3	2013-10-01	11:31:00	1	6	19.12	48.58	31.77	130	113	8.66	0.792	7.99	U	0	0	0	0	No	Yes	Yes No Seagrass	No Zostera	No													Shellhash		0		0		0		0		0		0
3	2013-10-01	12:23:00	6	1	19.58	46.77	30.45	170	107.2	8.22	1.13	8.18	U	0	0	0	0	No	Yes	Yes No Seagrass	No Zostera	No															0		0		0		0		0		0
3	2013-10-01	12:29:00	6	2	19.61	46.89	30.54	170	106.6	8.14	1.152	8.11	U	0	0	0	0	No	Yes	Yes No Seagrass	No Zostera	No															0		0		0		0		0		0
3	2013-10-01	12:35:00	6	3	19.65	46.94	30.57	160	108.3	8.27	1.279	8.11	U	0	0	0	0	No	Yes	Yes No Seagrass	No Zostera	No															0		0		0		0		0		0
3	2013-10-01	13:45:00	3	10	19.74	48.41	31.64	155	106.2	8.05	1.039	7.95	U	0	0	0	0	No	Yes	Yes No Seagrass	No Zostera	No															0		0		0		0		0		0
3	2013-10-01	14:21:00	3	6	19.95	48.59	31.78	145	113.9	8.6	1.17	8.02	U	0	0	0	0	No	Yes	Yes No Seagrass	No Zostera	No															0		0		0		0		0		0
3	2013-10-01	14:27:00	3	5	19.89	48.66	31.82	180	112.7	8.5	1.319	8.06	155	0	0	10	0	No	Yes	Yes No Seagrass	No Zostera	No													Macro = ulva		0		0		0		0		0		0
3	2013-10-01	14:58:00	3	1	19.94	47.94	31.3	205	109.7	8.3	1.577	8.01	170	0	0	0	0	No	Yes	Yes No Seagrass	No Zostera	No															0		0		0		0		0		0
3	2013-10-02	12:45:00	8	1	20.18	45.5	29.52	235	107.8	8.21	2.05	7.97	185	0	0	40	0	No	Yes	Yes No Seagrass	No Zostera	No													macro= ulva and brown algae		0		0		0		0		0		0
3	2013-10-02	12:54:00	8	2	20.15	45.56	29.57	235	110.9	8.43	1.894	8.03	185	0	0	55	0	No	Yes	Yes No Seagrass	No Zostera	No													macro= ulva		0		0		0		0		0		0
3	2013-10-02	13:02:00	8	3	20.24	45.59	29.59	180	113	8.59	1.346	8.05	U	0	0	0	0	No	Yes	Yes No Seagrass	No Zostera	No															0		0		0		0		0		0
3	2013-10-15	10:40:00	10	1	16.09	40.39	25.85	165	103.5	8.71	1.453	7.8	115	0	0	0	0	No	Yes	Yes No Seagrass	No Zostera	No															0		0		0		0		0		0
3	2013-10-15	10:49:00	10	2	16.31	39.84	25.48	155	107.2	9.01	1.25	7.87	110	0	0	0	0	No	Yes	Yes No Seagrass	No Zostera	No															0		0		0		0		0		0
3	2013-10-15	10:55:00	10	3	16.28	39.65	25.34	185	107.2	9.02	1.74	7.88	115	0	0	0	10	No	Yes	Yes No Seagrass	No Zostera	No													other= ruppia and zostera clumps with tubeworms nothing rooted		0		0		0		0		0		0
3	2013-10-15	11:13:00	10	5	16.37	38.82	24.75	115	108.1	9.14	0.939	7.92	U	0	15	0	0	No	Yes	Yes	No Zostera	Yes															0		0	0.0144	1.83439	0.0144	1.83439		0	8	1019.11
3	2013-10-15	11:33:00	10	7	16.47	38.14	24.28	165	111.4	9.48	1.379	8	130	0	0	0	0	No	Yes	Yes No Seagrass	No Zostera	No															0		0		0		0		0		0
3	2013-10-15	11:47:00	10	9	16.64	39.46	25.2	155	110.1	9.21	1.382	7.97	115	0	0	0	0	No	Yes	Yes No Seagrass	No Zostera	No													Zostera all wrapped up in tubworms		0		0		0		0		0		0
3	2013-10-15	12:15:00	12	10	16.53	36.66	23.24	130	115	9.74	0.875	8.02	115	0	0	0	0	No	Yes	Yes No Seagrass	No Zostera	No															0		0		0		0		0		0
3	2013-10-15	12:31:00	12	8	16.71	36.38	23.04	115	117.4	9.94	0.819	8.07	95	0	0	0	0	No	Yes	Yes No Seagrass	No Zostera	Yes													lots of Sandwaves everything wrapped up in tubeworms, very sparse seagrass		0		0		0		0		0		0
3	2013-10-15	12:41:00	12	7	16.67	36.36	23.03	125	117.5	9.95	0.934	8.07	100	0	0	0	0	No	Yes	Yes No Seagrass	No Zostera	No															0		0		0		0		0		0
3	2013-10-15	12:47:00	12	6	16.69	36.26	22.96	155	117.8	9.97	1.166	8.07	115	0	0	0	0	No	Yes	Yes No Seagrass	No Zostera	No															0		0		0		0		0		0
3	2013-10-15	12:54:00	12	5	16.69	36.14	22.88	155	117.8	9.98	1.109	8.07	110	0	0	0	0	No	Yes	Yes No Seagrass	No Zostera	No													grass with worms		0		0		0		0		0		0
3	2013-10-15	13:00:00	12	4	16.74	36.26	22.96	155	117.5	9.94	1.08	8.06	95	0	0	0	0	No	Yes	Yes No Seagrass	No Zostera	No															0		0		0		0		0		0
3	2013-10-15	13:06:00	12	3	16.83	36.03	22.8	135	118.5	10.02	0.982	8.03	100	0	0	0	0	No	Yes	Yes No Seagrass	No Zostera	No													verifed with the core because of exposed roots on surface		0		0		0		0		0		0
3	2013-10-15	13:15:00	12	2	16.88	36.04	22.81	135	118.6	10.01	0.955	8.06	100	0	0	0	0	No	Yes	Yes No Seagrass	No Zostera	No													sandwaves and shell hash		0		0		0		0		0		0
3	2013-10-15	13:22:00	12	1	16.86	35.97	22.76	150	118.8	10.04	1.208	8.07	100	0	0	0	0	No	Yes	Yes No Seagrass	No Zostera	No													Sandy waves shell hash		0		0		0		0		0		0
3	2013-10-16	10:29:00	14	10	16.7	40.82	26.16	155	112.7	9.38	1.115	7.88	105	0	0	0	5	No	Yes	Yes No Seagrass	No Zostera	No													other= sponge		0		0		0		0		0		0
3	2013-10-16	10:41:00	14	9	16.74	40.84	26.19	175	115.5	9.58	1.43	8.02	115	0	0	0	5	No	Yes	Yes No Seagrass	No Zostera	No													other= sponge		0		0		0		0		0		0
3	2013-10-16	10:46:00	14	8	16.76	40.83	26.18	175	117.3	9.72	1.327	8.05	115	0	0	0	0	No	Yes	Yes No Seagrass	No Zostera	No															0		0		0		0		0		0
3	2013-10-16	10:52:00	14	7	16.79	40.84	26.19	180	117.9	9.77	1.353	8.06	125	0	0	0	0	No	Yes	Yes No Seagrass	No Zostera	No													mudsnails		0		0		0		0		0		0
3	2013-10-16	10:59:00	14	6	16.77	40.84	26.19	170	117.7	9.76	1.256	8.06	115	0	0	0	0	No	Yes	Yes No Seagrass	No Zostera	No															0		0		0		0		0		0
3	2013-10-16	11:04:00	14	5	16.77	40.86	26.2	170	116.5	9.66	1.164	8.06	115	0	0	0	0	No	Yes	Yes No Seagrass	No Zostera	No															0		0		0		0		0		0
3	2013-10-16	11:09:00	14	4	16.78	40.78	26.15	160	116.3	9.64	0.933	8.06	115	0	0	0	0	No	Yes	Yes No Seagrass	No Zostera	No															0		0		0		0		0		0
3	2013-10-16	11:15:00	14	3	16.8	40.67	26.07	170	117.2	9.72	1.215	8.06	115	0	0	0	0	No	Yes	Yes No Seagrass	No Zostera	No															0		0		0		0		0		0
3	2013-10-16	11:20:00	14	2	16.8	40.49	25.94	170	117.6	9.76	1.298	8.07	110	0	0	0	0	No	Yes	Yes No Seagrass	No Zostera	No															0		0		0		0		0		0
3	2013-10-16	11:25:00	14	1	16.82	40.26	25.74	165	117.3	9.74	0.977	8.06	115	0	0	0	0	No	Yes	Yes No Seagrass	No Zostera	No													large sandwaves		0		0		0		0		0		0
3	2013-10-16	11:36:00	15	1	16.93	40.86	26.2	145	123.1	10.17	1.226	8.06	110	0	0	0	0	No	Yes	Yes No Seagrass	No Zostera	No													sandwaves and mud snails		0		0		0		0		0		0
3	2013-10-16	12:00:00	15	4	17.03	41.25	26.48	160	119.1	9.81	1.07	8.06	110	0	0	0	0	No	Yes	Yes No Seagrass	No Zostera	No															0		0		0		0		0		0
3	2013-10-16	12:25:00	15	7	17.05	41.24	26.47	145	123.3	10.15	1.086	8.1	110	0	0	0	0	No	Yes	Yes No Seagrass	No Zostera	Yes															0		0		0		0		0		0
3	2013-10-16	12:32:00	15	8	16.98	41.18	26.43	150	122.7	10.11	1.143	8.11	110	0	0	0	0	No	Yes	Yes No Seagrass	No Zostera	No															0		0		0		0		0		0
3	2013-10-16	12:39:00	15	9	17.09	41.35	26.55	165	123.4	10.14	1.236	8.09	110	0	0	0	5	No	Yes	Yes No Seagrass	No Zostera	No													other = sponge		0		0		0		0		0		0
3	2013-10-16	12:42:00	15	10	16.99	41.48	26.64	165	123.7	10.18	1.286	8.08	110	0	0	0	0	No	Yes	Yes No Seagrass	No Zostera	No															0		0		0		0		0		0
3	2013-10-16	12:57:00	13	1	16.91	39.92	25.54	155	115.2	9.56	1.126	8.1	115	0	0	0	0	No	Yes	Yes No Seagrass	No Zostera	No															0		0		0		0		0	64	8152.87
3	2013-10-16	13:02:00	13	2	17.01	39.97	25.57	100	115.5	9.56	0.734	8.08	U	0	60	30	0	No	Yes	Yes	No Zostera	Yes									Yes				other = sponge		0		0	0.3171	40.3949	0.1068	13.6051		0	64	8152.87
3	2013-10-16	13:13:00	13	3	17.14	40.12	25.68	80	116.3	9.6	0.457	8.06	U	0	85	0	0	No	Yes	Yes	No Zostera	Yes									Yes						0		0	0.3721	47.4013	0.5046	64.2803		0	112	14267.5
3	2013-10-16	13:31:00	13	5	17.3	40.19	25.73	65	119.3	9.82	0.369	8.06	U	0	95	0	0	No	Yes	Yes	No Zostera	Yes															0		0	0.3824	48.7134	0.188	23.949		0	66	8407.64
3	2013-10-16	13:41:00	13	6	17.36	40.21	25.74	65	123.1	10.11	0.307	8.09	U	0	75	0	25	No	Yes	Yes	No Zostera	Yes									Yes						0		0	0.3719	47.3758	0.2566	32.6879		0	85	10828
3	2013-10-16	13:45:00	13	7	17.4	40.13	25.69	75	125.1	10.27	0.34	8.11	U	0	85	0	0	No	Yes	Yes	No Zostera	Yes															0		0	0.3875	49.3631	0.2028	25.8344		0	121	15414
3	2013-10-16	13:53:00	13	8	17.43	40.06	25.64	85	127.3	10.46	0.482	8.12	U	0	100	0	0	No	Yes	Yes	No Zostera	Yes															0		0	0.656	83.5669	0.4081	51.9873		0		0
3	2013-10-16	14:01:00	13	9	17.35	40.17	25.71	100	125.8	10.34	0.712	8.13	U	0	0	0	0	No	Yes	Yes No Seagrass	No Zostera	No															0		0		0		0		0		0
3	2013-10-16	14:08:00	13	10	17.09	39.96	25.57	140	124.8	10.32	1.033	8.08	110	0	0	0	0	No	Yes	Yes No Seagrass	No Zostera	No															0		0		0		0		0		0
[truncated: 4 more columns]

## Sheet: Sheet2
	Period 1	Period 2	Period 3
1-1	200	200
1-2	140	140
1-3	115	125
1-4	110	125
1-5	200	190
1-6	175	185
1-7	85	100
1-8	90	110
1-9	140	165
1-10	115	140
