# Supplementary material for: Synthesizer: Expediting synthesis studies from context-free data with information retrieval techniques
Source: PLoS One. 2017 Apr 24;12(4):e0175860. doi: 10.1371/journal.pone.0175860 (PMC5402950; doi:10.1371/journal.pone.0175860)
Supplement: S1 Dataset — (ZIP) [file pone.0175860.s001.zip › SampleAnnotationsSupplement/ECOLOGY_B/SAV_toCSV.R]

library('xlsx')

for (f in list.files(pattern='xls')) {
  message(f)
  d <- read.xlsx(f, sheetIndex = 1, stringsAsFactors=F)
  colnames(d) <- gsub('[_\\.]',' ',colnames(d))
  write.table(d,row.names=F,sep=",",file=gsub('xlsx?','csv',f))
}
