# Supplementary material for: Synthesizer: Expediting synthesis studies from context-free data with information retrieval techniques
Source: PLoS One. 2017 Apr 24;12(4):e0175860. doi: 10.1371/journal.pone.0175860 (PMC5402950; doi:10.1371/journal.pone.0175860)
Supplement: S1 Dataset — (ZIP) [file pone.0175860.s001.zip › SampleAnnotationsSupplement/SampleAnnotationDescript.xlsx]

## Sheet: Sheet1
Data Type	Data subtype	Name	Citation
cancer	breast cancer	GSE10810.csv	Pedraza V, Gomez-Capilla JA, Escaramis G, Gomez C et al. Gene expression signatures in breast cancer distinguish phenotype characteristics, histologic subtypes, and tumor invasiveness. Cancer 2010 Jan 15;116(2):486-96. PMID: 20029976
cancer	breast cancer	GSE11001.csv	Budczies J, Weichert W, Noske A, Müller BM et al. Genome-wide gene expression profiling of formalin-fixed paraffin-embedded breast cancer core biopsies using microarrays. J Histochem Cytochem 2011 Feb;59(2):146-57. PMID: 21339180
cancer	breast cancer	GSE12763.csv	Stinson S, Lackner MR, Adai AT, Yu N et al. TRPS1 targeting by miR-221/222 promotes the epithelial-to-mesenchymal transition in breast cancer. Sci Signal2011 Jun 14;4(177):ra41. PMID: 21673316
cancer	breast cancer	GSE13787.csv	Marty B, Maire V, Gravier E, Rigaill G et al. Frequent PTEN genomic alterations and activated phosphatidylinositol 3-kinase pathway in basal-like breast cancer cells. Breast Cancer Res 2008;10(6):R101. PMID: 19055754
cancer	breast cancer	GSE14548.csv	Ma XJ, Dahiya S, Richardson E, Erlander M et al. Gene expression profiling of the tumor microenvironment during breast cancer progression. Breast Cancer Res 2009;11(1):R7. PMID: 19187537
cancer	breast cancer	GSE20711.csv	Dedeurwaerder S, Desmedt C, Calonne E, Singhal SK et al. DNA methylation profiling reveals a predominant immune component in breast cancers. EMBO Mol Med 2011 Dec;3(12):726-41. PMID: 21910250
cancer	breast cancer	GSE20712.csv	Dedeurwaerder S, Desmedt C, Calonne E, Singhal SK et al. DNA methylation profiling reveals a predominant immune component in breast cancers. EMBO Mol Med 2011 Dec;3(12):726-41. PMID: 21910250
cancer	breast cancer	GSE21422.csv	Kretschmer C, Sterner-Kock A, Siedentopf F, Schoenegg W et al. Identification of early molecular markers for breast cancer. Mol Cancer 2011 Feb 11;10(1):15. PMID: 21314937
cancer	breast cancer	GSE22544.csv	Hawthorn L, Luce J, Stein L, Rothschild J. Integration of transcript expression, copy number and LOH analysis of infiltrating ductal carcinoma of the breast.BMC Cancer 2010 Aug 27;10:460. PMID: 20799942
cancer	breast cancer	GSE23177.csv	Smeets A, Daemen A, Vanden Bempt I, Gevaert O et al. Prediction of lymph node involvement in breast cancer from primary tumor tissue using gene expression profiling and miRNAs. Breast Cancer Res Treat 2011 Oct;129(3):767-76. PMID: 21116709
cancer	breast cancer	GSE23399.csv	http://www.ncbi.nlm.nih.gov/geo/query/acc.cgi?acc=GSE23399
cancer	breast cancer	GSE23593.csv	Barry WT, Kernagis DN, Dressman HK, Griffis RJ et al. Intratumor heterogeneity and precision of microarray-based predictors of breast cancer biology and clinical outcome. J Clin Oncol 2010 May 1;28(13):2198-206. PMID: 20368555
cancer	breast cancer	GSE26910.csv	Planche A, Bacac M, Provero P, Fusco C et al. Identification of prognostic molecular features in the reactive stroma of human breast and prostate cancer. PLoS One 2011;6(5):e18640. PMID: 21611158
cancer	breast cancer	GSE28796.csv	Lehmann BD, Bauer JA, Chen X, Sanders ME et al. Identification of human triple-negative breast cancer subtypes and preclinical models for selection of targeted therapies. J Clin Invest 2011 Jul;121(7):2750-67. PMID: 21633166
cancer	breast cancer	GSE29431.csv	http://www.ncbi.nlm.nih.gov/geo/query/acc.cgi?acc=GSE29431
cancer	breast cancer	GSE36774.csv	http://www.ncbi.nlm.nih.gov/geo/query/acc.cgi?acc=GSE36774
cancer	colorectal cancer	GSE4107.csv	Hong Y, Ho KS, Eu KW, Cheah PY. A susceptibility gene set for early onset colorectal cancer that integrates diverse signaling pathways: implication for tumorigenesis. Clin Cancer Res 2007 Feb 15;13(4):1107-14. PMID: 17317818
cancer	colorectal cancer	GSE9348.csv	Hong Y, Downey T, Eu KW, Koh PK et al. A 'metastasis-prone' signature for early-stage mismatch-repair proficient sporadic colorectal cancer patients and its implications for possible therapeutics. Clin Exp Metastasis 2010 Feb;27(2):83-90. PMID: 20143136
cancer	colorectal cancer	GSE13067.csv	Jorissen RN, Lipton L, Gibbs P, Chapman M et al. DNA copy-number alterations underlie gene expression differences between microsatellite stable and unstable colorectal cancers. Clin Cancer Res 2008 Dec 15;14(24):8061-9. PMID: 19088021
cancer	colorectal cancer	GSE13294.csv	Jorissen RN, Lipton L, Gibbs P, Chapman M et al. DNA copy-number alterations underlie gene expression differences between microsatellite stable and unstable colorectal cancers. Clin Cancer Res 2008 Dec 15;14(24):8061-9. PMID: 19088021
cancer	colorectal cancer	GSE14333.csv	Jorissen RN, Gibbs P, Christie M, Prakash S et al. Metastasis-Associated Gene Expression Changes Predict Poor Outcomes in Patients with Dukes Stage B and C Colorectal Cancer. Clin Cancer Res 2009 Dec 15;15(24):7642-7651. PMID: 19996206
cancer	colorectal cancer	GSE17536.csv	Freeman TJ, Smith JJ, Chen X, Washington MK et al. Smad4-mediated signaling inhibits intestinal neoplasia by inhibiting expression of β-catenin.Gastroenterology 2012 Mar;142(3):562-571.e2. PMID: 22115830
cancer	colorectal cancer	GSE17537.csv	Freeman TJ, Smith JJ, Chen X, Washington MK et al. Smad4-mediated signaling inhibits intestinal neoplasia by inhibiting expression of β-catenin.Gastroenterology 2012 Mar;142(3):562-571.e2. PMID: 22115830
cancer	colorectal cancer	GSE18105.csv	Matsuyama T, Ishikawa T, Mogushi K, Yoshida T et al. MUC12 mRNA expression is an independent marker of prognosis in stage II and stage III colorectal cancer. Int J Cancer 2010 Nov 15;127(10):2292-9. PMI
cancer	colorectal cancer	GSE20916.csv	Skrzypczak M, Goryca K, Rubel T, Paziewska A et al. Modeling oncogenic signaling in colon tumors by multidirectional analyses of microarray data directed for maximization of analytical reliability. PLoS One 2010 Oct 1;5(10). PMID: 20957034
cancer	colorectal cancer	GSE41328.csv	Lin G, He X, Ji H, Shi L et al. Reproducibility Probability Score--incorporating measurement variability across laboratories for gene selection. Nat Biotechnol2006 Dec;24(12):1476-7. PMID: 17160039
cancer	head and neck cancer	GSE3292.csv	Chung CH, Ely K, McGavran L, Varella-Garcia M et al. Increased epidermal growth factor receptor gene copy number is associated with poor prognosis in head and neck squamous cell carcinomas. J Clin Oncol 2006 Sep 1;24(25):4170-6. PMID: 16943533
cancer	head and neck cancer	GSE6791.csv	Pyeon D, Newton MA, Lambert PF, den Boon JA et al. Fundamental differences in cell cycle deregulation in human papillomavirus-positive and human papillomavirus-negative head/neck and cervical cancers. Cancer Res 2007 May 15;67(10):4605-19. PMID: 17510386
cancer	head and neck cancer	GSE9844.csv	Ye H, Yu T, Temam S, Ziober BL et al. Transcriptomic dissection of tongue squamous cell carcinoma. BMC Genomics 2008 Feb 6;9:69. PMID: 18254958
cancer	head and neck cancer	GSE10300.csv	Cohen EE, Zhu H, Lingen MW, Martin LE et al. A feed-forward loop involving protein kinase Calpha and microRNAs regulates tumor cell cycle. Cancer Res2009 Jan 1;69(1):65-74. PMID: 19117988
cancer	prostate cancer	GSE17951.csv	Jia Z, Wang Y, Sawyers A, Yao H et al. Diagnosis of prostate cancer using differentially expressed genes in stroma. Cancer Res 2011 Apr 1;71(7):2476-87. PMID: 21459804
cancer	prostate cancer	GSE26910.csv	Planche A, Bacac M, Provero P, Fusco C et al. Identification of prognostic molecular features in the reactive stroma of human breast and prostate cancer. PLoS One 2011;6(5):e18640. PMID: 21611158
cancer	prostate cancer	GSE30174.csv	Saligan LN, Hsiao CP, Wang D, Wang XM et al. Upregulation of α-synuclein during localized radiation therapy signals the association of cancer-related fatigue with the activation of inflammatory and neuroprotective pathways.Brain Behav Immun 2013 Jan;27(1):63-70. PMID: 23022913
cancer	prostate cancer	GSE32448.csv	Derosa CA, Furusato B, Shaheduzzaman S, Srikantan V et al. Elevated osteonectin/SPARC expression in primary prostate cancer predicts metastatic progression. Prostate Cancer Prostatic Dis 2012 Jun;15(2):150-6. PMID: 22343836
cancer	prostate cancer	GSE32967.csv	Tzelepi V, Zhang J, Lu JF, Kleb B et al. Modeling a lethal prostate cancer variant with small-cell carcinoma features. Clin Cancer Res 2012 Feb 1;18(3):666-77. PMID: 22156612
cancer	prostate cancer	GSE33054.csv	Tzelepi V, Zhang J, Lu JF, Kleb B et al. Modeling a lethal prostate cancer variant with small-cell carcinoma features. Clin Cancer Res 2012 Feb 1;18(3):666-77. PMID: 22156612
cancer	prostate cancer	GSE45016.csv	Satake H, Tamura K, Furihata M, Anchi T et al. The ubiquitin-like molecule interferon-stimulated gene 15 is overexpressed in human prostate cancer.Oncol Rep 2010 Jan;23(1):11-6. PMID: 19956859
cancer	renal cancer	GSE2748.csv	Yang XJ, Tan MH, Kim HL, Ditlev JA et al. A molecular classification of papillary renal cell carcinoma. Cancer Res 2005 Jul 1;65(13):5628-37. PMID: 15994935
cancer	renal cancer	GSE11151.csv	Yusenko MV, Ruppert T, Kovacs G. Analysis of differentially expressed mitochondrial proteins in chromophobe renal cell carcinomas and renal oncocytomas by 2-D gel electrophoresis. Int J Biol Sci 2010 Apr 23;6(3):213-24. PMID: 20440404
cancer	renal cancer	GSE23629.csv	López-Lago MA, Thodima VJ, Guttapalli A, Chan T et al. Genomic deregulation during metastasis of renal cell carcinoma implements a myofibroblast-like program of gene expression. Cancer Res 2010 Dec 1;70(23):9682-92. PMID: 20952505
ecology	butterfly	cascases_Butterfly Data 2013_NOCA_updated14march2015_rmr_event_table.csv	Not published
ecology	butterfly	cascases_Butterfly Data 2013_NOCA_updated14march2015_rmr.csv	Not published
ecology	butterfly	inc_weather_cascases_Butterfly Data 2013_NOCA_updated14march2015_rmr_event_table.csv	Not published
ecology	butterfly	LimestoneCount_Bamona_import 2012-1.csv	Not published
ecology	butterfly	weather_cascases_Butterfly Data 2013_NOCA_updated14march2015_rmr_event_table.csv	Not published
ecology	EOL	eol_data_download.csv	Not published
ecology	EOL	InformationSpecies.csv	Not published
ecology	EOL	MexicanAmphibians.csv	Not published
ecology	marsh	SAV2004.csv	Not published
ecology	marsh	SAV2005.csv	Not published
ecology	marsh	SAV2006.csv	Not published
ecology	marsh	SAV2008.csv	Not published
ecology	marsh	SAV2009.csv	Not published
ecology	marsh	SAV2010.csv	Not published
ecology	marsh	SAV2011.csv	Not published
ecology	marsh	SAV2012.csv	Not published
ecology	marsh	SAV2013.csv	Not published
