# Supplementary material for: Synthesizer: Expediting synthesis studies from context-free data with information retrieval techniques
Source: PLoS One. 2017 Apr 24;12(4):e0175860. doi: 10.1371/journal.pone.0175860 (PMC5402950; doi:10.1371/journal.pone.0175860)
Supplement: S1 Dataset — (ZIP) [file pone.0175860.s001.zip › SampleAnnotationsSupplement/SHAMBAVI/cancer_abbrev (1).xlsx]

## Sheet: breast
original label	abbrev	full word
age..bin.	bin	no suggestion	refers to the age categories into which the group has been divided.
source_name_ch1	ch	congenital hypothyroidism
e.rfs	e	no suggestion	estrogen
ER	er	no suggestion	estrogen receptor
her2.fish	fish	fluorescence in situ hybridization
geo_accession	geo	no suggestion	gene expression omnibus
HER2	her	no suggestion	human epidermal growth factor receptor
her2.ihc	ihc	immunohistochemistry
ki.67	ki	no suggestion	no full name. Its a marker for cell proliferation.
ln	ln	lymph node
lnratio	lnratio	no suggestion	lymph node ratio
n	n	lymph node
t.os	os	orthopedic surgery
PR	pr	prothrombin ratio
re	re	no suggestion	estrogen
e.rfs	rfs	no suggestion	Relapse-free survival
rp	rp	no suggestion	progesterone
tumor..t..vs.healthy..s.	s	no suggestion	I am not sure if its an abbrev for any term or has been used just to indicate healthy individuals.
sizebin	sizebin	no suggestion	refers to the categories into which the tumor size of the group has been divided.
subtypege	subtypege	no suggestion	subtypes defined by gene expression
subtypeihc	subtypeihc	no suggestion	subtypes defined by immunohistochemistry
subtypeihc	subtypeihc	no suggestion	subtypes defined by immunohistochemistry
t	t	tumor

## Sheet: colorectal
original label	abbrev	full word
AdjCTX	adjctx	no suggestion	adjuvant chemotherapy
AdjXRT	adjxrt	no suggestion	adjuvant radiation
ajcc_stage	ajcc	no suggestion	American Joint Committee on Cancer	To define colon cancer, the stages have been designated by TNM classification ( primary tumor, regional lymph nodes, distant metastasis)
DFS_Cens	cens	no suggestion	Not sure, but I guess its census.
Age_Diag	diag	diagnosis
dss_event..disease.specific.survival..death.from.cancer.	dss	no suggestion	disease specific survival
lab	lab	laboratory
malignacy	malignacy	no suggestion	malignacy
MSS	mss	no suggestion	microsatellite stable

## Sheet: hnscc
original label	abbrev	full word
HNSCC.from.FFPE.block	ffpe	formula fixed paraffin embedded
HNSCC.from.FFPE.block	hnscc	no suggestion	head and neck squamous cell carcinoma
time.to.death..mos.	mos	months
pN	pn	pathological lymph node

## Sheet: prostate
original label	abbrev	full word
sample.type..t.tumor..biopsy..ctrl.autopsy.sample.	ctrl	control
psa.level	psa	prostate-specific antigen
time.of.wbc.and.fatigue.score.collection	wbc	white blood cell

## Sheet: renal
original label	abbrev	full word
X.Age	x	Its referring to a special character from the file. It can be removed.
