# Supplementary material for: Synthesizer: Expediting synthesis studies from context-free data with information retrieval techniques
Source: PLoS One. 2017 Apr 24;12(4):e0175860. doi: 10.1371/journal.pone.0175860 (PMC5402950; doi:10.1371/journal.pone.0175860)
Supplement: S1 Dataset — (ZIP) [file pone.0175860.s001.zip › SampleAnnotationsSupplement/SHAMBAVI/geoDatasets/breastCancer/GPL570/GSE10810.csv]

Row.names	title	geo_accession	source_name_ch1	description	supplementary_file	order2	t	n	histology	grade	receptor	ki.67	tumor..t..vs.healthy..s.	phenotypes	order1
GSM272923	Control Con_rep1	GSM272923	Human Breast	Control paired 26	ftp://ftp.ncbi.nlm.nih.gov/pub/geo/DATA/supplementary/samples/GSM272nnn/GSM272923/GSM272923.CEL.gz	1	FTP://FTP.NCBI.NLM.NIH.GOV/PUB/GEO/DATA/SUPPLEMENTARY/SAMPLES/GSM272NNN/GSM272923/GSM272923.CEL.GZ	FTP://FTP.NCBI.NLM.NIH.GOV/PUB/GEO/DATA/SUPPLEMENTARY/SAMPLES/GSM272NNN/GSM272923/GSM272923.CEL.GZ	0	0	0	0	S	S	1
GSM272924	Control Con_rep2	GSM272924	Human Breast	Control paired 25	ftp://ftp.ncbi.nlm.nih.gov/pub/geo/DATA/supplementary/samples/GSM272nnn/GSM272924/GSM272924.CEL.gz	2	FTP://FTP.NCBI.NLM.NIH.GOV/PUB/GEO/DATA/SUPPLEMENTARY/SAMPLES/GSM272NNN/GSM272924/GSM272924.CEL.GZ	FTP://FTP.NCBI.NLM.NIH.GOV/PUB/GEO/DATA/SUPPLEMENTARY/SAMPLES/GSM272NNN/GSM272924/GSM272924.CEL.GZ	0	0	0	0	S	S	2
GSM272925	Control Con_rep3	GSM272925	Human Breast	Control paired 24	ftp://ftp.ncbi.nlm.nih.gov/pub/geo/DATA/supplementary/samples/GSM272nnn/GSM272925/GSM272925.CEL.gz	3	FTP://FTP.NCBI.NLM.NIH.GOV/PUB/GEO/DATA/SUPPLEMENTARY/SAMPLES/GSM272NNN/GSM272925/GSM272925.CEL.GZ	FTP://FTP.NCBI.NLM.NIH.GOV/PUB/GEO/DATA/SUPPLEMENTARY/SAMPLES/GSM272NNN/GSM272925/GSM272925.CEL.GZ	0	0	0	0	S	S	3
GSM272926	Control Con_rep4	GSM272926	Human Breast	Control paired 23	ftp://ftp.ncbi.nlm.nih.gov/pub/geo/DATA/supplementary/samples/GSM272nnn/GSM272926/GSM272926.CEL.gz	4	FTP://FTP.NCBI.NLM.NIH.GOV/PUB/GEO/DATA/SUPPLEMENTARY/SAMPLES/GSM272NNN/GSM272926/GSM272926.CEL.GZ	FTP://FTP.NCBI.NLM.NIH.GOV/PUB/GEO/DATA/SUPPLEMENTARY/SAMPLES/GSM272NNN/GSM272926/GSM272926.CEL.GZ	0	0	0	0	S	S	4
GSM272927	Control Con_rep5	GSM272927	Human Breast	Control paired 22	ftp://ftp.ncbi.nlm.nih.gov/pub/geo/DATA/supplementary/samples/GSM272nnn/GSM272927/GSM272927.CEL.gz	5	FTP://FTP.NCBI.NLM.NIH.GOV/PUB/GEO/DATA/SUPPLEMENTARY/SAMPLES/GSM272NNN/GSM272927/GSM272927.CEL.GZ	FTP://FTP.NCBI.NLM.NIH.GOV/PUB/GEO/DATA/SUPPLEMENTARY/SAMPLES/GSM272NNN/GSM272927/GSM272927.CEL.GZ	0	0	0	0	S	S	5
GSM272928	Control Con_rep6	GSM272928	Human Breast	Control paired 9	ftp://ftp.ncbi.nlm.nih.gov/pub/geo/DATA/supplementary/samples/GSM272nnn/GSM272928/GSM272928.CEL.gz	6	FTP://FTP.NCBI.NLM.NIH.GOV/PUB/GEO/DATA/SUPPLEMENTARY/SAMPLES/GSM272NNN/GSM272928/GSM272928.CEL.GZ	FTP://FTP.NCBI.NLM.NIH.GOV/PUB/GEO/DATA/SUPPLEMENTARY/SAMPLES/GSM272NNN/GSM272928/GSM272928.CEL.GZ	0	0	0	0	S	S	6
GSM272929	Control Con_rep7	GSM272929	Human Breast	Control paired 8	ftp://ftp.ncbi.nlm.nih.gov/pub/geo/DATA/supplementary/samples/GSM272nnn/GSM272929/GSM272929.CEL.gz	7	FTP://FTP.NCBI.NLM.NIH.GOV/PUB/GEO/DATA/SUPPLEMENTARY/SAMPLES/GSM272NNN/GSM272929/GSM272929.CEL.GZ	FTP://FTP.NCBI.NLM.NIH.GOV/PUB/GEO/DATA/SUPPLEMENTARY/SAMPLES/GSM272NNN/GSM272929/GSM272929.CEL.GZ	0	0	0	0	S	S	7
GSM272930	Control Con_rep8	GSM272930	Human Breast	Control paired 21	ftp://ftp.ncbi.nlm.nih.gov/pub/geo/DATA/supplementary/samples/GSM272nnn/GSM272930/GSM272930.CEL.gz	8	FTP://FTP.NCBI.NLM.NIH.GOV/PUB/GEO/DATA/SUPPLEMENTARY/SAMPLES/GSM272NNN/GSM272930/GSM272930.CEL.GZ	FTP://FTP.NCBI.NLM.NIH.GOV/PUB/GEO/DATA/SUPPLEMENTARY/SAMPLES/GSM272NNN/GSM272930/GSM272930.CEL.GZ	0	0	0	0	S	S	8
GSM272931	Control Con_rep9	GSM272931	Human Breast	Control paired 19	ftp://ftp.ncbi.nlm.nih.gov/pub/geo/DATA/supplementary/samples/GSM272nnn/GSM272931/GSM272931.CEL.gz	9	FTP://FTP.NCBI.NLM.NIH.GOV/PUB/GEO/DATA/SUPPLEMENTARY/SAMPLES/GSM272NNN/GSM272931/GSM272931.CEL.GZ	FTP://FTP.NCBI.NLM.NIH.GOV/PUB/GEO/DATA/SUPPLEMENTARY/SAMPLES/GSM272NNN/GSM272931/GSM272931.CEL.GZ	0	0	0	0	S	S	9
GSM272932	Control Con_rep10	GSM272932	Human Breast	Control paired 13	ftp://ftp.ncbi.nlm.nih.gov/pub/geo/DATA/supplementary/samples/GSM272nnn/GSM272932/GSM272932.CEL.gz	10	FTP://FTP.NCBI.NLM.NIH.GOV/PUB/GEO/DATA/SUPPLEMENTARY/SAMPLES/GSM272NNN/GSM272932/GSM272932.CEL.GZ	FTP://FTP.NCBI.NLM.NIH.GOV/PUB/GEO/DATA/SUPPLEMENTARY/SAMPLES/GSM272NNN/GSM272932/GSM272932.CEL.GZ	0	0	0	0	S	S	10
GSM272933	Control Con_rep11	GSM272933	Human Breast	Control paired 10	ftp://ftp.ncbi.nlm.nih.gov/pub/geo/DATA/supplementary/samples/GSM272nnn/GSM272933/GSM272933.CEL.gz	11	FTP://FTP.NCBI.NLM.NIH.GOV/PUB/GEO/DATA/SUPPLEMENTARY/SAMPLES/GSM272NNN/GSM272933/GSM272933.CEL.GZ	FTP://FTP.NCBI.NLM.NIH.GOV/PUB/GEO/DATA/SUPPLEMENTARY/SAMPLES/GSM272NNN/GSM272933/GSM272933.CEL.GZ	0	0	0	0	S	S	11
GSM272934	Control Con_rep12	GSM272934	Human Breast	not paired	ftp://ftp.ncbi.nlm.nih.gov/pub/geo/DATA/supplementary/samples/GSM272nnn/GSM272934/GSM272934.CEL.gz	12	FTP://FTP.NCBI.NLM.NIH.GOV/PUB/GEO/DATA/SUPPLEMENTARY/SAMPLES/GSM272NNN/GSM272934/GSM272934.CEL.GZ	FTP://FTP.NCBI.NLM.NIH.GOV/PUB/GEO/DATA/SUPPLEMENTARY/SAMPLES/GSM272NNN/GSM272934/GSM272934.CEL.GZ	0	0	0	0	S	S	12
GSM272935	Control Con_rep13	GSM272935	Human Breast	Control paired 20	ftp://ftp.ncbi.nlm.nih.gov/pub/geo/DATA/supplementary/samples/GSM272nnn/GSM272935/GSM272935.CEL.gz	13	FTP://FTP.NCBI.NLM.NIH.GOV/PUB/GEO/DATA/SUPPLEMENTARY/SAMPLES/GSM272NNN/GSM272935/GSM272935.CEL.GZ	FTP://FTP.NCBI.NLM.NIH.GOV/PUB/GEO/DATA/SUPPLEMENTARY/SAMPLES/GSM272NNN/GSM272935/GSM272935.CEL.GZ	0	0	0	0	S	S	13
GSM272936	Control Con_rep14	GSM272936	Human Breast	Control paired 18	ftp://ftp.ncbi.nlm.nih.gov/pub/geo/DATA/supplementary/samples/GSM272nnn/GSM272936/GSM272936.CEL.gz	14	FTP://FTP.NCBI.NLM.NIH.GOV/PUB/GEO/DATA/SUPPLEMENTARY/SAMPLES/GSM272NNN/GSM272936/GSM272936.CEL.GZ	FTP://FTP.NCBI.NLM.NIH.GOV/PUB/GEO/DATA/SUPPLEMENTARY/SAMPLES/GSM272NNN/GSM272936/GSM272936.CEL.GZ	0	0	0	0	S	S	14
GSM272937	Control Con_rep15	GSM272937	Human Breast	Control paired 17	ftp://ftp.ncbi.nlm.nih.gov/pub/geo/DATA/supplementary/samples/GSM272nnn/GSM272937/GSM272937.CEL.gz	15	FTP://FTP.NCBI.NLM.NIH.GOV/PUB/GEO/DATA/SUPPLEMENTARY/SAMPLES/GSM272NNN/GSM272937/GSM272937.CEL.GZ	FTP://FTP.NCBI.NLM.NIH.GOV/PUB/GEO/DATA/SUPPLEMENTARY/SAMPLES/GSM272NNN/GSM272937/GSM272937.CEL.GZ	0	0	0	0	S	S	15
GSM272938	Control Con_rep16	GSM272938	Human Breast	Control paired 16	ftp://ftp.ncbi.nlm.nih.gov/pub/geo/DATA/supplementary/samples/GSM272nnn/GSM272938/GSM272938.CEL.gz	16	FTP://FTP.NCBI.NLM.NIH.GOV/PUB/GEO/DATA/SUPPLEMENTARY/SAMPLES/GSM272NNN/GSM272938/GSM272938.CEL.GZ	FTP://FTP.NCBI.NLM.NIH.GOV/PUB/GEO/DATA/SUPPLEMENTARY/SAMPLES/GSM272NNN/GSM272938/GSM272938.CEL.GZ	0	0	0	0	S	S	16
GSM272939	Control Con_rep17	GSM272939	Human Breast	Control paired 15	ftp://ftp.ncbi.nlm.nih.gov/pub/geo/DATA/supplementary/samples/GSM272nnn/GSM272939/GSM272939.CEL.gz	17	FTP://FTP.NCBI.NLM.NIH.GOV/PUB/GEO/DATA/SUPPLEMENTARY/SAMPLES/GSM272NNN/GSM272939/GSM272939.CEL.GZ	FTP://FTP.NCBI.NLM.NIH.GOV/PUB/GEO/DATA/SUPPLEMENTARY/SAMPLES/GSM272NNN/GSM272939/GSM272939.CEL.GZ	0	0	0	0	S	S	17
GSM272940	Control Con_rep18	GSM272940	Human Breast	Control paired 14	ftp://ftp.ncbi.nlm.nih.gov/pub/geo/DATA/supplementary/samples/GSM272nnn/GSM272940/GSM272940.CEL.gz	18	FTP://FTP.NCBI.NLM.NIH.GOV/PUB/GEO/DATA/SUPPLEMENTARY/SAMPLES/GSM272NNN/GSM272940/GSM272940.CEL.GZ	FTP://FTP.NCBI.NLM.NIH.GOV/PUB/GEO/DATA/SUPPLEMENTARY/SAMPLES/GSM272NNN/GSM272940/GSM272940.CEL.GZ	0	0	0	0	S	S	18
GSM272941	Control Con_rep19	GSM272941	Human Breast	Control paired 12	ftp://ftp.ncbi.nlm.nih.gov/pub/geo/DATA/supplementary/samples/GSM272nnn/GSM272941/GSM272941.CEL.gz	19	FTP://FTP.NCBI.NLM.NIH.GOV/PUB/GEO/DATA/SUPPLEMENTARY/SAMPLES/GSM272NNN/GSM272941/GSM272941.CEL.GZ	FTP://FTP.NCBI.NLM.NIH.GOV/PUB/GEO/DATA/SUPPLEMENTARY/SAMPLES/GSM272NNN/GSM272941/GSM272941.CEL.GZ	0	0	0	0	S	S	19
GSM272942	Control Con_rep20	GSM272942	Human Breast	Control paired 11	ftp://ftp.ncbi.nlm.nih.gov/pub/geo/DATA/supplementary/samples/GSM272nnn/GSM272942/GSM272942.CEL.gz	20	FTP://FTP.NCBI.NLM.NIH.GOV/PUB/GEO/DATA/SUPPLEMENTARY/SAMPLES/GSM272NNN/GSM272942/GSM272942.CEL.GZ	FTP://FTP.NCBI.NLM.NIH.GOV/PUB/GEO/DATA/SUPPLEMENTARY/SAMPLES/GSM272NNN/GSM272942/GSM272942.CEL.GZ	0	0	0	0	S	S	20
GSM272943	Control Con_rep21	GSM272943	Human Breast	Control paired 7	ftp://ftp.ncbi.nlm.nih.gov/pub/geo/DATA/supplementary/samples/GSM272nnn/GSM272943/GSM272943.CEL.gz	21	FTP://FTP.NCBI.NLM.NIH.GOV/PUB/GEO/DATA/SUPPLEMENTARY/SAMPLES/GSM272NNN/GSM272943/GSM272943.CEL.GZ	FTP://FTP.NCBI.NLM.NIH.GOV/PUB/GEO/DATA/SUPPLEMENTARY/SAMPLES/GSM272NNN/GSM272943/GSM272943.CEL.GZ	0	0	0	0	S	S	21
GSM272944	Control Con_rep22	GSM272944	Human Breast	Control paired 6	ftp://ftp.ncbi.nlm.nih.gov/pub/geo/DATA/supplementary/samples/GSM272nnn/GSM272944/GSM272944.CEL.gz	22	FTP://FTP.NCBI.NLM.NIH.GOV/PUB/GEO/DATA/SUPPLEMENTARY/SAMPLES/GSM272NNN/GSM272944/GSM272944.CEL.GZ	FTP://FTP.NCBI.NLM.NIH.GOV/PUB/GEO/DATA/SUPPLEMENTARY/SAMPLES/GSM272NNN/GSM272944/GSM272944.CEL.GZ	0	0	0	0	S	S	22
GSM272945	Control Con_rep23	GSM272945	Human Breast	Control paired 5	ftp://ftp.ncbi.nlm.nih.gov/pub/geo/DATA/supplementary/samples/GSM272nnn/GSM272945/GSM272945.CEL.gz	23	FTP://FTP.NCBI.NLM.NIH.GOV/PUB/GEO/DATA/SUPPLEMENTARY/SAMPLES/GSM272NNN/GSM272945/GSM272945.CEL.GZ	FTP://FTP.NCBI.NLM.NIH.GOV/PUB/GEO/DATA/SUPPLEMENTARY/SAMPLES/GSM272NNN/GSM272945/GSM272945.CEL.GZ	0	0	0	0	S	S	23
GSM272946	Control Con_rep24	GSM272946	Human Breast	Control paired 4	ftp://ftp.ncbi.nlm.nih.gov/pub/geo/DATA/supplementary/samples/GSM272nnn/GSM272946/GSM272946.CEL.gz	24	FTP://FTP.NCBI.NLM.NIH.GOV/PUB/GEO/DATA/SUPPLEMENTARY/SAMPLES/GSM272NNN/GSM272946/GSM272946.CEL.GZ	FTP://FTP.NCBI.NLM.NIH.GOV/PUB/GEO/DATA/SUPPLEMENTARY/SAMPLES/GSM272NNN/GSM272946/GSM272946.CEL.GZ	0	0	0	0	S	S	24
GSM272947	Control Con_rep25	GSM272947	Human Breast	Control paired 3	ftp://ftp.ncbi.nlm.nih.gov/pub/geo/DATA/supplementary/samples/GSM272nnn/GSM272947/GSM272947.CEL.gz	25	FTP://FTP.NCBI.NLM.NIH.GOV/PUB/GEO/DATA/SUPPLEMENTARY/SAMPLES/GSM272NNN/GSM272947/GSM272947.CEL.GZ	FTP://FTP.NCBI.NLM.NIH.GOV/PUB/GEO/DATA/SUPPLEMENTARY/SAMPLES/GSM272NNN/GSM272947/GSM272947.CEL.GZ	0	0	0	0	S	S	25
GSM272948	Control Con_rep26	GSM272948	Human Breast	Control paired 2	ftp://ftp.ncbi.nlm.nih.gov/pub/geo/DATA/supplementary/samples/GSM272nnn/GSM272948/GSM272948.CEL.gz	26	FTP://FTP.NCBI.NLM.NIH.GOV/PUB/GEO/DATA/SUPPLEMENTARY/SAMPLES/GSM272NNN/GSM272948/GSM272948.CEL.GZ	FTP://FTP.NCBI.NLM.NIH.GOV/PUB/GEO/DATA/SUPPLEMENTARY/SAMPLES/GSM272NNN/GSM272948/GSM272948.CEL.GZ	0	0	0	0	S	S	26
GSM272949	Control Con_rep27	GSM272949	Human Breast	Control paired 1	ftp://ftp.ncbi.nlm.nih.gov/pub/geo/DATA/supplementary/samples/GSM272nnn/GSM272949/GSM272949.CEL.gz	27	FTP://FTP.NCBI.NLM.NIH.GOV/PUB/GEO/DATA/SUPPLEMENTARY/SAMPLES/GSM272NNN/GSM272949/GSM272949.CEL.GZ	FTP://FTP.NCBI.NLM.NIH.GOV/PUB/GEO/DATA/SUPPLEMENTARY/SAMPLES/GSM272NNN/GSM272949/GSM272949.CEL.GZ	0	0	0	0	S	S	27
GSM272950	Tumor Tum_Ph1_rep1	GSM272950	Human Breast	not paired	ftp://ftp.ncbi.nlm.nih.gov/pub/geo/DATA/supplementary/samples/GSM272nnn/GSM272950/GSM272950.CEL.gz	28	FTP://FTP.NCBI.NLM.NIH.GOV/PUB/GEO/DATA/SUPPLEMENTARY/SAMPLES/GSM272NNN/GSM272950/GSM272950.CEL.GZ	FTP://FTP.NCBI.NLM.NIH.GOV/PUB/GEO/DATA/SUPPLEMENTARY/SAMPLES/GSM272NNN/GSM272950/GSM272950.CEL.GZ	CDI	III	NEG	>25	T	2	28
GSM272951	Tumor Tum_Ph1_rep2	GSM272951	Human Breast	not paired	ftp://ftp.ncbi.nlm.nih.gov/pub/geo/DATA/supplementary/samples/GSM272nnn/GSM272951/GSM272951.CEL.gz	29	FTP://FTP.NCBI.NLM.NIH.GOV/PUB/GEO/DATA/SUPPLEMENTARY/SAMPLES/GSM272NNN/GSM272951/GSM272951.CEL.GZ	FTP://FTP.NCBI.NLM.NIH.GOV/PUB/GEO/DATA/SUPPLEMENTARY/SAMPLES/GSM272NNN/GSM272951/GSM272951.CEL.GZ	CDI	III	NEG	>25	T	2	29
GSM272952	Tumor Tum_Ph1_rep3	GSM272952	Human Breast	Tumor paired 23	ftp://ftp.ncbi.nlm.nih.gov/pub/geo/DATA/supplementary/samples/GSM272nnn/GSM272952/GSM272952.CEL.gz	30	FTP://FTP.NCBI.NLM.NIH.GOV/PUB/GEO/DATA/SUPPLEMENTARY/SAMPLES/GSM272NNN/GSM272952/GSM272952.CEL.GZ	FTP://FTP.NCBI.NLM.NIH.GOV/PUB/GEO/DATA/SUPPLEMENTARY/SAMPLES/GSM272NNN/GSM272952/GSM272952.CEL.GZ	CDI	II	POS	<25	T	3	30
GSM272953	Tumor Tum_Ph1_rep4	GSM272953	Human Breast	Tumor paired 8	ftp://ftp.ncbi.nlm.nih.gov/pub/geo/DATA/supplementary/samples/GSM272nnn/GSM272953/GSM272953.CEL.gz	31	FTP://FTP.NCBI.NLM.NIH.GOV/PUB/GEO/DATA/SUPPLEMENTARY/SAMPLES/GSM272NNN/GSM272953/GSM272953.CEL.GZ	FTP://FTP.NCBI.NLM.NIH.GOV/PUB/GEO/DATA/SUPPLEMENTARY/SAMPLES/GSM272NNN/GSM272953/GSM272953.CEL.GZ	CDI/CLI	_	POS	<25	T	1	31
GSM272954	Tumor Tum_Ph1_rep5	GSM272954	Human Breast	Tumor paired 18	ftp://ftp.ncbi.nlm.nih.gov/pub/geo/DATA/supplementary/samples/GSM272nnn/GSM272954/GSM272954.CEL.gz	32	FTP://FTP.NCBI.NLM.NIH.GOV/PUB/GEO/DATA/SUPPLEMENTARY/SAMPLES/GSM272NNN/GSM272954/GSM272954.CEL.GZ	FTP://FTP.NCBI.NLM.NIH.GOV/PUB/GEO/DATA/SUPPLEMENTARY/SAMPLES/GSM272NNN/GSM272954/GSM272954.CEL.GZ	CLI	_	POS	<25	T	1	32
GSM272955	Tumor Tum_Ph1_rep6	GSM272955	Human Breast	Tumor paired 21	ftp://ftp.ncbi.nlm.nih.gov/pub/geo/DATA/supplementary/samples/GSM272nnn/GSM272955/GSM272955.CEL.gz	33	FTP://FTP.NCBI.NLM.NIH.GOV/PUB/GEO/DATA/SUPPLEMENTARY/SAMPLES/GSM272NNN/GSM272955/GSM272955.CEL.GZ	FTP://FTP.NCBI.NLM.NIH.GOV/PUB/GEO/DATA/SUPPLEMENTARY/SAMPLES/GSM272NNN/GSM272955/GSM272955.CEL.GZ	CDI	II	POS	<25	T	1	33
GSM272956	Tumor Tum_Ph1_rep7	GSM272956	Human Breast	Tumor paired 11	ftp://ftp.ncbi.nlm.nih.gov/pub/geo/DATA/supplementary/samples/GSM272nnn/GSM272956/GSM272956.CEL.gz	34	FTP://FTP.NCBI.NLM.NIH.GOV/PUB/GEO/DATA/SUPPLEMENTARY/SAMPLES/GSM272NNN/GSM272956/GSM272956.CEL.GZ	FTP://FTP.NCBI.NLM.NIH.GOV/PUB/GEO/DATA/SUPPLEMENTARY/SAMPLES/GSM272NNN/GSM272956/GSM272956.CEL.GZ	CDI	I	POS	<25	T	1	34
GSM272957	Tumor Tum_Ph1_rep8	GSM272957	Human Breast	Tumor paired 10	ftp://ftp.ncbi.nlm.nih.gov/pub/geo/DATA/supplementary/samples/GSM272nnn/GSM272957/GSM272957.CEL.gz	35	FTP://FTP.NCBI.NLM.NIH.GOV/PUB/GEO/DATA/SUPPLEMENTARY/SAMPLES/GSM272NNN/GSM272957/GSM272957.CEL.GZ	FTP://FTP.NCBI.NLM.NIH.GOV/PUB/GEO/DATA/SUPPLEMENTARY/SAMPLES/GSM272NNN/GSM272957/GSM272957.CEL.GZ	CDI/CLI	_	POS	<25	T	3	35
GSM272958	Tumor Tum_Ph1_rep9	GSM272958	Human Breast	Tumor paired 6	ftp://ftp.ncbi.nlm.nih.gov/pub/geo/DATA/supplementary/samples/GSM272nnn/GSM272958/GSM272958.CEL.gz	36	FTP://FTP.NCBI.NLM.NIH.GOV/PUB/GEO/DATA/SUPPLEMENTARY/SAMPLES/GSM272NNN/GSM272958/GSM272958.CEL.GZ	FTP://FTP.NCBI.NLM.NIH.GOV/PUB/GEO/DATA/SUPPLEMENTARY/SAMPLES/GSM272NNN/GSM272958/GSM272958.CEL.GZ	CDI	II	POS	<25	T	1	36
GSM272959	Tumor Tum_Ph1_rep10	GSM272959	Human Breast	Tumor paired 4	ftp://ftp.ncbi.nlm.nih.gov/pub/geo/DATA/supplementary/samples/GSM272nnn/GSM272959/GSM272959.CEL.gz	37	FTP://FTP.NCBI.NLM.NIH.GOV/PUB/GEO/DATA/SUPPLEMENTARY/SAMPLES/GSM272NNN/GSM272959/GSM272959.CEL.GZ	FTP://FTP.NCBI.NLM.NIH.GOV/PUB/GEO/DATA/SUPPLEMENTARY/SAMPLES/GSM272NNN/GSM272959/GSM272959.CEL.GZ	CDI	III	NEG	<25	T	3	37
GSM272960	Tumor Tum_Ph2_rep1	GSM272960	Human Breast	not paired	ftp://ftp.ncbi.nlm.nih.gov/pub/geo/DATA/supplementary/samples/GSM272nnn/GSM272960/GSM272960.CEL.gz	38	FTP://FTP.NCBI.NLM.NIH.GOV/PUB/GEO/DATA/SUPPLEMENTARY/SAMPLES/GSM272NNN/GSM272960/GSM272960.CEL.GZ	FTP://FTP.NCBI.NLM.NIH.GOV/PUB/GEO/DATA/SUPPLEMENTARY/SAMPLES/GSM272NNN/GSM272960/GSM272960.CEL.GZ	CDI	III	NEG	>25	T	2	38
GSM272961	Tumor Tum_Ph2_rep2	GSM272961	Human Breast	not paired	ftp://ftp.ncbi.nlm.nih.gov/pub/geo/DATA/supplementary/samples/GSM272nnn/GSM272961/GSM272961.CEL.gz	39	FTP://FTP.NCBI.NLM.NIH.GOV/PUB/GEO/DATA/SUPPLEMENTARY/SAMPLES/GSM272NNN/GSM272961/GSM272961.CEL.GZ	FTP://FTP.NCBI.NLM.NIH.GOV/PUB/GEO/DATA/SUPPLEMENTARY/SAMPLES/GSM272NNN/GSM272961/GSM272961.CEL.GZ	CDI	III	NEG	<25	T	2	39
GSM272962	Tumor Tum_Ph2_rep3	GSM272962	Human Breast	Tumor paired 26	ftp://ftp.ncbi.nlm.nih.gov/pub/geo/DATA/supplementary/samples/GSM272nnn/GSM272962/GSM272962.CEL.gz	40	FTP://FTP.NCBI.NLM.NIH.GOV/PUB/GEO/DATA/SUPPLEMENTARY/SAMPLES/GSM272NNN/GSM272962/GSM272962.CEL.GZ	FTP://FTP.NCBI.NLM.NIH.GOV/PUB/GEO/DATA/SUPPLEMENTARY/SAMPLES/GSM272NNN/GSM272962/GSM272962.CEL.GZ	CDI	II	POS	>25	T	3	40
GSM272963	Tumor Tum_Ph2_rep4	GSM272963	Human Breast	Tumor paired 25	ftp://ftp.ncbi.nlm.nih.gov/pub/geo/DATA/supplementary/samples/GSM272nnn/GSM272963/GSM272963.CEL.gz	41	FTP://FTP.NCBI.NLM.NIH.GOV/PUB/GEO/DATA/SUPPLEMENTARY/SAMPLES/GSM272NNN/GSM272963/GSM272963.CEL.GZ	FTP://FTP.NCBI.NLM.NIH.GOV/PUB/GEO/DATA/SUPPLEMENTARY/SAMPLES/GSM272NNN/GSM272963/GSM272963.CEL.GZ	CDI	III	NEG	>25	T	2	41
GSM272964	Tumor Tum_Ph2_rep5	GSM272964	Human Breast	Tumor paired 24	ftp://ftp.ncbi.nlm.nih.gov/pub/geo/DATA/supplementary/samples/GSM272nnn/GSM272964/GSM272964.CEL.gz	42	FTP://FTP.NCBI.NLM.NIH.GOV/PUB/GEO/DATA/SUPPLEMENTARY/SAMPLES/GSM272NNN/GSM272964/GSM272964.CEL.GZ	FTP://FTP.NCBI.NLM.NIH.GOV/PUB/GEO/DATA/SUPPLEMENTARY/SAMPLES/GSM272NNN/GSM272964/GSM272964.CEL.GZ	CLI	_	POS	<25	T	3	42
GSM272965	Tumor Tum_Ph2_rep6	GSM272965	Human Breast	Tumor paired 22	ftp://ftp.ncbi.nlm.nih.gov/pub/geo/DATA/supplementary/samples/GSM272nnn/GSM272965/GSM272965.CEL.gz	43	FTP://FTP.NCBI.NLM.NIH.GOV/PUB/GEO/DATA/SUPPLEMENTARY/SAMPLES/GSM272NNN/GSM272965/GSM272965.CEL.GZ	FTP://FTP.NCBI.NLM.NIH.GOV/PUB/GEO/DATA/SUPPLEMENTARY/SAMPLES/GSM272NNN/GSM272965/GSM272965.CEL.GZ	CDI	III	NEG	>25	T	2	43
GSM272966	Tumor Tum_Ph2_rep7	GSM272966	Human Breast	Tumor paired 20	ftp://ftp.ncbi.nlm.nih.gov/pub/geo/DATA/supplementary/samples/GSM272nnn/GSM272966/GSM272966.CEL.gz	44	FTP://FTP.NCBI.NLM.NIH.GOV/PUB/GEO/DATA/SUPPLEMENTARY/SAMPLES/GSM272NNN/GSM272966/GSM272966.CEL.GZ	FTP://FTP.NCBI.NLM.NIH.GOV/PUB/GEO/DATA/SUPPLEMENTARY/SAMPLES/GSM272NNN/GSM272966/GSM272966.CEL.GZ	CDI	II	POS	<25	T	1	44
GSM272967	Tumor Tum_Ph2_rep8	GSM272967	Human Breast	Tumor paired 12	ftp://ftp.ncbi.nlm.nih.gov/pub/geo/DATA/supplementary/samples/GSM272nnn/GSM272967/GSM272967.CEL.gz	45	FTP://FTP.NCBI.NLM.NIH.GOV/PUB/GEO/DATA/SUPPLEMENTARY/SAMPLES/GSM272NNN/GSM272967/GSM272967.CEL.GZ	FTP://FTP.NCBI.NLM.NIH.GOV/PUB/GEO/DATA/SUPPLEMENTARY/SAMPLES/GSM272NNN/GSM272967/GSM272967.CEL.GZ	CDI/CLI	_	POS	<25	T	3	45
GSM272968	Tumor Tum_Ph2_rep9	GSM272968	Human Breast	not paired	ftp://ftp.ncbi.nlm.nih.gov/pub/geo/DATA/supplementary/samples/GSM272nnn/GSM272968/GSM272968.CEL.gz	46	FTP://FTP.NCBI.NLM.NIH.GOV/PUB/GEO/DATA/SUPPLEMENTARY/SAMPLES/GSM272NNN/GSM272968/GSM272968.CEL.GZ	FTP://FTP.NCBI.NLM.NIH.GOV/PUB/GEO/DATA/SUPPLEMENTARY/SAMPLES/GSM272NNN/GSM272968/GSM272968.CEL.GZ	CDI/CLI	_	POS	<25	T	3	46
GSM272969	Tumor Tum_Ph2_rep10	GSM272969	Human Breast	Tumor paired 17	ftp://ftp.ncbi.nlm.nih.gov/pub/geo/DATA/supplementary/samples/GSM272nnn/GSM272969/GSM272969.CEL.gz	47	FTP://FTP.NCBI.NLM.NIH.GOV/PUB/GEO/DATA/SUPPLEMENTARY/SAMPLES/GSM272NNN/GSM272969/GSM272969.CEL.GZ	FTP://FTP.NCBI.NLM.NIH.GOV/PUB/GEO/DATA/SUPPLEMENTARY/SAMPLES/GSM272NNN/GSM272969/GSM272969.CEL.GZ	CDI	II	NEG	>25	T	2	47
GSM272970	Tumor Tum_Ph2_rep11	GSM272970	Human Breast	Tumor paired 14	ftp://ftp.ncbi.nlm.nih.gov/pub/geo/DATA/supplementary/samples/GSM272nnn/GSM272970/GSM272970.CEL.gz	48	FTP://FTP.NCBI.NLM.NIH.GOV/PUB/GEO/DATA/SUPPLEMENTARY/SAMPLES/GSM272NNN/GSM272970/GSM272970.CEL.GZ	FTP://FTP.NCBI.NLM.NIH.GOV/PUB/GEO/DATA/SUPPLEMENTARY/SAMPLES/GSM272NNN/GSM272970/GSM272970.CEL.GZ	CDI	II	POS	<25	T	3	48
GSM272971	Tumor Tum_Ph2_rep12	GSM272971	Human Breast	Tumor paired 7	ftp://ftp.ncbi.nlm.nih.gov/pub/geo/DATA/supplementary/samples/GSM272nnn/GSM272971/GSM272971.CEL.gz	49	FTP://FTP.NCBI.NLM.NIH.GOV/PUB/GEO/DATA/SUPPLEMENTARY/SAMPLES/GSM272NNN/GSM272971/GSM272971.CEL.GZ	FTP://FTP.NCBI.NLM.NIH.GOV/PUB/GEO/DATA/SUPPLEMENTARY/SAMPLES/GSM272NNN/GSM272971/GSM272971.CEL.GZ	CDI	I	POS	<25	T	1	49
GSM272972	Tumor Tum_Ph2_rep13	GSM272972	Human Breast	Tumor paired 5	ftp://ftp.ncbi.nlm.nih.gov/pub/geo/DATA/supplementary/samples/GSM272nnn/GSM272972/GSM272972.CEL.gz	50	FTP://FTP.NCBI.NLM.NIH.GOV/PUB/GEO/DATA/SUPPLEMENTARY/SAMPLES/GSM272NNN/GSM272972/GSM272972.CEL.GZ	FTP://FTP.NCBI.NLM.NIH.GOV/PUB/GEO/DATA/SUPPLEMENTARY/SAMPLES/GSM272NNN/GSM272972/GSM272972.CEL.GZ	CLI	_	POS	>25	T	3	50
GSM272973	Tumor Tum_Ph2_rep14	GSM272973	Human Breast	Tumor paired 3	ftp://ftp.ncbi.nlm.nih.gov/pub/geo/DATA/supplementary/samples/GSM272nnn/GSM272973/GSM272973.CEL.gz	51	FTP://FTP.NCBI.NLM.NIH.GOV/PUB/GEO/DATA/SUPPLEMENTARY/SAMPLES/GSM272NNN/GSM272973/GSM272973.CEL.GZ	FTP://FTP.NCBI.NLM.NIH.GOV/PUB/GEO/DATA/SUPPLEMENTARY/SAMPLES/GSM272NNN/GSM272973/GSM272973.CEL.GZ	CDI	III	POS	<25	T	3	51
GSM272974	Tumor Tum_Ph2_rep15	GSM272974	Human Breast	Tumor paired 2	ftp://ftp.ncbi.nlm.nih.gov/pub/geo/DATA/supplementary/samples/GSM272nnn/GSM272974/GSM272974.CEL.gz	52	FTP://FTP.NCBI.NLM.NIH.GOV/PUB/GEO/DATA/SUPPLEMENTARY/SAMPLES/GSM272NNN/GSM272974/GSM272974.CEL.GZ	FTP://FTP.NCBI.NLM.NIH.GOV/PUB/GEO/DATA/SUPPLEMENTARY/SAMPLES/GSM272NNN/GSM272974/GSM272974.CEL.GZ	CDI	II	POS	<25	T	3	52
GSM272975	Tumor Tum_Ph3_rep1	GSM272975	Human Breast	Tumor paired 9	ftp://ftp.ncbi.nlm.nih.gov/pub/geo/DATA/supplementary/samples/GSM272nnn/GSM272975/GSM272975.CEL.gz	53	FTP://FTP.NCBI.NLM.NIH.GOV/PUB/GEO/DATA/SUPPLEMENTARY/SAMPLES/GSM272NNN/GSM272975/GSM272975.CEL.GZ	FTP://FTP.NCBI.NLM.NIH.GOV/PUB/GEO/DATA/SUPPLEMENTARY/SAMPLES/GSM272NNN/GSM272975/GSM272975.CEL.GZ	CDI	II	NEG	<25	T	2	53
GSM272976	Tumor Tum_Ph3_rep2	GSM272976	Human Breast	Tumor paired 15	ftp://ftp.ncbi.nlm.nih.gov/pub/geo/DATA/supplementary/samples/GSM272nnn/GSM272976/GSM272976.CEL.gz	54	FTP://FTP.NCBI.NLM.NIH.GOV/PUB/GEO/DATA/SUPPLEMENTARY/SAMPLES/GSM272NNN/GSM272976/GSM272976.CEL.GZ	FTP://FTP.NCBI.NLM.NIH.GOV/PUB/GEO/DATA/SUPPLEMENTARY/SAMPLES/GSM272NNN/GSM272976/GSM272976.CEL.GZ	CLI	_	NEG	<25	T	2	54
GSM272977	Tumor Tum_Ph3_rep3	GSM272977	Human Breast	Tumor paired 13	ftp://ftp.ncbi.nlm.nih.gov/pub/geo/DATA/supplementary/samples/GSM272nnn/GSM272977/GSM272977.CEL.gz	55	FTP://FTP.NCBI.NLM.NIH.GOV/PUB/GEO/DATA/SUPPLEMENTARY/SAMPLES/GSM272NNN/GSM272977/GSM272977.CEL.GZ	FTP://FTP.NCBI.NLM.NIH.GOV/PUB/GEO/DATA/SUPPLEMENTARY/SAMPLES/GSM272NNN/GSM272977/GSM272977.CEL.GZ	CDI	III	NEG	<25	T	3	55
GSM272978	Tumor Tum_Ph3_rep4	GSM272978	Human Breast	Tumor paired 1	ftp://ftp.ncbi.nlm.nih.gov/pub/geo/DATA/supplementary/samples/GSM272nnn/GSM272978/GSM272978.CEL.gz	56	FTP://FTP.NCBI.NLM.NIH.GOV/PUB/GEO/DATA/SUPPLEMENTARY/SAMPLES/GSM272NNN/GSM272978/GSM272978.CEL.GZ	FTP://FTP.NCBI.NLM.NIH.GOV/PUB/GEO/DATA/SUPPLEMENTARY/SAMPLES/GSM272NNN/GSM272978/GSM272978.CEL.GZ	CDI	III	NEG	<25	T	2	56
GSM272979	Tumor Tum_Ph4_rep1	GSM272979	Human Breast	Tumor paired 19	ftp://ftp.ncbi.nlm.nih.gov/pub/geo/DATA/supplementary/samples/GSM272nnn/GSM272979/GSM272979.CEL.gz	57	FTP://FTP.NCBI.NLM.NIH.GOV/PUB/GEO/DATA/SUPPLEMENTARY/SAMPLES/GSM272NNN/GSM272979/GSM272979.CEL.GZ	FTP://FTP.NCBI.NLM.NIH.GOV/PUB/GEO/DATA/SUPPLEMENTARY/SAMPLES/GSM272NNN/GSM272979/GSM272979.CEL.GZ	CLI	_	POS	<25	T	1	57
GSM272980	Tumor Tum_Ph4_rep2	GSM272980	Human Breast	Tumor paired 16	ftp://ftp.ncbi.nlm.nih.gov/pub/geo/DATA/supplementary/samples/GSM272nnn/GSM272980/GSM272980.CEL.gz	58	FTP://FTP.NCBI.NLM.NIH.GOV/PUB/GEO/DATA/SUPPLEMENTARY/SAMPLES/GSM272NNN/GSM272980/GSM272980.CEL.GZ	FTP://FTP.NCBI.NLM.NIH.GOV/PUB/GEO/DATA/SUPPLEMENTARY/SAMPLES/GSM272NNN/GSM272980/GSM272980.CEL.GZ	CDI	II	POS	<25	T	3	58
