# Supplementary material for: Synthesizer: Expediting synthesis studies from context-free data with information retrieval techniques
Source: PLoS One. 2017 Apr 24;12(4):e0175860. doi: 10.1371/journal.pone.0175860 (PMC5402950; doi:10.1371/journal.pone.0175860)
Supplement: S1 Dataset — (ZIP) [file pone.0175860.s001.zip › SampleAnnotationsSupplement/SHAMBAVI/geoDatasets/breastCancer/GPL570/GSE11001.csv]

Row.names	title	geo_accession	source_name_ch1	extract_protocol_ch1	supplementary_file	order2	tumor.cells	ER	PR	HER2	tumor.stage	node.stage	grade	order1
GSM278156	biopsy1_kitA	GSM278156	breast cancer	RNA was isolated using the High Pure RNA Paraffin Kit, Roche Diagnostics GmbH (RNA extraction kit A)	ftp://ftp.ncbi.nlm.nih.gov/pub/geo/DATA/supplementary/samples/GSM278nnn/GSM278156/GSM278156.cel.gz	1	60	NEGATIVE	POSITIVE	NEGATIVE	2	0	1	1
GSM278157	biopsy2_kitA	GSM278157	breast cancer	RNA was isolated using the High Pure RNA Paraffin Kit, Roche Diagnostics GmbH (RNA extraction kit A)	ftp://ftp.ncbi.nlm.nih.gov/pub/geo/DATA/supplementary/samples/GSM278nnn/GSM278157/GSM278157.cel.gz	2	70	NEGATIVE	POSITIVE	NEGATIVE	2	1	2	2
GSM278158	biopsy3_kitA	GSM278158	breast cancer	RNA was isolated using the High Pure RNA Paraffin Kit, Roche Diagnostics GmbH (RNA extraction kit A)	ftp://ftp.ncbi.nlm.nih.gov/pub/geo/DATA/supplementary/samples/GSM278nnn/GSM278158/GSM278158.cel.gz	3	70	NEGATIVE	POSITIVE	NEGATIVE	1	1	3	3
GSM278159	biopsy4_kitA	GSM278159	breast cancer	RNA was isolated using the High Pure RNA Paraffin Kit, Roche Diagnostics GmbH (RNA extraction kit A)	ftp://ftp.ncbi.nlm.nih.gov/pub/geo/DATA/supplementary/samples/GSM278nnn/GSM278159/GSM278159.cel.gz	4	60	POSITIVE	NEGATIVE	POSITIVE	2	1	2	4
GSM278160	biopsy5_kitA	GSM278160	breast cancer	RNA was isolated using the High Pure RNA Paraffin Kit, Roche Diagnostics GmbH (RNA extraction kit A)	ftp://ftp.ncbi.nlm.nih.gov/pub/geo/DATA/supplementary/samples/GSM278nnn/GSM278160/GSM278160.cel.gz	5	70	NEGATIVE	POSITIVE	NEGATIVE	1	0	2	5
GSM278161	biopsy6_kitA	GSM278161	breast cancer	RNA was isolated using the High Pure RNA Paraffin Kit, Roche Diagnostics GmbH (RNA extraction kit A)	ftp://ftp.ncbi.nlm.nih.gov/pub/geo/DATA/supplementary/samples/GSM278nnn/GSM278161/GSM278161.cel.gz	6	70	NEGATIVE	POSITIVE	NEGATIVE	1	0	3	6
GSM278162	biopsy7_kitA	GSM278162	breast cancer	RNA was isolated using the High Pure RNA Paraffin Kit, Roche Diagnostics GmbH (RNA extraction kit A)	ftp://ftp.ncbi.nlm.nih.gov/pub/geo/DATA/supplementary/samples/GSM278nnn/GSM278162/GSM278162.cel.gz	7	40	NEGATIVE	NEGATIVE	NEGATIVE	2	NA	3	7
GSM278163	biopsy8_kitA	GSM278163	breast cancer	RNA was isolated using the High Pure RNA Paraffin Kit, Roche Diagnostics GmbH (RNA extraction kit A)	ftp://ftp.ncbi.nlm.nih.gov/pub/geo/DATA/supplementary/samples/GSM278nnn/GSM278163/GSM278163.cel.gz	8	70	NEGATIVE	POSITIVE	NEGATIVE	1	0	1	8
GSM278164	biopsy9_kitA	GSM278164	breast cancer	RNA was isolated using the High Pure RNA Paraffin Kit, Roche Diagnostics GmbH (RNA extraction kit A)	ftp://ftp.ncbi.nlm.nih.gov/pub/geo/DATA/supplementary/samples/GSM278nnn/GSM278164/GSM278164.cel.gz	9	70	NEGATIVE	POSITIVE	NEGATIVE	4	NA	2	9
GSM278165	biopsy10_kitA	GSM278165	breast cancer	RNA was isolated using the High Pure RNA Paraffin Kit, Roche Diagnostics GmbH (RNA extraction kit A)	ftp://ftp.ncbi.nlm.nih.gov/pub/geo/DATA/supplementary/samples/GSM278nnn/GSM278165/GSM278165.cel.gz	10	50	NEGATIVE	NEGATIVE	NEGATIVE	2	0	2	10
GSM278166	biopsy11_kitA	GSM278166	breast cancer	RNA was isolated using the High Pure RNA Paraffin Kit, Roche Diagnostics GmbH (RNA extraction kit A)	ftp://ftp.ncbi.nlm.nih.gov/pub/geo/DATA/supplementary/samples/GSM278nnn/GSM278166/GSM278166.cel.gz	11	60	NEGATIVE	POSITIVE	NEGATIVE	2	0	2	11
GSM278167	biopsy12_kitA	GSM278167	breast cancer	RNA was isolated using the High Pure RNA Paraffin Kit, Roche Diagnostics GmbH (RNA extraction kit A)	ftp://ftp.ncbi.nlm.nih.gov/pub/geo/DATA/supplementary/samples/GSM278nnn/GSM278167/GSM278167.cel.gz	12	70	NEGATIVE	POSITIVE	NEGATIVE	2	NA	3	12
GSM278168	biopsy13_kitA	GSM278168	breast cancer	RNA was isolated using the High Pure RNA Paraffin Kit, Roche Diagnostics GmbH (RNA extraction kit A)	ftp://ftp.ncbi.nlm.nih.gov/pub/geo/DATA/supplementary/samples/GSM278nnn/GSM278168/GSM278168.cel.gz	13	60	POSITIVE	POSITIVE	POSITIVE	2	0	2	13
GSM278169	biopsy14_kitA	GSM278169	breast cancer	RNA was isolated using the High Pure RNA Paraffin Kit, Roche Diagnostics GmbH (RNA extraction kit A)	ftp://ftp.ncbi.nlm.nih.gov/pub/geo/DATA/supplementary/samples/GSM278nnn/GSM278169/GSM278169.cel.gz	14	60	NEGATIVE	NEGATIVE	NEGATIVE	3	2	3	14
GSM278170	biopsy15_kitA	GSM278170	breast cancer	RNA was isolated using the High Pure RNA Paraffin Kit, Roche Diagnostics GmbH (RNA extraction kit A)	ftp://ftp.ncbi.nlm.nih.gov/pub/geo/DATA/supplementary/samples/GSM278nnn/GSM278170/GSM278170.cel.gz	15	60	NEGATIVE	NEGATIVE	NEGATIVE	1	0	2	15
GSM278171	biopsy16_kitA	GSM278171	breast cancer	RNA was isolated using the High Pure RNA Paraffin Kit, Roche Diagnostics GmbH (RNA extraction kit A)	ftp://ftp.ncbi.nlm.nih.gov/pub/geo/DATA/supplementary/samples/GSM278nnn/GSM278171/GSM278171.cel.gz	16	50	NEGATIVE	NEGATIVE	NEGATIVE	NA	NA	2	16
GSM278172	biopsy17_kitA	GSM278172	breast cancer	RNA was isolated using the High Pure RNA Paraffin Kit, Roche Diagnostics GmbH (RNA extraction kit A)	ftp://ftp.ncbi.nlm.nih.gov/pub/geo/DATA/supplementary/samples/GSM278nnn/GSM278172/GSM278172.cel.gz	17	70	NEGATIVE	NEGATIVE	NEGATIVE	2	2	3	17
GSM278173	biopsy18_kitA	GSM278173	breast cancer	RNA was isolated using the High Pure RNA Paraffin Kit, Roche Diagnostics GmbH (RNA extraction kit A)	ftp://ftp.ncbi.nlm.nih.gov/pub/geo/DATA/supplementary/samples/GSM278nnn/GSM278173/GSM278173.cel.gz	18	70	POSITIVE	NEGATIVE	POSITIVE	2	1	3	18
GSM278174	biopsy19_kitA	GSM278174	breast cancer	RNA was isolated using the High Pure RNA Paraffin Kit, Roche Diagnostics GmbH (RNA extraction kit A)	ftp://ftp.ncbi.nlm.nih.gov/pub/geo/DATA/supplementary/samples/GSM278nnn/GSM278174/GSM278174.cel.gz	19	50	NEGATIVE	NEGATIVE	NEGATIVE	1	0	2	19
GSM278175	biopsy20_kitA	GSM278175	breast cancer	RNA was isolated using the High Pure RNA Paraffin Kit, Roche Diagnostics GmbH (RNA extraction kit A)	ftp://ftp.ncbi.nlm.nih.gov/pub/geo/DATA/supplementary/samples/GSM278nnn/GSM278175/GSM278175.cel.gz	20	80	NEGATIVE	NEGATIVE	NEGATIVE	1	1	3	20
GSM278176	biopsy21_kitA	GSM278176	breast cancer	RNA was isolated using the High Pure RNA Paraffin Kit, Roche Diagnostics GmbH (RNA extraction kit A)	ftp://ftp.ncbi.nlm.nih.gov/pub/geo/DATA/supplementary/samples/GSM278nnn/GSM278176/GSM278176.cel.gz	21	60	POSITIVE	NEGATIVE	POSITIVE	1	1	3	21
GSM278177	biopsy22_kitA	GSM278177	breast cancer	RNA was isolated using the High Pure RNA Paraffin Kit, Roche Diagnostics GmbH (RNA extraction kit A)	ftp://ftp.ncbi.nlm.nih.gov/pub/geo/DATA/supplementary/samples/GSM278nnn/GSM278177/GSM278177.cel.gz	22	70	POSITIVE	NEGATIVE	POSITIVE	2	2	3	22
GSM278178	biopsy23_kitA	GSM278178	breast cancer	RNA was isolated using the High Pure RNA Paraffin Kit, Roche Diagnostics GmbH (RNA extraction kit A)	ftp://ftp.ncbi.nlm.nih.gov/pub/geo/DATA/supplementary/samples/GSM278nnn/GSM278178/GSM278178.cel.gz	23	40	POSITIVE	NEGATIVE	POSITIVE	NA	NA	2	23
GSM278179	biopsy24_kitA	GSM278179	breast cancer	RNA was isolated using the High Pure RNA Paraffin Kit, Roche Diagnostics GmbH (RNA extraction kit A)	ftp://ftp.ncbi.nlm.nih.gov/pub/geo/DATA/supplementary/samples/GSM278nnn/GSM278179/GSM278179.cel.gz	24	60	NEGATIVE	POSITIVE	NEGATIVE	1	0	3	24
GSM278180	biopsy1_kitB	GSM278180	breast cancer	RNA was isolated using the RNeasy FFPE Kit, Quiagen (RNA extraction kit B)	ftp://ftp.ncbi.nlm.nih.gov/pub/geo/DATA/supplementary/samples/GSM278nnn/GSM278180/GSM278180.cel.gz	25	60	NEGATIVE	POSITIVE	NEGATIVE	2	0	1	25
GSM278181	biopsy4_kitB	GSM278181	breast cancer	RNA was isolated using the RNeasy FFPE Kit, Quiagen (RNA extraction kit B)	ftp://ftp.ncbi.nlm.nih.gov/pub/geo/DATA/supplementary/samples/GSM278nnn/GSM278181/GSM278181.cel.gz	26	60	POSITIVE	NEGATIVE	POSITIVE	2	1	2	26
GSM278182	biopsy8_kitB	GSM278182	breast cancer	RNA was isolated using the RNeasy FFPE Kit, Quiagen (RNA extraction kit B)	ftp://ftp.ncbi.nlm.nih.gov/pub/geo/DATA/supplementary/samples/GSM278nnn/GSM278182/GSM278182.cel.gz	27	70	NEGATIVE	POSITIVE	NEGATIVE	1	0	1	27
GSM278183	biopsy12_kitB	GSM278183	breast cancer	RNA was isolated using the RNeasy FFPE Kit, Quiagen (RNA extraction kit B)	ftp://ftp.ncbi.nlm.nih.gov/pub/geo/DATA/supplementary/samples/GSM278nnn/GSM278183/GSM278183.cel.gz	28	70	NEGATIVE	POSITIVE	NEGATIVE	2	NA	3	28
GSM278184	biopsy16_kitB	GSM278184	breast cancer	RNA was isolated using the RNeasy FFPE Kit, Quiagen (RNA extraction kit B)	ftp://ftp.ncbi.nlm.nih.gov/pub/geo/DATA/supplementary/samples/GSM278nnn/GSM278184/GSM278184.cel.gz	29	50	NEGATIVE	NEGATIVE	NEGATIVE	NA	NA	2	29
GSM278185	biopsy20_kitB	GSM278185	breast cancer	RNA was isolated using the RNeasy FFPE Kit, Quiagen (RNA extraction kit B)	ftp://ftp.ncbi.nlm.nih.gov/pub/geo/DATA/supplementary/samples/GSM278nnn/GSM278185/GSM278185.cel.gz	30	80	NEGATIVE	NEGATIVE	NEGATIVE	1	1	3	30
