# Supplementary material for: Synthesizer: Expediting synthesis studies from context-free data with information retrieval techniques
Source: PLoS One. 2017 Apr 24;12(4):e0175860. doi: 10.1371/journal.pone.0175860 (PMC5402950; doi:10.1371/journal.pone.0175860)
Supplement: S1 Dataset — (ZIP) [file pone.0175860.s001.zip › SampleAnnotationsSupplement/SHAMBAVI/geoDatasets/breastCancer/GPL570/GSE12763.csv]

Row.names	title	geo_accession	last_update_date	source_name_ch1	description	supplementary_file	relation	order2	Luminal	Basal.like	Her2	order1
GSM320213	Breast tumor tissue_HF-11219	GSM320213	Sep 16 2008	Breast cancer	Breast tumor tissue_HF-11219	ftp://ftp.ncbi.nlm.nih.gov/pub/geo/DATA/supplementary/samples/GSM320nnn/GSM320213/GSM320213.CEL.gz		1	LUMINAL	NA	NA	1
GSM320214	Breast tumor tissue_HF-11225	GSM320214	Sep 16 2008	Breast cancer	Breast tumor tissue_HF-11225	ftp://ftp.ncbi.nlm.nih.gov/pub/geo/DATA/supplementary/samples/GSM320nnn/GSM320214/GSM320214.CEL.gz		2	LUMINAL	NA	NA	2
GSM320215	Breast tumor tissue_HF-11233	GSM320215	Sep 16 2008	Breast cancer	Breast tumor tissue_HF-11233	ftp://ftp.ncbi.nlm.nih.gov/pub/geo/DATA/supplementary/samples/GSM320nnn/GSM320215/GSM320215.CEL.gz		3	LUMINAL	NA	NA	3
GSM320216	Breast tumor tissue_HF-11237	GSM320216	Sep 23 2011	Breast cancer	Breast tumor tissue_HF-11237	ftp://ftp.ncbi.nlm.nih.gov/pub/geo/DATA/supplementary/samples/GSM320nnn/GSM320216/GSM320216.CEL.gz	Reanalyzed by: GSE31519	4	NA	BASAL-LIKE	NA	4
GSM320217	Breast tumor tissue_HF-11308	GSM320217	Sep 16 2008	Breast cancer	Breast tumor tissue_HF-11308	ftp://ftp.ncbi.nlm.nih.gov/pub/geo/DATA/supplementary/samples/GSM320nnn/GSM320217/GSM320217.CEL.gz		5	NA	NA	HER2	5
GSM320218	Breast tumor tissue_HF-11310	GSM320218	Sep 16 2008	Breast cancer	Breast tumor tissue_HF-11310	ftp://ftp.ncbi.nlm.nih.gov/pub/geo/DATA/supplementary/samples/GSM320nnn/GSM320218/GSM320218.CEL.gz		6	NA	NA	HER2	6
GSM320219	Breast tumor tissue_HF-11316	GSM320219	Sep 16 2008	Breast cancer	Breast tumor tissue_HF-11316	ftp://ftp.ncbi.nlm.nih.gov/pub/geo/DATA/supplementary/samples/GSM320nnn/GSM320219/GSM320219.CEL.gz		7	NA	NA	HER2	7
GSM320220	Breast tumor tissue_HF-11317	GSM320220	Sep 16 2008	Breast cancer	Breast tumor tissue_HF-11317	ftp://ftp.ncbi.nlm.nih.gov/pub/geo/DATA/supplementary/samples/GSM320nnn/GSM320220/GSM320220.CEL.gz		8	LUMINAL	NA	NA	8
GSM320221	Breast tumor tissue_HF-11318	GSM320221	Sep 16 2008	Breast cancer	Breast tumor tissue_HF-11318	ftp://ftp.ncbi.nlm.nih.gov/pub/geo/DATA/supplementary/samples/GSM320nnn/GSM320221/GSM320221.CEL.gz		9	LUMINAL	NA	NA	9
GSM320222	Breast tumor tissue_HF-11320	GSM320222	Sep 16 2008	Breast cancer	Breast tumor tissue_HF-11320	ftp://ftp.ncbi.nlm.nih.gov/pub/geo/DATA/supplementary/samples/GSM320nnn/GSM320222/GSM320222.CEL.gz		10	NA	NA	HER2	10
GSM320223	Breast tumor tissue_HF-11321	GSM320223	Sep 16 2008	Breast cancer	Breast tumor tissue_HF-11321	ftp://ftp.ncbi.nlm.nih.gov/pub/geo/DATA/supplementary/samples/GSM320nnn/GSM320223/GSM320223.CEL.gz		11	LUMINAL	NA	NA	11
GSM320224	Breast tumor tissue_HF-11322	GSM320224	Sep 16 2008	Breast cancer	Breast tumor tissue_HF-11322	ftp://ftp.ncbi.nlm.nih.gov/pub/geo/DATA/supplementary/samples/GSM320nnn/GSM320224/GSM320224.CEL.gz		12	LUMINAL	NA	NA	12
GSM320225	Breast tumor tissue_HF-11323	GSM320225	Sep 16 2008	Breast cancer	Breast tumor tissue_HF-11323	ftp://ftp.ncbi.nlm.nih.gov/pub/geo/DATA/supplementary/samples/GSM320nnn/GSM320225/GSM320225.CEL.gz		13	LUMINAL	NA	NA	13
GSM320226	Breast tumor tissue_HF-11327	GSM320226	Sep 16 2008	Breast cancer	Breast tumor tissue_HF-11327	ftp://ftp.ncbi.nlm.nih.gov/pub/geo/DATA/supplementary/samples/GSM320nnn/GSM320226/GSM320226.CEL.gz		14	LUMINAL	NA	NA	14
GSM320227	Breast tumor tissue_HF-11328	GSM320227	Sep 16 2008	Breast cancer	Breast tumor tissue_HF-11328	ftp://ftp.ncbi.nlm.nih.gov/pub/geo/DATA/supplementary/samples/GSM320nnn/GSM320227/GSM320227.CEL.gz		15	LUMINAL	NA	NA	15
GSM320228	Breast tumor tissue_HF-11329	GSM320228	Sep 23 2011	Breast cancer	Breast tumor tissue_HF-11329	ftp://ftp.ncbi.nlm.nih.gov/pub/geo/DATA/supplementary/samples/GSM320nnn/GSM320228/GSM320228.CEL.gz	Reanalyzed by: GSE31519	16	NA	BASAL-LIKE	NA	16
GSM320229	Breast tumor tissue_HF-11332	GSM320229	Sep 16 2008	Breast cancer	Breast tumor tissue_HF-11332	ftp://ftp.ncbi.nlm.nih.gov/pub/geo/DATA/supplementary/samples/GSM320nnn/GSM320229/GSM320229.CEL.gz		17	LUMINAL	NA	NA	17
GSM320230	Breast tumor tissue_HF-11342	GSM320230	Sep 23 2011	Breast cancer	Breast tumor tissue_HF-11342	ftp://ftp.ncbi.nlm.nih.gov/pub/geo/DATA/supplementary/samples/GSM320nnn/GSM320230/GSM320230.CEL.gz	Reanalyzed by: GSE31519	18	NA	BASAL-LIKE	NA	18
GSM320231	Breast tumor tissue_HF-11347	GSM320231	Sep 16 2008	Breast cancer	Breast tumor tissue_HF-11347	ftp://ftp.ncbi.nlm.nih.gov/pub/geo/DATA/supplementary/samples/GSM320nnn/GSM320231/GSM320231.CEL.gz		19	NA	NA	HER2	19
GSM320232	Breast tumor tissue_HF-11350	GSM320232	Sep 16 2008	Breast cancer	Breast tumor tissue_HF-11350	ftp://ftp.ncbi.nlm.nih.gov/pub/geo/DATA/supplementary/samples/GSM320nnn/GSM320232/GSM320232.CEL.gz		20	LUMINAL	NA	NA	20
GSM320233	Breast tumor tissue_HF-11352	GSM320233	Sep 16 2008	Breast cancer	Breast tumor tissue_HF-11352	ftp://ftp.ncbi.nlm.nih.gov/pub/geo/DATA/supplementary/samples/GSM320nnn/GSM320233/GSM320233.CEL.gz		21	LUMINAL	NA	NA	21
GSM320234	Breast tumor tissue_HF-11354	GSM320234	Sep 23 2011	Breast cancer	Breast tumor tissue_HF-11354	ftp://ftp.ncbi.nlm.nih.gov/pub/geo/DATA/supplementary/samples/GSM320nnn/GSM320234/GSM320234.CEL.gz	Reanalyzed by: GSE31519	22	NA	BASAL-LIKE	NA	22
GSM320235	Breast tumor tissue_HF-11355	GSM320235	Sep 16 2008	Breast cancer	Breast tumor tissue_HF-11355	ftp://ftp.ncbi.nlm.nih.gov/pub/geo/DATA/supplementary/samples/GSM320nnn/GSM320235/GSM320235.CEL.gz		23	LUMINAL	NA	NA	23
GSM320236	Breast tumor tissue_HF-11356	GSM320236	Sep 16 2008	Breast cancer	Breast tumor tissue_HF-11356	ftp://ftp.ncbi.nlm.nih.gov/pub/geo/DATA/supplementary/samples/GSM320nnn/GSM320236/GSM320236.CEL.gz		24	LUMINAL	NA	NA	24
GSM320237	Breast tumor tissue_HF-11361	GSM320237	Sep 23 2011	Breast cancer	Breast tumor tissue_HF-11361	ftp://ftp.ncbi.nlm.nih.gov/pub/geo/DATA/supplementary/samples/GSM320nnn/GSM320237/GSM320237.CEL.gz	Reanalyzed by: GSE31519	25	NA	BASAL-LIKE	NA	25
GSM320238	Breast tumor tissue_HF-11383	GSM320238	Sep 16 2008	Breast cancer	Breast tumor tissue_HF-11383	ftp://ftp.ncbi.nlm.nih.gov/pub/geo/DATA/supplementary/samples/GSM320nnn/GSM320238/GSM320238.CEL.gz		26	LUMINAL	NA	NA	26
GSM320239	Breast tumor tissue_HF-11385	GSM320239	Sep 16 2008	Breast cancer	Breast tumor tissue_HF-11385	ftp://ftp.ncbi.nlm.nih.gov/pub/geo/DATA/supplementary/samples/GSM320nnn/GSM320239/GSM320239.CEL.gz		27	LUMINAL	NA	NA	27
GSM320240	Breast tumor tissue_HF-11255	GSM320240	Sep 16 2008	Breast cancer	Breast tumor tissue_HF-11255	ftp://ftp.ncbi.nlm.nih.gov/pub/geo/DATA/supplementary/samples/GSM320nnn/GSM320240/GSM320240.CEL.gz		28	NA	NA	NA	28
GSM320241	Breast tumor tissue_HF-11392	GSM320241	Sep 16 2008	Breast cancer	Breast tumor tissue_HF-11392	ftp://ftp.ncbi.nlm.nih.gov/pub/geo/DATA/supplementary/samples/GSM320nnn/GSM320241/GSM320241.CEL.gz		29	NA	NA	HER2	29
GSM320242	Breast tumor tissue_HF-11434	GSM320242	Sep 16 2008	Breast cancer	Breast tumor tissue_HF-11434	ftp://ftp.ncbi.nlm.nih.gov/pub/geo/DATA/supplementary/samples/GSM320nnn/GSM320242/GSM320242.CEL.gz		30	NA	NA	HER2	30
