# Supplementary material for: Synthesizer: Expediting synthesis studies from context-free data with information retrieval techniques
Source: PLoS One. 2017 Apr 24;12(4):e0175860. doi: 10.1371/journal.pone.0175860 (PMC5402950; doi:10.1371/journal.pone.0175860)
Supplement: S1 Dataset — (ZIP) [file pone.0175860.s001.zip › SampleAnnotationsSupplement/SHAMBAVI/geoDatasets/breastCancer/GPL570/GSE13787.csv]

Row.names	title	geo_accession	last_update_date	source_name_ch1	supplementary_file	relation	order2	subtype	order1
GSM346882	Breast cancer basal 1	GSM346882	Sep 23 2011	Breast sample	ftp://ftp.ncbi.nlm.nih.gov/pub/geo/DATA/supplementary/samples/GSM346nnn/GSM346882/GSM346882.CEL.gz	Reanalyzed by: GSE31519	1	BASAL-LIKE	1
GSM346883	Breast cancer basal 2	GSM346883	Sep 23 2011	Breast sample	ftp://ftp.ncbi.nlm.nih.gov/pub/geo/DATA/supplementary/samples/GSM346nnn/GSM346883/GSM346883.CEL.gz	Reanalyzed by: GSE31519	2	BASAL-LIKE	2
GSM346884	Breast cancer basal 4	GSM346884	Sep 23 2011	Breast sample	ftp://ftp.ncbi.nlm.nih.gov/pub/geo/DATA/supplementary/samples/GSM346nnn/GSM346884/GSM346884.CEL.gz	Reanalyzed by: GSE31519	3	BASAL-LIKE	3
GSM346885	Breast cancer basal 7	GSM346885	Sep 23 2011	Breast sample	ftp://ftp.ncbi.nlm.nih.gov/pub/geo/DATA/supplementary/samples/GSM346nnn/GSM346885/GSM346885.CEL.gz	Reanalyzed by: GSE31519	4	BASAL-LIKE	4
GSM346886	Breast cancer basal 8	GSM346886	Sep 23 2011	Breast sample	ftp://ftp.ncbi.nlm.nih.gov/pub/geo/DATA/supplementary/samples/GSM346nnn/GSM346886/GSM346886.CEL.gz	Reanalyzed by: GSE31519	5	BASAL-LIKE	5
GSM346887	Breast cancer basal 9	GSM346887	Dec 02 2008	Breast sample	ftp://ftp.ncbi.nlm.nih.gov/pub/geo/DATA/supplementary/samples/GSM346nnn/GSM346887/GSM346887.CEL.gz		6	BASAL-LIKE	6
GSM346888	Breast cancer basal 10	GSM346888	Dec 02 2008	Breast sample	ftp://ftp.ncbi.nlm.nih.gov/pub/geo/DATA/supplementary/samples/GSM346nnn/GSM346888/GSM346888.CEL.gz		7	BASAL-LIKE	7
GSM346889	Breast cancer basal 11	GSM346889	Sep 23 2011	Breast sample	ftp://ftp.ncbi.nlm.nih.gov/pub/geo/DATA/supplementary/samples/GSM346nnn/GSM346889/GSM346889.CEL.gz	Reanalyzed by: GSE31519	8	BASAL-LIKE	8
GSM346890	Breast cancer basal 12	GSM346890	Sep 23 2011	Breast sample	ftp://ftp.ncbi.nlm.nih.gov/pub/geo/DATA/supplementary/samples/GSM346nnn/GSM346890/GSM346890.CEL.gz	Reanalyzed by: GSE31519	9	BASAL-LIKE	9
GSM346891	Breast cancer basal 18	GSM346891	Dec 02 2008	Breast sample	ftp://ftp.ncbi.nlm.nih.gov/pub/geo/DATA/supplementary/samples/GSM346nnn/GSM346891/GSM346891.CEL.gz		10	BASAL-LIKE	10
GSM346892	Breast cancer basal 20	GSM346892	Sep 23 2011	Breast sample	ftp://ftp.ncbi.nlm.nih.gov/pub/geo/DATA/supplementary/samples/GSM346nnn/GSM346892/GSM346892.CEL.gz	Reanalyzed by: GSE31519	11	BASAL-LIKE	11
GSM346893	Breast cancer basal 21	GSM346893	Dec 02 2008	Breast sample	ftp://ftp.ncbi.nlm.nih.gov/pub/geo/DATA/supplementary/samples/GSM346nnn/GSM346893/GSM346893.CEL.gz		12	BASAL-LIKE	12
GSM346894	Breast cancer her2+ 3	GSM346894	Dec 02 2008	Breast sample	ftp://ftp.ncbi.nlm.nih.gov/pub/geo/DATA/supplementary/samples/GSM346nnn/GSM346894/GSM346894.CEL.gz		13	HER2+	13
GSM346895	Breast cancer her2+ 5	GSM346895	Dec 02 2008	Breast sample	ftp://ftp.ncbi.nlm.nih.gov/pub/geo/DATA/supplementary/samples/GSM346nnn/GSM346895/GSM346895.CEL.gz		14	HER2+	14
GSM346896	Breast cancer her2+ 6	GSM346896	Dec 02 2008	Breast sample	ftp://ftp.ncbi.nlm.nih.gov/pub/geo/DATA/supplementary/samples/GSM346nnn/GSM346896/GSM346896.CEL.gz		15	HER2+	15
GSM346897	Breast cancer her2+ 13	GSM346897	Dec 02 2008	Breast sample	ftp://ftp.ncbi.nlm.nih.gov/pub/geo/DATA/supplementary/samples/GSM346nnn/GSM346897/GSM346897.CEL.gz		16	HER2+	16
GSM346898	Breast cancer her2+ 15	GSM346898	Dec 02 2008	Breast sample	ftp://ftp.ncbi.nlm.nih.gov/pub/geo/DATA/supplementary/samples/GSM346nnn/GSM346898/GSM346898.CEL.gz		17	HER2+	17
GSM346899	Breast cancer her2+ 16	GSM346899	Dec 02 2008	Breast sample	ftp://ftp.ncbi.nlm.nih.gov/pub/geo/DATA/supplementary/samples/GSM346nnn/GSM346899/GSM346899.CEL.gz		18	HER2+	18
GSM346900	Breast cancer her2+ 17	GSM346900	Sep 23 2011	Breast sample	ftp://ftp.ncbi.nlm.nih.gov/pub/geo/DATA/supplementary/samples/GSM346nnn/GSM346900/GSM346900.CEL.gz	Reanalyzed by: GSE31519	19	HER2+	19
GSM346901	Breast cancer her2+ 19	GSM346901	Dec 02 2008	Breast sample	ftp://ftp.ncbi.nlm.nih.gov/pub/geo/DATA/supplementary/samples/GSM346nnn/GSM346901/GSM346901.CEL.gz		20	HER2+	20
GSM346902	Breast cancer her2+ 23	GSM346902	Dec 02 2008	Breast sample	ftp://ftp.ncbi.nlm.nih.gov/pub/geo/DATA/supplementary/samples/GSM346nnn/GSM346902/GSM346902.CEL.gz		21	HER2+	21
GSM346903	Breast cancer her2+ 24	GSM346903	Dec 02 2008	Breast sample	ftp://ftp.ncbi.nlm.nih.gov/pub/geo/DATA/supplementary/samples/GSM346nnn/GSM346903/GSM346903.CEL.gz		22	HER2+	22
GSM346904	Breast cancer her2+ 25	GSM346904	Sep 23 2011	Breast sample	ftp://ftp.ncbi.nlm.nih.gov/pub/geo/DATA/supplementary/samples/GSM346nnn/GSM346904/GSM346904.CEL.gz	Reanalyzed by: GSE31519	23	HER2+	23
