# Supplementary material for: Synthesizer: Expediting synthesis studies from context-free data with information retrieval techniques
Source: PLoS One. 2017 Apr 24;12(4):e0175860. doi: 10.1371/journal.pone.0175860 (PMC5402950; doi:10.1371/journal.pone.0175860)
Supplement: S1 Dataset — (ZIP) [file pone.0175860.s001.zip › SampleAnnotationsSupplement/SHAMBAVI/geoDatasets/breastCancer/GPL570/GSE14548.csv]

title	geo_accession	source_name_ch1	supplementary_file	histology	grade
102-N	GSM363912	breast cancer biopsy	ftp://ftp.ncbi.nlm.nih.gov/pub/geo/DATA/supplementary/samples/GSM363nnn/GSM363912/GSM363912.CEL.gz	normal epithelium
102-IS	GSM363913	breast cancer biopsy	ftp://ftp.ncbi.nlm.nih.gov/pub/geo/DATA/supplementary/samples/GSM363nnn/GSM363913/GSM363913.CEL.gz	DCIS epithelium	I
102-INV	GSM363914	breast cancer biopsy	ftp://ftp.ncbi.nlm.nih.gov/pub/geo/DATA/supplementary/samples/GSM363nnn/GSM363914/GSM363914.CEL.gz	invasive epithelium	I
102-NSS	GSM363915	breast cancer biopsy	ftp://ftp.ncbi.nlm.nih.gov/pub/geo/DATA/supplementary/samples/GSM363nnn/GSM363915/GSM363915.CEL.gz	normal stroma
102-ISS	GSM363916	breast cancer biopsy	ftp://ftp.ncbi.nlm.nih.gov/pub/geo/DATA/supplementary/samples/GSM363nnn/GSM363916/GSM363916.CEL.gz	DCIS stroma	I
102-INVS	GSM363917	breast cancer biopsy	ftp://ftp.ncbi.nlm.nih.gov/pub/geo/DATA/supplementary/samples/GSM363nnn/GSM363917/GSM363917.CEL.gz	invasive stroma	I
121-N	GSM363918	breast cancer biopsy	ftp://ftp.ncbi.nlm.nih.gov/pub/geo/DATA/supplementary/samples/GSM363nnn/GSM363918/GSM363918.CEL.gz	normal epithelium
121-IS	GSM363919	breast cancer biopsy	ftp://ftp.ncbi.nlm.nih.gov/pub/geo/DATA/supplementary/samples/GSM363nnn/GSM363919/GSM363919.CEL.gz	DCIS epithelium	II
121-INV	GSM363920	breast cancer biopsy	ftp://ftp.ncbi.nlm.nih.gov/pub/geo/DATA/supplementary/samples/GSM363nnn/GSM363920/GSM363920.CEL.gz	invasive epithelium	II
121-NSS	GSM363921	breast cancer biopsy	ftp://ftp.ncbi.nlm.nih.gov/pub/geo/DATA/supplementary/samples/GSM363nnn/GSM363921/GSM363921.CEL.gz	normal stroma
121-ISS	GSM363922	breast cancer biopsy	ftp://ftp.ncbi.nlm.nih.gov/pub/geo/DATA/supplementary/samples/GSM363nnn/GSM363922/GSM363922.CEL.gz	DCIS stroma	II
121-INVS	GSM363923	breast cancer biopsy	ftp://ftp.ncbi.nlm.nih.gov/pub/geo/DATA/supplementary/samples/GSM363nnn/GSM363923/GSM363923.CEL.gz	invasive stroma	II
131-N	GSM363924	breast cancer biopsy	ftp://ftp.ncbi.nlm.nih.gov/pub/geo/DATA/supplementary/samples/GSM363nnn/GSM363924/GSM363924.CEL.gz	normal epithelium
131-IS	GSM363925	breast cancer biopsy	ftp://ftp.ncbi.nlm.nih.gov/pub/geo/DATA/supplementary/samples/GSM363nnn/GSM363925/GSM363925.CEL.gz	DCIS epithelium	II
131-NSS	GSM363926	breast cancer biopsy	ftp://ftp.ncbi.nlm.nih.gov/pub/geo/DATA/supplementary/samples/GSM363nnn/GSM363926/GSM363926.CEL.gz	normal stroma
131-ISS	GSM363927	breast cancer biopsy	ftp://ftp.ncbi.nlm.nih.gov/pub/geo/DATA/supplementary/samples/GSM363nnn/GSM363927/GSM363927.CEL.gz	DCIS stroma	II
133-N	GSM363928	breast cancer biopsy	ftp://ftp.ncbi.nlm.nih.gov/pub/geo/DATA/supplementary/samples/GSM363nnn/GSM363928/GSM363928.CEL.gz	normal epithelium
133-IS	GSM363929	breast cancer biopsy	ftp://ftp.ncbi.nlm.nih.gov/pub/geo/DATA/supplementary/samples/GSM363nnn/GSM363929/GSM363929.CEL.gz	DCIS epithelium	III
133-NSS	GSM363930	breast cancer biopsy	ftp://ftp.ncbi.nlm.nih.gov/pub/geo/DATA/supplementary/samples/GSM363nnn/GSM363930/GSM363930.CEL.gz	normal stroma
133-ISS	GSM363931	breast cancer biopsy	ftp://ftp.ncbi.nlm.nih.gov/pub/geo/DATA/supplementary/samples/GSM363nnn/GSM363931/GSM363931.CEL.gz	DCIS stroma	III
148-N	GSM363932	breast cancer biopsy	ftp://ftp.ncbi.nlm.nih.gov/pub/geo/DATA/supplementary/samples/GSM363nnn/GSM363932/GSM363932.CEL.gz	normal epithelium
148-INV	GSM363933	breast cancer biopsy	ftp://ftp.ncbi.nlm.nih.gov/pub/geo/DATA/supplementary/samples/GSM363nnn/GSM363933/GSM363933.CEL.gz	invasive epithelium	II
148-NSS	GSM363934	breast cancer biopsy	ftp://ftp.ncbi.nlm.nih.gov/pub/geo/DATA/supplementary/samples/GSM363nnn/GSM363934/GSM363934.CEL.gz	normal stroma
148-INVS	GSM363935	breast cancer biopsy	ftp://ftp.ncbi.nlm.nih.gov/pub/geo/DATA/supplementary/samples/GSM363nnn/GSM363935/GSM363935.CEL.gz	invasive stroma	II
153-N	GSM363936	breast cancer biopsy	ftp://ftp.ncbi.nlm.nih.gov/pub/geo/DATA/supplementary/samples/GSM363nnn/GSM363936/GSM363936.CEL.gz	normal epithelium
153-INV	GSM363937	breast cancer biopsy	ftp://ftp.ncbi.nlm.nih.gov/pub/geo/DATA/supplementary/samples/GSM363nnn/GSM363937/GSM363937.CEL.gz	invasive epithelium	I
153-NSS	GSM363938	breast cancer biopsy	ftp://ftp.ncbi.nlm.nih.gov/pub/geo/DATA/supplementary/samples/GSM363nnn/GSM363938/GSM363938.CEL.gz	normal stroma
153-INVS	GSM363939	breast cancer biopsy	ftp://ftp.ncbi.nlm.nih.gov/pub/geo/DATA/supplementary/samples/GSM363nnn/GSM363939/GSM363939.CEL.gz	invasive stroma	I
169-N	GSM363940	breast cancer biopsy	ftp://ftp.ncbi.nlm.nih.gov/pub/geo/DATA/supplementary/samples/GSM363nnn/GSM363940/GSM363940.CEL.gz	normal epithelium
169-INV	GSM363941	breast cancer biopsy	ftp://ftp.ncbi.nlm.nih.gov/pub/geo/DATA/supplementary/samples/GSM363nnn/GSM363941/GSM363941.CEL.gz	invasive epithelium	II
169-NSS	GSM363942	breast cancer biopsy	ftp://ftp.ncbi.nlm.nih.gov/pub/geo/DATA/supplementary/samples/GSM363nnn/GSM363942/GSM363942.CEL.gz	normal stroma
169-INVS	GSM363943	breast cancer biopsy	ftp://ftp.ncbi.nlm.nih.gov/pub/geo/DATA/supplementary/samples/GSM363nnn/GSM363943/GSM363943.CEL.gz	invasive stroma	II
178-N	GSM363944	breast cancer biopsy	ftp://ftp.ncbi.nlm.nih.gov/pub/geo/DATA/supplementary/samples/GSM363nnn/GSM363944/GSM363944.CEL.gz	normal epithelium
178-IS	GSM363945	breast cancer biopsy	ftp://ftp.ncbi.nlm.nih.gov/pub/geo/DATA/supplementary/samples/GSM363nnn/GSM363945/GSM363945.CEL.gz	DCIS epithelium	III
178-NSS	GSM363946	breast cancer biopsy	ftp://ftp.ncbi.nlm.nih.gov/pub/geo/DATA/supplementary/samples/GSM363nnn/GSM363946/GSM363946.CEL.gz	normal stroma
178-ISS	GSM363947	breast cancer biopsy	ftp://ftp.ncbi.nlm.nih.gov/pub/geo/DATA/supplementary/samples/GSM363nnn/GSM363947/GSM363947.CEL.gz	DCIS stroma	III
179-N	GSM363948	breast cancer biopsy	ftp://ftp.ncbi.nlm.nih.gov/pub/geo/DATA/supplementary/samples/GSM363nnn/GSM363948/GSM363948.CEL.gz	normal epithelium
179-IS	GSM363949	breast cancer biopsy	ftp://ftp.ncbi.nlm.nih.gov/pub/geo/DATA/supplementary/samples/GSM363nnn/GSM363949/GSM363949.CEL.gz	DCIS epithelium	III
179-NSS	GSM363950	breast cancer biopsy	ftp://ftp.ncbi.nlm.nih.gov/pub/geo/DATA/supplementary/samples/GSM363nnn/GSM363950/GSM363950.CEL.gz	normal stroma
179-ISS	GSM363951	breast cancer biopsy	ftp://ftp.ncbi.nlm.nih.gov/pub/geo/DATA/supplementary/samples/GSM363nnn/GSM363951/GSM363951.CEL.gz	DCIS stroma	III
180-N	GSM363952	breast cancer biopsy	ftp://ftp.ncbi.nlm.nih.gov/pub/geo/DATA/supplementary/samples/GSM363nnn/GSM363952/GSM363952.CEL.gz	normal epithelium
180-IS	GSM363953	breast cancer biopsy	ftp://ftp.ncbi.nlm.nih.gov/pub/geo/DATA/supplementary/samples/GSM363nnn/GSM363953/GSM363953.CEL.gz	DCIS epithelium	I
180-NSS	GSM363954	breast cancer biopsy	ftp://ftp.ncbi.nlm.nih.gov/pub/geo/DATA/supplementary/samples/GSM363nnn/GSM363954/GSM363954.CEL.gz	normal stroma
180-ISS	GSM363955	breast cancer biopsy	ftp://ftp.ncbi.nlm.nih.gov/pub/geo/DATA/supplementary/samples/GSM363nnn/GSM363955/GSM363955.CEL.gz	DCIS stroma	I
44-N	GSM363956	breast cancer biopsy	ftp://ftp.ncbi.nlm.nih.gov/pub/geo/DATA/supplementary/samples/GSM363nnn/GSM363956/GSM363956.CEL.gz	normal epithelium
44-IS	GSM363957	breast cancer biopsy	ftp://ftp.ncbi.nlm.nih.gov/pub/geo/DATA/supplementary/samples/GSM363nnn/GSM363957/GSM363957.CEL.gz	DCIS epithelium	III
44-INV	GSM363958	breast cancer biopsy	ftp://ftp.ncbi.nlm.nih.gov/pub/geo/DATA/supplementary/samples/GSM363nnn/GSM363958/GSM363958.CEL.gz	invasive epithelium	III
44-NSS	GSM363959	breast cancer biopsy	ftp://ftp.ncbi.nlm.nih.gov/pub/geo/DATA/supplementary/samples/GSM363nnn/GSM363959/GSM363959.CEL.gz	normal stroma
44-ISS	GSM363960	breast cancer biopsy	ftp://ftp.ncbi.nlm.nih.gov/pub/geo/DATA/supplementary/samples/GSM363nnn/GSM363960/GSM363960.CEL.gz	DCIS stroma	III
44-INVS	GSM363961	breast cancer biopsy	ftp://ftp.ncbi.nlm.nih.gov/pub/geo/DATA/supplementary/samples/GSM363nnn/GSM363961/GSM363961.CEL.gz	invasive stroma	III
45-N	GSM363962	breast cancer biopsy	ftp://ftp.ncbi.nlm.nih.gov/pub/geo/DATA/supplementary/samples/GSM363nnn/GSM363962/GSM363962.CEL.gz	normal epithelium
45-INV	GSM363963	breast cancer biopsy	ftp://ftp.ncbi.nlm.nih.gov/pub/geo/DATA/supplementary/samples/GSM363nnn/GSM363963/GSM363963.CEL.gz	invasive epithelium	I
45-NSS	GSM363964	breast cancer biopsy	ftp://ftp.ncbi.nlm.nih.gov/pub/geo/DATA/supplementary/samples/GSM363nnn/GSM363964/GSM363964.CEL.gz	normal stroma
45-ISS	GSM363965	breast cancer biopsy	ftp://ftp.ncbi.nlm.nih.gov/pub/geo/DATA/supplementary/samples/GSM363nnn/GSM363965/GSM363965.CEL.gz	DCIS stroma	I
45-INVS	GSM363966	breast cancer biopsy	ftp://ftp.ncbi.nlm.nih.gov/pub/geo/DATA/supplementary/samples/GSM363nnn/GSM363966/GSM363966.CEL.gz	invasive stroma	I
79-N	GSM363967	breast cancer biopsy	ftp://ftp.ncbi.nlm.nih.gov/pub/geo/DATA/supplementary/samples/GSM363nnn/GSM363967/GSM363967.CEL.gz	normal epithelium
79-INV	GSM363968	breast cancer biopsy	ftp://ftp.ncbi.nlm.nih.gov/pub/geo/DATA/supplementary/samples/GSM363nnn/GSM363968/GSM363968.CEL.gz	invasive epithelium	I
79-NSS	GSM363969	breast cancer biopsy	ftp://ftp.ncbi.nlm.nih.gov/pub/geo/DATA/supplementary/samples/GSM363nnn/GSM363969/GSM363969.CEL.gz	normal stroma
79-ISS	GSM363970	breast cancer biopsy	ftp://ftp.ncbi.nlm.nih.gov/pub/geo/DATA/supplementary/samples/GSM363nnn/GSM363970/GSM363970.CEL.gz	DCIS stroma	I
79-INVS	GSM363971	breast cancer biopsy	ftp://ftp.ncbi.nlm.nih.gov/pub/geo/DATA/supplementary/samples/GSM363nnn/GSM363971/GSM363971.CEL.gz	invasive stroma	I
96-N	GSM363972	breast cancer biopsy	ftp://ftp.ncbi.nlm.nih.gov/pub/geo/DATA/supplementary/samples/GSM363nnn/GSM363972/GSM363972.CEL.gz	normal epithelium
96-IS	GSM363973	breast cancer biopsy	ftp://ftp.ncbi.nlm.nih.gov/pub/geo/DATA/supplementary/samples/GSM363nnn/GSM363973/GSM363973.CEL.gz	DCIS epithelium	III
96-INV	GSM363974	breast cancer biopsy	ftp://ftp.ncbi.nlm.nih.gov/pub/geo/DATA/supplementary/samples/GSM363nnn/GSM363974/GSM363974.CEL.gz	invasive epithelium	III
96-NSS	GSM363975	breast cancer biopsy	ftp://ftp.ncbi.nlm.nih.gov/pub/geo/DATA/supplementary/samples/GSM363nnn/GSM363975/GSM363975.CEL.gz	normal stroma
96-ISS	GSM363976	breast cancer biopsy	ftp://ftp.ncbi.nlm.nih.gov/pub/geo/DATA/supplementary/samples/GSM363nnn/GSM363976/GSM363976.CEL.gz	DCIS stroma	III
96-INVS	GSM363977	breast cancer biopsy	ftp://ftp.ncbi.nlm.nih.gov/pub/geo/DATA/supplementary/samples/GSM363nnn/GSM363977/GSM363977.CEL.gz	invasive stroma	III
