# Supplementary material for: Synthesizer: Expediting synthesis studies from context-free data with information retrieval techniques
Source: PLoS One. 2017 Apr 24;12(4):e0175860. doi: 10.1371/journal.pone.0175860 (PMC5402950; doi:10.1371/journal.pone.0175860)
Supplement: S1 Dataset — (ZIP) [file pone.0175860.s001.zip › SampleAnnotationsSupplement/SHAMBAVI/geoDatasets/breastCancer/GPL570/GSE20711.csv]

Row.names	title	geo_accession	source_name_ch1	description	supplementary_file	order2	methylation.barcode	subtypeihc	grade	node	size..bin.	age..bin.	er.status	her2.status	subtypege	e.rfs	t.rfs	e.os	t.os	order1
GSM519722	Breast tumor from patient P_1 expression data	GSM519722	Breast tumor	DNA9194-001CEL	ftp://ftpncbinlmnihgov/pub/geo/DATA/supplementary/samples/GSM519nnn/GSM519722/GSM519722CELgz	1	4690141010_D	HER2	3	1	1	1	0	1	HER2+	1	093	0	828	1
GSM519723	Breast tumor from patient P_2 expression data	GSM519723	Breast tumor	DNA9194-002CEL	ftp://ftpncbinlmnihgov/pub/geo/DATA/supplementary/samples/GSM519nnn/GSM519723/GSM519723CELgz	2	4690141010_J	HER2	3	1	1	1	0	1	HER2+	1	122	1	339	2
GSM519724	Breast tumor from patient P_3 expression data	GSM519724	Breast tumor	DNA9194-003CEL	ftp://ftpncbinlmnihgov/pub/geo/DATA/supplementary/samples/GSM519nnn/GSM519724/GSM519724CELgz	3	4690141011_A	HER2	3	0	1	1	0	1	HER2+	0	864	0	864	3
GSM519725	Breast tumor from patient P_4 expression data	GSM519725	Breast tumor	DNA9194-004CEL	ftp://ftpncbinlmnihgov/pub/geo/DATA/supplementary/samples/GSM519nnn/GSM519725/GSM519725CELgz	4	4690141010_I	LUMB	3	1	1	0	1	0	LUMB	0	84	0	84	4
GSM519726	Breast tumor from patient P_6 expression data	GSM519726	Breast tumor	DNA9194-005CEL	ftp://ftpncbinlmnihgov/pub/geo/DATA/supplementary/samples/GSM519nnn/GSM519726/GSM519726CELgz	5	4690141011_E	HER2	3	0	0	0	0	1	BASAL	0	721	0	721	5
GSM519727	Breast tumor from patient P_7 expression data	GSM519727	Breast tumor	DNA9194-006CEL	ftp://ftpncbinlmnihgov/pub/geo/DATA/supplementary/samples/GSM519nnn/GSM519727/GSM519727CELgz	6	4690141010_K	BASAL	3	1	0	1	0	0	BASAL	1	701	0	819	6
GSM519728	Breast tumor from patient P_10 expression data	GSM519728	Breast tumor	DNA9194-007CEL	ftp://ftpncbinlmnihgov/pub/geo/DATA/supplementary/samples/GSM519nnn/GSM519728/GSM519728CELgz	7	4690141013_D	HER2	3	1	1	1	0	1	HER2+	0	212	1	252	7
GSM519729	Breast tumor from patient P_11 expression data	GSM519729	Breast tumor	DNA9194-008CEL	ftp://ftpncbinlmnihgov/pub/geo/DATA/supplementary/samples/GSM519nnn/GSM519729/GSM519729CELgz	8	4690141010_E	BASAL	3	1	0	1	0	0	BASAL	0	832	0	832	8
GSM519730	Breast tumor from patient P_12 expression data	GSM519730	Breast tumor	DNA9194-009CEL	ftp://ftpncbinlmnihgov/pub/geo/DATA/supplementary/samples/GSM519nnn/GSM519730/GSM519730CELgz	9	4690141010_L	LUMB	3	1	1	0	1	0	LUMB	0	882	0	882	9
GSM519731	Breast tumor from patient P_13 expression data	GSM519731	Breast tumor	DNA9194-010CEL	ftp://ftpncbinlmnihgov/pub/geo/DATA/supplementary/samples/GSM519nnn/GSM519731/GSM519731CELgz	10	4690141011_B	LUMB	3	0	0	1	1	0	LUMB	0	903	0	903	10
GSM519732	Breast tumor from patient P_15 expression data	GSM519732	Breast tumor	DNA9194-011CEL	ftp://ftpncbinlmnihgov/pub/geo/DATA/supplementary/samples/GSM519nnn/GSM519732/GSM519732CELgz	11	4690141011_F	LUMB	3	0	0	0	1	0	LUMB	0	898	0	898	11
GSM519733	Breast tumor from patient P_16 expression data	GSM519733	Breast tumor	DNA9194-012CEL	ftp://ftpncbinlmnihgov/pub/geo/DATA/supplementary/samples/GSM519nnn/GSM519733/GSM519733CELgz	12	4690141013_C	LUMB	3	0	1	1	1	0	LUMB	0	761	0	761	12
GSM519734	Breast tumor from patient P_18 expression data	GSM519734	Breast tumor	DNA9194-013CEL	ftp://ftpncbinlmnihgov/pub/geo/DATA/supplementary/samples/GSM519nnn/GSM519734/GSM519734CELgz	13	4690141011_D	BASAL	3	1	0	1	0	0	BASAL	0	945	0	945	13
GSM519735	Breast tumor from patient P_19 expression data	GSM519735	Breast tumor	DNA9194-014CEL	ftp://ftpncbinlmnihgov/pub/geo/DATA/supplementary/samples/GSM519nnn/GSM519735/GSM519735CELgz	14	4690141013_J	LUMB	3	1	1	1	1	0	LUMA	1	428	0	932	14
GSM519736	Breast tumor from patient P_20 expression data	GSM519736	Breast tumor	DNA9194-015CEL	ftp://ftpncbinlmnihgov/pub/geo/DATA/supplementary/samples/GSM519nnn/GSM519736/GSM519736CELgz	15	4690141010_H	LUMA	1	1	1	1	1	0	LUMA	0	607	0	607	15
GSM519737	Breast tumor from patient P_23 expression data	GSM519737	Breast tumor	DNA9194-016CEL	ftp://ftpncbinlmnihgov/pub/geo/DATA/supplementary/samples/GSM519nnn/GSM519737/GSM519737CELgz	16	4690141011_H	BASAL	3	0	0	1	0	0	LUMB	1	256	1	407	16
GSM519738	Breast tumor from patient P_24 expression data	GSM519738	Breast tumor	DNA9194-017CEL	ftp://ftpncbinlmnihgov/pub/geo/DATA/supplementary/samples/GSM519nnn/GSM519738/GSM519738CELgz	17	4690141024_E	LUMB	3	1	0	1	1	0	BASAL	0	884	0	884	17
GSM519739	Breast tumor from patient P_25 expression data	GSM519739	Breast tumor	DNA9194-018CEL	ftp://ftpncbinlmnihgov/pub/geo/DATA/supplementary/samples/GSM519nnn/GSM519739/GSM519739CELgz	18	4690141024_J	LUMB	3	0	0	0	1	0	LUMA	0	803	0	803	18
GSM519740	Breast tumor from patient P_27 expression data	GSM519740	Breast tumor	DNA9194-019CEL	ftp://ftpncbinlmnihgov/pub/geo/DATA/supplementary/samples/GSM519nnn/GSM519740/GSM519740CELgz	19	4690141013_H	HER2	3	1	1	1	1	1	HER2+	0	185	0	185	19
GSM519741	Breast tumor from patient P_28 expression data	GSM519741	Breast tumor	DNA9194-020CEL	ftp://ftpncbinlmnihgov/pub/geo/DATA/supplementary/samples/GSM519nnn/GSM519741/GSM519741CELgz	20	4690141011_J	BASAL	3	1	0	0	0	0	BASAL	1	051	1	499	20
GSM519742	Breast tumor from patient P_30 expression data	GSM519742	Breast tumor	DNA9194-021CEL	ftp://ftpncbinlmnihgov/pub/geo/DATA/supplementary/samples/GSM519nnn/GSM519742/GSM519742CELgz	21	4690141047_D	LUMB	3	1	1	1	1	0	LUMB	0	572	0	572	21
GSM519743	Breast tumor from patient P_31 expression data	GSM519743	Breast tumor	DNA9194-022CEL	ftp://ftpncbinlmnihgov/pub/geo/DATA/supplementary/samples/GSM519nnn/GSM519743/GSM519743CELgz	22	4690141047_H	LUMB	3	0	0	1	1	0	LUMB	0	744	0	744	22
GSM519744	Breast tumor from patient P_32 expression data	GSM519744	Breast tumor	DNA9194-023CEL	ftp://ftpncbinlmnihgov/pub/geo/DATA/supplementary/samples/GSM519nnn/GSM519744/GSM519744CELgz	23	4690141047_J	LUMB	3	1	0	1	1	0	LUMA	0	448	0	448	23
GSM519745	Breast tumor from patient P_34 expression data	GSM519745	Breast tumor	DNA9194-024CEL	ftp://ftpncbinlmnihgov/pub/geo/DATA/supplementary/samples/GSM519nnn/GSM519745/GSM519745CELgz	24	4690141013_E	BASAL	3	0	0	0	0	0	BASAL	1	334	0	737	24
GSM519746	Breast tumor from patient P_35 expression data	GSM519746	Breast tumor	DNA9194-025CEL	ftp://ftpncbinlmnihgov/pub/geo/DATA/supplementary/samples/GSM519nnn/GSM519746/GSM519746CELgz	25	4690141013_I	BASAL	3	1	1	1	0	0	BASAL	1	0	0	781	25
GSM519747	Breast tumor from patient P_37 expression data	GSM519747	Breast tumor	DNA9194-026CEL	ftp://ftpncbinlmnihgov/pub/geo/DATA/supplementary/samples/GSM519nnn/GSM519747/GSM519747CELgz	26	4690141013_L	BASAL	3	1	0	1	0	0	BASAL	0	784	0	784	26
GSM519748	Breast tumor from patient P_38 expression data	GSM519748	Breast tumor	DNA9194-027CEL	ftp://ftpncbinlmnihgov/pub/geo/DATA/supplementary/samples/GSM519nnn/GSM519748/GSM519748CELgz	27	4690141048_K	LUMB	3	1	1	1	1	0	LUMB	1	205	1	377	27
GSM519749	Breast tumor from patient P_39 expression data	GSM519749	Breast tumor	DNA9194-028CEL	ftp://ftpncbinlmnihgov/pub/geo/DATA/supplementary/samples/GSM519nnn/GSM519749/GSM519749CELgz	28	4690141013_K	HER2	3	1	1	1	1	1	HER2+	1	338	1	528	28
GSM519750	Breast tumor from patient P_40 expression data	GSM519750	Breast tumor	DNA9194-029CEL	ftp://ftpncbinlmnihgov/pub/geo/DATA/supplementary/samples/GSM519nnn/GSM519750/GSM519750CELgz	29	4690141049_B	LUMB	3	1	0	1	1	0	LUMB	0	839	0	839	29
GSM519751	Breast tumor from patient P_42 expression data	GSM519751	Breast tumor	DNA9194-031CEL	ftp://ftpncbinlmnihgov/pub/geo/DATA/supplementary/samples/GSM519nnn/GSM519751/GSM519751CELgz	30	4690141024_B	HER2	3	1	1	0	0	1	HER2+	1	0	0	763	30
GSM519752	Breast tumor from patient P_43 expression data	GSM519752	Breast tumor	DNA9194-032CEL	ftp://ftpncbinlmnihgov/pub/geo/DATA/supplementary/samples/GSM519nnn/GSM519752/GSM519752CELgz	31	4690141049_F	LUMB	3	1	1	1	1	0	LUMB	0	14	1	152	31
GSM519753	Breast tumor from patient P_45 expression data	GSM519753	Breast tumor	DNA9194-033CEL	ftp://ftpncbinlmnihgov/pub/geo/DATA/supplementary/samples/GSM519nnn/GSM519753/GSM519753CELgz	32	4690141024_G	BASAL	3	0	0	1	0	0	BASAL	0	716	0	716	32
GSM519754	Breast tumor from patient P_48 expression data	GSM519754	Breast tumor	DNA9194-034CEL	ftp://ftpncbinlmnihgov/pub/geo/DATA/supplementary/samples/GSM519nnn/GSM519754/GSM519754CELgz	33	4690141074_E	LUMB	3	1	1	0	1	0	LUMB	1	39	0	723	33
GSM519755	Breast tumor from patient P_49 expression data	GSM519755	Breast tumor	DNA9194-035CEL	ftp://ftpncbinlmnihgov/pub/geo/DATA/supplementary/samples/GSM519nnn/GSM519755/GSM519755CELgz	34	4690141074_I	LUMB	3	0	0	1	1	0	BASAL	0	671	0	671	34
GSM519756	Breast tumor from patient P_50 expression data	GSM519756	Breast tumor	DNA9194-036CEL	ftp://ftpncbinlmnihgov/pub/geo/DATA/supplementary/samples/GSM519nnn/GSM519756/GSM519756CELgz	35	4690141024_F	HER2	3	1	0	1	1	1	HER2+	0	636	0	636	35
GSM519757	Breast tumor from patient P_51 expression data	GSM519757	Breast tumor	DNA9194-037CEL	ftp://ftpncbinlmnihgov/pub/geo/DATA/supplementary/samples/GSM519nnn/GSM519757/GSM519757CELgz	36	4690141047_B	BASAL	3	0	0	1	0	0	BASAL	1	501	0	655	36
GSM519758	Breast tumor from patient P_55 expression data	GSM519758	Breast tumor	DNA9194-040CEL	ftp://ftpncbinlmnihgov/pub/geo/DATA/supplementary/samples/GSM519nnn/GSM519758/GSM519758CELgz	37	4690141024_K	HER2	3	1	0	0	0	1	LUMA	1	337	1	498	37
GSM519759	Breast tumor from patient P_56 expression data	GSM519759	Breast tumor	DNA9194-041CEL	ftp://ftpncbinlmnihgov/pub/geo/DATA/supplementary/samples/GSM519nnn/GSM519759/GSM519759CELgz	38	4690141047_F	BASAL	3	1	1	0	0	0	BASAL	0	62	0	62	38
GSM519760	Breast tumor from patient P_57 expression data	GSM519760	Breast tumor	DNA9194-042CEL	ftp://ftpncbinlmnihgov/pub/geo/DATA/supplementary/samples/GSM519nnn/GSM519760/GSM519760CELgz	39	4690141047_I	BASAL	3	0	0	0	0	0	BASAL	0	621	0	621	39
GSM519761	Breast tumor from patient P_58 expression data	GSM519761	Breast tumor	DNA9194-043CEL	ftp://ftpncbinlmnihgov/pub/geo/DATA/supplementary/samples/GSM519nnn/GSM519761/GSM519761CELgz	40	4690141048_A	BASAL	3	1	0	1	0	0	LUMA	1	147	1	556	40
GSM519762	Breast tumor from patient P_60 expression data	GSM519762	Breast tumor	DNA9194-044CEL	ftp://ftpncbinlmnihgov/pub/geo/DATA/supplementary/samples/GSM519nnn/GSM519762/GSM519762CELgz	41	4690141024_H	LUMA	1	0	1	0	1	0	LUMA	0	683	0	683	41
GSM519763	Breast tumor from patient P_61 expression data	GSM519763	Breast tumor	DNA9194-045CEL	ftp://ftpncbinlmnihgov/pub/geo/DATA/supplementary/samples/GSM519nnn/GSM519763/GSM519763CELgz	42	4690141075_E	LUMB	3	1	0	1	1	0	LUMA	1	458	0	708	42
GSM519764	Breast tumor from patient P_62 expression data	GSM519764	Breast tumor	DNA9194-046CEL	ftp://ftpncbinlmnihgov/pub/geo/DATA/supplementary/samples/GSM519nnn/GSM519764/GSM519764CELgz	43	4690141047_C	HER2	3	1	0	0	1	1	BASAL	1	263	1	645	43
GSM519765	Breast tumor from patient P_65 expression data	GSM519765	Breast tumor	DNA9194-048CEL	ftp://ftpncbinlmnihgov/pub/geo/DATA/supplementary/samples/GSM519nnn/GSM519765/GSM519765CELgz	44	4690141048_F	BASAL	3	0	0	1	0	0	LUMA	0	622	0	622	44
GSM519767	Breast tumor from patient P_66 expression data	GSM519767	Breast tumor	DNA9194-049CEL	ftp://ftpncbinlmnihgov/pub/geo/DATA/supplementary/samples/GSM519nnn/GSM519767/GSM519767CELgz	45	4690141047_K	HER2	3	1	1	0	1	1	HER2+	0	056	1	197	45
GSM519768	Breast tumor from patient P_67 expression data	GSM519768	Breast tumor	DNA9194-050CEL	ftp://ftpncbinlmnihgov/pub/geo/DATA/supplementary/samples/GSM519nnn/GSM519768/GSM519768CELgz	46	4690141048_J	BASAL	2	0	1	0	0	0	BASAL	0	1408	0	1408	46
GSM519769	Breast tumor from patient P_68 expression data	GSM519769	Breast tumor	DNA9194-051CEL	ftp://ftpncbinlmnihgov/pub/geo/DATA/supplementary/samples/GSM519nnn/GSM519769/GSM519769CELgz	47	4690141048_D	HER2	3	0	0	1	1	1	HER2+	0	617	0	617	47
GSM519770	Breast tumor from patient P_69 expression data	GSM519770	Breast tumor	DNA9194-052CEL	ftp://ftpncbinlmnihgov/pub/geo/DATA/supplementary/samples/GSM519nnn/GSM519770/GSM519770CELgz	48	4690141075_I	LUMB	3	1	1	1	1	0	LUMA	1	008	1	297	48
GSM519771	Breast tumor from patient P_70 expression data	GSM519771	Breast tumor	DNA9194-053CEL	ftp://ftpncbinlmnihgov/pub/geo/DATA/supplementary/samples/GSM519nnn/GSM519771/GSM519771CELgz	49	4690141076_D	LUMB	3	1	0	0	0	0	LUMB	1	746	0	128	49
GSM519772	Breast tumor from patient P_71 expression data	GSM519772	Breast tumor	DNA9194-054CEL	ftp://ftpncbinlmnihgov/pub/geo/DATA/supplementary/samples/GSM519nnn/GSM519772/GSM519772CELgz	50	4690141047_A	LUMA	1	0	0	0	1	0	LUMB	0	595	0	595	50
GSM519773	Breast tumor from patient P_72 expression data	GSM519773	Breast tumor	DNA9194-055CEL	ftp://ftpncbinlmnihgov/pub/geo/DATA/supplementary/samples/GSM519nnn/GSM519773/GSM519773CELgz	51	4690141076_H	LUMB	3	1	1	1	1	0	LUMB	1	169	1	458	51
GSM519774	Breast tumor from patient P_73 expression data	GSM519774	Breast tumor	DNA9194-056CEL	ftp://ftpncbinlmnihgov/pub/geo/DATA/supplementary/samples/GSM519nnn/GSM519774/GSM519774CELgz	52	4690141049_D	BASAL	3	0	1	1	0	0	BASAL	0	574	0	574	52
GSM519775	Breast tumor from patient P_74 expression data	GSM519775	Breast tumor	DNA9194-057CEL	ftp://ftpncbinlmnihgov/pub/geo/DATA/supplementary/samples/GSM519nnn/GSM519775/GSM519775CELgz	53	4690141049_H	BASAL	3	1	1	1	0	0	LUMB	1	443	0	452	53
GSM519776	Breast tumor from patient P_75 expression data	GSM519776	Breast tumor	DNA9194-058CEL	ftp://ftpncbinlmnihgov/pub/geo/DATA/supplementary/samples/GSM519nnn/GSM519776/GSM519776CELgz	54	4690141048_I	HER2	3	1	1	0	1	1	LUMB	0	612	0	612	54
GSM519777	Breast tumor from patient P_78 expression data	GSM519777	Breast tumor	DNA9194-059CEL	ftp://ftpncbinlmnihgov/pub/geo/DATA/supplementary/samples/GSM519nnn/GSM519777/GSM519777CELgz	55	4690141048_L	HER2	3	0	1	1	0	1	HER2+	1	108	1	158	55
GSM519778	Breast tumor from patient P_79 expression data	GSM519778	Breast tumor	DNA9194-060CEL	ftp://ftpncbinlmnihgov/pub/geo/DATA/supplementary/samples/GSM519nnn/GSM519778/GSM519778CELgz	56	4690141049_C	HER2	3	1	1	0	0	1	HER2+	0	543	0	543	56
GSM519779	Breast tumor from patient P_80 expression data	GSM519779	Breast tumor	DNA9194-061CEL	ftp://ftpncbinlmnihgov/pub/geo/DATA/supplementary/samples/GSM519nnn/GSM519779/GSM519779CELgz	57	4690141049_L	BASAL	3	0	0	1	0	0	BASAL	1	205	1	533	57
GSM519780	Breast tumor from patient P_84 expression data	GSM519780	Breast tumor	DNA9194-062CEL	ftp://ftpncbinlmnihgov/pub/geo/DATA/supplementary/samples/GSM519nnn/GSM519780/GSM519780CELgz	58	4690141074_C	BASAL	2	0	0	0	0	0	LUMA	1	242	0	708	58
GSM519781	Breast tumor from patient P_85 expression data	GSM519781	Breast tumor	DNA9194-063CEL	ftp://ftpncbinlmnihgov/pub/geo/DATA/supplementary/samples/GSM519nnn/GSM519781/GSM519781CELgz	59	4690141074_B	HER2	2	1	1	1	NA	1	HER2+	0	1396	0	1396	59
GSM519782	Breast tumor from patient P_86 expression data	GSM519782	Breast tumor	DNA9194-064CEL	ftp://ftpncbinlmnihgov/pub/geo/DATA/supplementary/samples/GSM519nnn/GSM519782/GSM519782CELgz	60	4690141074_F	HER2	3	1	0	0	0	1	HER2+	0	1339	0	1339	60
GSM519783	Breast tumor from patient P_88 expression data	GSM519783	Breast tumor	DNA9194-065CEL	ftp://ftpncbinlmnihgov/pub/geo/DATA/supplementary/samples/GSM519nnn/GSM519783/GSM519783CELgz	61	4690141076_J	LUMB	3	1	1	1	1	0	LUMB	1	592	0	793	61
GSM519784	Breast tumor from patient P_90 expression data	GSM519784	Breast tumor	DNA9194-066CEL	ftp://ftpncbinlmnihgov/pub/geo/DATA/supplementary/samples/GSM519nnn/GSM519784/GSM519784CELgz	62	4690141074_J	BASAL	3	1	0	1	0	0	LUMB	0	382	1	742	62
GSM519785	Breast tumor from patient P_92 expression data	GSM519785	Breast tumor	DNA9194-067CEL	ftp://ftpncbinlmnihgov/pub/geo/DATA/supplementary/samples/GSM519nnn/GSM519785/GSM519785CELgz	63	4690141074_K	HER2	2	1	1	1	0	1	HER2+	1	209	1	589	63
GSM519786	Breast tumor from patient P_94 expression data	GSM519786	Breast tumor	DNA9194-068CEL	ftp://ftpncbinlmnihgov/pub/geo/DATA/supplementary/samples/GSM519nnn/GSM519786/GSM519786CELgz	64	4690141075_B	HER2	3	1	1	0	0	1	HER2+	1	867	1	1132	64
GSM519787	Breast tumor from patient P_95 expression data	GSM519787	Breast tumor	DNA9194-069CEL	ftp://ftpncbinlmnihgov/pub/geo/DATA/supplementary/samples/GSM519nnn/GSM519787/GSM519787CELgz	65	4690141075_C	BASAL	3	1	1	1	0	0	BASAL	1	148	1	192	65
GSM519788	Breast tumor from patient P_96 expression data	GSM519788	Breast tumor	DNA9194-070CEL	ftp://ftpncbinlmnihgov/pub/geo/DATA/supplementary/samples/GSM519nnn/GSM519788/GSM519788CELgz	66	4690141049_A	LUMA	1	0	0	0	1	0	LUMA	0	638	0	638	66
GSM519789	Breast tumor from patient P_97 expression data	GSM519789	Breast tumor	DNA9194-071CEL	ftp://ftpncbinlmnihgov/pub/geo/DATA/supplementary/samples/GSM519nnn/GSM519789/GSM519789CELgz	67	4690141049_E	LUMA	1	0	0	1	1	0	LUMA	0	596	0	596	67
GSM519790	Breast tumor from patient P_99 expression data	GSM519790	Breast tumor	DNA9194-073CEL	ftp://ftpncbinlmnihgov/pub/geo/DATA/supplementary/samples/GSM519nnn/GSM519790/GSM519790CELgz	68	4690141049_I	LUMA	1	0	0	1	1	0	LUMA	0	1345	0	1345	68
GSM519791	Breast tumor from patient P_101 expression data	GSM519791	Breast tumor	DNA9194-074CEL	ftp://ftpncbinlmnihgov/pub/geo/DATA/supplementary/samples/GSM519nnn/GSM519791/GSM519791CELgz	69	4690141074_D	LUMA	1	0	0	1	1	0	LUMA	0	79	0	79	69
GSM519792	Breast tumor from patient P_102 expression data	GSM519792	Breast tumor	DNA9194-075CEL	ftp://ftpncbinlmnihgov/pub/geo/DATA/supplementary/samples/GSM519nnn/GSM519792/GSM519792CELgz	70	4690141075_F	HER2	3	1	1	1	0	1	BASAL	0	1342	0	1342	70
GSM519793	Breast tumor from patient P_103 expression data	GSM519793	Breast tumor	DNA9194-076CEL	ftp://ftpncbinlmnihgov/pub/geo/DATA/supplementary/samples/GSM519nnn/GSM519793/GSM519793CELgz	71	4690141075_G	BASAL	2	1	1	0	0	0	LUMA	0	1327	0	1327	71
GSM519794	Breast tumor from patient P_105 expression data	GSM519794	Breast tumor	DNA9194-077CEL	ftp://ftpncbinlmnihgov/pub/geo/DATA/supplementary/samples/GSM519nnn/GSM519794/GSM519794CELgz	72	4690141076_A	BASAL	3	0	1	0	0	0	LUMB	0	874	0	874	72
GSM519795	Breast tumor from patient P_106 expression data	GSM519795	Breast tumor	DNA9194-078CEL	ftp://ftpncbinlmnihgov/pub/geo/DATA/supplementary/samples/GSM519nnn/GSM519795/GSM519795CELgz	73	4690141075_D	LUMA	1	1	0	1	1	0	LUMA	0	536	0	536	73
GSM519796	Breast tumor from patient P_107 expression data	GSM519796	Breast tumor	DNA9194-079CEL	ftp://ftpncbinlmnihgov/pub/geo/DATA/supplementary/samples/GSM519nnn/GSM519796/GSM519796CELgz	74	4690141077_I	LUMB	3	1	0	1	1	0	LUMA	1	919	0	1241	74
GSM519797	Breast tumor from patient P_108 expression data	GSM519797	Breast tumor	DNA9194-080CEL	ftp://ftpncbinlmnihgov/pub/geo/DATA/supplementary/samples/GSM519nnn/GSM519797/GSM519797CELgz	75	4690141075_J	HER2	3	1	1	1	0	1	HER2+	1	074	1	087	75
GSM519798	Breast tumor from patient P_109 expression data	GSM519798	Breast tumor	DNA9194-081CEL	ftp://ftpncbinlmnihgov/pub/geo/DATA/supplementary/samples/GSM519nnn/GSM519798/GSM519798CELgz	76	4690141075_H	LUMA	1	1	1	1	1	0	LUMA	1	648	1	792	76
GSM519799	Breast tumor from patient P_112 expression data	GSM519799	Breast tumor	DNA9194-082CEL	ftp://ftpncbinlmnihgov/pub/geo/DATA/supplementary/samples/GSM519nnn/GSM519799/GSM519799CELgz	77	4690141076_E	HER2	3	1	0	0	0	1	HER2+	1	1022	0	1082	77
GSM519800	Breast tumor from patient P_113 expression data	GSM519800	Breast tumor	DNA9194-083CEL	ftp://ftpncbinlmnihgov/pub/geo/DATA/supplementary/samples/GSM519nnn/GSM519800/GSM519800CELgz	78	4690141076_I	HER2	3	1	1	1	0	1	HER2+	1	394	0	121	78
GSM519801	Breast tumor from patient P_115 expression data	GSM519801	Breast tumor	DNA9194-085CEL	ftp://ftpncbinlmnihgov/pub/geo/DATA/supplementary/samples/GSM519nnn/GSM519801/GSM519801CELgz	79	4690141076_F	BASAL	3	1	0	1	0	0	LUMB	1	256	1	489	79
GSM519802	Breast tumor from patient P_116 expression data	GSM519802	Breast tumor	DNA9194-086CEL	ftp://ftpncbinlmnihgov/pub/geo/DATA/supplementary/samples/GSM519nnn/GSM519802/GSM519802CELgz	80	4690141076_L	BASAL	3	1	0	1	0	0	BASAL	0	978	0	978	80
GSM519803	Breast tumor from patient P_119 expression data	GSM519803	Breast tumor	DNA9194-087CEL	ftp://ftpncbinlmnihgov/pub/geo/DATA/supplementary/samples/GSM519nnn/GSM519803/GSM519803CELgz	81	4690141077_F	BASAL	3	1	0	1	0	0	LUMB	1	425	1	469	81
GSM519804	Breast tumor from patient P_120 expression data	GSM519804	Breast tumor	DNA9194-088CEL	ftp://ftpncbinlmnihgov/pub/geo/DATA/supplementary/samples/GSM519nnn/GSM519804/GSM519804CELgz	82	4690141076_B	LUMA	1	1	1	1	1	0	LUMA	0	999	0	999	82
GSM519805	Breast tumor from patient P_121 expression data	GSM519805	Breast tumor	DNA9194-089CEL	ftp://ftpncbinlmnihgov/pub/geo/DATA/supplementary/samples/GSM519nnn/GSM519805/GSM519805CELgz	83	4690141077_A	HER2	3	1	1	1	1	1	HER2+	1	265	0	558	83
GSM519806	Breast tumor from patient P_122 expression data	GSM519806	Breast tumor	DNA9194-090CEL	ftp://ftpncbinlmnihgov/pub/geo/DATA/supplementary/samples/GSM519nnn/GSM519806/GSM519806CELgz	84	4690141077_E	HER2	3	1	0	1	0	1	HER2+	1	064	1	355	84
GSM519807	Breast tumor from patient P_123 expression data	GSM519807	Breast tumor	DNA9194-091CEL	ftp://ftpncbinlmnihgov/pub/geo/DATA/supplementary/samples/GSM519nnn/GSM519807/GSM519807CELgz	85	4690141076_G	LUMA	1	0	0	1	1	0	LUMA	1	375	1	518	85
GSM519808	Breast tumor from patient P_124 expression data	GSM519808	Breast tumor	DNA9194-092CEL	ftp://ftpncbinlmnihgov/pub/geo/DATA/supplementary/samples/GSM519nnn/GSM519808/GSM519808CELgz	86	4690141077_J	BASAL	3	0	0	1	0	0	BASAL	0	619	0	619	86
GSM519809	Breast tumor from patient P_125 expression data	GSM519809	Breast tumor	DNA9194-093CEL	ftp://ftpncbinlmnihgov/pub/geo/DATA/supplementary/samples/GSM519nnn/GSM519809/GSM519809CELgz	87	4690141077_C	LUMA	1	1	0	1	1	0	LUMA	0	611	0	611	87
GSM519810	Breast tumor from patient P_126 expression data	GSM519810	Breast tumor	DNA9194-094CEL	ftp://ftpncbinlmnihgov/pub/geo/DATA/supplementary/samples/GSM519nnn/GSM519810/GSM519810CELgz	88	4690141077_G	LUMA	1	1	1	1	1	0	LUMA	1	001	0	61	88
GSM519811	Normal breast tissue N1 expression data	GSM519811	Normal breast tissue	DNA9194-095CEL	ftp://ftpncbinlmnihgov/pub/geo/DATA/supplementary/samples/GSM519nnn/GSM519811/GSM519811CELgz	89	4690141010_F	NORMAL	NA	NA	NA	NA	NA	NA	NA	NA	NA	NA	NA	89
GSM519812	Normal breast tissue N13 expression data	GSM519812	Normal breast tissue	DNA9194-100CEL	ftp://ftpncbinlmnihgov/pub/geo/DATA/supplementary/samples/GSM519nnn/GSM519812/GSM519812CELgz	90	4690141011_I	NORMAL	NA	NA	NA	NA	NA	NA	NA	NA	NA	NA	NA	90
