# Supplementary material for: Synthesizer: Expediting synthesis studies from context-free data with information retrieval techniques
Source: PLoS One. 2017 Apr 24;12(4):e0175860. doi: 10.1371/journal.pone.0175860 (PMC5402950; doi:10.1371/journal.pone.0175860)
Supplement: S1 Dataset — (ZIP) [file pone.0175860.s001.zip › SampleAnnotationsSupplement/SHAMBAVI/geoDatasets/breastCancer/GPL570/GSE20712.csv]

Row.names	title	geo_accession	source_name_ch1	order2	methylation.barcode	subtypeihc	grade	node	sizebin	agebin	er	her2	subtypege	e.rfs	t.rfs	e.os	t.os	order1
GSM519817	Breast tumor from patient P_1 (methylation data)	GSM519817	Breast tumor	1	4690141010_D	HER2	3	1	1	1	1	1	HER2+	1	093	0	828	1
GSM519818	Breast tumor from patient P_10 (methylation data)	GSM519818	Breast tumor	2	4690141013_D	HER2	3	1	1	1	0	1	HER2+	0	212	1	252	2
GSM519819	Breast tumor from patient P_101 (methylation data)	GSM519819	Breast tumor	3	4690141074_D	LUMA	1	0	0	1	0	0	LUMA	0	79	0	79	3
GSM519820	Breast tumor from patient P_102 (methylation data)	GSM519820	Breast tumor	4	4690141075_F	HER2	3	1	1	1	0	1	BASAL	0	1342	0	1342	4
GSM519821	Breast tumor from patient P_103 (methylation data)	GSM519821	Breast tumor	5	4690141075_G	BASAL	2	1	1	0	0	0	LUMA	0	1327	0	1327	5
GSM519822	Breast tumor from patient P_104 (methylation data)	GSM519822	Breast tumor	6	4690141074_H	LUMA	1	1	0	1	0	0	NA	0	798	0	798	6
GSM519823	Breast tumor from patient P_105 (methylation data)	GSM519823	Breast tumor	7	4690141076_A	BASAL	3	0	1	0	0	0	LUMB	0	874	0	874	7
GSM519824	Breast tumor from patient P_106 (methylation data)	GSM519824	Breast tumor	8	4690141075_D	LUMA	1	1	0	1	0	0	LUMA	0	536	0	536	8
GSM519825	Breast tumor from patient P_107 (methylation data)	GSM519825	Breast tumor	9	4690141077_I	LUMB	3	1	0	1	1	0	LUMA	1	919	0	1241	9
GSM519826	Breast tumor from patient P_108 (methylation data)	GSM519826	Breast tumor	10	4690141075_J	HER2	3	1	1	1	1	1	HER2+	1	074	1	087	10
GSM519827	Breast tumor from patient P_109 (methylation data)	GSM519827	Breast tumor	11	4690141075_H	LUMA	1	1	1	1	1	0	LUMA	1	648	1	792	11
GSM519828	Breast tumor from patient P_11 (methylation data)	GSM519828	Breast tumor	12	4690141010_E	BASAL	3	1	0	1	0	0	BASAL	0	832	0	832	12
GSM519829	Breast tumor from patient P_110 (methylation data)	GSM519829	Breast tumor	13	4690141077_L	LUMB	2	1	1	0	0	0	NA	0	519	0	519	13
GSM519830	Breast tumor from patient P_112 (methylation data)	GSM519830	Breast tumor	14	4690141076_E	HER2	3	1	0	0	1	1	HER2+	1	1022	0	1082	14
GSM519831	Breast tumor from patient P_113 (methylation data)	GSM519831	Breast tumor	15	4690141076_I	HER2	3	1	1	1	1	1	HER2+	1	394	0	121	15
GSM519832	Breast tumor from patient P_115 (methylation data)	GSM519832	Breast tumor	16	4690141076_F	BASAL	3	1	0	1	1	0	LUMB	1	256	1	489	16
GSM519833	Breast tumor from patient P_116 (methylation data)	GSM519833	Breast tumor	17	4690141076_L	BASAL	3	1	0	1	0	0	BASAL	0	978	0	978	17
GSM519834	Breast tumor from patient P_117 (methylation data)	GSM519834	Breast tumor	18	4690141077_B	BASAL	3	1	1	0	1	0	NA	1	189	1	326	18
GSM519835	Breast tumor from patient P_118 (methylation data)	GSM519835	Breast tumor	19	4690141076_K	HER2	3	1	1	1	1	1	NA	1	117	1	277	19
GSM519836	Breast tumor from patient P_119 (methylation data)	GSM519836	Breast tumor	20	4690141077_F	BASAL	3	1	0	1	1	0	LUMB	1	425	1	469	20
GSM519837	Breast tumor from patient P_12 (methylation data)	GSM519837	Breast tumor	21	4690141010_L	LUMB	3	1	1	0	0	0	LUMB	0	882	0	882	21
GSM519838	Breast tumor from patient P_120 (methylation data)	GSM519838	Breast tumor	22	4690141076_B	LUMA	1	1	1	1	0	0	LUMA	0	999	0	999	22
GSM519839	Breast tumor from patient P_121 (methylation data)	GSM519839	Breast tumor	23	4690141077_A	HER2	3	1	1	1	1	1	HER2+	1	265	0	558	23
GSM519840	Breast tumor from patient P_122 (methylation data)	GSM519840	Breast tumor	24	4690141077_E	HER2	3	1	0	1	1	1	HER2+	1	064	1	355	24
GSM519841	Breast tumor from patient P_123 (methylation data)	GSM519841	Breast tumor	25	4690141076_G	LUMA	1	0	0	1	1	0	LUMA	1	375	1	518	25
GSM519842	Breast tumor from patient P_124 (methylation data)	GSM519842	Breast tumor	26	4690141077_J	BASAL	3	0	0	1	0	0	BASAL	0	619	0	619	26
GSM519843	Breast tumor from patient P_125 (methylation data)	GSM519843	Breast tumor	27	4690141077_C	LUMA	1	1	0	1	0	0	LUMA	0	611	0	611	27
GSM519844	Breast tumor from patient P_126 (methylation data)	GSM519844	Breast tumor	28	4690141077_G	LUMA	1	1	1	1	1	0	LUMA	1	001	0	61	28
GSM519845	Breast tumor from patient P_129 (methylation data)	GSM519845	Breast tumor	29	4690141011_K	LUMB	3	0	0	1	1	0	NA	1	506	0	1144	29
GSM519846	Breast tumor from patient P_13 (methylation data)	GSM519846	Breast tumor	30	4690141011_B	LUMB	3	0	0	1	0	0	LUMB	0	903	0	903	30
GSM519847	Breast tumor from patient P_14 (methylation data)	GSM519847	Breast tumor	31	4690141010_A	BASAL	2	1	0	1	1	0	NA	1	285	1	343	31
GSM519848	Breast tumor from patient P_15 (methylation data)	GSM519848	Breast tumor	32	4690141011_F	LUMB	3	0	0	0	0	0	LUMB	0	898	0	898	32
GSM519849	Breast tumor from patient P_16 (methylation data)	GSM519849	Breast tumor	33	4690141013_C	LUMB	3	0	1	1	0	0	LUMB	0	761	0	761	33
GSM519850	Breast tumor from patient P_17 (methylation data)	GSM519850	Breast tumor	34	4690141013_G	LUMB	3	1	1	1	1	0	NA	1	493	1	89	34
GSM519851	Breast tumor from patient P_18 (methylation data)	GSM519851	Breast tumor	35	4690141011_D	BASAL	3	1	0	1	0	0	BASAL	0	945	0	945	35
GSM519852	Breast tumor from patient P_19 (methylation data)	GSM519852	Breast tumor	36	4690141013_J	LUMB	3	1	1	1	1	0	LUMA	1	428	0	932	36
GSM519853	Breast tumor from patient P_2 (methylation data)	GSM519853	Breast tumor	37	4690141010_J	HER2	3	1	1	1	1	1	HER2+	1	122	1	339	37
GSM519854	Breast tumor from patient P_20 (methylation data)	GSM519854	Breast tumor	38	4690141010_H	LUMA	1	1	1	1	0	0	LUMA	0	607	0	607	38
GSM519855	Breast tumor from patient P_21 (methylation data)	GSM519855	Breast tumor	39	4690141024_A	LUMB	3	1	1	1	1	0	NA	1	819	0	93	39
GSM519856	Breast tumor from patient P_22 (methylation data)	GSM519856	Breast tumor	40	4690141011_C	LUMA	1	0	1	1	0	0	NA	0	968	0	968	40
GSM519857	Breast tumor from patient P_23 (methylation data)	GSM519857	Breast tumor	41	4690141011_H	BASAL	3	0	0	1	1	0	LUMB	1	256	1	407	41
GSM519858	Breast tumor from patient P_24 (methylation data)	GSM519858	Breast tumor	42	4690141024_E	LUMB	3	1	0	1	0	0	BASAL	0	884	0	884	42
GSM519859	Breast tumor from patient P_25 (methylation data)	GSM519859	Breast tumor	43	4690141024_J	LUMB	3	0	0	0	0	0	LUMA	0	803	0	803	43
GSM519860	Breast tumor from patient P_26 (methylation data)	GSM519860	Breast tumor	44	4690141011_G	LUMA	1	1	0	0	0	0	NA	0	763	0	763	44
GSM519861	Breast tumor from patient P_27 (methylation data)	GSM519861	Breast tumor	45	4690141013_H	HER2	3	1	1	1	0	1	HER2+	0	185	0	185	45
GSM519862	Breast tumor from patient P_28 (methylation data)	GSM519862	Breast tumor	46	4690141011_J	BASAL	3	1	0	0	1	0	BASAL	1	051	1	499	46
GSM519863	Breast tumor from patient P_29 (methylation data)	GSM519863	Breast tumor	47	4690141077_K	LUMA	1	0	1	1	0	0	NA	0	801	0	801	47
GSM519864	Breast tumor from patient P_3 (methylation data)	GSM519864	Breast tumor	48	4690141011_A	HER2	3	0	1	1	0	1	HER2+	0	864	0	864	48
GSM519865	Breast tumor from patient P_30 (methylation data)	GSM519865	Breast tumor	49	4690141047_D	LUMB	3	1	1	1	0	0	LUMB	0	572	0	572	49
GSM519866	Breast tumor from patient P_31 (methylation data)	GSM519866	Breast tumor	50	4690141047_H	LUMB	3	0	0	1	0	0	LUMB	0	744	0	744	50
GSM519867	Breast tumor from patient P_32 (methylation data)	GSM519867	Breast tumor	51	4690141047_J	LUMB	3	1	0	1	0	0	LUMA	0	448	0	448	51
GSM519868	Breast tumor from patient P_33 (methylation data)	GSM519868	Breast tumor	52	4690141048_C	LUMB	3	1	1	1	1	0	NA	1	013	0	764	52
GSM519869	Breast tumor from patient P_34 (methylation data)	GSM519869	Breast tumor	53	4690141013_E	BASAL	3	0	0	0	1	0	BASAL	1	334	0	737	53
GSM519870	Breast tumor from patient P_35 (methylation data)	GSM519870	Breast tumor	54	4690141013_I	BASAL	3	1	1	1	1	0	BASAL	1	0	0	781	54
GSM519871	Breast tumor from patient P_36 (methylation data)	GSM519871	Breast tumor	55	4690141048_H	LUMB	3	1	1	0	0	0	NA	0	144	1	15	55
GSM519872	Breast tumor from patient P_37 (methylation data)	GSM519872	Breast tumor	56	4690141013_L	BASAL	3	1	0	1	0	0	BASAL	0	784	0	784	56
GSM519873	Breast tumor from patient P_38 (methylation data)	GSM519873	Breast tumor	57	4690141048_K	LUMB	3	1	1	1	1	0	LUMB	1	205	1	377	57
GSM519874	Breast tumor from patient P_39 (methylation data)	GSM519874	Breast tumor	58	4690141013_K	HER2	3	1	1	1	1	1	HER2+	1	338	1	528	58
GSM519875	Breast tumor from patient P_4 (methylation data)	GSM519875	Breast tumor	59	4690141010_I	LUMB	3	1	1	0	0	0	LUMB	0	84	0	84	59
GSM519876	Breast tumor from patient P_40 (methylation data)	GSM519876	Breast tumor	60	4690141049_B	LUMB	3	1	0	1	0	0	LUMB	0	839	0	839	60
GSM519877	Breast tumor from patient P_41 (methylation data)	GSM519877	Breast tumor	61	4690141024_C	BASAL	3	1	1	1	0	0	NA	0	607	0	607	61
GSM519878	Breast tumor from patient P_42 (methylation data)	GSM519878	Breast tumor	62	4690141024_B	HER2	3	1	1	0	1	1	HER2+	1	0	0	763	62
GSM519879	Breast tumor from patient P_43 (methylation data)	GSM519879	Breast tumor	63	4690141049_F	LUMB	3	1	1	1	0	0	LUMB	0	14	1	152	63
GSM519880	Breast tumor from patient P_44 (methylation data)	GSM519880	Breast tumor	64	4690141013_B	LUMA	1	1	0	1	0	0	NA	0	682	0	682	64
GSM519881	Breast tumor from patient P_45 (methylation data)	GSM519881	Breast tumor	65	4690141024_G	BASAL	3	0	0	1	0	0	BASAL	0	716	0	716	65
GSM519882	Breast tumor from patient P_46 (methylation data)	GSM519882	Breast tumor	66	4690141049_J	LUMB	3	1	0	0	0	0	NA	0	732	0	732	66
GSM519883	Breast tumor from patient P_47 (methylation data)	GSM519883	Breast tumor	67	4690141013_F	LUMA	1	1	0	1	0	0	NA	0	711	0	711	67
GSM519884	Breast tumor from patient P_48 (methylation data)	GSM519884	Breast tumor	68	4690141074_E	LUMB	3	1	1	0	1	0	LUMB	1	39	0	723	68
GSM519885	Breast tumor from patient P_49 (methylation data)	GSM519885	Breast tumor	69	4690141074_I	LUMB	3	0	0	1	0	0	BASAL	0	671	0	671	69
GSM519886	Breast tumor from patient P_5 (methylation data)	GSM519886	Breast tumor	70	4690141010_C	LUMB	3	0	0	1	0	0	NA	0	653	0	653	70
GSM519887	Breast tumor from patient P_50 (methylation data)	GSM519887	Breast tumor	71	4690141024_F	HER2	3	1	0	1	0	1	HER2+	0	636	0	636	71
GSM519888	Breast tumor from patient P_51 (methylation data)	GSM519888	Breast tumor	72	4690141047_B	BASAL	3	0	0	1	1	0	BASAL	1	501	0	655	72
GSM519889	Breast tumor from patient P_52 (methylation data)	GSM519889	Breast tumor	73	4690141024_D	LUMA	1	0	0	1	0	0	NA	0	678	0	678	73
GSM519890	Breast tumor from patient P_55 (methylation data)	GSM519890	Breast tumor	74	4690141024_K	HER2	3	1	0	0	1	1	LUMA	1	337	1	498	74
GSM519891	Breast tumor from patient P_56 (methylation data)	GSM519891	Breast tumor	75	4690141047_F	BASAL	3	1	1	0	0	0	BASAL	0	62	0	62	75
GSM519892	Breast tumor from patient P_57 (methylation data)	GSM519892	Breast tumor	76	4690141047_I	BASAL	3	0	0	0	0	0	BASAL	0	621	0	621	76
GSM519893	Breast tumor from patient P_58 (methylation data)	GSM519893	Breast tumor	77	4690141048_A	BASAL	3	1	0	1	1	0	LUMA	1	147	1	556	77
GSM519894	Breast tumor from patient P_59 (methylation data)	GSM519894	Breast tumor	78	4690141075_A	LUMB	3	0	0	0	1	0	NA	1	131	0	658	78
GSM519895	Breast tumor from patient P_6 (methylation data)	GSM519895	Breast tumor	79	4690141011_E	HER2	3	0	0	0	0	1	BASAL	0	721	0	721	79
GSM519896	Breast tumor from patient P_60 (methylation data)	GSM519896	Breast tumor	80	4690141024_H	LUMA	1	0	1	0	0	0	LUMA	0	683	0	683	80
GSM519897	Breast tumor from patient P_61 (methylation data)	GSM519897	Breast tumor	81	4690141075_E	LUMB	3	1	0	1	1	0	LUMA	1	458	0	708	81
GSM519898	Breast tumor from patient P_62 (methylation data)	GSM519898	Breast tumor	82	4690141047_C	HER2	3	1	0	0	1	1	BASAL	1	263	1	645	82
GSM519899	Breast tumor from patient P_63 (methylation data)	GSM519899	Breast tumor	83	4690141024_L	LUMA	1	0	0	1	0	0	NA	0	599	0	599	83
GSM519900	Breast tumor from patient P_64 (methylation data)	GSM519900	Breast tumor	84	4690141047_G	HER2	2	0	0	0	0	1	NA	0	609	0	609	84
GSM519901	Breast tumor from patient P_65 (methylation data)	GSM519901	Breast tumor	85	4690141048_F	BASAL	3	0	0	1	0	0	LUMA	0	622	0	622	85
GSM519902	Breast tumor from patient P_66 (methylation data)	GSM519902	Breast tumor	86	4690141047_K	HER2	3	1	1	0	0	1	HER2+	0	056	1	197	86
GSM519903	Breast tumor from patient P_67 (methylation data)	GSM519903	Breast tumor	87	4690141048_J	BASAL	2	0	1	0	0	0	BASAL	0	1408	0	1408	87
GSM519904	Breast tumor from patient P_68 (methylation data)	GSM519904	Breast tumor	88	4690141048_D	HER2	3	0	0	1	0	1	HER2+	0	617	0	617	88
GSM519905	Breast tumor from patient P_69 (methylation data)	GSM519905	Breast tumor	89	4690141075_I	LUMB	3	1	1	1	1	0	LUMA	1	008	1	297	89
GSM519906	Breast tumor from patient P_7 (methylation data)	GSM519906	Breast tumor	90	4690141010_K	BASAL	3	1	0	1	1	0	BASAL	1	701	0	819	90
GSM519907	Breast tumor from patient P_70 (methylation data)	GSM519907	Breast tumor	91	4690141076_D	LUMB	3	1	0	0	1	0	LUMB	1	746	0	128	91
GSM519908	Breast tumor from patient P_71 (methylation data)	GSM519908	Breast tumor	92	4690141047_A	LUMA	1	0	0	0	0	0	LUMB	0	595	0	595	92
GSM519909	Breast tumor from patient P_72 (methylation data)	GSM519909	Breast tumor	93	4690141076_H	LUMB	3	1	1	1	1	0	LUMB	1	169	1	458	93
GSM519910	Breast tumor from patient P_73 (methylation data)	GSM519910	Breast tumor	94	4690141049_D	BASAL	3	0	1	1	0	0	BASAL	0	574	0	574	94
GSM519911	Breast tumor from patient P_74 (methylation data)	GSM519911	Breast tumor	95	4690141049_H	BASAL	3	1	1	1	1	0	LUMB	1	443	0	452	95
GSM519912	Breast tumor from patient P_75 (methylation data)	GSM519912	Breast tumor	96	4690141048_I	HER2	3	1	1	0	0	1	LUMB	0	612	0	612	96
GSM519913	Breast tumor from patient P_77 (methylation data)	GSM519913	Breast tumor	97	4690141047_E	LUMA	1	0	0	1	0	0	NA	0	584	0	584	97
GSM519914	Breast tumor from patient P_78 (methylation data)	GSM519914	Breast tumor	98	4690141048_L	HER2	3	0	1	1	1	1	HER2+	1	108	1	158	98
GSM519915	Breast tumor from patient P_79 (methylation data)	GSM519915	Breast tumor	99	4690141049_C	HER2	3	1	1	0	0	1	HER2+	0	543	0	543	99
GSM519916	Breast tumor from patient P_8 (methylation data)	GSM519916	Breast tumor	100	4690141010_B	LUMA	1	0	0	0	0	0	NA	0	879	0	879	100
GSM519917	Breast tumor from patient P_80 (methylation data)	GSM519917	Breast tumor	101	4690141049_L	BASAL	3	0	0	1	1	0	BASAL	1	205	1	533	101
GSM519918	Breast tumor from patient P_81 (methylation data)	GSM519918	Breast tumor	102	4690141049_G	HER2	3	0	0	1	0	1	NA	0	495	0	495	102
GSM519919	Breast tumor from patient P_83 (methylation data)	GSM519919	Breast tumor	103	4690141049_K	HER2	2	0	0	1	0	1	NA	0	606	0	606	103
GSM519920	Breast tumor from patient P_84 (methylation data)	GSM519920	Breast tumor	104	4690141074_C	BASAL	2	0	0	0	1	0	LUMA	1	242	0	708	104
GSM519921	Breast tumor from patient P_85 (methylation data)	GSM519921	Breast tumor	105	4690141074_B	HER2	2	1	1	1	0	1	HER2+	0	1396	0	1396	105
GSM519922	Breast tumor from patient P_86 (methylation data)	GSM519922	Breast tumor	106	4690141074_F	HER2	3	1	0	0	0	1	HER2+	0	1339	0	1339	106
GSM519923	Breast tumor from patient P_87 (methylation data)	GSM519923	Breast tumor	107	4690141074_G	BASAL	3	0	0	1	1	0	NA	1	067	1	158	107
GSM519924	Breast tumor from patient P_88 (methylation data)	GSM519924	Breast tumor	108	4690141076_J	LUMB	3	1	1	1	1	0	LUMB	1	592	0	793	108
GSM519925	Breast tumor from patient P_89 (methylation data)	GSM519925	Breast tumor	109	4690141048_B	LUMA	1	0	1	0	1	0	NA	1	901	0	1283	109
GSM519926	Breast tumor from patient P_9 (methylation data)	GSM519926	Breast tumor	110	4690141011_L	HER2	3	1	1	0	0	1	NA	0	902	0	902	110
GSM519927	Breast tumor from patient P_90 (methylation data)	GSM519927	Breast tumor	111	4690141074_J	BASAL	3	1	0	1	0	0	LUMB	0	382	1	742	111
GSM519928	Breast tumor from patient P_91 (methylation data)	GSM519928	Breast tumor	112	4690141048_G	LUMA	1	0	1	0	1	0	NA	1	1016	0	1333	112
GSM519929	Breast tumor from patient P_92 (methylation data)	GSM519929	Breast tumor	113	4690141074_K	HER2	2	1	1	1	1	1	HER2+	1	209	1	589	113
GSM519930	Breast tumor from patient P_93 (methylation data)	GSM519930	Breast tumor	114	4690141077_D	LUMB	3	1	0	1	1	0	NA	1	418	1	419	114
GSM519931	Breast tumor from patient P_94 (methylation data)	GSM519931	Breast tumor	115	4690141075_B	HER2	3	1	1	0	1	1	HER2+	1	867	1	1132	115
GSM519932	Breast tumor from patient P_95 (methylation data)	GSM519932	Breast tumor	116	4690141075_C	BASAL	3	1	1	1	1	0	BASAL	1	148	1	192	116
GSM519933	Breast tumor from patient P_96 (methylation data)	GSM519933	Breast tumor	117	4690141049_A	LUMA	1	0	0	0	0	0	LUMA	0	638	0	638	117
GSM519934	Breast tumor from patient P_97 (methylation data)	GSM519934	Breast tumor	118	4690141049_E	LUMA	1	0	0	1	0	0	LUMA	0	596	0	596	118
GSM519935	Breast tumor from patient P_99 (methylation data)	GSM519935	Breast tumor	119	4690141049_I	LUMA	1	0	0	1	0	0	LUMA	0	1345	0	1345	119
GSM519936	Breast tumor from patient P_N1 (methylation data)	GSM519936	Normal breast tissue	120	4690141010_F	NORMAL	NA	NA	NA	NA	NA	NA	NA	NA	NA	NA	NA	120
GSM519937	Breast tumor from patient P_N13 (methylation data)	GSM519937	Normal breast tissue	121	4690141011_I	NORMAL	NA	NA	NA	NA	NA	NA	NA	NA	NA	NA	NA	121
GSM519938	Breast tumor from patient P_N4 (methylation data)	GSM519938	Normal breast tissue	122	4690141048_E	NORMAL	NA	NA	NA	NA	NA	NA	NA	NA	NA	NA	NA	122
GSM519939	Breast tumor from patient P_N6 (methylation data)	GSM519939	Normal breast tissue	123	4690141077_H	NORMAL	NA	NA	NA	NA	NA	NA	NA	NA	NA	NA	NA	123
