# Supplementary material for: Synthesizer: Expediting synthesis studies from context-free data with information retrieval techniques
Source: PLoS One. 2017 Apr 24;12(4):e0175860. doi: 10.1371/journal.pone.0175860 (PMC5402950; doi:10.1371/journal.pone.0175860)
Supplement: S1 Dataset — (ZIP) [file pone.0175860.s001.zip › SampleAnnotationsSupplement/SHAMBAVI/geoDatasets/breastCancer/GPL570/GSE21422.csv]

Row.names	title	geo_accession	source_name_ch1	supplementary_file	order2	tissue	disease.state	order1
GSM535604	DCIS 1, biological rep. 1	GSM535604	DCIS	ftp://ftp.ncbi.nlm.nih.gov/pub/geo/DATA/supplementary/samples/GSM535nnn/GSM535604/GSM535604_wke-cs-h01-25707dcis-040608-u133p-2.CEL.gz	1	TUMOR	DCIS	1
GSM535605	DCIS 2, biological rep. 2	GSM535605	DCIS	ftp://ftp.ncbi.nlm.nih.gov/pub/geo/DATA/supplementary/samples/GSM535nnn/GSM535605/GSM535605_wke-cs-h02-21007dcis-040608-u133p-2.CEL.gz	2	TUMOR	DCIS	2
GSM535606	DCIS 3, biological rep. 3	GSM535606	DCIS	ftp://ftp.ncbi.nlm.nih.gov/pub/geo/DATA/supplementary/samples/GSM535nnn/GSM535606/GSM535606_wke-cs-h04-1838dcis-040608-u133p-2_wdh.CEL.gz	3	TUMOR	DCIS	3
GSM535607	DCIS 4, biological rep. 4	GSM535607	DCIS	ftp://ftp.ncbi.nlm.nih.gov/pub/geo/DATA/supplementary/samples/GSM535nnn/GSM535607/GSM535607_wke-cs-h05-251006dcis-040608-u133p-2.CEL.gz	4	TUMOR	DCIS	4
GSM535608	DCIS 5, biological rep. 5	GSM535608	DCIS	ftp://ftp.ncbi.nlm.nih.gov/pub/geo/DATA/supplementary/samples/GSM535nnn/GSM535608/GSM535608_wke-cs-h06-171106dcis-040608-u133p-2.CEL.gz	5	TUMOR	DCIS	5
GSM535609	DCIS 6, biological rep. 6	GSM535609	DCIS	ftp://ftp.ncbi.nlm.nih.gov/pub/geo/DATA/supplementary/samples/GSM535nnn/GSM535609/GSM535609_wke-cs-h07-281106dcis-040608-u133p-2.CEL.gz	6	TUMOR	DCIS	6
GSM535610	DCIS 7, biological rep. 7	GSM535610	DCIS	ftp://ftp.ncbi.nlm.nih.gov/pub/geo/DATA/supplementary/samples/GSM535nnn/GSM535610/GSM535610_wke-cs-h08-121206dcis-040608-u133p-2.CEL.gz	7	TUMOR	DCIS	7
GSM535611	DCIS 8, biological rep. 8	GSM535611	DCIS	ftp://ftp.ncbi.nlm.nih.gov/pub/geo/DATA/supplementary/samples/GSM535nnn/GSM535611/GSM535611_wke-cs-h09-30107dcis-040608-u133p-2.CEL.gz	8	TUMOR	DCIS	8
GSM535612	DCIS 9, biological rep. 9	GSM535612	DCIS	ftp://ftp.ncbi.nlm.nih.gov/pub/geo/DATA/supplementary/samples/GSM535nnn/GSM535612/GSM535612_wke-cs-h10-23408dcis-040608-u133p-2.CEL.gz	9	TUMOR	DCIS	9
GSM535613	healthy breast 1, biological rep. 1	GSM535613	healthy	ftp://ftp.ncbi.nlm.nih.gov/pub/geo/DATA/supplementary/samples/GSM535nnn/GSM535613/GSM535613_wke-cs-h11-ges22906re-040608-u133p-2.CEL.gz	10	BREAST	HEALTHY	10
GSM535614	healthy breast 2, biological rep. 2	GSM535614	healthy	ftp://ftp.ncbi.nlm.nih.gov/pub/geo/DATA/supplementary/samples/GSM535nnn/GSM535614/GSM535614_wke-cs-h12-ges22806li-040608-u133p-2.CEL.gz	11	BREAST	HEALTHY	11
GSM535615	healthy breast 3, biological rep. 3	GSM535615	healthy	ftp://ftp.ncbi.nlm.nih.gov/pub/geo/DATA/supplementary/samples/GSM535nnn/GSM535615/GSM535615_wke-cs-h13-ges19906-040608-u133p-2.CEL.gz	12	BREAST	HEALTHY	12
GSM535616	healthy breast 4, biological rep. 4	GSM535616	healthy	ftp://ftp.ncbi.nlm.nih.gov/pub/geo/DATA/supplementary/samples/GSM535nnn/GSM535616/GSM535616_wke-cs-h14-ges171006-040608-u133p-2.CEL.gz	13	BREAST	HEALTHY	13
GSM535617	healthy breast 5, biological rep. 5	GSM535617	healthy	ftp://ftp.ncbi.nlm.nih.gov/pub/geo/DATA/supplementary/samples/GSM535nnn/GSM535617/GSM535617_wke-cs-h15-ges301006-040608-u133p-2.CEL.gz	14	BREAST	HEALTHY	14
GSM535618	IDC 1, biological rep. 1	GSM535618	tumor	ftp://ftp.ncbi.nlm.nih.gov/pub/geo/DATA/supplementary/samples/GSM535nnn/GSM535618/GSM535618_wke-cs-h16-tm6207-040608-u133p-2.CEL.gz	15	TUMOR	IDC	15
GSM535619	IDC 2, biological rep. 2	GSM535619	tumor	ftp://ftp.ncbi.nlm.nih.gov/pub/geo/DATA/supplementary/samples/GSM535nnn/GSM535619/GSM535619_wke-cs-h17-tm2920-040608-u133p-2.CEL.gz	16	TUMOR	IDC	16
GSM535620	IDC 3, biological rep. 3	GSM535620	tumor	ftp://ftp.ncbi.nlm.nih.gov/pub/geo/DATA/supplementary/samples/GSM535nnn/GSM535620/GSM535620_wke-cs-h18-tm3016-040608-u133p-2.CEL.gz	17	TUMOR	IDC	17
GSM535621	IDC 4, biological rep. 4	GSM535621	tumor	ftp://ftp.ncbi.nlm.nih.gov/pub/geo/DATA/supplementary/samples/GSM535nnn/GSM535621/GSM535621_wke-cs-h19-tm3447-040608-u133p-2.CEL.gz	18	TUMOR	IDC	18
GSM535622	IDC 5, biological rep. 5	GSM535622	tumor	ftp://ftp.ncbi.nlm.nih.gov/pub/geo/DATA/supplementary/samples/GSM535nnn/GSM535622/GSM535622_wke-cs-h20-tm1906-040608-u133p-2.CEL.gz	19	TUMOR	IDC	19
