# Supplementary material for: Synthesizer: Expediting synthesis studies from context-free data with information retrieval techniques
Source: PLoS One. 2017 Apr 24;12(4):e0175860. doi: 10.1371/journal.pone.0175860 (PMC5402950; doi:10.1371/journal.pone.0175860)
Supplement: S1 Dataset — (ZIP) [file pone.0175860.s001.zip › SampleAnnotationsSupplement/SHAMBAVI/geoDatasets/breastCancer/GPL570/GSE22544.csv]

Row.names	title	geo_accession	source_name_ch1	description	supplementary_file	order2	tissue	tissue.type	patient	order1
GSM559616	Patient 1, IDC	GSM559616	Breast, IDC	12605-1P 10-17-07	ftp://ftp.ncbi.nlm.nih.gov/pub/geo/DATA/supplementary/samples/GSM559nnn/GSM559616/GSM559616.CEL.gz	1	INFILTRATINGDUCTALCARCINOMA(IDC)	INFILTRATINGDUCTALCARCINOMA(IDC)	1	1
GSM559617	Patient 2, IDC	GSM559617	Breast, IDC	12738-1P 10-17-07	ftp://ftp.ncbi.nlm.nih.gov/pub/geo/DATA/supplementary/samples/GSM559nnn/GSM559617/GSM559617.CEL.gz	2	INFILTRATINGDUCTALCARCINOMA(IDC)	INFILTRATINGDUCTALCARCINOMA(IDC)	2	2
GSM559618	Patient 4, IDC	GSM559618	Breast, IDC	12838-1P 10-23-07	ftp://ftp.ncbi.nlm.nih.gov/pub/geo/DATA/supplementary/samples/GSM559nnn/GSM559618/GSM559618.CEL.gz	3	INFILTRATINGDUCTALCARCINOMA(IDC)	INFILTRATINGDUCTALCARCINOMA(IDC)	4	3
GSM559619	Patient 4, normal	GSM559619	Breast, normal	12838-6br 1-11-08	ftp://ftp.ncbi.nlm.nih.gov/pub/geo/DATA/supplementary/samples/GSM559nnn/GSM559619/GSM559619.CEL.gz	4	NORMAL	NORMAL	4	4
GSM559620	Patient 5, IDC	GSM559620	Breast, IDC	12866-1P 10-17-07	ftp://ftp.ncbi.nlm.nih.gov/pub/geo/DATA/supplementary/samples/GSM559nnn/GSM559620/GSM559620.CEL.gz	5	INFILTRATINGDUCTALCARCINOMA(IDC)	INFILTRATINGDUCTALCARCINOMA(IDC)	5	5
GSM559621	Patient 6, node metastasis	GSM559621	Breast, node metastasis	12955-1M 10-23-07	ftp://ftp.ncbi.nlm.nih.gov/pub/geo/DATA/supplementary/samples/GSM559nnn/GSM559621/GSM559621.CEL.gz	6	NODEMETASTASIS	NODEMETASTASIS	6	6
GSM559622	Patient 7, IDC	GSM559622	Breast, IDC	13038-1P 10-17-07	ftp://ftp.ncbi.nlm.nih.gov/pub/geo/DATA/supplementary/samples/GSM559nnn/GSM559622/GSM559622.CEL.gz	7	INFILTRATINGDUCTALCARCINOMA(IDC)	INFILTRATINGDUCTALCARCINOMA(IDC)	7	7
GSM559623	Patient 28, normal	GSM559623	Breast, normal	13080 2br 1-11-08	ftp://ftp.ncbi.nlm.nih.gov/pub/geo/DATA/supplementary/samples/GSM559nnn/GSM559623/GSM559623.CEL.gz	8	NORMAL	NORMAL	28	8
GSM559624	Patient 29, normal	GSM559624	Breast, normal	13108 3br 1-11-08	ftp://ftp.ncbi.nlm.nih.gov/pub/geo/DATA/supplementary/samples/GSM559nnn/GSM559624/GSM559624.CEL.gz	9	NORMAL	NORMAL	29	9
GSM559625	Patient 14, IDC	GSM559625	Breast, IDC	13153-1P 10-23-07	ftp://ftp.ncbi.nlm.nih.gov/pub/geo/DATA/supplementary/samples/GSM559nnn/GSM559625/GSM559625.CEL.gz	10	INFILTRATINGDUCTALCARCINOMA(IDC)	INFILTRATINGDUCTALCARCINOMA(IDC)	14	10
GSM559626	Patient 15, IDC	GSM559626	Breast, IDC	13201-1P 10-23-07	ftp://ftp.ncbi.nlm.nih.gov/pub/geo/DATA/supplementary/samples/GSM559nnn/GSM559626/GSM559626.CEL.gz	11	INFILTRATINGDUCTALCARCINOMA(IDC)	INFILTRATINGDUCTALCARCINOMA(IDC)	15	11
GSM559627	Patient 15, IDC, biological replicate	GSM559627	Breast, IDC	13201-1P 10-17-07	ftp://ftp.ncbi.nlm.nih.gov/pub/geo/DATA/supplementary/samples/GSM559nnn/GSM559627/GSM559627.CEL.gz	12	INFILTRATINGDUCTALCARCINOMA(IDC)	INFILTRATINGDUCTALCARCINOMA(IDC)	15	12
GSM559628	Patient 15, normal	GSM559628	Breast, normal	13201-4br 1-11-08	ftp://ftp.ncbi.nlm.nih.gov/pub/geo/DATA/supplementary/samples/GSM559nnn/GSM559628/GSM559628.CEL.gz	13	NORMAL	NORMAL	15	13
GSM559629	Patient 18, node metastasis	GSM559629	Breast, node metastasis	13617-1M 10-23-07	ftp://ftp.ncbi.nlm.nih.gov/pub/geo/DATA/supplementary/samples/GSM559nnn/GSM559629/GSM559629.CEL.gz	14	NODEMETASTASIS	NODEMETASTASIS	18	14
GSM559630	Patient 20, IDC	GSM559630	Breast, IDC	17045-1P_exp	ftp://ftp.ncbi.nlm.nih.gov/pub/geo/DATA/supplementary/samples/GSM559nnn/GSM559630/GSM559630.CEL.gz	15	INFILTRATINGDUCTALCARCINOMA(IDC)	INFILTRATINGDUCTALCARCINOMA(IDC)	20	15
GSM559631	Patient 22, IDC	GSM559631	Breast, IDC	17118-1P_exp	ftp://ftp.ncbi.nlm.nih.gov/pub/geo/DATA/supplementary/samples/GSM559nnn/GSM559631/GSM559631.CEL.gz	16	INFILTRATINGDUCTALCARCINOMA(IDC)	INFILTRATINGDUCTALCARCINOMA(IDC)	22	16
GSM559632	Patient 24, IDC	GSM559632	Breast, IDC	17165-2P_exp	ftp://ftp.ncbi.nlm.nih.gov/pub/geo/DATA/supplementary/samples/GSM559nnn/GSM559632/GSM559632.CEL.gz	17	INFILTRATINGDUCTALCARCINOMA(IDC)	INFILTRATINGDUCTALCARCINOMA(IDC)	24	17
GSM559633	Patient 25, IDC	GSM559633	Breast, IDC	17220-1P_exp	ftp://ftp.ncbi.nlm.nih.gov/pub/geo/DATA/supplementary/samples/GSM559nnn/GSM559633/GSM559633.CEL.gz	18	INFILTRATINGDUCTALCARCINOMA(IDC)	INFILTRATINGDUCTALCARCINOMA(IDC)	25	18
GSM559634	Patient 26, IDC	GSM559634	Breast, IDC	17225-1P_exp	ftp://ftp.ncbi.nlm.nih.gov/pub/geo/DATA/supplementary/samples/GSM559nnn/GSM559634/GSM559634.CEL.gz	19	INFILTRATINGDUCTALCARCINOMA(IDC)	INFILTRATINGDUCTALCARCINOMA(IDC)	26	19
GSM559635	Patient 27, IDC	GSM559635	Breast, IDC	17270-1P_exp	ftp://ftp.ncbi.nlm.nih.gov/pub/geo/DATA/supplementary/samples/GSM559nnn/GSM559635/GSM559635.CEL.gz	20	INFILTRATINGDUCTALCARCINOMA(IDC)	INFILTRATINGDUCTALCARCINOMA(IDC)	27	20
