# Supplementary material for: Synthesizer: Expediting synthesis studies from context-free data with information retrieval techniques
Source: PLoS One. 2017 Apr 24;12(4):e0175860. doi: 10.1371/journal.pone.0175860 (PMC5402950; doi:10.1371/journal.pone.0175860)
Supplement: S1 Dataset — (ZIP) [file pone.0175860.s001.zip › SampleAnnotationsSupplement/SHAMBAVI/geoDatasets/breastCancer/GPL570/GSE23177.csv]

Row.names	title	geo_accession	source_name_ch1	growth_protocol_ch1	supplementary_file	order2	patient.type	ln	lnratio	order1
GSM570498	2026	GSM570498	Primary untreated breast cancer tissue containing at least 70% viable tumor by area (hematoxylin / eosin staining)	Each tumor is snap-frozen in liquid nitrogen within 30 minutes after surgical extirpation and stored at -80°C	ftp://ftp.ncbi.nlm.nih.gov/pub/geo/DATA/supplementary/samples/GSM570nnn/GSM570498/GSM570498.CEL.gz	1	INTERNALDATASETBALANCEDFORLYMPHNODEINVOLVEMENT	0	0	1
GSM570499	2028	GSM570499	Primary untreated breast cancer tissue containing at least 70% viable tumor by area (hematoxylin / eosin staining)	Each tumor is snap-frozen in liquid nitrogen within 30 minutes after surgical extirpation and stored at -80°C	ftp://ftp.ncbi.nlm.nih.gov/pub/geo/DATA/supplementary/samples/GSM570nnn/GSM570499/GSM570499.CEL.gz	2	INTERNALDATASETBALANCEDFORLYMPHNODEINVOLVEMENT	0	0	2
GSM570500	2090	GSM570500	Primary untreated breast cancer tissue containing at least 70% viable tumor by area (hematoxylin / eosin staining)	Each tumor is snap-frozen in liquid nitrogen within 30 minutes after surgical extirpation and stored at -80°C	ftp://ftp.ncbi.nlm.nih.gov/pub/geo/DATA/supplementary/samples/GSM570nnn/GSM570500/GSM570500.CEL.gz	3	INTERNALDATASETBALANCEDFORLYMPHNODEINVOLVEMENT	0	0	3
GSM570501	2159	GSM570501	Primary untreated breast cancer tissue containing at least 70% viable tumor by area (hematoxylin / eosin staining)	Each tumor is snap-frozen in liquid nitrogen within 30 minutes after surgical extirpation and stored at -80°C	ftp://ftp.ncbi.nlm.nih.gov/pub/geo/DATA/supplementary/samples/GSM570nnn/GSM570501/GSM570501.CEL.gz	4	INTERNALDATASETBALANCEDFORLYMPHNODEINVOLVEMENT	0	0	4
GSM570502	2288	GSM570502	Primary untreated breast cancer tissue containing at least 70% viable tumor by area (hematoxylin / eosin staining)	Each tumor is snap-frozen in liquid nitrogen within 30 minutes after surgical extirpation and stored at -80°C	ftp://ftp.ncbi.nlm.nih.gov/pub/geo/DATA/supplementary/samples/GSM570nnn/GSM570502/GSM570502.CEL.gz	5	INTERNALDATASETBALANCEDFORLYMPHNODEINVOLVEMENT	0	0	5
GSM570503	2291	GSM570503	Primary untreated breast cancer tissue containing at least 70% viable tumor by area (hematoxylin / eosin staining)	Each tumor is snap-frozen in liquid nitrogen within 30 minutes after surgical extirpation and stored at -80°C	ftp://ftp.ncbi.nlm.nih.gov/pub/geo/DATA/supplementary/samples/GSM570nnn/GSM570503/GSM570503.CEL.gz	6	INTERNALDATASETBALANCEDFORLYMPHNODEINVOLVEMENT	0	0	6
GSM570504	2364	GSM570504	Primary untreated breast cancer tissue containing at least 70% viable tumor by area (hematoxylin / eosin staining)	Each tumor is snap-frozen in liquid nitrogen within 30 minutes after surgical extirpation and stored at -80°C	ftp://ftp.ncbi.nlm.nih.gov/pub/geo/DATA/supplementary/samples/GSM570nnn/GSM570504/GSM570504.CEL.gz	7	INTERNALDATASETBALANCEDFORLYMPHNODEINVOLVEMENT	0	0	7
GSM570505	2366	GSM570505	Primary untreated breast cancer tissue containing at least 70% viable tumor by area (hematoxylin / eosin staining)	Each tumor is snap-frozen in liquid nitrogen within 30 minutes after surgical extirpation and stored at -80°C	ftp://ftp.ncbi.nlm.nih.gov/pub/geo/DATA/supplementary/samples/GSM570nnn/GSM570505/GSM570505.CEL.gz	8	INTERNALDATASETBALANCEDFORLYMPHNODEINVOLVEMENT	0	0	8
GSM570506	2369	GSM570506	Primary untreated breast cancer tissue containing at least 70% viable tumor by area (hematoxylin / eosin staining)	Each tumor is snap-frozen in liquid nitrogen within 30 minutes after surgical extirpation and stored at -80°C	ftp://ftp.ncbi.nlm.nih.gov/pub/geo/DATA/supplementary/samples/GSM570nnn/GSM570506/GSM570506.CEL.gz	9	INTERNALDATASETBALANCEDFORLYMPHNODEINVOLVEMENT	0	0	9
GSM570507	3472	GSM570507	Primary untreated breast cancer tissue containing at least 70% viable tumor by area (hematoxylin / eosin staining)	Each tumor is snap-frozen in liquid nitrogen within 30 minutes after surgical extirpation and stored at -80°C	ftp://ftp.ncbi.nlm.nih.gov/pub/geo/DATA/supplementary/samples/GSM570nnn/GSM570507/GSM570507.CEL.gz	10	INTERNALDATASETBALANCEDFORLYMPHNODEINVOLVEMENT	0.50	0.50	10
GSM570508	2056	GSM570508	Primary untreated breast cancer tissue containing at least 70% viable tumor by area (hematoxylin / eosin staining)	Each tumor is snap-frozen in liquid nitrogen within 30 minutes after surgical extirpation and stored at -80°C	ftp://ftp.ncbi.nlm.nih.gov/pub/geo/DATA/supplementary/samples/GSM570nnn/GSM570508/GSM570508.CEL.gz	11	INTERNALDATASETBALANCEDFORLYMPHNODEINVOLVEMENT	0.87	0.87	11
GSM570509	2270	GSM570509	Primary untreated breast cancer tissue containing at least 70% viable tumor by area (hematoxylin / eosin staining)	Each tumor is snap-frozen in liquid nitrogen within 30 minutes after surgical extirpation and stored at -80°C	ftp://ftp.ncbi.nlm.nih.gov/pub/geo/DATA/supplementary/samples/GSM570nnn/GSM570509/GSM570509.CEL.gz	12	INTERNALDATASETBALANCEDFORLYMPHNODEINVOLVEMENT	0.65	0.65	12
GSM570510	3073	GSM570510	Primary untreated breast cancer tissue containing at least 70% viable tumor by area (hematoxylin / eosin staining)	Each tumor is snap-frozen in liquid nitrogen within 30 minutes after surgical extirpation and stored at -80°C	ftp://ftp.ncbi.nlm.nih.gov/pub/geo/DATA/supplementary/samples/GSM570nnn/GSM570510/GSM570510.CEL.gz	13	INTERNALDATASETBALANCEDFORLYMPHNODEINVOLVEMENT	0.2	0.2	13
GSM570511	3109	GSM570511	Primary untreated breast cancer tissue containing at least 70% viable tumor by area (hematoxylin / eosin staining)	Each tumor is snap-frozen in liquid nitrogen within 30 minutes after surgical extirpation and stored at -80°C	ftp://ftp.ncbi.nlm.nih.gov/pub/geo/DATA/supplementary/samples/GSM570nnn/GSM570511/GSM570511.CEL.gz	14	INTERNALDATASETBALANCEDFORLYMPHNODEINVOLVEMENT	0.56	0.56	14
GSM570512	3126	GSM570512	Primary untreated breast cancer tissue containing at least 70% viable tumor by area (hematoxylin / eosin staining)	Each tumor is snap-frozen in liquid nitrogen within 30 minutes after surgical extirpation and stored at -80°C	ftp://ftp.ncbi.nlm.nih.gov/pub/geo/DATA/supplementary/samples/GSM570nnn/GSM570512/GSM570512.CEL.gz	15	INTERNALDATASETBALANCEDFORLYMPHNODEINVOLVEMENT	0.57	0.57	15
GSM570513	2249	GSM570513	Primary untreated breast cancer tissue containing at least 70% viable tumor by area (hematoxylin / eosin staining)	Each tumor is snap-frozen in liquid nitrogen within 30 minutes after surgical extirpation and stored at -80°C	ftp://ftp.ncbi.nlm.nih.gov/pub/geo/DATA/supplementary/samples/GSM570nnn/GSM570513/GSM570513.CEL.gz	16	INTERNALDATASETBALANCEDFORLYMPHNODEINVOLVEMENT	0.05	0.05	16
GSM570514	3179	GSM570514	Primary untreated breast cancer tissue containing at least 70% viable tumor by area (hematoxylin / eosin staining)	Each tumor is snap-frozen in liquid nitrogen within 30 minutes after surgical extirpation and stored at -80°C	ftp://ftp.ncbi.nlm.nih.gov/pub/geo/DATA/supplementary/samples/GSM570nnn/GSM570514/GSM570514.CEL.gz	17	INTERNALDATASETBALANCEDFORLYMPHNODEINVOLVEMENT	0.4	0.4	17
GSM570515	3253	GSM570515	Primary untreated breast cancer tissue containing at least 70% viable tumor by area (hematoxylin / eosin staining)	Each tumor is snap-frozen in liquid nitrogen within 30 minutes after surgical extirpation and stored at -80°C	ftp://ftp.ncbi.nlm.nih.gov/pub/geo/DATA/supplementary/samples/GSM570nnn/GSM570515/GSM570515.CEL.gz	18	INTERNALDATASETBALANCEDFORLYMPHNODEINVOLVEMENT	0.94	0.94	18
GSM570516	3573	GSM570516	Primary untreated breast cancer tissue containing at least 70% viable tumor by area (hematoxylin / eosin staining)	Each tumor is snap-frozen in liquid nitrogen within 30 minutes after surgical extirpation and stored at -80°C	ftp://ftp.ncbi.nlm.nih.gov/pub/geo/DATA/supplementary/samples/GSM570nnn/GSM570516/GSM570516.CEL.gz	19	INTERNALDATASETBALANCEDFORLYMPHNODEINVOLVEMENT	0.16	0.16	19
GSM570517	3590	GSM570517	Primary untreated breast cancer tissue containing at least 70% viable tumor by area (hematoxylin / eosin staining)	Each tumor is snap-frozen in liquid nitrogen within 30 minutes after surgical extirpation and stored at -80°C	ftp://ftp.ncbi.nlm.nih.gov/pub/geo/DATA/supplementary/samples/GSM570nnn/GSM570517/GSM570517.CEL.gz	20	INTERNALDATASETBALANCEDFORLYMPHNODEINVOLVEMENT	0.13	0.13	20
GSM570518	21	GSM570518	Primary untreated breast cancer tissue containing at least 70% viable tumor by area (hematoxylin / eosin staining)	Each tumor is snap-frozen in liquid nitrogen within 30 minutes after surgical extirpation and stored at -80°C	ftp://ftp.ncbi.nlm.nih.gov/pub/geo/DATA/supplementary/samples/GSM570nnn/GSM570518/GSM570518.CEL.gz	21	TRAININGSET	0	0	21
GSM570519	22	GSM570519	Primary untreated breast cancer tissue containing at least 70% viable tumor by area (hematoxylin / eosin staining)	Each tumor is snap-frozen in liquid nitrogen within 30 minutes after surgical extirpation and stored at -80°C	ftp://ftp.ncbi.nlm.nih.gov/pub/geo/DATA/supplementary/samples/GSM570nnn/GSM570519/GSM570519.CEL.gz	22	TRAININGSET	0	0	22
GSM570520	1	GSM570520	Primary untreated breast cancer tissue containing at least 70% viable tumor by area (hematoxylin / eosin staining)	Each tumor is snap-frozen in liquid nitrogen within 30 minutes after surgical extirpation and stored at -80°C	ftp://ftp.ncbi.nlm.nih.gov/pub/geo/DATA/supplementary/samples/GSM570nnn/GSM570520/GSM570520.CEL.gz	23	TRAININGSET	0.27	0.27	23
GSM570521	24	GSM570521	Primary untreated breast cancer tissue containing at least 70% viable tumor by area (hematoxylin / eosin staining)	Each tumor is snap-frozen in liquid nitrogen within 30 minutes after surgical extirpation and stored at -80°C	ftp://ftp.ncbi.nlm.nih.gov/pub/geo/DATA/supplementary/samples/GSM570nnn/GSM570521/GSM570521.CEL.gz	24	TRAININGSET	0	0	24
GSM570522	26	GSM570522	Primary untreated breast cancer tissue containing at least 70% viable tumor by area (hematoxylin / eosin staining)	Each tumor is snap-frozen in liquid nitrogen within 30 minutes after surgical extirpation and stored at -80°C	ftp://ftp.ncbi.nlm.nih.gov/pub/geo/DATA/supplementary/samples/GSM570nnn/GSM570522/GSM570522.CEL.gz	25	TRAININGSET	0	0	25
GSM570523	2	GSM570523	Primary untreated breast cancer tissue containing at least 70% viable tumor by area (hematoxylin / eosin staining)	Each tumor is snap-frozen in liquid nitrogen within 30 minutes after surgical extirpation and stored at -80°C	ftp://ftp.ncbi.nlm.nih.gov/pub/geo/DATA/supplementary/samples/GSM570nnn/GSM570523/GSM570523.CEL.gz	26	TRAININGSET	0.14	0.14	26
GSM570524	27	GSM570524	Primary untreated breast cancer tissue containing at least 70% viable tumor by area (hematoxylin / eosin staining)	Each tumor is snap-frozen in liquid nitrogen within 30 minutes after surgical extirpation and stored at -80°C	ftp://ftp.ncbi.nlm.nih.gov/pub/geo/DATA/supplementary/samples/GSM570nnn/GSM570524/GSM570524.CEL.gz	27	TRAININGSET	0	0	27
GSM570525	28	GSM570525	Primary untreated breast cancer tissue containing at least 70% viable tumor by area (hematoxylin / eosin staining)	Each tumor is snap-frozen in liquid nitrogen within 30 minutes after surgical extirpation and stored at -80°C	ftp://ftp.ncbi.nlm.nih.gov/pub/geo/DATA/supplementary/samples/GSM570nnn/GSM570525/GSM570525.CEL.gz	28	TRAININGSET	0	0	28
GSM570526	4	GSM570526	Primary untreated breast cancer tissue containing at least 70% viable tumor by area (hematoxylin / eosin staining)	Each tumor is snap-frozen in liquid nitrogen within 30 minutes after surgical extirpation and stored at -80°C	ftp://ftp.ncbi.nlm.nih.gov/pub/geo/DATA/supplementary/samples/GSM570nnn/GSM570526/GSM570526.CEL.gz	29	TRAININGSET	0.05	0.05	29
GSM570527	29	GSM570527	Primary untreated breast cancer tissue containing at least 70% viable tumor by area (hematoxylin / eosin staining)	Each tumor is snap-frozen in liquid nitrogen within 30 minutes after surgical extirpation and stored at -80°C	ftp://ftp.ncbi.nlm.nih.gov/pub/geo/DATA/supplementary/samples/GSM570nnn/GSM570527/GSM570527.CEL.gz	30	TRAININGSET	0	0	30
GSM570528	30	GSM570528	Primary untreated breast cancer tissue containing at least 70% viable tumor by area (hematoxylin / eosin staining)	Each tumor is snap-frozen in liquid nitrogen within 30 minutes after surgical extirpation and stored at -80°C	ftp://ftp.ncbi.nlm.nih.gov/pub/geo/DATA/supplementary/samples/GSM570nnn/GSM570528/GSM570528.CEL.gz	31	TRAININGSET	0	0	31
GSM570529	5	GSM570529	Primary untreated breast cancer tissue containing at least 70% viable tumor by area (hematoxylin / eosin staining)	Each tumor is snap-frozen in liquid nitrogen within 30 minutes after surgical extirpation and stored at -80°C	ftp://ftp.ncbi.nlm.nih.gov/pub/geo/DATA/supplementary/samples/GSM570nnn/GSM570529/GSM570529.CEL.gz	32	TRAININGSET	0.06	0.06	32
GSM570530	32	GSM570530	Primary untreated breast cancer tissue containing at least 70% viable tumor by area (hematoxylin / eosin staining)	Each tumor is snap-frozen in liquid nitrogen within 30 minutes after surgical extirpation and stored at -80°C	ftp://ftp.ncbi.nlm.nih.gov/pub/geo/DATA/supplementary/samples/GSM570nnn/GSM570530/GSM570530.CEL.gz	33	TRAININGSET	0	0	33
GSM570531	33	GSM570531	Primary untreated breast cancer tissue containing at least 70% viable tumor by area (hematoxylin / eosin staining)	Each tumor is snap-frozen in liquid nitrogen within 30 minutes after surgical extirpation and stored at -80°C	ftp://ftp.ncbi.nlm.nih.gov/pub/geo/DATA/supplementary/samples/GSM570nnn/GSM570531/GSM570531.CEL.gz	34	TRAININGSET	0	0	34
GSM570532	6	GSM570532	Primary untreated breast cancer tissue containing at least 70% viable tumor by area (hematoxylin / eosin staining)	Each tumor is snap-frozen in liquid nitrogen within 30 minutes after surgical extirpation and stored at -80°C	ftp://ftp.ncbi.nlm.nih.gov/pub/geo/DATA/supplementary/samples/GSM570nnn/GSM570532/GSM570532.CEL.gz	35	TRAININGSET	0.09	0.09	35
GSM570533	34	GSM570533	Primary untreated breast cancer tissue containing at least 70% viable tumor by area (hematoxylin / eosin staining)	Each tumor is snap-frozen in liquid nitrogen within 30 minutes after surgical extirpation and stored at -80°C	ftp://ftp.ncbi.nlm.nih.gov/pub/geo/DATA/supplementary/samples/GSM570nnn/GSM570533/GSM570533.CEL.gz	36	TRAININGSET	0	0	36
GSM570534	36	GSM570534	Primary untreated breast cancer tissue containing at least 70% viable tumor by area (hematoxylin / eosin staining)	Each tumor is snap-frozen in liquid nitrogen within 30 minutes after surgical extirpation and stored at -80°C	ftp://ftp.ncbi.nlm.nih.gov/pub/geo/DATA/supplementary/samples/GSM570nnn/GSM570534/GSM570534.CEL.gz	37	TRAININGSET	0	0	37
GSM570535	7	GSM570535	Primary untreated breast cancer tissue containing at least 70% viable tumor by area (hematoxylin / eosin staining)	Each tumor is snap-frozen in liquid nitrogen within 30 minutes after surgical extirpation and stored at -80°C	ftp://ftp.ncbi.nlm.nih.gov/pub/geo/DATA/supplementary/samples/GSM570nnn/GSM570535/GSM570535.CEL.gz	38	TRAININGSET	0.09	0.09	38
GSM570536	37	GSM570536	Primary untreated breast cancer tissue containing at least 70% viable tumor by area (hematoxylin / eosin staining)	Each tumor is snap-frozen in liquid nitrogen within 30 minutes after surgical extirpation and stored at -80°C	ftp://ftp.ncbi.nlm.nih.gov/pub/geo/DATA/supplementary/samples/GSM570nnn/GSM570536/GSM570536.CEL.gz	39	TRAININGSET	0	0	39
GSM570537	38	GSM570537	Primary untreated breast cancer tissue containing at least 70% viable tumor by area (hematoxylin / eosin staining)	Each tumor is snap-frozen in liquid nitrogen within 30 minutes after surgical extirpation and stored at -80°C	ftp://ftp.ncbi.nlm.nih.gov/pub/geo/DATA/supplementary/samples/GSM570nnn/GSM570537/GSM570537.CEL.gz	40	TRAININGSET	0	0	40
GSM570538	8	GSM570538	Primary untreated breast cancer tissue containing at least 70% viable tumor by area (hematoxylin / eosin staining)	Each tumor is snap-frozen in liquid nitrogen within 30 minutes after surgical extirpation and stored at -80°C	ftp://ftp.ncbi.nlm.nih.gov/pub/geo/DATA/supplementary/samples/GSM570nnn/GSM570538/GSM570538.CEL.gz	41	TRAININGSET	0.08	0.08	41
GSM570539	40	GSM570539	Primary untreated breast cancer tissue containing at least 70% viable tumor by area (hematoxylin / eosin staining)	Each tumor is snap-frozen in liquid nitrogen within 30 minutes after surgical extirpation and stored at -80°C	ftp://ftp.ncbi.nlm.nih.gov/pub/geo/DATA/supplementary/samples/GSM570nnn/GSM570539/GSM570539.CEL.gz	42	TRAININGSET	0	0	42
GSM570540	43	GSM570540	Primary untreated breast cancer tissue containing at least 70% viable tumor by area (hematoxylin / eosin staining)	Each tumor is snap-frozen in liquid nitrogen within 30 minutes after surgical extirpation and stored at -80°C	ftp://ftp.ncbi.nlm.nih.gov/pub/geo/DATA/supplementary/samples/GSM570nnn/GSM570540/GSM570540.CEL.gz	43	TRAININGSET	0	0	43
GSM570541	9	GSM570541	Primary untreated breast cancer tissue containing at least 70% viable tumor by area (hematoxylin / eosin staining)	Each tumor is snap-frozen in liquid nitrogen within 30 minutes after surgical extirpation and stored at -80°C	ftp://ftp.ncbi.nlm.nih.gov/pub/geo/DATA/supplementary/samples/GSM570nnn/GSM570541/GSM570541.CEL.gz	44	TRAININGSET	0.10	0.10	44
GSM570542	45	GSM570542	Primary untreated breast cancer tissue containing at least 70% viable tumor by area (hematoxylin / eosin staining)	Each tumor is snap-frozen in liquid nitrogen within 30 minutes after surgical extirpation and stored at -80°C	ftp://ftp.ncbi.nlm.nih.gov/pub/geo/DATA/supplementary/samples/GSM570nnn/GSM570542/GSM570542.CEL.gz	45	TRAININGSET	0	0	45
GSM570543	46	GSM570543	Primary untreated breast cancer tissue containing at least 70% viable tumor by area (hematoxylin / eosin staining)	Each tumor is snap-frozen in liquid nitrogen within 30 minutes after surgical extirpation and stored at -80°C	ftp://ftp.ncbi.nlm.nih.gov/pub/geo/DATA/supplementary/samples/GSM570nnn/GSM570543/GSM570543.CEL.gz	46	TRAININGSET	0	0	46
GSM570544	12	GSM570544	Primary untreated breast cancer tissue containing at least 70% viable tumor by area (hematoxylin / eosin staining)	Each tumor is snap-frozen in liquid nitrogen within 30 minutes after surgical extirpation and stored at -80°C	ftp://ftp.ncbi.nlm.nih.gov/pub/geo/DATA/supplementary/samples/GSM570nnn/GSM570544/GSM570544.CEL.gz	47	TRAININGSET	0.38	0.38	47
GSM570545	47	GSM570545	Primary untreated breast cancer tissue containing at least 70% viable tumor by area (hematoxylin / eosin staining)	Each tumor is snap-frozen in liquid nitrogen within 30 minutes after surgical extirpation and stored at -80°C	ftp://ftp.ncbi.nlm.nih.gov/pub/geo/DATA/supplementary/samples/GSM570nnn/GSM570545/GSM570545.CEL.gz	48	TRAININGSET	0	0	48
GSM570546	48	GSM570546	Primary untreated breast cancer tissue containing at least 70% viable tumor by area (hematoxylin / eosin staining)	Each tumor is snap-frozen in liquid nitrogen within 30 minutes after surgical extirpation and stored at -80°C	ftp://ftp.ncbi.nlm.nih.gov/pub/geo/DATA/supplementary/samples/GSM570nnn/GSM570546/GSM570546.CEL.gz	49	TRAININGSET	0	0	49
GSM570547	3114	GSM570547	Primary untreated breast cancer tissue containing at least 70% viable tumor by area (hematoxylin / eosin staining)	Each tumor is snap-frozen in liquid nitrogen within 30 minutes after surgical extirpation and stored at -80°C	ftp://ftp.ncbi.nlm.nih.gov/pub/geo/DATA/supplementary/samples/GSM570nnn/GSM570547/GSM570547.CEL.gz	50	TRAININGSET	0.05	0.05	50
GSM570548	50	GSM570548	Primary untreated breast cancer tissue containing at least 70% viable tumor by area (hematoxylin / eosin staining)	Each tumor is snap-frozen in liquid nitrogen within 30 minutes after surgical extirpation and stored at -80°C	ftp://ftp.ncbi.nlm.nih.gov/pub/geo/DATA/supplementary/samples/GSM570nnn/GSM570548/GSM570548.CEL.gz	51	TRAININGSET	0	0	51
GSM570549	51	GSM570549	Primary untreated breast cancer tissue containing at least 70% viable tumor by area (hematoxylin / eosin staining)	Each tumor is snap-frozen in liquid nitrogen within 30 minutes after surgical extirpation and stored at -80°C	ftp://ftp.ncbi.nlm.nih.gov/pub/geo/DATA/supplementary/samples/GSM570nnn/GSM570549/GSM570549.CEL.gz	52	TRAININGSET	0	0	52
GSM570550	3995	GSM570550	Primary untreated breast cancer tissue containing at least 70% viable tumor by area (hematoxylin / eosin staining)	Each tumor is snap-frozen in liquid nitrogen within 30 minutes after surgical extirpation and stored at -80°C	ftp://ftp.ncbi.nlm.nih.gov/pub/geo/DATA/supplementary/samples/GSM570nnn/GSM570550/GSM570550.CEL.gz	53	TRAININGSET	0.05	0.05	53
GSM570551	54	GSM570551	Primary untreated breast cancer tissue containing at least 70% viable tumor by area (hematoxylin / eosin staining)	Each tumor is snap-frozen in liquid nitrogen within 30 minutes after surgical extirpation and stored at -80°C	ftp://ftp.ncbi.nlm.nih.gov/pub/geo/DATA/supplementary/samples/GSM570nnn/GSM570551/GSM570551.CEL.gz	54	TRAININGSET	0	0	54
GSM570552	55	GSM570552	Primary untreated breast cancer tissue containing at least 70% viable tumor by area (hematoxylin / eosin staining)	Each tumor is snap-frozen in liquid nitrogen within 30 minutes after surgical extirpation and stored at -80°C	ftp://ftp.ncbi.nlm.nih.gov/pub/geo/DATA/supplementary/samples/GSM570nnn/GSM570552/GSM570552.CEL.gz	55	TRAININGSET	0	0	55
GSM570553	3392	GSM570553	Primary untreated breast cancer tissue containing at least 70% viable tumor by area (hematoxylin / eosin staining)	Each tumor is snap-frozen in liquid nitrogen within 30 minutes after surgical extirpation and stored at -80°C	ftp://ftp.ncbi.nlm.nih.gov/pub/geo/DATA/supplementary/samples/GSM570nnn/GSM570553/GSM570553.CEL.gz	56	TRAININGSET	0.10	0.10	56
GSM570554	1832	GSM570554	Primary untreated breast cancer tissue containing at least 70% viable tumor by area (hematoxylin / eosin staining)	Each tumor is snap-frozen in liquid nitrogen within 30 minutes after surgical extirpation and stored at -80°C	ftp://ftp.ncbi.nlm.nih.gov/pub/geo/DATA/supplementary/samples/GSM570nnn/GSM570554/GSM570554.CEL.gz	57	TRAININGSET	0	0	57
GSM570555	1847	GSM570555	Primary untreated breast cancer tissue containing at least 70% viable tumor by area (hematoxylin / eosin staining)	Each tumor is snap-frozen in liquid nitrogen within 30 minutes after surgical extirpation and stored at -80°C	ftp://ftp.ncbi.nlm.nih.gov/pub/geo/DATA/supplementary/samples/GSM570nnn/GSM570555/GSM570555.CEL.gz	58	TRAININGSET	0	0	58
GSM570556	4130	GSM570556	Primary untreated breast cancer tissue containing at least 70% viable tumor by area (hematoxylin / eosin staining)	Each tumor is snap-frozen in liquid nitrogen within 30 minutes after surgical extirpation and stored at -80°C	ftp://ftp.ncbi.nlm.nih.gov/pub/geo/DATA/supplementary/samples/GSM570nnn/GSM570556/GSM570556.CEL.gz	59	TRAININGSET	0.29	0.29	59
GSM570557	1905	GSM570557	Primary untreated breast cancer tissue containing at least 70% viable tumor by area (hematoxylin / eosin staining)	Each tumor is snap-frozen in liquid nitrogen within 30 minutes after surgical extirpation and stored at -80°C	ftp://ftp.ncbi.nlm.nih.gov/pub/geo/DATA/supplementary/samples/GSM570nnn/GSM570557/GSM570557.CEL.gz	60	TRAININGSET	0	0	60
GSM570558	2361	GSM570558	Primary untreated breast cancer tissue containing at least 70% viable tumor by area (hematoxylin / eosin staining)	Each tumor is snap-frozen in liquid nitrogen within 30 minutes after surgical extirpation and stored at -80°C	ftp://ftp.ncbi.nlm.nih.gov/pub/geo/DATA/supplementary/samples/GSM570nnn/GSM570558/GSM570558.CEL.gz	61	TRAININGSET	0	0	61
GSM570559	4208	GSM570559	Primary untreated breast cancer tissue containing at least 70% viable tumor by area (hematoxylin / eosin staining)	Each tumor is snap-frozen in liquid nitrogen within 30 minutes after surgical extirpation and stored at -80°C	ftp://ftp.ncbi.nlm.nih.gov/pub/geo/DATA/supplementary/samples/GSM570nnn/GSM570559/GSM570559.CEL.gz	62	TRAININGSET	0.17	0.17	62
GSM570560	2424	GSM570560	Primary untreated breast cancer tissue containing at least 70% viable tumor by area (hematoxylin / eosin staining)	Each tumor is snap-frozen in liquid nitrogen within 30 minutes after surgical extirpation and stored at -80°C	ftp://ftp.ncbi.nlm.nih.gov/pub/geo/DATA/supplementary/samples/GSM570nnn/GSM570560/GSM570560.CEL.gz	63	TRAININGSET	0	0	63
GSM570561	4249	GSM570561	Primary untreated breast cancer tissue containing at least 70% viable tumor by area (hematoxylin / eosin staining)	Each tumor is snap-frozen in liquid nitrogen within 30 minutes after surgical extirpation and stored at -80°C	ftp://ftp.ncbi.nlm.nih.gov/pub/geo/DATA/supplementary/samples/GSM570nnn/GSM570561/GSM570561.CEL.gz	64	TRAININGSET	0.31	0.31	64
GSM570562	4561	GSM570562	Primary untreated breast cancer tissue containing at least 70% viable tumor by area (hematoxylin / eosin staining)	Each tumor is snap-frozen in liquid nitrogen within 30 minutes after surgical extirpation and stored at -80°C	ftp://ftp.ncbi.nlm.nih.gov/pub/geo/DATA/supplementary/samples/GSM570nnn/GSM570562/GSM570562.CEL.gz	65	TRAININGSET	0.41	0.41	65
GSM570563	3025	GSM570563	Primary untreated breast cancer tissue containing at least 70% viable tumor by area (hematoxylin / eosin staining)	Each tumor is snap-frozen in liquid nitrogen within 30 minutes after surgical extirpation and stored at -80°C	ftp://ftp.ncbi.nlm.nih.gov/pub/geo/DATA/supplementary/samples/GSM570nnn/GSM570563/GSM570563.CEL.gz	66	TRAININGSET	0.65	0.65	66
GSM570564	3016	GSM570564	Primary untreated breast cancer tissue containing at least 70% viable tumor by area (hematoxylin / eosin staining)	Each tumor is snap-frozen in liquid nitrogen within 30 minutes after surgical extirpation and stored at -80°C	ftp://ftp.ncbi.nlm.nih.gov/pub/geo/DATA/supplementary/samples/GSM570nnn/GSM570564/GSM570564.CEL.gz	67	TRAININGSET	0	0	67
GSM570565	3443	GSM570565	Primary untreated breast cancer tissue containing at least 70% viable tumor by area (hematoxylin / eosin staining)	Each tumor is snap-frozen in liquid nitrogen within 30 minutes after surgical extirpation and stored at -80°C	ftp://ftp.ncbi.nlm.nih.gov/pub/geo/DATA/supplementary/samples/GSM570nnn/GSM570565/GSM570565.CEL.gz	68	TRAININGSET	0.06	0.06	68
GSM570566	3107	GSM570566	Primary untreated breast cancer tissue containing at least 70% viable tumor by area (hematoxylin / eosin staining)	Each tumor is snap-frozen in liquid nitrogen within 30 minutes after surgical extirpation and stored at -80°C	ftp://ftp.ncbi.nlm.nih.gov/pub/geo/DATA/supplementary/samples/GSM570nnn/GSM570566/GSM570566.CEL.gz	69	TRAININGSET	0	0	69
GSM570567	3815	GSM570567	Primary untreated breast cancer tissue containing at least 70% viable tumor by area (hematoxylin / eosin staining)	Each tumor is snap-frozen in liquid nitrogen within 30 minutes after surgical extirpation and stored at -80°C	ftp://ftp.ncbi.nlm.nih.gov/pub/geo/DATA/supplementary/samples/GSM570nnn/GSM570567/GSM570567.CEL.gz	70	TRAININGSET	0.07	0.07	70
GSM570568	3839	GSM570568	Primary untreated breast cancer tissue containing at least 70% viable tumor by area (hematoxylin / eosin staining)	Each tumor is snap-frozen in liquid nitrogen within 30 minutes after surgical extirpation and stored at -80°C	ftp://ftp.ncbi.nlm.nih.gov/pub/geo/DATA/supplementary/samples/GSM570nnn/GSM570568/GSM570568.CEL.gz	71	TRAININGSET	0.15	0.15	71
GSM570569	3207	GSM570569	Primary untreated breast cancer tissue containing at least 70% viable tumor by area (hematoxylin / eosin staining)	Each tumor is snap-frozen in liquid nitrogen within 30 minutes after surgical extirpation and stored at -80°C	ftp://ftp.ncbi.nlm.nih.gov/pub/geo/DATA/supplementary/samples/GSM570nnn/GSM570569/GSM570569.CEL.gz	72	TRAININGSET	0	0	72
GSM570570	3965	GSM570570	Primary untreated breast cancer tissue containing at least 70% viable tumor by area (hematoxylin / eosin staining)	Each tumor is snap-frozen in liquid nitrogen within 30 minutes after surgical extirpation and stored at -80°C	ftp://ftp.ncbi.nlm.nih.gov/pub/geo/DATA/supplementary/samples/GSM570nnn/GSM570570/GSM570570.CEL.gz	73	TRAININGSET	0.09	0.09	73
GSM570571	3350	GSM570571	Primary untreated breast cancer tissue containing at least 70% viable tumor by area (hematoxylin / eosin staining)	Each tumor is snap-frozen in liquid nitrogen within 30 minutes after surgical extirpation and stored at -80°C	ftp://ftp.ncbi.nlm.nih.gov/pub/geo/DATA/supplementary/samples/GSM570nnn/GSM570571/GSM570571.CEL.gz	74	TRAININGSET	0	0	74
GSM570572	4173	GSM570572	Primary untreated breast cancer tissue containing at least 70% viable tumor by area (hematoxylin / eosin staining)	Each tumor is snap-frozen in liquid nitrogen within 30 minutes after surgical extirpation and stored at -80°C	ftp://ftp.ncbi.nlm.nih.gov/pub/geo/DATA/supplementary/samples/GSM570nnn/GSM570572/GSM570572.CEL.gz	75	TRAININGSET	0.25	0.25	75
GSM570573	4517	GSM570573	Primary untreated breast cancer tissue containing at least 70% viable tumor by area (hematoxylin / eosin staining)	Each tumor is snap-frozen in liquid nitrogen within 30 minutes after surgical extirpation and stored at -80°C	ftp://ftp.ncbi.nlm.nih.gov/pub/geo/DATA/supplementary/samples/GSM570nnn/GSM570573/GSM570573.CEL.gz	76	TRAININGSET	0.22	0.22	76
GSM570574	3381	GSM570574	Primary untreated breast cancer tissue containing at least 70% viable tumor by area (hematoxylin / eosin staining)	Each tumor is snap-frozen in liquid nitrogen within 30 minutes after surgical extirpation and stored at -80°C	ftp://ftp.ncbi.nlm.nih.gov/pub/geo/DATA/supplementary/samples/GSM570nnn/GSM570574/GSM570574.CEL.gz	77	TRAININGSET	0	0	77
GSM570575	4206	GSM570575	Primary untreated breast cancer tissue containing at least 70% viable tumor by area (hematoxylin / eosin staining)	Each tumor is snap-frozen in liquid nitrogen within 30 minutes after surgical extirpation and stored at -80°C	ftp://ftp.ncbi.nlm.nih.gov/pub/geo/DATA/supplementary/samples/GSM570nnn/GSM570575/GSM570575.CEL.gz	78	TRAININGSET	0.22	0.22	78
GSM570576	3905/a	GSM570576	Primary untreated breast cancer tissue containing at least 70% viable tumor by area (hematoxylin / eosin staining)	Each tumor is snap-frozen in liquid nitrogen within 30 minutes after surgical extirpation and stored at -80°C	ftp://ftp.ncbi.nlm.nih.gov/pub/geo/DATA/supplementary/samples/GSM570nnn/GSM570576/GSM570576.CEL.gz	79	TRAININGSET	0	0	79
GSM570577	3558/b	GSM570577	Primary untreated breast cancer tissue containing at least 70% viable tumor by area (hematoxylin / eosin staining)	Each tumor is snap-frozen in liquid nitrogen within 30 minutes after surgical extirpation and stored at -80°C	ftp://ftp.ncbi.nlm.nih.gov/pub/geo/DATA/supplementary/samples/GSM570nnn/GSM570577/GSM570577.CEL.gz	80	TRAININGSET	0.07	0.07	80
GSM570578	3748/2	GSM570578	Primary untreated breast cancer tissue containing at least 70% viable tumor by area (hematoxylin / eosin staining)	Each tumor is snap-frozen in liquid nitrogen within 30 minutes after surgical extirpation and stored at -80°C	ftp://ftp.ncbi.nlm.nih.gov/pub/geo/DATA/supplementary/samples/GSM570nnn/GSM570578/GSM570578.CEL.gz	81	TRAININGSET	0.10	0.10	81
GSM570579	3928/a	GSM570579	Primary untreated breast cancer tissue containing at least 70% viable tumor by area (hematoxylin / eosin staining)	Each tumor is snap-frozen in liquid nitrogen within 30 minutes after surgical extirpation and stored at -80°C	ftp://ftp.ncbi.nlm.nih.gov/pub/geo/DATA/supplementary/samples/GSM570nnn/GSM570579/GSM570579.CEL.gz	82	TRAININGSET	0	0	82
GSM570580	4005/a	GSM570580	Primary untreated breast cancer tissue containing at least 70% viable tumor by area (hematoxylin / eosin staining)	Each tumor is snap-frozen in liquid nitrogen within 30 minutes after surgical extirpation and stored at -80°C	ftp://ftp.ncbi.nlm.nih.gov/pub/geo/DATA/supplementary/samples/GSM570nnn/GSM570580/GSM570580.CEL.gz	83	TRAININGSET	0.06	0.06	83
GSM570581	3949/b	GSM570581	Primary untreated breast cancer tissue containing at least 70% viable tumor by area (hematoxylin / eosin staining)	Each tumor is snap-frozen in liquid nitrogen within 30 minutes after surgical extirpation and stored at -80°C	ftp://ftp.ncbi.nlm.nih.gov/pub/geo/DATA/supplementary/samples/GSM570nnn/GSM570581/GSM570581.CEL.gz	84	TRAININGSET	0	0	84
GSM570582	4096	GSM570582	Primary untreated breast cancer tissue containing at least 70% viable tumor by area (hematoxylin / eosin staining)	Each tumor is snap-frozen in liquid nitrogen within 30 minutes after surgical extirpation and stored at -80°C	ftp://ftp.ncbi.nlm.nih.gov/pub/geo/DATA/supplementary/samples/GSM570nnn/GSM570582/GSM570582.CEL.gz	85	TRAININGSET	0.13	0.13	85
GSM570583	4137/b	GSM570583	Primary untreated breast cancer tissue containing at least 70% viable tumor by area (hematoxylin / eosin staining)	Each tumor is snap-frozen in liquid nitrogen within 30 minutes after surgical extirpation and stored at -80°C	ftp://ftp.ncbi.nlm.nih.gov/pub/geo/DATA/supplementary/samples/GSM570nnn/GSM570583/GSM570583.CEL.gz	86	TRAININGSET	0.13	0.13	86
GSM570584	4042/b	GSM570584	Primary untreated breast cancer tissue containing at least 70% viable tumor by area (hematoxylin / eosin staining)	Each tumor is snap-frozen in liquid nitrogen within 30 minutes after surgical extirpation and stored at -80°C	ftp://ftp.ncbi.nlm.nih.gov/pub/geo/DATA/supplementary/samples/GSM570nnn/GSM570584/GSM570584.CEL.gz	87	TRAININGSET	0	0	87
GSM570585	4348/b	GSM570585	Primary untreated breast cancer tissue containing at least 70% viable tumor by area (hematoxylin / eosin staining)	Each tumor is snap-frozen in liquid nitrogen within 30 minutes after surgical extirpation and stored at -80°C	ftp://ftp.ncbi.nlm.nih.gov/pub/geo/DATA/supplementary/samples/GSM570nnn/GSM570585/GSM570585.CEL.gz	88	TRAININGSET	0.11	0.11	88
GSM570586	4222	GSM570586	Primary untreated breast cancer tissue containing at least 70% viable tumor by area (hematoxylin / eosin staining)	Each tumor is snap-frozen in liquid nitrogen within 30 minutes after surgical extirpation and stored at -80°C	ftp://ftp.ncbi.nlm.nih.gov/pub/geo/DATA/supplementary/samples/GSM570nnn/GSM570586/GSM570586.CEL.gz	89	TRAININGSET	0	0	89
GSM570587	4416	GSM570587	Primary untreated breast cancer tissue containing at least 70% viable tumor by area (hematoxylin / eosin staining)	Each tumor is snap-frozen in liquid nitrogen within 30 minutes after surgical extirpation and stored at -80°C	ftp://ftp.ncbi.nlm.nih.gov/pub/geo/DATA/supplementary/samples/GSM570nnn/GSM570587/GSM570587.CEL.gz	90	TRAININGSET	0.13	0.13	90
GSM570588	4472/b	GSM570588	Primary untreated breast cancer tissue containing at least 70% viable tumor by area (hematoxylin / eosin staining)	Each tumor is snap-frozen in liquid nitrogen within 30 minutes after surgical extirpation and stored at -80°C	ftp://ftp.ncbi.nlm.nih.gov/pub/geo/DATA/supplementary/samples/GSM570nnn/GSM570588/GSM570588.CEL.gz	91	TRAININGSET	0.07	0.07	91
GSM570589	4191	GSM570589	Primary untreated breast cancer tissue containing at least 70% viable tumor by area (hematoxylin / eosin staining)	Each tumor is snap-frozen in liquid nitrogen within 30 minutes after surgical extirpation and stored at -80°C	ftp://ftp.ncbi.nlm.nih.gov/pub/geo/DATA/supplementary/samples/GSM570nnn/GSM570589/GSM570589.CEL.gz	92	TRAININGSET	0	0	92
GSM570590	4498/b	GSM570590	Primary untreated breast cancer tissue containing at least 70% viable tumor by area (hematoxylin / eosin staining)	Each tumor is snap-frozen in liquid nitrogen within 30 minutes after surgical extirpation and stored at -80°C	ftp://ftp.ncbi.nlm.nih.gov/pub/geo/DATA/supplementary/samples/GSM570nnn/GSM570590/GSM570590.CEL.gz	93	TRAININGSET	0.05	0.05	93
GSM570591	4255	GSM570591	Primary untreated breast cancer tissue containing at least 70% viable tumor by area (hematoxylin / eosin staining)	Each tumor is snap-frozen in liquid nitrogen within 30 minutes after surgical extirpation and stored at -80°C	ftp://ftp.ncbi.nlm.nih.gov/pub/geo/DATA/supplementary/samples/GSM570nnn/GSM570591/GSM570591.CEL.gz	94	TRAININGSET	0	0	94
GSM570592	4522/a	GSM570592	Primary untreated breast cancer tissue containing at least 70% viable tumor by area (hematoxylin / eosin staining)	Each tumor is snap-frozen in liquid nitrogen within 30 minutes after surgical extirpation and stored at -80°C	ftp://ftp.ncbi.nlm.nih.gov/pub/geo/DATA/supplementary/samples/GSM570nnn/GSM570592/GSM570592.CEL.gz	95	TRAININGSET	0.07	0.07	95
GSM570593	4567/a	GSM570593	Primary untreated breast cancer tissue containing at least 70% viable tumor by area (hematoxylin / eosin staining)	Each tumor is snap-frozen in liquid nitrogen within 30 minutes after surgical extirpation and stored at -80°C	ftp://ftp.ncbi.nlm.nih.gov/pub/geo/DATA/supplementary/samples/GSM570nnn/GSM570593/GSM570593.CEL.gz	96	TRAININGSET	0.11	0.11	96
GSM570594	4128	GSM570594	Primary untreated breast cancer tissue containing at least 70% viable tumor by area (hematoxylin / eosin staining)	Each tumor is snap-frozen in liquid nitrogen within 30 minutes after surgical extirpation and stored at -80°C	ftp://ftp.ncbi.nlm.nih.gov/pub/geo/DATA/supplementary/samples/GSM570nnn/GSM570594/GSM570594.CEL.gz	97	TRAININGSET	0	0	97
GSM570595	4704	GSM570595	Primary untreated breast cancer tissue containing at least 70% viable tumor by area (hematoxylin / eosin staining)	Each tumor is snap-frozen in liquid nitrogen within 30 minutes after surgical extirpation and stored at -80°C	ftp://ftp.ncbi.nlm.nih.gov/pub/geo/DATA/supplementary/samples/GSM570nnn/GSM570595/GSM570595.CEL.gz	98	TRAININGSET	0.13	0.13	98
GSM570596	4359	GSM570596	Primary untreated breast cancer tissue containing at least 70% viable tumor by area (hematoxylin / eosin staining)	Each tumor is snap-frozen in liquid nitrogen within 30 minutes after surgical extirpation and stored at -80°C	ftp://ftp.ncbi.nlm.nih.gov/pub/geo/DATA/supplementary/samples/GSM570nnn/GSM570596/GSM570596.CEL.gz	99	TRAININGSET	0	0	99
GSM570597	4741	GSM570597	Primary untreated breast cancer tissue containing at least 70% viable tumor by area (hematoxylin / eosin staining)	Each tumor is snap-frozen in liquid nitrogen within 30 minutes after surgical extirpation and stored at -80°C	ftp://ftp.ncbi.nlm.nih.gov/pub/geo/DATA/supplementary/samples/GSM570nnn/GSM570597/GSM570597.CEL.gz	100	TRAININGSET	0.20	0.20	100
GSM570598	5078	GSM570598	Primary untreated breast cancer tissue containing at least 70% viable tumor by area (hematoxylin / eosin staining)	Each tumor is snap-frozen in liquid nitrogen within 30 minutes after surgical extirpation and stored at -80°C	ftp://ftp.ncbi.nlm.nih.gov/pub/geo/DATA/supplementary/samples/GSM570nnn/GSM570598/GSM570598.CEL.gz	101	TRAININGSET	0.57	0.57	101
GSM570599	5169	GSM570599	Primary untreated breast cancer tissue containing at least 70% viable tumor by area (hematoxylin / eosin staining)	Each tumor is snap-frozen in liquid nitrogen within 30 minutes after surgical extirpation and stored at -80°C	ftp://ftp.ncbi.nlm.nih.gov/pub/geo/DATA/supplementary/samples/GSM570nnn/GSM570599/GSM570599.CEL.gz	102	TRAININGSET	0.65	0.65	102
GSM570600	4371	GSM570600	Primary untreated breast cancer tissue containing at least 70% viable tumor by area (hematoxylin / eosin staining)	Each tumor is snap-frozen in liquid nitrogen within 30 minutes after surgical extirpation and stored at -80°C	ftp://ftp.ncbi.nlm.nih.gov/pub/geo/DATA/supplementary/samples/GSM570nnn/GSM570600/GSM570600.CEL.gz	103	TRAININGSET	0	0	103
GSM570601	5201	GSM570601	Primary untreated breast cancer tissue containing at least 70% viable tumor by area (hematoxylin / eosin staining)	Each tumor is snap-frozen in liquid nitrogen within 30 minutes after surgical extirpation and stored at -80°C	ftp://ftp.ncbi.nlm.nih.gov/pub/geo/DATA/supplementary/samples/GSM570nnn/GSM570601/GSM570601.CEL.gz	104	TRAININGSET	0.96	0.96	104
GSM570602	5218	GSM570602	Primary untreated breast cancer tissue containing at least 70% viable tumor by area (hematoxylin / eosin staining)	Each tumor is snap-frozen in liquid nitrogen within 30 minutes after surgical extirpation and stored at -80°C	ftp://ftp.ncbi.nlm.nih.gov/pub/geo/DATA/supplementary/samples/GSM570nnn/GSM570602/GSM570602.CEL.gz	105	TRAININGSET	0.48	0.48	105
GSM570603	4408	GSM570603	Primary untreated breast cancer tissue containing at least 70% viable tumor by area (hematoxylin / eosin staining)	Each tumor is snap-frozen in liquid nitrogen within 30 minutes after surgical extirpation and stored at -80°C	ftp://ftp.ncbi.nlm.nih.gov/pub/geo/DATA/supplementary/samples/GSM570nnn/GSM570603/GSM570603.CEL.gz	106	TRAININGSET	0	0	106
GSM570604	5303	GSM570604	Primary untreated breast cancer tissue containing at least 70% viable tumor by area (hematoxylin / eosin staining)	Each tumor is snap-frozen in liquid nitrogen within 30 minutes after surgical extirpation and stored at -80°C	ftp://ftp.ncbi.nlm.nih.gov/pub/geo/DATA/supplementary/samples/GSM570nnn/GSM570604/GSM570604.CEL.gz	107	TRAININGSET	0.06	0.06	107
GSM570605	4523	GSM570605	Primary untreated breast cancer tissue containing at least 70% viable tumor by area (hematoxylin / eosin staining)	Each tumor is snap-frozen in liquid nitrogen within 30 minutes after surgical extirpation and stored at -80°C	ftp://ftp.ncbi.nlm.nih.gov/pub/geo/DATA/supplementary/samples/GSM570nnn/GSM570605/GSM570605.CEL.gz	108	TRAININGSET	0	0	108
GSM570606	5377	GSM570606	Primary untreated breast cancer tissue containing at least 70% viable tumor by area (hematoxylin / eosin staining)	Each tumor is snap-frozen in liquid nitrogen within 30 minutes after surgical extirpation and stored at -80°C	ftp://ftp.ncbi.nlm.nih.gov/pub/geo/DATA/supplementary/samples/GSM570nnn/GSM570606/GSM570606.CEL.gz	109	TRAININGSET	0.06	0.06	109
GSM570607	10	GSM570607	Primary untreated breast cancer tissue containing at least 70% viable tumor by area (hematoxylin / eosin staining)	Each tumor is snap-frozen in liquid nitrogen within 30 minutes after surgical extirpation and stored at -80°C	ftp://ftp.ncbi.nlm.nih.gov/pub/geo/DATA/supplementary/samples/GSM570nnn/GSM570607/GSM570607.CEL.gz	110	TRAININGSET	0.11	0.11	110
GSM570608	5304/a	GSM570608	Primary untreated breast cancer tissue containing at least 70% viable tumor by area (hematoxylin / eosin staining)	Each tumor is snap-frozen in liquid nitrogen within 30 minutes after surgical extirpation and stored at -80°C	ftp://ftp.ncbi.nlm.nih.gov/pub/geo/DATA/supplementary/samples/GSM570nnn/GSM570608/GSM570608.CEL.gz	111	TRAININGSET	0	0	111
GSM570609	5310	GSM570609	Primary untreated breast cancer tissue containing at least 70% viable tumor by area (hematoxylin / eosin staining)	Each tumor is snap-frozen in liquid nitrogen within 30 minutes after surgical extirpation and stored at -80°C	ftp://ftp.ncbi.nlm.nih.gov/pub/geo/DATA/supplementary/samples/GSM570nnn/GSM570609/GSM570609.CEL.gz	112	TRAININGSET	0.11	0.11	112
GSM570610	4032	GSM570610	Primary untreated breast cancer tissue containing at least 70% viable tumor by area (hematoxylin / eosin staining)	Each tumor is snap-frozen in liquid nitrogen within 30 minutes after surgical extirpation and stored at -80°C	ftp://ftp.ncbi.nlm.nih.gov/pub/geo/DATA/supplementary/samples/GSM570nnn/GSM570610/GSM570610.CEL.gz	113	TRAININGSET	0.42	0.42	113
GSM570611	5458/b	GSM570611	Primary untreated breast cancer tissue containing at least 70% viable tumor by area (hematoxylin / eosin staining)	Each tumor is snap-frozen in liquid nitrogen within 30 minutes after surgical extirpation and stored at -80°C	ftp://ftp.ncbi.nlm.nih.gov/pub/geo/DATA/supplementary/samples/GSM570nnn/GSM570611/GSM570611.CEL.gz	114	TRAININGSET	0	0	114
GSM570612	3194/b	GSM570612	Primary untreated breast cancer tissue containing at least 70% viable tumor by area (hematoxylin / eosin staining)	Each tumor is snap-frozen in liquid nitrogen within 30 minutes after surgical extirpation and stored at -80°C	ftp://ftp.ncbi.nlm.nih.gov/pub/geo/DATA/supplementary/samples/GSM570nnn/GSM570612/GSM570612.CEL.gz	115	TRAININGSET	0.12	0.12	115
GSM570613	13	GSM570613	Primary untreated breast cancer tissue containing at least 70% viable tumor by area (hematoxylin / eosin staining)	Each tumor is snap-frozen in liquid nitrogen within 30 minutes after surgical extirpation and stored at -80°C	ftp://ftp.ncbi.nlm.nih.gov/pub/geo/DATA/supplementary/samples/GSM570nnn/GSM570613/GSM570613.CEL.gz	116	TRAININGSET	0.04	0.04	116
