# Supplementary material for: Synthesizer: Expediting synthesis studies from context-free data with information retrieval techniques
Source: PLoS One. 2017 Apr 24;12(4):e0175860. doi: 10.1371/journal.pone.0175860 (PMC5402950; doi:10.1371/journal.pone.0175860)
Supplement: S1 Dataset — (ZIP) [file pone.0175860.s001.zip › SampleAnnotationsSupplement/SHAMBAVI/geoDatasets/breastCancer/GPL570/GSE23399.csv]

Row.names	title	geo_accession	source_name_ch1	description	supplementary_file	supplementary_file.1	order2	agent	time	order1
GSM573832	no treatment , biological rep1	GSM573832	Breast associatd fibroblasts	Vehicle-1	ftp://ftp.ncbi.nlm.nih.gov/pub/geo/DATA/supplementary/samples/GSM573nnn/GSM573832/GSM573832.CEL.gz	ftp://ftp.ncbi.nlm.nih.gov/pub/geo/DATA/supplementary/samples/GSM573nnn/GSM573832/GSM573832.CHP.gz	1	VEHICLE	CONTROL	1
GSM573833	no treatment , biological rep2	GSM573833	Breast associatd fibroblasts	Vehicle-2	ftp://ftp.ncbi.nlm.nih.gov/pub/geo/DATA/supplementary/samples/GSM573nnn/GSM573833/GSM573833.CEL.gz	ftp://ftp.ncbi.nlm.nih.gov/pub/geo/DATA/supplementary/samples/GSM573nnn/GSM573833/GSM573833.CHP.gz	2	VEHICLE	CONTROL	2
GSM573834	paclitaxol treated,collect RNA at day 1 ,rep1	GSM573834	Breast associatd fibroblasts	Paclitaxol-Day1-1	ftp://ftp.ncbi.nlm.nih.gov/pub/geo/DATA/supplementary/samples/GSM573nnn/GSM573834/GSM573834.CEL.gz	ftp://ftp.ncbi.nlm.nih.gov/pub/geo/DATA/supplementary/samples/GSM573nnn/GSM573834/GSM573834.CHP.gz	3	PACLITAXOL	DAY1	3
GSM573835	paclitaxol treated,collect RNA at day 1 ,rep2	GSM573835	Breast associatd fibroblasts	Paclitaxol-Day1-2	ftp://ftp.ncbi.nlm.nih.gov/pub/geo/DATA/supplementary/samples/GSM573nnn/GSM573835/GSM573835.CEL.gz	ftp://ftp.ncbi.nlm.nih.gov/pub/geo/DATA/supplementary/samples/GSM573nnn/GSM573835/GSM573835.CHP.gz	4	PACLITAXOL	DAY1	4
GSM573836	paclitaxol treated,collect RNA at day 3 ,rep1	GSM573836	Breast associatd fibroblasts	Paclitaxol-Day3-1	ftp://ftp.ncbi.nlm.nih.gov/pub/geo/DATA/supplementary/samples/GSM573nnn/GSM573836/GSM573836.CEL.gz	ftp://ftp.ncbi.nlm.nih.gov/pub/geo/DATA/supplementary/samples/GSM573nnn/GSM573836/GSM573836.CHP.gz	5	PACLITAXOL	DAY3	5
GSM573837	paclitaxol treated,collect RNA at day 3 ,rep2	GSM573837	Breast associatd fibroblasts	Paclitaxol-Day3-2	ftp://ftp.ncbi.nlm.nih.gov/pub/geo/DATA/supplementary/samples/GSM573nnn/GSM573837/GSM573837.CEL.gz	ftp://ftp.ncbi.nlm.nih.gov/pub/geo/DATA/supplementary/samples/GSM573nnn/GSM573837/GSM573837.CHP.gz	6	PACLITAXOL	DAY3	6
GSM573838	paclitaxol treated,collect RNA at day 7 ,rep1	GSM573838	Breast associatd fibroblasts	Paclitaxol-Day7-1	ftp://ftp.ncbi.nlm.nih.gov/pub/geo/DATA/supplementary/samples/GSM573nnn/GSM573838/GSM573838.CEL.gz	ftp://ftp.ncbi.nlm.nih.gov/pub/geo/DATA/supplementary/samples/GSM573nnn/GSM573838/GSM573838.CHP.gz	7	PACLITAXOL	DAY7	7
GSM573839	paclitaxol treated,collect RNA at day 7 ,rep2	GSM573839	Breast associatd fibroblasts	Paclitaxol-Day7-2	ftp://ftp.ncbi.nlm.nih.gov/pub/geo/DATA/supplementary/samples/GSM573nnn/GSM573839/GSM573839.CEL.gz	ftp://ftp.ncbi.nlm.nih.gov/pub/geo/DATA/supplementary/samples/GSM573nnn/GSM573839/GSM573839.CHP.gz	8	PACLITAXOL	DAY7	8
GSM573840	doxorubicin treated,collect RNA at day 1 ,rep1	GSM573840	Breast associatd fibroblasts	Doxorubicin-Day1-1	ftp://ftp.ncbi.nlm.nih.gov/pub/geo/DATA/supplementary/samples/GSM573nnn/GSM573840/GSM573840.CEL.gz	ftp://ftp.ncbi.nlm.nih.gov/pub/geo/DATA/supplementary/samples/GSM573nnn/GSM573840/GSM573840.CHP.gz	9	DOXORUBICIN	DAY1	9
GSM573841	doxorubicin treated,collect RNA at day 1 ,rep2	GSM573841	Breast associatd fibroblasts	Doxorubicin-Day1-2	ftp://ftp.ncbi.nlm.nih.gov/pub/geo/DATA/supplementary/samples/GSM573nnn/GSM573841/GSM573841.CEL.gz	ftp://ftp.ncbi.nlm.nih.gov/pub/geo/DATA/supplementary/samples/GSM573nnn/GSM573841/GSM573841.CHP.gz	10	DOXORUBICIN	DAY1	10
GSM573842	doxorubicin treated,collect RNA at day 3 ,rep1	GSM573842	Breast associatd fibroblasts	Doxorubicin-Day3-1	ftp://ftp.ncbi.nlm.nih.gov/pub/geo/DATA/supplementary/samples/GSM573nnn/GSM573842/GSM573842.CEL.gz	ftp://ftp.ncbi.nlm.nih.gov/pub/geo/DATA/supplementary/samples/GSM573nnn/GSM573842/GSM573842.CHP.gz	11	DOXORUBICIN	DAY3	11
GSM573843	doxorubicin treated,collect RNA at day 3 ,rep2	GSM573843	Breast associatd fibroblasts	Doxorubicin-Day3-2	ftp://ftp.ncbi.nlm.nih.gov/pub/geo/DATA/supplementary/samples/GSM573nnn/GSM573843/GSM573843.CEL.gz	ftp://ftp.ncbi.nlm.nih.gov/pub/geo/DATA/supplementary/samples/GSM573nnn/GSM573843/GSM573843.CHP.gz	12	DOXORUBICIN	DAY3	12
GSM573844	doxorubicin treated,collect RNA at day 7 ,rep1	GSM573844	Breast associatd fibroblasts	Doxorubicin-Day7-1	ftp://ftp.ncbi.nlm.nih.gov/pub/geo/DATA/supplementary/samples/GSM573nnn/GSM573844/GSM573844.CEL.gz	ftp://ftp.ncbi.nlm.nih.gov/pub/geo/DATA/supplementary/samples/GSM573nnn/GSM573844/GSM573844.CHP.gz	13	DOXORUBICIN	DAY7	13
GSM573845	doxorubicin treated,collect RNA at day 7 ,rep2	GSM573845	Breast associatd fibroblasts	Doxorubicin-Day7-2	ftp://ftp.ncbi.nlm.nih.gov/pub/geo/DATA/supplementary/samples/GSM573nnn/GSM573845/GSM573845.CEL.gz	ftp://ftp.ncbi.nlm.nih.gov/pub/geo/DATA/supplementary/samples/GSM573nnn/GSM573845/GSM573845.CHP.gz	14	DOXORUBICIN	DAY7	14
