# Supplementary material for: Synthesizer: Expediting synthesis studies from context-free data with information retrieval techniques
Source: PLoS One. 2017 Apr 24;12(4):e0175860. doi: 10.1371/journal.pone.0175860 (PMC5402950; doi:10.1371/journal.pone.0175860)
Supplement: S1 Dataset — (ZIP) [file pone.0175860.s001.zip › SampleAnnotationsSupplement/SHAMBAVI/geoDatasets/breastCancer/GPL570/GSE23593.csv]

Row.names	title	geo_accession	source_name_ch1	description.1	supplementary_file	order2	patient	tumor.grade	er.status	pr.status	order1
GSM578633	Sample A, replicate 1	GSM578633	Breast tumor core needle biopsy	A1	ftp://ftp.ncbi.nlm.nih.gov/pub/geo/DATA/supplementary/samples/GSM578nnn/GSM578633/GSM578633.CEL.gz	1	A	3	ERPOSITIVE	PRPOSITIVE	1
GSM578634	Sample A, replicate 2	GSM578634	Breast tumor core needle biopsy	A2	ftp://ftp.ncbi.nlm.nih.gov/pub/geo/DATA/supplementary/samples/GSM578nnn/GSM578634/GSM578634.CEL.gz	2	A	3	ERPOSITIVE	PRPOSITIVE	2
GSM578635	Sample A, replicate 3	GSM578635	Breast tumor core needle biopsy	A3	ftp://ftp.ncbi.nlm.nih.gov/pub/geo/DATA/supplementary/samples/GSM578nnn/GSM578635/GSM578635.CEL.gz	3	A	3	ERPOSITIVE	PRPOSITIVE	3
GSM578636	Sample B, replicate 1	GSM578636	Breast tumor core needle biopsy	B1	ftp://ftp.ncbi.nlm.nih.gov/pub/geo/DATA/supplementary/samples/GSM578nnn/GSM578636/GSM578636.CEL.gz	4	B	2	ERPOSITIVE	PRPOSITIVE	4
GSM578637	Sample B, replicate 2	GSM578637	Breast tumor core needle biopsy	B2	ftp://ftp.ncbi.nlm.nih.gov/pub/geo/DATA/supplementary/samples/GSM578nnn/GSM578637/GSM578637.CEL.gz	5	B	2	ERPOSITIVE	PRPOSITIVE	5
GSM578638	Sample B, replicate 3	GSM578638	Breast tumor core needle biopsy	B3	ftp://ftp.ncbi.nlm.nih.gov/pub/geo/DATA/supplementary/samples/GSM578nnn/GSM578638/GSM578638.CEL.gz	6	B	2	ERPOSITIVE	PRPOSITIVE	6
GSM578639	Sample C, replicate 1	GSM578639	Breast tumor core needle biopsy	C1	ftp://ftp.ncbi.nlm.nih.gov/pub/geo/DATA/supplementary/samples/GSM578nnn/GSM578639/GSM578639.CEL.gz	7	C	2	ERPOSITIVE	PRPOSITIVE	7
GSM578640	Sample C, replicate 2	GSM578640	Breast tumor core needle biopsy	C2	ftp://ftp.ncbi.nlm.nih.gov/pub/geo/DATA/supplementary/samples/GSM578nnn/GSM578640/GSM578640.CEL.gz	8	C	2	ERPOSITIVE	PRPOSITIVE	8
GSM578641	Sample C, replicate 3	GSM578641	Breast tumor core needle biopsy	C3	ftp://ftp.ncbi.nlm.nih.gov/pub/geo/DATA/supplementary/samples/GSM578nnn/GSM578641/GSM578641.CEL.gz	9	C	2	ERPOSITIVE	PRPOSITIVE	9
GSM578642	Sample D, replicate 1	GSM578642	Breast tumor core needle biopsy	D1	ftp://ftp.ncbi.nlm.nih.gov/pub/geo/DATA/supplementary/samples/GSM578nnn/GSM578642/GSM578642.CEL.gz	10	D	2	ERPOSITIVE	PRPOSITIVE	10
GSM578643	Sample D, replicate 2	GSM578643	Breast tumor core needle biopsy	D2	ftp://ftp.ncbi.nlm.nih.gov/pub/geo/DATA/supplementary/samples/GSM578nnn/GSM578643/GSM578643.CEL.gz	11	D	2	ERPOSITIVE	PRPOSITIVE	11
GSM578644	Sample D, replicate 3	GSM578644	Breast tumor core needle biopsy	D3	ftp://ftp.ncbi.nlm.nih.gov/pub/geo/DATA/supplementary/samples/GSM578nnn/GSM578644/GSM578644.CEL.gz	12	D	2	ERPOSITIVE	PRPOSITIVE	12
GSM578645	Sample E, replicate 1	GSM578645	Breast tumor core needle biopsy	E1	ftp://ftp.ncbi.nlm.nih.gov/pub/geo/DATA/supplementary/samples/GSM578nnn/GSM578645/GSM578645.CEL.gz	13	E	3	ERNEGATIVE	PRNEGATIVE	13
GSM578646	Sample E, replicate 2	GSM578646	Breast tumor core needle biopsy	E2	ftp://ftp.ncbi.nlm.nih.gov/pub/geo/DATA/supplementary/samples/GSM578nnn/GSM578646/GSM578646.CEL.gz	14	E	3	ERNEGATIVE	PRNEGATIVE	14
GSM578647	Sample E, replicate 3	GSM578647	Breast tumor core needle biopsy	E3	ftp://ftp.ncbi.nlm.nih.gov/pub/geo/DATA/supplementary/samples/GSM578nnn/GSM578647/GSM578647.CEL.gz	15	E	3	ERNEGATIVE	PRNEGATIVE	15
GSM578648	Sample F, replicate 1	GSM578648	Breast tumor core needle biopsy	F1	ftp://ftp.ncbi.nlm.nih.gov/pub/geo/DATA/supplementary/samples/GSM578nnn/GSM578648/GSM578648.CEL.gz	16	F	2	ERPOSITIVE	PRNEGATIVE	16
GSM578649	Sample F, replicate 2	GSM578649	Breast tumor core needle biopsy	F2	ftp://ftp.ncbi.nlm.nih.gov/pub/geo/DATA/supplementary/samples/GSM578nnn/GSM578649/GSM578649.CEL.gz	17	F	2	ERPOSITIVE	PRNEGATIVE	17
GSM578650	Sample F, replicate 3	GSM578650	Breast tumor core needle biopsy	F3	ftp://ftp.ncbi.nlm.nih.gov/pub/geo/DATA/supplementary/samples/GSM578nnn/GSM578650/GSM578650.CEL.gz	18	F	2	ERPOSITIVE	PRNEGATIVE	18
GSM578651	Sample G, replicate 1	GSM578651	Breast tumor core needle biopsy	G1	ftp://ftp.ncbi.nlm.nih.gov/pub/geo/DATA/supplementary/samples/GSM578nnn/GSM578651/GSM578651.CEL.gz	19	G	3	ERNEGATIVE	PRNEGATIVE	19
GSM578652	Sample G, replicate 2	GSM578652	Breast tumor core needle biopsy	G2	ftp://ftp.ncbi.nlm.nih.gov/pub/geo/DATA/supplementary/samples/GSM578nnn/GSM578652/GSM578652.CEL.gz	20	G	3	ERNEGATIVE	PRNEGATIVE	20
GSM578653	Sample G, replicate 3	GSM578653	Breast tumor core needle biopsy	G3	ftp://ftp.ncbi.nlm.nih.gov/pub/geo/DATA/supplementary/samples/GSM578nnn/GSM578653/GSM578653.CEL.gz	21	G	3	ERNEGATIVE	PRNEGATIVE	21
GSM578654	Sample H, replicate 1	GSM578654	Breast tumor core needle biopsy	H1	ftp://ftp.ncbi.nlm.nih.gov/pub/geo/DATA/supplementary/samples/GSM578nnn/GSM578654/GSM578654.CEL.gz	22	H	3	ERNEGATIVE	PRNEGATIVE	22
GSM578655	Sample H, replicate 2	GSM578655	Breast tumor core needle biopsy	H2	ftp://ftp.ncbi.nlm.nih.gov/pub/geo/DATA/supplementary/samples/GSM578nnn/GSM578655/GSM578655.CEL.gz	23	H	3	ERNEGATIVE	PRNEGATIVE	23
GSM578656	Sample H, replicate 3	GSM578656	Breast tumor core needle biopsy	H3	ftp://ftp.ncbi.nlm.nih.gov/pub/geo/DATA/supplementary/samples/GSM578nnn/GSM578656/GSM578656.CEL.gz	24	H	3	ERNEGATIVE	PRNEGATIVE	24
GSM578657	Sample H, replicate 4	GSM578657	Breast tumor core needle biopsy	H4	ftp://ftp.ncbi.nlm.nih.gov/pub/geo/DATA/supplementary/samples/GSM578nnn/GSM578657/GSM578657.CEL.gz	25	H	3	ERNEGATIVE	PRNEGATIVE	25
GSM578658	Sample I, replicate 1	GSM578658	Breast tumor core needle biopsy	I1	ftp://ftp.ncbi.nlm.nih.gov/pub/geo/DATA/supplementary/samples/GSM578nnn/GSM578658/GSM578658.CEL.gz	26	I	2	ERPOSITIVE	PRPOSITIVE	26
GSM578659	Sample I, replicate 2	GSM578659	Breast tumor core needle biopsy	I2	ftp://ftp.ncbi.nlm.nih.gov/pub/geo/DATA/supplementary/samples/GSM578nnn/GSM578659/GSM578659.CEL.gz	27	I	2	ERPOSITIVE	PRPOSITIVE	27
GSM578660	Sample I, replicate 3	GSM578660	Breast tumor core needle biopsy	I3	ftp://ftp.ncbi.nlm.nih.gov/pub/geo/DATA/supplementary/samples/GSM578nnn/GSM578660/GSM578660.CEL.gz	28	I	2	ERPOSITIVE	PRPOSITIVE	28
GSM578661	Sample J, replicate 1	GSM578661	Breast tumor core needle biopsy	J1	ftp://ftp.ncbi.nlm.nih.gov/pub/geo/DATA/supplementary/samples/GSM578nnn/GSM578661/GSM578661.CEL.gz	29	J	3	ERPOSITIVE	PRPOSITIVE	29
GSM578662	Sample J, replicate 2	GSM578662	Breast tumor core needle biopsy	J2	ftp://ftp.ncbi.nlm.nih.gov/pub/geo/DATA/supplementary/samples/GSM578nnn/GSM578662/GSM578662.CEL.gz	30	J	3	ERPOSITIVE	PRPOSITIVE	30
GSM578663	Sample J, replicate 3	GSM578663	Breast tumor core needle biopsy	J3	ftp://ftp.ncbi.nlm.nih.gov/pub/geo/DATA/supplementary/samples/GSM578nnn/GSM578663/GSM578663.CEL.gz	31	J	3	ERPOSITIVE	PRPOSITIVE	31
GSM578664	Sample K, replicate 1	GSM578664	Breast tumor core needle biopsy	K1	ftp://ftp.ncbi.nlm.nih.gov/pub/geo/DATA/supplementary/samples/GSM578nnn/GSM578664/GSM578664.CEL.gz	32	K	2	ERPOSITIVE	PRPOSITIVE	32
GSM578665	Sample K, replicate 2	GSM578665	Breast tumor core needle biopsy	K2	ftp://ftp.ncbi.nlm.nih.gov/pub/geo/DATA/supplementary/samples/GSM578nnn/GSM578665/GSM578665.CEL.gz	33	K	2	ERPOSITIVE	PRPOSITIVE	33
GSM578666	Sample L, replicate 1	GSM578666	Breast tumor core needle biopsy	L1	ftp://ftp.ncbi.nlm.nih.gov/pub/geo/DATA/supplementary/samples/GSM578nnn/GSM578666/GSM578666.CEL.gz	34	L	3	ERPOSITIVE	PRPOSITIVE	34
GSM578667	Sample L, replicate 2	GSM578667	Breast tumor core needle biopsy	L2	ftp://ftp.ncbi.nlm.nih.gov/pub/geo/DATA/supplementary/samples/GSM578nnn/GSM578667/GSM578667.CEL.gz	35	L	3	ERPOSITIVE	PRPOSITIVE	35
GSM578668	Sample L, replicate 3	GSM578668	Breast tumor core needle biopsy	L3	ftp://ftp.ncbi.nlm.nih.gov/pub/geo/DATA/supplementary/samples/GSM578nnn/GSM578668/GSM578668.CEL.gz	36	L	3	ERPOSITIVE	PRPOSITIVE	36
GSM578669	Sample M, replicate 1	GSM578669	Breast tumor core needle biopsy	M1	ftp://ftp.ncbi.nlm.nih.gov/pub/geo/DATA/supplementary/samples/GSM578nnn/GSM578669/GSM578669.CEL.gz	37	M	2	ERPOSITIVE	PRPOSITIVE	37
GSM578670	Sample M, replicate 2	GSM578670	Breast tumor core needle biopsy	M2	ftp://ftp.ncbi.nlm.nih.gov/pub/geo/DATA/supplementary/samples/GSM578nnn/GSM578670/GSM578670.CEL.gz	38	M	2	ERPOSITIVE	PRPOSITIVE	38
GSM578671	Sample M, replicate 3	GSM578671	Breast tumor core needle biopsy	M3	ftp://ftp.ncbi.nlm.nih.gov/pub/geo/DATA/supplementary/samples/GSM578nnn/GSM578671/GSM578671.CEL.gz	39	M	2	ERPOSITIVE	PRPOSITIVE	39
GSM578672	Sample N, replicate 1	GSM578672	Breast tumor core needle biopsy	N1	ftp://ftp.ncbi.nlm.nih.gov/pub/geo/DATA/supplementary/samples/GSM578nnn/GSM578672/GSM578672.CEL.gz	40	N	2	ERPOSITIVE	PRPOSITIVE	40
GSM578673	Sample N, replicate 2	GSM578673	Breast tumor core needle biopsy	N2	ftp://ftp.ncbi.nlm.nih.gov/pub/geo/DATA/supplementary/samples/GSM578nnn/GSM578673/GSM578673.CEL.gz	41	N	2	ERPOSITIVE	PRPOSITIVE	41
GSM578674	Sample N, replicate 3	GSM578674	Breast tumor core needle biopsy	N3	ftp://ftp.ncbi.nlm.nih.gov/pub/geo/DATA/supplementary/samples/GSM578nnn/GSM578674/GSM578674.CEL.gz	42	N	2	ERPOSITIVE	PRPOSITIVE	42
GSM578675	Sample O, replicate 1	GSM578675	Breast tumor core needle biopsy	O1	ftp://ftp.ncbi.nlm.nih.gov/pub/geo/DATA/supplementary/samples/GSM578nnn/GSM578675/GSM578675.CEL.gz	43	O	1	ERPOSITIVE	PRPOSITIVE	43
GSM578676	Sample O, replicate 2	GSM578676	Breast tumor core needle biopsy	O2	ftp://ftp.ncbi.nlm.nih.gov/pub/geo/DATA/supplementary/samples/GSM578nnn/GSM578676/GSM578676.CEL.gz	44	O	1	ERPOSITIVE	PRPOSITIVE	44
GSM578677	Sample P, replicate 1	GSM578677	Breast tumor core needle biopsy	P1	ftp://ftp.ncbi.nlm.nih.gov/pub/geo/DATA/supplementary/samples/GSM578nnn/GSM578677/GSM578677.CEL.gz	45	P	3	ERNEGATIVE	PRNEGATIVE	45
GSM578678	Sample P, replicate 2	GSM578678	Breast tumor core needle biopsy	P2	ftp://ftp.ncbi.nlm.nih.gov/pub/geo/DATA/supplementary/samples/GSM578nnn/GSM578678/GSM578678.CEL.gz	46	P	3	ERNEGATIVE	PRNEGATIVE	46
GSM578679	Sample Q, replicate 1	GSM578679	Breast tumor core needle biopsy	Q1	ftp://ftp.ncbi.nlm.nih.gov/pub/geo/DATA/supplementary/samples/GSM578nnn/GSM578679/GSM578679.CEL.gz	47	Q	3	ERNEGATIVE	PRPOSITIVE	47
GSM578680	Sample Q, replicate 2	GSM578680	Breast tumor core needle biopsy	Q2	ftp://ftp.ncbi.nlm.nih.gov/pub/geo/DATA/supplementary/samples/GSM578nnn/GSM578680/GSM578680.CEL.gz	48	Q	3	ERNEGATIVE	PRPOSITIVE	48
GSM578681	Sample R, replicate 1	GSM578681	Breast tumor core needle biopsy	R1	ftp://ftp.ncbi.nlm.nih.gov/pub/geo/DATA/supplementary/samples/GSM578nnn/GSM578681/GSM578681.CEL.gz	49	R	3	ERPOSITIVE	PRNEGATIVE	49
GSM578682	Sample R, replicate 2	GSM578682	Breast tumor core needle biopsy	R2	ftp://ftp.ncbi.nlm.nih.gov/pub/geo/DATA/supplementary/samples/GSM578nnn/GSM578682/GSM578682.CEL.gz	50	R	3	ERPOSITIVE	PRNEGATIVE	50
