# Supplementary material for: Synthesizer: Expediting synthesis studies from context-free data with information retrieval techniques
Source: PLoS One. 2017 Apr 24;12(4):e0175860. doi: 10.1371/journal.pone.0175860 (PMC5402950; doi:10.1371/journal.pone.0175860)
Supplement: S1 Dataset — (ZIP) [file pone.0175860.s001.zip › SampleAnnotationsSupplement/SHAMBAVI/geoDatasets/breastCancer/GPL570/GSE28796.csv]

Row.names	title	geo_accession	source_name_ch1	description	supplementary_file	order2	pathological.complete.response	sample	replicate	order1
GSM713198	breast biopsy, sample 1 rep 1	GSM713198	breast needle biopsy, pretreatment, non-pCR	6807-A- 589JP35	ftp://ftp.ncbi.nlm.nih.gov/pub/geo/DATA/supplementary/samples/GSM713nnn/GSM713198/GSM713198.CEL.gz	1	NO	FTP://FTP.NCBI.NLM.NIH.GOV/PUB/GEO/DATA/SUPPLEMENTARY/SAMPLES/GSM713NNN/GSM713198/GSM713198.CEL.GZ	1	1
GSM713199	breast biopsy, sample 1 rep 2	GSM713199	breast needle biopsy, pretreatment, non-pCR	6807-B- 589JP53	ftp://ftp.ncbi.nlm.nih.gov/pub/geo/DATA/supplementary/samples/GSM713nnn/GSM713199/GSM713199.CEL.gz	2	NO	FTP://FTP.NCBI.NLM.NIH.GOV/PUB/GEO/DATA/SUPPLEMENTARY/SAMPLES/GSM713NNN/GSM713199/GSM713199.CEL.GZ	2	2
GSM713200	breast biopsy, sample 2 rep 1	GSM713200	breast needle biopsy, pretreatment, non-pCR	6811-A- 589JP40	ftp://ftp.ncbi.nlm.nih.gov/pub/geo/DATA/supplementary/samples/GSM713nnn/GSM713200/GSM713200.CEL.gz	3	NO	FTP://FTP.NCBI.NLM.NIH.GOV/PUB/GEO/DATA/SUPPLEMENTARY/SAMPLES/GSM713NNN/GSM713200/GSM713200.CEL.GZ	1	3
GSM713201	breast biopsy, sample 2 rep 2	GSM713201	breast needle biopsy, pretreatment, non-pCR	6811-B- 589JP41	ftp://ftp.ncbi.nlm.nih.gov/pub/geo/DATA/supplementary/samples/GSM713nnn/GSM713201/GSM713201.CEL.gz	4	NO	FTP://FTP.NCBI.NLM.NIH.GOV/PUB/GEO/DATA/SUPPLEMENTARY/SAMPLES/GSM713NNN/GSM713201/GSM713201.CEL.GZ	2	4
GSM713202	breast biopsy, sample 3 rep 1	GSM713202	breast needle biopsy, pretreatment, non-pCR	6812-A- 589JP42	ftp://ftp.ncbi.nlm.nih.gov/pub/geo/DATA/supplementary/samples/GSM713nnn/GSM713202/GSM713202.CEL.gz	5	NO	FTP://FTP.NCBI.NLM.NIH.GOV/PUB/GEO/DATA/SUPPLEMENTARY/SAMPLES/GSM713NNN/GSM713202/GSM713202.CEL.GZ	1	5
GSM713203	breast biopsy, sample 3 rep 2	GSM713203	breast needle biopsy, pretreatment, non-pCR	6812-B- 589JP43	ftp://ftp.ncbi.nlm.nih.gov/pub/geo/DATA/supplementary/samples/GSM713nnn/GSM713203/GSM713203.CEL.gz	6	NO	FTP://FTP.NCBI.NLM.NIH.GOV/PUB/GEO/DATA/SUPPLEMENTARY/SAMPLES/GSM713NNN/GSM713203/GSM713203.CEL.GZ	2	6
GSM713204	breast biopsy, sample 4 rep 1	GSM713204	breast needle biopsy, pretreatment, pCR	6813-A- 589JP32	ftp://ftp.ncbi.nlm.nih.gov/pub/geo/DATA/supplementary/samples/GSM713nnn/GSM713204/GSM713204.CEL.gz	7	YES	FTP://FTP.NCBI.NLM.NIH.GOV/PUB/GEO/DATA/SUPPLEMENTARY/SAMPLES/GSM713NNN/GSM713204/GSM713204.CEL.GZ	1	7
GSM713205	breast biopsy, sample 4 rep 2	GSM713205	breast needle biopsy, pretreatment, pCR	6813-B- 589JP52	ftp://ftp.ncbi.nlm.nih.gov/pub/geo/DATA/supplementary/samples/GSM713nnn/GSM713205/GSM713205.CEL.gz	8	YES	FTP://FTP.NCBI.NLM.NIH.GOV/PUB/GEO/DATA/SUPPLEMENTARY/SAMPLES/GSM713NNN/GSM713205/GSM713205.CEL.GZ	2	8
GSM713206	breast biopsy, sample 5 rep 1	GSM713206	breast needle biopsy, pretreatment, non-pCR	6814-A- 589JP44	ftp://ftp.ncbi.nlm.nih.gov/pub/geo/DATA/supplementary/samples/GSM713nnn/GSM713206/GSM713206.CEL.gz	9	NO	FTP://FTP.NCBI.NLM.NIH.GOV/PUB/GEO/DATA/SUPPLEMENTARY/SAMPLES/GSM713NNN/GSM713206/GSM713206.CEL.GZ	1	9
GSM713207	breast biopsy, sample 5 rep 2	GSM713207	breast needle biopsy, pretreatment, non-pCR	6814-B- 589JP45	ftp://ftp.ncbi.nlm.nih.gov/pub/geo/DATA/supplementary/samples/GSM713nnn/GSM713207/GSM713207.CEL.gz	10	NO	FTP://FTP.NCBI.NLM.NIH.GOV/PUB/GEO/DATA/SUPPLEMENTARY/SAMPLES/GSM713NNN/GSM713207/GSM713207.CEL.GZ	2	10
GSM713208	breast biopsy, sample 6 rep 1	GSM713208	breast needle biopsy, pretreatment, non-pCR	6815-A- 589JP48	ftp://ftp.ncbi.nlm.nih.gov/pub/geo/DATA/supplementary/samples/GSM713nnn/GSM713208/GSM713208.CEL.gz	11	NO	FTP://FTP.NCBI.NLM.NIH.GOV/PUB/GEO/DATA/SUPPLEMENTARY/SAMPLES/GSM713NNN/GSM713208/GSM713208.CEL.GZ	1	11
GSM713209	breast biopsy, sample 6 rep 2	GSM713209	breast needle biopsy, pretreatment, non-pCR	6815-B- 589JP49	ftp://ftp.ncbi.nlm.nih.gov/pub/geo/DATA/supplementary/samples/GSM713nnn/GSM713209/GSM713209.CEL.gz	12	NO	FTP://FTP.NCBI.NLM.NIH.GOV/PUB/GEO/DATA/SUPPLEMENTARY/SAMPLES/GSM713NNN/GSM713209/GSM713209.CEL.GZ	2	12
GSM713210	breast biopsy, sample 7 rep 1	GSM713210	breast needle biopsy, pretreatment, non-pCR	6817-A- 589JP50	ftp://ftp.ncbi.nlm.nih.gov/pub/geo/DATA/supplementary/samples/GSM713nnn/GSM713210/GSM713210.CEL.gz	13	NO	FTP://FTP.NCBI.NLM.NIH.GOV/PUB/GEO/DATA/SUPPLEMENTARY/SAMPLES/GSM713NNN/GSM713210/GSM713210.CEL.GZ	1	13
GSM713211	breast biopsy, sample 7 rep 2	GSM713211	breast needle biopsy, pretreatment, non-pCR	6817-B- 589JP51	ftp://ftp.ncbi.nlm.nih.gov/pub/geo/DATA/supplementary/samples/GSM713nnn/GSM713211/GSM713211.CEL.gz	14	NO	FTP://FTP.NCBI.NLM.NIH.GOV/PUB/GEO/DATA/SUPPLEMENTARY/SAMPLES/GSM713NNN/GSM713211/GSM713211.CEL.GZ	2	14
GSM713212	breast biopsy, sample 8 rep 1	GSM713212	breast needle biopsy, pretreatment, non-pCR	6819-A- 589JP38	ftp://ftp.ncbi.nlm.nih.gov/pub/geo/DATA/supplementary/samples/GSM713nnn/GSM713212/GSM713212.CEL.gz	15	NO	FTP://FTP.NCBI.NLM.NIH.GOV/PUB/GEO/DATA/SUPPLEMENTARY/SAMPLES/GSM713NNN/GSM713212/GSM713212.CEL.GZ	1	15
GSM713213	breast biopsy, sample 8 rep 2	GSM713213	breast needle biopsy, pretreatment, non-pCR	6819-B- 589JP39	ftp://ftp.ncbi.nlm.nih.gov/pub/geo/DATA/supplementary/samples/GSM713nnn/GSM713213/GSM713213.CEL.gz	16	NO	FTP://FTP.NCBI.NLM.NIH.GOV/PUB/GEO/DATA/SUPPLEMENTARY/SAMPLES/GSM713NNN/GSM713213/GSM713213.CEL.GZ	2	16
GSM713214	breast biopsy, sample 9 rep 1	GSM713214	breast needle biopsy, pretreatment, non-pCR	6820-A- 589JP46	ftp://ftp.ncbi.nlm.nih.gov/pub/geo/DATA/supplementary/samples/GSM713nnn/GSM713214/GSM713214.CEL.gz	17	NO	FTP://FTP.NCBI.NLM.NIH.GOV/PUB/GEO/DATA/SUPPLEMENTARY/SAMPLES/GSM713NNN/GSM713214/GSM713214.CEL.GZ	1	17
GSM713215	breast biopsy, sample 9 rep 2	GSM713215	breast needle biopsy, pretreatment, non-pCR	6820-B- 589JP47	ftp://ftp.ncbi.nlm.nih.gov/pub/geo/DATA/supplementary/samples/GSM713nnn/GSM713215/GSM713215.CEL.gz	18	NO	FTP://FTP.NCBI.NLM.NIH.GOV/PUB/GEO/DATA/SUPPLEMENTARY/SAMPLES/GSM713NNN/GSM713215/GSM713215.CEL.GZ	2	18
GSM713216	breast biopsy, sample 10 rep 1	GSM713216	breast needle biopsy, pretreatment, non-pCR	6821-A- 589JP36	ftp://ftp.ncbi.nlm.nih.gov/pub/geo/DATA/supplementary/samples/GSM713nnn/GSM713216/GSM713216.CEL.gz	19	NO	FTP://FTP.NCBI.NLM.NIH.GOV/PUB/GEO/DATA/SUPPLEMENTARY/SAMPLES/GSM713NNN/GSM713216/GSM713216.CEL.GZ	1	19
GSM713217	breast biopsy, sample 10 rep 2	GSM713217	breast needle biopsy, pretreatment, non-pCR	6821-B- 589JP37	ftp://ftp.ncbi.nlm.nih.gov/pub/geo/DATA/supplementary/samples/GSM713nnn/GSM713217/GSM713217.CEL.gz	20	NO	FTP://FTP.NCBI.NLM.NIH.GOV/PUB/GEO/DATA/SUPPLEMENTARY/SAMPLES/GSM713NNN/GSM713217/GSM713217.CEL.GZ	2	20
GSM713218	breast biopsy, sample 11 rep 1	GSM713218	breast needle biopsy, pretreatment, non-pCR	6826-A- 589JP54	ftp://ftp.ncbi.nlm.nih.gov/pub/geo/DATA/supplementary/samples/GSM713nnn/GSM713218/GSM713218.CEL.gz	21	NO	FTP://FTP.NCBI.NLM.NIH.GOV/PUB/GEO/DATA/SUPPLEMENTARY/SAMPLES/GSM713NNN/GSM713218/GSM713218.CEL.GZ	1	21
GSM713219	breast biopsy, sample 11 rep 2	GSM713219	breast needle biopsy, pretreatment, non-pCR	6826-B- 589JP55	ftp://ftp.ncbi.nlm.nih.gov/pub/geo/DATA/supplementary/samples/GSM713nnn/GSM713219/GSM713219.CEL.gz	22	NO	FTP://FTP.NCBI.NLM.NIH.GOV/PUB/GEO/DATA/SUPPLEMENTARY/SAMPLES/GSM713NNN/GSM713219/GSM713219.CEL.GZ	2	22
GSM713220	breast biopsy, sample 12 rep 1	GSM713220	breast needle biopsy, pretreatment, non-pCR	6827-A- 589JP56	ftp://ftp.ncbi.nlm.nih.gov/pub/geo/DATA/supplementary/samples/GSM713nnn/GSM713220/GSM713220.CEL.gz	23	NO	FTP://FTP.NCBI.NLM.NIH.GOV/PUB/GEO/DATA/SUPPLEMENTARY/SAMPLES/GSM713NNN/GSM713220/GSM713220.CEL.GZ	1	23
GSM713221	breast biopsy, sample 12 rep 2	GSM713221	breast needle biopsy, pretreatment, non-pCR	6827-B- 589JP57	ftp://ftp.ncbi.nlm.nih.gov/pub/geo/DATA/supplementary/samples/GSM713nnn/GSM713221/GSM713221.CEL.gz	24	NO	FTP://FTP.NCBI.NLM.NIH.GOV/PUB/GEO/DATA/SUPPLEMENTARY/SAMPLES/GSM713NNN/GSM713221/GSM713221.CEL.GZ	2	24
