# Supplementary material for: Synthesizer: Expediting synthesis studies from context-free data with information retrieval techniques
Source: PLoS One. 2017 Apr 24;12(4):e0175860. doi: 10.1371/journal.pone.0175860 (PMC5402950; doi:10.1371/journal.pone.0175860)
Supplement: S1 Dataset — (ZIP) [file pone.0175860.s001.zip › SampleAnnotationsSupplement/SHAMBAVI/geoDatasets/breastCancer/GPL570/GSE29431.csv]

Row.names	title	geo_accession	source_name_ch1	supplementary_file	order2	disease.state	age	her2.ihc	ki67	Stage	her2.fish	p53	re	rp	polisomy.17	metastasis	order1
GSM728611	Normal-1	GSM728611	Breast normal tissue from a breast cancer patient	ftp://ftp.ncbi.nlm.nih.gov/pub/geo/DATA/supplementary/samples/GSM728nnn/GSM728611/GSM728611.CEL.gz	1	NONE	NA	NA	NA	NA	NA	NA	BREASTNORMALTISSUEFROMABREASTCANCERPATIENT	NA	NA	NA	1
GSM728612	Normal-2	GSM728612	Breast normal tissue from a breast cancer patient	ftp://ftp.ncbi.nlm.nih.gov/pub/geo/DATA/supplementary/samples/GSM728nnn/GSM728612/GSM728612.CEL.gz	2	NONE	NA	NA	NA	NA	NA	NA	BREASTNORMALTISSUEFROMABREASTCANCERPATIENT	NA	NA	NA	2
GSM728613	Normal-3	GSM728613	Breast normal tissue from a breast cancer patient	ftp://ftp.ncbi.nlm.nih.gov/pub/geo/DATA/supplementary/samples/GSM728nnn/GSM728613/GSM728613.CEL.gz	3	NONE	NA	NA	NA	NA	NA	NA	BREASTNORMALTISSUEFROMABREASTCANCERPATIENT	NA	NA	NA	3
GSM728614	Normal-4	GSM728614	Breast normal tissue from a breast cancer patient	ftp://ftp.ncbi.nlm.nih.gov/pub/geo/DATA/supplementary/samples/GSM728nnn/GSM728614/GSM728614.CEL.gz	4	NONE	NA	NA	NA	NA	NA	NA	BREASTNORMALTISSUEFROMABREASTCANCERPATIENT	NA	NA	NA	4
GSM728615	Normal-5	GSM728615	Breast normal tissue from a breast cancer patient	ftp://ftp.ncbi.nlm.nih.gov/pub/geo/DATA/supplementary/samples/GSM728nnn/GSM728615/GSM728615.CEL.gz	5	NONE	NA	NA	NA	NA	NA	NA	BREASTNORMALTISSUEFROMABREASTCANCERPATIENT	NA	NA	NA	5
GSM728616	Normal-6	GSM728616	Breast normal tissue from a breast cancer patient	ftp://ftp.ncbi.nlm.nih.gov/pub/geo/DATA/supplementary/samples/GSM728nnn/GSM728616/GSM728616.CEL.gz	6	NONE	NA	NA	NA	NA	NA	NA	BREASTNORMALTISSUEFROMABREASTCANCERPATIENT	NA	NA	NA	6
GSM728617	Normal-7	GSM728617	Breast normal tissue from a breast cancer patient	ftp://ftp.ncbi.nlm.nih.gov/pub/geo/DATA/supplementary/samples/GSM728nnn/GSM728617/GSM728617.CEL.gz	7	NONE	NA	NA	NA	NA	NA	NA	BREASTNORMALTISSUEFROMABREASTCANCERPATIENT	NA	NA	NA	7
GSM728618	Normal-8	GSM728618	Breast normal tissue from a breast cancer patient	ftp://ftp.ncbi.nlm.nih.gov/pub/geo/DATA/supplementary/samples/GSM728nnn/GSM728618/GSM728618.CEL.gz	8	NONE	NA	NA	NA	NA	NA	NA	BREASTNORMALTISSUEFROMABREASTCANCERPATIENT	NA	NA	NA	8
GSM728619	Normal-9	GSM728619	Breast normal tissue from a breast cancer patient	ftp://ftp.ncbi.nlm.nih.gov/pub/geo/DATA/supplementary/samples/GSM728nnn/GSM728619/GSM728619.CEL.gz	9	NONE	NA	NA	NA	NA	NA	NA	BREASTNORMALTISSUEFROMABREASTCANCERPATIENT	NA	NA	NA	9
GSM728620	Normal-10	GSM728620	Breast normal tissue from a breast cancer patient	ftp://ftp.ncbi.nlm.nih.gov/pub/geo/DATA/supplementary/samples/GSM728nnn/GSM728620/GSM728620.CEL.gz	10	NONE	NA	NA	NA	NA	NA	NA	BREASTNORMALTISSUEFROMABREASTCANCERPATIENT	NA	NA	NA	10
GSM728621	Normal-11	GSM728621	Breast normal tissue from a breast cancer patient	ftp://ftp.ncbi.nlm.nih.gov/pub/geo/DATA/supplementary/samples/GSM728nnn/GSM728621/GSM728621.CEL.gz	11	NONE	NA	NA	NA	NA	NA	NA	BREASTNORMALTISSUEFROMABREASTCANCERPATIENT	NA	NA	NA	11
GSM728622	Normal-12	GSM728622	Breast normal tissue from a breast cancer patient	ftp://ftp.ncbi.nlm.nih.gov/pub/geo/DATA/supplementary/samples/GSM728nnn/GSM728622/GSM728622.CEL.gz	12	NONE	NA	NA	NA	NA	NA	NA	BREASTNORMALTISSUEFROMABREASTCANCERPATIENT	NA	NA	NA	12
GSM728623	Tumor-IHC3-1	GSM728623	Tumor tissue with HER2 IHC3+ score	ftp://ftp.ncbi.nlm.nih.gov/pub/geo/DATA/supplementary/samples/GSM728nnn/GSM728623/GSM728623.CEL.gz	13	TUMORTISSUEWITHHER2IHC3+SCORE	72	3	35.0	NA	NA	+	-	-	NO	NA	13
GSM728624	Tumor-IHC3-2	GSM728624	Tumor tissue with HER2 IHC3+ score	ftp://ftp.ncbi.nlm.nih.gov/pub/geo/DATA/supplementary/samples/GSM728nnn/GSM728624/GSM728624.CEL.gz	14	TUMORTISSUEWITHHER2IHC3+SCORE	GRADEIII	3	70.0	GRADEIII	NA	+	-	-	NO	NA	14
GSM728625	Tumor-IHC3-3	GSM728625	Tumor tissue with HER2 IHC3+ score	ftp://ftp.ncbi.nlm.nih.gov/pub/geo/DATA/supplementary/samples/GSM728nnn/GSM728625/GSM728625.CEL.gz	15	TUMORTISSUEWITHHER2IHC3+SCORE	58	3	70.0	NA	NA	-	7	3	NO	NA	15
GSM728626	Tumor-IHC3_FISH+-1	GSM728626	Tumor tissue with HER2 IHC3+ score and proved amplification	ftp://ftp.ncbi.nlm.nih.gov/pub/geo/DATA/supplementary/samples/GSM728nnn/GSM728626/GSM728626.CEL.gz	16	TUMORTISSUEWITHHER2IHC3+SCORE	GRADEII	3	10.0	GRADEII	+	-	-	-	NO	NO	16
GSM728627	Tumor-IHC3_FISH+-2	GSM728627	Tumor tissue with HER2 IHC3+ score and proved amplification	ftp://ftp.ncbi.nlm.nih.gov/pub/geo/DATA/supplementary/samples/GSM728nnn/GSM728627/GSM728627.CEL.gz	17	TUMORTISSUEWITHHER2IHC3+SCORE	GRADEIII	3	17.5	GRADEIII	+	+	-	-	NO	YES	17
GSM728628	Tumor-IHC3_FISH+-3	GSM728628	Tumor tissue with HER2 IHC3+ score and proved amplification	ftp://ftp.ncbi.nlm.nih.gov/pub/geo/DATA/supplementary/samples/GSM728nnn/GSM728628/GSM728628.CEL.gz	18	TUMORTISSUEWITHHER2IHC3+SCORE	GRADEIII	3	35.0	GRADEIII	+	+	5	8	NO	YES	18
GSM728629	Tumor-IHC3_FISH+-4	GSM728629	Tumor tissue with HER2 IHC3+ score and proved amplification	ftp://ftp.ncbi.nlm.nih.gov/pub/geo/DATA/supplementary/samples/GSM728nnn/GSM728629/GSM728629.CEL.gz	19	TUMORTISSUEWITHHER2IHC3+SCORE	GRADEI	3	5.0	GRADEI	+	-	6	5	NO	NO	19
GSM728630	Tumor-IHC3_FISH+-5	GSM728630	Tumor tissue with HER2 IHC3+ score and proved amplification	ftp://ftp.ncbi.nlm.nih.gov/pub/geo/DATA/supplementary/samples/GSM728nnn/GSM728630/GSM728630.CEL.gz	20	TUMORTISSUEWITHHER2IHC3+SCORE	GRADEII	3	30.0	GRADEII	+	-	-	-	NO	NO	20
GSM728631	Tumor-IHC3_FISH+-6	GSM728631	Tumor tissue with HER2 IHC3+ score and proved amplification	ftp://ftp.ncbi.nlm.nih.gov/pub/geo/DATA/supplementary/samples/GSM728nnn/GSM728631/GSM728631.CEL.gz	21	TUMORTISSUEWITHHER2IHC3+SCORE	GRADEI	3	7.5	GRADEI	+	+	3	5	NO	NO	21
GSM728632	Tumor-IHC3_FISH+-7	GSM728632	Tumor tissue with HER2 IHC3+ score and proved amplification	ftp://ftp.ncbi.nlm.nih.gov/pub/geo/DATA/supplementary/samples/GSM728nnn/GSM728632/GSM728632.CEL.gz	22	TUMORTISSUEWITHHER2IHC3+SCORE	GRADEIII	3	60.0	GRADEIII	+	+	6	-	YES	NO	22
GSM728633	Tumor-IHC3_FISH+-8	GSM728633	Tumor tissue with HER2 IHC3+ score and proved amplification	ftp://ftp.ncbi.nlm.nih.gov/pub/geo/DATA/supplementary/samples/GSM728nnn/GSM728633/GSM728633.CEL.gz	23	TUMORTISSUEWITHHER2IHC3+SCORE	GRADEII	3	5.0	GRADEII	+	-	6	6	YES	NO	23
GSM728634	Tumor-IHC3_FISH+-9	GSM728634	Tumor tissue with HER2 IHC3+ score and proved amplification	ftp://ftp.ncbi.nlm.nih.gov/pub/geo/DATA/supplementary/samples/GSM728nnn/GSM728634/GSM728634.CEL.gz	24	TUMORTISSUEWITHHER2IHC3+SCORE	GRADEIII	3	20.0	GRADEIII	+	+	5	7	NO	NO	24
GSM728635	Tumor-IHC3_FISH+-10	GSM728635	Tumor tissue with HER2 IHC3+ score and proved amplification	ftp://ftp.ncbi.nlm.nih.gov/pub/geo/DATA/supplementary/samples/GSM728nnn/GSM728635/GSM728635.CEL.gz	25	TUMORTISSUEWITHHER2IHC3+SCORE	GRADEIII	3	40.0	GRADEIII	+	+	-	-	YES	YES	25
GSM728636	Tumor-IHC2_FISH+-1	GSM728636	Tumor tissue with HER2 IHC2+ score and proved amplification	ftp://ftp.ncbi.nlm.nih.gov/pub/geo/DATA/supplementary/samples/GSM728nnn/GSM728636/GSM728636.CEL.gz	26	TUMORTISSUEWITHHER2IHC2+SCORE	GRADEIII	2	35.0	GRADEIII	+	-	8	3	NO	NA	26
GSM728637	Tumor-IHC2_FISH+-2	GSM728637	Tumor tissue with HER2 IHC2+ score and proved amplification	ftp://ftp.ncbi.nlm.nih.gov/pub/geo/DATA/supplementary/samples/GSM728nnn/GSM728637/GSM728637.CEL.gz	27	TUMORTISSUEWITHHER2IHC2+SCORE	GRADEIII	2	40.0	GRADEIII	+	-	5	6	YES	NO	27
GSM728638	Tumor-IHC2_FISH+-3	GSM728638	Tumor tissue with HER2 IHC2+ score and proved amplification	ftp://ftp.ncbi.nlm.nih.gov/pub/geo/DATA/supplementary/samples/GSM728nnn/GSM728638/GSM728638.CEL.gz	28	TUMORTISSUEWITHHER2IHC2+SCORE	GRADEIII	2	60.0	GRADEIII	+	+	5	4	NO	NO	28
GSM728639	Tumor-IHC2_FISH+-4	GSM728639	Tumor tissue with HER2 IHC2+ score and proved amplification	ftp://ftp.ncbi.nlm.nih.gov/pub/geo/DATA/supplementary/samples/GSM728nnn/GSM728639/GSM728639.CEL.gz	29	TUMORTISSUEWITHHER2IHC2+SCORE	GRADEIII	2	40.0	GRADEIII	+	-	6	7	NO	YES	29
GSM728640	Tumor-IHC2_FISH+-5	GSM728640	Tumor tissue with HER2 IHC2+ score and proved amplification	ftp://ftp.ncbi.nlm.nih.gov/pub/geo/DATA/supplementary/samples/GSM728nnn/GSM728640/GSM728640.CEL.gz	30	TUMORTISSUEWITHHER2IHC2+SCORE	GRADEIII	2	35.0	GRADEIII	+	-	6-7	6-7	YES	YES	30
GSM728641	Tumor-IHC2_FISH+-6	GSM728641	Tumor tissue with HER2 IHC2+ score and proved amplification	ftp://ftp.ncbi.nlm.nih.gov/pub/geo/DATA/supplementary/samples/GSM728nnn/GSM728641/GSM728641.CEL.gz	31	TUMORTISSUEWITHHER2IHC2+SCORE	GRADEIII	2	30.0	GRADEIII	+	-	5	6	YES	NO	31
GSM728642	Tumor-IHC2_FISH+-7	GSM728642	Tumor tissue with HER2 IHC2+ score and proved amplification	ftp://ftp.ncbi.nlm.nih.gov/pub/geo/DATA/supplementary/samples/GSM728nnn/GSM728642/GSM728642.CEL.gz	32	TUMORTISSUEWITHHER2IHC2+SCORE	GRADEIII	2	10.0	GRADEIII	+	+	7	8	YES	NO	32
GSM728643	Tumor-IHC2_FISH+-8	GSM728643	Tumor tissue with HER2 IHC2+ score and proved amplification	ftp://ftp.ncbi.nlm.nih.gov/pub/geo/DATA/supplementary/samples/GSM728nnn/GSM728643/GSM728643.CEL.gz	33	TUMORTISSUEWITHHER2IHC2+SCORE	GRADEIII	2	10.0	GRADEIII	+	-	4	5	NO	YES	33
GSM728644	Tumor-IHC2_FISH+-9	GSM728644	Tumor tissue with HER2 IHC2+ score and proved amplification	ftp://ftp.ncbi.nlm.nih.gov/pub/geo/DATA/supplementary/samples/GSM728nnn/GSM728644/GSM728644.CEL.gz	34	TUMORTISSUEWITHHER2IHC2+SCORE	GRADEIII	2	30.0	GRADEIII	+	+	-	-	NO	YES	34
GSM728645	Tumor-IHC2_FISH+-10	GSM728645	Tumor tissue with HER2 IHC2+ score and proved amplification	ftp://ftp.ncbi.nlm.nih.gov/pub/geo/DATA/supplementary/samples/GSM728nnn/GSM728645/GSM728645.CEL.gz	35	TUMORTISSUEWITHHER2IHC2+SCORE	GRADEII	2	15.0	GRADEII	+	+	7	-	YES	NO	35
GSM728646	Tumor-IHC2_FISH- -1	GSM728646	Tumor tissue with HER2 IHC2+ score and proved no-amplification	ftp://ftp.ncbi.nlm.nih.gov/pub/geo/DATA/supplementary/samples/GSM728nnn/GSM728646/GSM728646.CEL.gz	36	TUMORTISSUEWITHHER2IHC2+SCORE	GRADEIII	2	45.0	GRADEIII	-	-	-	-	NO	NA	36
GSM728647	Tumor-IHC2_FISH- -2	GSM728647	Tumor tissue with HER2 IHC2+ score and proved no-amplification	ftp://ftp.ncbi.nlm.nih.gov/pub/geo/DATA/supplementary/samples/GSM728nnn/GSM728647/GSM728647.CEL.gz	37	TUMORTISSUEWITHHER2IHC2+SCORE	GRADEIII	2	30.0	GRADEIII	-	-	7	8	NO	NA	37
GSM728648	Tumor-IHC2_FISH- -3	GSM728648	Tumor tissue with HER2 IHC2+ score and proved no-amplification	ftp://ftp.ncbi.nlm.nih.gov/pub/geo/DATA/supplementary/samples/GSM728nnn/GSM728648/GSM728648.CEL.gz	38	TUMORTISSUEWITHHER2IHC2+SCORE	GRADEII	2	20.0	GRADEII	-	-	4	-	NO	NA	38
GSM728649	Tumor-IHC2_FISH- -4	GSM728649	Tumor tissue with HER2 IHC2+ score and proved no-amplification	ftp://ftp.ncbi.nlm.nih.gov/pub/geo/DATA/supplementary/samples/GSM728nnn/GSM728649/GSM728649.CEL.gz	39	TUMORTISSUEWITHHER2IHC2+SCORE	GRADEIII	2	30.0	GRADEIII	-	+	5-6	-	NO	NA	39
GSM728650	Tumor-IHC2_FISH- -5	GSM728650	Tumor tissue with HER2 IHC2+ score and proved no-amplification	ftp://ftp.ncbi.nlm.nih.gov/pub/geo/DATA/supplementary/samples/GSM728nnn/GSM728650/GSM728650.CEL.gz	40	TUMORTISSUEWITHHER2IHC2+SCORE	GRADEIII	2	60.0	GRADEIII	-	-	-	-	YES	NO	40
GSM728651	Tumor-IHC2_FISH- -6	GSM728651	Tumor tissue with HER2 IHC2+ score and proved no-amplification	ftp://ftp.ncbi.nlm.nih.gov/pub/geo/DATA/supplementary/samples/GSM728nnn/GSM728651/GSM728651.CEL.gz	41	TUMORTISSUEWITHHER2IHC2+SCORE	GRADEIII	2	20.0	GRADEIII	-	-	7	2	YES	YES	41
GSM728652	Tumor-IHC2_FISH- -7	GSM728652	Tumor tissue with HER2 IHC2+ score and proved no-amplification	ftp://ftp.ncbi.nlm.nih.gov/pub/geo/DATA/supplementary/samples/GSM728nnn/GSM728652/GSM728652.CEL.gz	42	TUMORTISSUEWITHHER2IHC2+SCORE	75	2	30.0	NA	-	-	8	5	NO	YES	42
GSM728653	Tumor-IHC2_FISH- -8	GSM728653	Tumor tissue with HER2 IHC2+ score and proved no-amplification	ftp://ftp.ncbi.nlm.nih.gov/pub/geo/DATA/supplementary/samples/GSM728nnn/GSM728653/GSM728653.CEL.gz	43	TUMORTISSUEWITHHER2IHC2+SCORE	GRADEII	2	20.0	GRADEII	-	-	8	5	NO	NO	43
GSM728654	Tumor-IHC2_FISH- -9	GSM728654	Tumor tissue with HER2 IHC2+ score and proved no-amplification	ftp://ftp.ncbi.nlm.nih.gov/pub/geo/DATA/supplementary/samples/GSM728nnn/GSM728654/GSM728654.CEL.gz	44	TUMORTISSUEWITHHER2IHC2+SCORE	GRADEII	2	15.0	GRADEII	-	+	-	-	NO	NO	44
GSM728655	Tumor-IHC2_FISH- -10	GSM728655	Tumor tissue with HER2 IHC2+ score and proved no-amplification	ftp://ftp.ncbi.nlm.nih.gov/pub/geo/DATA/supplementary/samples/GSM728nnn/GSM728655/GSM728655.CEL.gz	45	TUMORTISSUEWITHHER2IHC2+SCORE	GRADEII	2	10.0	GRADEII	-	+	-	-	YES	YES	45
GSM728656	Tumor-IHC2_FISH- -11	GSM728656	Tumor tissue with HER2 IHC2+ score and proved no-amplification	ftp://ftp.ncbi.nlm.nih.gov/pub/geo/DATA/supplementary/samples/GSM728nnn/GSM728656/GSM728656.CEL.gz	46	TUMORTISSUEWITHHER2IHC2+SCORE	GRADEIII	2	30.0	GRADEIII	-	-	7	5	YES	YES	46
GSM728657	Tumor-IHC2_FISH- -12	GSM728657	Tumor tissue with HER2 IHC2+ score and proved no-amplification	ftp://ftp.ncbi.nlm.nih.gov/pub/geo/DATA/supplementary/samples/GSM728nnn/GSM728657/GSM728657.CEL.gz	47	TUMORTISSUEWITHHER2IHC2+SCORE	GRADEIII	2	70.0	GRADEIII	-	-	8	5	YES	YES	47
GSM728658	Tumor-IHC01_FISH- -1	GSM728658	Tumor tissue with HER2 IHC0/1 score and proved no-amplification	ftp://ftp.ncbi.nlm.nih.gov/pub/geo/DATA/supplementary/samples/GSM728nnn/GSM728658/GSM728658.CEL.gz	48	TUMORTISSUEWITHHER2IHC0/1SCORE	58	0	15.0	NA	-	-	8	-	NO	NA	48
GSM728659	Tumor-IHC01_FISH- -2	GSM728659	Tumor tissue with HER2 IHC0/1 score and proved no-amplification	ftp://ftp.ncbi.nlm.nih.gov/pub/geo/DATA/supplementary/samples/GSM728nnn/GSM728659/GSM728659.CEL.gz	49	TUMORTISSUEWITHHER2IHC0/1SCORE	GRADEII	0	5.0	GRADEII	-	-	8	8	NO	NA	49
GSM728660	Tumor-IHC01-1	GSM728660	Tumor tissue with HER2 IHC0/1 score	ftp://ftp.ncbi.nlm.nih.gov/pub/geo/DATA/supplementary/samples/GSM728nnn/GSM728660/GSM728660.CEL.gz	50	TUMORTISSUEWITHHER2IHC0/1SCORE	GRADEII	0	7.5	GRADEII	NA	-	-	8	NO	NA	50
GSM728661	Tumor-IHC01_FISH- -3	GSM728661	Tumor tissue with HER2 IHC0/1 score and proved no-amplification	ftp://ftp.ncbi.nlm.nih.gov/pub/geo/DATA/supplementary/samples/GSM728nnn/GSM728661/GSM728661.CEL.gz	51	TUMORTISSUEWITHHER2IHC0/1SCORE	55	1	10.0	NA	-	-	5	3	NO	NA	51
GSM728662	Tumor-IHC01_FISH- -4	GSM728662	Tumor tissue with HER2 IHC0/1 score and proved no-amplification	ftp://ftp.ncbi.nlm.nih.gov/pub/geo/DATA/supplementary/samples/GSM728nnn/GSM728662/GSM728662.CEL.gz	52	TUMORTISSUEWITHHER2IHC0/1SCORE	GRADEII	1	5.0	GRADEII	-	-	8	7	NO	NA	52
GSM728663	Tumor-IHC01_FISH- -5	GSM728663	Tumor tissue with HER2 IHC0/1 score and proved no-amplification	ftp://ftp.ncbi.nlm.nih.gov/pub/geo/DATA/supplementary/samples/GSM728nnn/GSM728663/GSM728663.CEL.gz	53	TUMORTISSUEWITHHER2IHC0/1SCORE	47	1	17.5	NA	-	-	5	8	NO	NA	53
GSM728664	Tumor-IHC01_FISH- -6	GSM728664	Tumor tissue with HER2 IHC0/1 score and proved no-amplification	ftp://ftp.ncbi.nlm.nih.gov/pub/geo/DATA/supplementary/samples/GSM728nnn/GSM728664/GSM728664.CEL.gz	54	TUMORTISSUEWITHHER2IHC0/1SCORE	GRADEIII	NA	10.0	GRADEIII	-	-	8	5	NO	NA	54
GSM728665	Tumor-IHC01_FISH- -7	GSM728665	Tumor tissue with HER2 IHC0/1 score and proved no-amplification	ftp://ftp.ncbi.nlm.nih.gov/pub/geo/DATA/supplementary/samples/GSM728nnn/GSM728665/GSM728665.CEL.gz	55	TUMORTISSUEWITHHER2IHC0/1SCORE	51	1	10.0	NA	-	-	7	8	NO	NO	55
GSM728666	Tumor-IHC01_FISH- -8	GSM728666	Tumor tissue with HER2 IHC0/1 score and proved no-amplification	ftp://ftp.ncbi.nlm.nih.gov/pub/geo/DATA/supplementary/samples/GSM728nnn/GSM728666/GSM728666.CEL.gz	56	TUMORTISSUEWITHHER2IHC0/1SCORE	GRADEIII	1	40.0	GRADEIII	-	+	-	-	YES	YES	56
GSM728667	Tumor-IHC01_FISH- -9	GSM728667	Tumor tissue with HER2 IHC0/1 score and proved no-amplification	ftp://ftp.ncbi.nlm.nih.gov/pub/geo/DATA/supplementary/samples/GSM728nnn/GSM728667/GSM728667.CEL.gz	57	TUMORTISSUEWITHHER2IHC0/1SCORE	GRADEIII	1	30.0	GRADEIII	-	-	7	8	NO	NO	57
GSM728668	Tumor-IHC01_FISH- -10	GSM728668	Tumor tissue with HER2 IHC0/1 score and proved no-amplification	ftp://ftp.ncbi.nlm.nih.gov/pub/geo/DATA/supplementary/samples/GSM728nnn/GSM728668/GSM728668.CEL.gz	58	TUMORTISSUEWITHHER2IHC0/1SCORE	GRADEI	1	10.0	GRADEI	-	-	4	8	NO	NO	58
GSM728669	Tumor-IHC01-2	GSM728669	Tumor tissue with HER2 IHC0/1 score	ftp://ftp.ncbi.nlm.nih.gov/pub/geo/DATA/supplementary/samples/GSM728nnn/GSM728669/GSM728669.CEL.gz	59	TUMORTISSUEWITHHER2IHC0/1SCORE	NA	0/1	NA	NA	NA	NA	TUMORTISSUEWITHHER2IHC0/1SCORE	NA	NA	NA	59
GSM728670	Tumor-IHC01-3	GSM728670	Tumor tissue with HER2 IHC0/1 score	ftp://ftp.ncbi.nlm.nih.gov/pub/geo/DATA/supplementary/samples/GSM728nnn/GSM728670/GSM728670.CEL.gz	60	TUMORTISSUEWITHHER2IHC0/1SCORE	NA	0/1	NA	NA	NA	NA	TUMORTISSUEWITHHER2IHC0/1SCORE	NA	NA	NA	60
GSM728671	Tumor-IHC3_FISH+ -11	GSM728671	Tumor tissue with HER2 IHC3+ score and proved amplification	ftp://ftp.ncbi.nlm.nih.gov/pub/geo/DATA/supplementary/samples/GSM728nnn/GSM728671/GSM728671.CEL.gz	61	TUMORTISSUEWITHHER2IHC3+SCORE	NA	3	NA	NA	+	NA	TUMORTISSUEWITHHER2IHC3+SCORE	NA	NA	NA	61
GSM728672	Tumor-IHC3_FISH+ -12	GSM728672	Tumor tissue with HER2 IHC3+ score and proved amplification	ftp://ftp.ncbi.nlm.nih.gov/pub/geo/DATA/supplementary/samples/GSM728nnn/GSM728672/GSM728672.CEL.gz	62	TUMORTISSUEWITHHER2IHC3+SCORE	NA	3	NA	NA	+	NA	TUMORTISSUEWITHHER2IHC3+SCORE	NA	NA	NA	62
GSM728673	Tumor-IHC2_FISH+ -11	GSM728673	Tumor tissue with HER2 IHC2+ score and proved amplification	ftp://ftp.ncbi.nlm.nih.gov/pub/geo/DATA/supplementary/samples/GSM728nnn/GSM728673/GSM728673.CEL.gz	63	TUMORTISSUEWITHHER2IHC2+SCORE	NA	2	NA	NA	+	NA	TUMORTISSUEWITHHER2IHC2+SCORE	NA	NA	NA	63
GSM728674	Tumor-IHC2_FISH+ -12	GSM728674	Tumor tissue with HER2 IHC2+ score and proved amplification	ftp://ftp.ncbi.nlm.nih.gov/pub/geo/DATA/supplementary/samples/GSM728nnn/GSM728674/GSM728674.CEL.gz	64	TUMORTISSUEWITHHER2IHC2+SCORE	NA	2	NA	NA	+	NA	TUMORTISSUEWITHHER2IHC2+SCORE	NA	NA	NA	64
GSM728675	Tumor-IHC2_FISH+ -13	GSM728675	Tumor tissue with HER2 IHC2+ score and proved amplification	ftp://ftp.ncbi.nlm.nih.gov/pub/geo/DATA/supplementary/samples/GSM728nnn/GSM728675/GSM728675.CEL.gz	65	TUMORTISSUEWITHHER2IHC2+SCORE	NA	2	NA	NA	+	NA	TUMORTISSUEWITHHER2IHC2+SCORE	NA	NA	NA	65
GSM728676	Tumor-IHC2_FISH- -14	GSM728676	Tumor tissue with HER2 IHC2+ score and proved no-amplification	ftp://ftp.ncbi.nlm.nih.gov/pub/geo/DATA/supplementary/samples/GSM728nnn/GSM728676/GSM728676.CEL.gz	66	TUMORTISSUEWITHHER2IHC2+SCORE	NA	2	NA	NA	-	NA	TUMORTISSUEWITHHER2IHC2+SCORE	NA	NA	NA	66
