# Supplementary material for: Synthesizer: Expediting synthesis studies from context-free data with information retrieval techniques
Source: PLoS One. 2017 Apr 24;12(4):e0175860. doi: 10.1371/journal.pone.0175860 (PMC5402950; doi:10.1371/journal.pone.0175860)
Supplement: S1 Dataset — (ZIP) [file pone.0175860.s001.zip › SampleAnnotationsSupplement/SHAMBAVI/geoDatasets/breastCancer/GPL570/GSE36774.csv]

Row.names	title	geo_accession	source_name_ch1	supplementary_file	order2	tumour.histological.grade	estrogen.receptor.status	progesterone.receptor.status	lymph.node.metastasis	order1
GSM900586	surgically resected, primary breast tumor AL0001	GSM900586	primary excised breast tumour	ftp://ftp.ncbi.nlm.nih.gov/pub/geo/DATA/supplementary/samples/GSM900nnn/GSM900586/GSM900586_AL0001_HG-U133_Plus_2_.CEL.gz	1	G3	ER+	PGR-	LN+	1
GSM900587	surgically resected, primary breast tumor AL0002	GSM900587	primary excised breast tumour	ftp://ftp.ncbi.nlm.nih.gov/pub/geo/DATA/supplementary/samples/GSM900nnn/GSM900587/GSM900587_AL0002_HG-U133_Plus_2_.CEL.gz	2	G3	ER+	PGR+	LN-	2
GSM900588	surgically resected, primary breast tumor AL0003	GSM900588	primary excised breast tumour	ftp://ftp.ncbi.nlm.nih.gov/pub/geo/DATA/supplementary/samples/GSM900nnn/GSM900588/GSM900588_AL0003_HG-U133_Plus_2_.CEL.gz	3	G3	ER+	PGR-	LN+	3
GSM900589	surgically resected, primary breast tumor AL0004	GSM900589	primary excised breast tumour	ftp://ftp.ncbi.nlm.nih.gov/pub/geo/DATA/supplementary/samples/GSM900nnn/GSM900589/GSM900589_AL0004_HG-U133_Plus_2_.CEL.gz	4	G2	ER+	PGR+	LN+	4
GSM900590	surgically resected, primary breast tumor AL0005	GSM900590	primary excised breast tumour	ftp://ftp.ncbi.nlm.nih.gov/pub/geo/DATA/supplementary/samples/GSM900nnn/GSM900590/GSM900590_AL0005_HG-U133_Plus_2_.CEL.gz	5	G2	ER+	PGR+	LN+	5
GSM900591	surgically resected, primary breast tumor AL0006	GSM900591	primary excised breast tumour	ftp://ftp.ncbi.nlm.nih.gov/pub/geo/DATA/supplementary/samples/GSM900nnn/GSM900591/GSM900591_AL0006_HG-U133_Plus_2_.CEL.gz	6	G3	ER+	PGR+	LN+	6
GSM900592	surgically resected, primary breast tumor AL0007	GSM900592	primary excised breast tumour	ftp://ftp.ncbi.nlm.nih.gov/pub/geo/DATA/supplementary/samples/GSM900nnn/GSM900592/GSM900592_AL0007_HG-U133_Plus_2_.CEL.gz	7	G3	ER-	PGR-	LN-	7
GSM900593	surgically resected, primary breast tumor AL0008	GSM900593	primary excised breast tumour	ftp://ftp.ncbi.nlm.nih.gov/pub/geo/DATA/supplementary/samples/GSM900nnn/GSM900593/GSM900593_AL0008_HG-U133_Plus_2_.CEL.gz	8	G2	ER+	PGR+	LN-	8
GSM900594	surgically resected, primary breast tumor AL0009	GSM900594	primary excised breast tumour	ftp://ftp.ncbi.nlm.nih.gov/pub/geo/DATA/supplementary/samples/GSM900nnn/GSM900594/GSM900594_AL0009_HG-U133_Plus_2_.CEL.gz	9	G2	ER+	PGR+	LN+	9
GSM900595	surgically resected, primary breast tumor AL0010	GSM900595	primary excised breast tumour	ftp://ftp.ncbi.nlm.nih.gov/pub/geo/DATA/supplementary/samples/GSM900nnn/GSM900595/GSM900595_AL0010_HG-U133_Plus_2_.CEL.gz	10	G3	ER-	PGR-	LN+	10
GSM900596	surgically resected, primary breast tumor AL0011	GSM900596	primary excised breast tumour	ftp://ftp.ncbi.nlm.nih.gov/pub/geo/DATA/supplementary/samples/GSM900nnn/GSM900596/GSM900596_AL0011_HG-U133_Plus_2_.CEL.gz	11	G3	ER-	PGR-	LN-	11
GSM900597	surgically resected, primary breast tumor AL0012	GSM900597	primary excised breast tumour	ftp://ftp.ncbi.nlm.nih.gov/pub/geo/DATA/supplementary/samples/GSM900nnn/GSM900597/GSM900597_AL0012_HG-U133_Plus_2_.CEL.gz	12	G3	ER+	PGR-	LN-	12
GSM900598	surgically resected, primary breast tumor AL0013	GSM900598	primary excised breast tumour	ftp://ftp.ncbi.nlm.nih.gov/pub/geo/DATA/supplementary/samples/GSM900nnn/GSM900598/GSM900598_AL0013_HG-U133_Plus_2_.CEL.gz	13	G3	ER-	PGR-	LN+	13
GSM900599	surgically resected, primary breast tumor AL0014	GSM900599	primary excised breast tumour	ftp://ftp.ncbi.nlm.nih.gov/pub/geo/DATA/supplementary/samples/GSM900nnn/GSM900599/GSM900599_AL0014_HG-U133_Plus_2_.CEL.gz	14	G2	ER+	NA	LN-	14
GSM900600	surgically resected, primary breast tumor AL0015	GSM900600	primary excised breast tumour	ftp://ftp.ncbi.nlm.nih.gov/pub/geo/DATA/supplementary/samples/GSM900nnn/GSM900600/GSM900600_AL0015_HG-U133_Plus_2_.CEL.gz	15	G2	ER+	PGR+	LN+	15
GSM900601	surgically resected, primary breast tumor AL0016	GSM900601	primary excised breast tumour	ftp://ftp.ncbi.nlm.nih.gov/pub/geo/DATA/supplementary/samples/GSM900nnn/GSM900601/GSM900601_AL0016_HG-U133_Plus_2_.CEL.gz	16	G3	ER-	PGR-	LN+	16
GSM900602	surgically resected, primary breast tumor AL0017	GSM900602	primary excised breast tumour	ftp://ftp.ncbi.nlm.nih.gov/pub/geo/DATA/supplementary/samples/GSM900nnn/GSM900602/GSM900602_AL0017_HG-U133_Plus_2_.CEL.gz	17	G3	ER+	PGR-	LN-	17
GSM900603	surgically resected, primary breast tumor AL0018	GSM900603	primary excised breast tumour	ftp://ftp.ncbi.nlm.nih.gov/pub/geo/DATA/supplementary/samples/GSM900nnn/GSM900603/GSM900603_AL0018_HG-U133_Plus_2_.CEL.gz	18	G3	ER+	PGR+	LN+	18
GSM900604	surgically resected, primary breast tumor AL0019	GSM900604	primary excised breast tumour	ftp://ftp.ncbi.nlm.nih.gov/pub/geo/DATA/supplementary/samples/GSM900nnn/GSM900604/GSM900604_AL0019_HG-U133_Plus_2_.CEL.gz	19	G2	ER+	PGR+	LN+	19
GSM900605	surgically resected, primary breast tumor AL0020	GSM900605	primary excised breast tumour	ftp://ftp.ncbi.nlm.nih.gov/pub/geo/DATA/supplementary/samples/GSM900nnn/GSM900605/GSM900605_AL0020_HG-U133_Plus_2_.CEL.gz	20	G2	ER+	PGR+	LN-	20
GSM900606	surgically resected, primary breast tumor AL0021	GSM900606	primary excised breast tumour	ftp://ftp.ncbi.nlm.nih.gov/pub/geo/DATA/supplementary/samples/GSM900nnn/GSM900606/GSM900606_AL0021_HG-U133_Plus_2_.CEL.gz	21	G3	ER-	PGR-	LN+	21
GSM900607	surgically resected, primary breast tumor AL0022	GSM900607	primary excised breast tumour	ftp://ftp.ncbi.nlm.nih.gov/pub/geo/DATA/supplementary/samples/GSM900nnn/GSM900607/GSM900607_AL0022_HG-U133_Plus_2_.CEL.gz	22	G2	ER+	PGR+	LN+	22
GSM900608	surgically resected, primary breast tumor AL0023	GSM900608	primary excised breast tumour	ftp://ftp.ncbi.nlm.nih.gov/pub/geo/DATA/supplementary/samples/GSM900nnn/GSM900608/GSM900608_AL0023_HG-U133_Plus_2_.CEL.gz	23	G2	ER+	PGR+	LN-	23
GSM900609	surgically resected, primary breast tumor AL0024	GSM900609	primary excised breast tumour	ftp://ftp.ncbi.nlm.nih.gov/pub/geo/DATA/supplementary/samples/GSM900nnn/GSM900609/GSM900609_AL0024_HG-U133_Plus_2_.CEL.gz	24	G3	ER+	PGR+	LN+	24
GSM900610	surgically resected, primary breast tumor AL0025	GSM900610	primary excised breast tumour	ftp://ftp.ncbi.nlm.nih.gov/pub/geo/DATA/supplementary/samples/GSM900nnn/GSM900610/GSM900610_AL0025_HG-U133_Plus_2_.CEL.gz	25	G3	ER+	PGR+	LN-	25
GSM900611	surgically resected, primary breast tumor AL0026	GSM900611	primary excised breast tumour	ftp://ftp.ncbi.nlm.nih.gov/pub/geo/DATA/supplementary/samples/GSM900nnn/GSM900611/GSM900611_AL0026_HG-U133_Plus_2_.CEL.gz	26	G2	ER+	PGR+	LN-	26
GSM900612	surgically resected, primary breast tumor AL0027	GSM900612	primary excised breast tumour	ftp://ftp.ncbi.nlm.nih.gov/pub/geo/DATA/supplementary/samples/GSM900nnn/GSM900612/GSM900612_AL0027_HG-U133_Plus_2_.CEL.gz	27	G3	ER+	PGR+	LN-	27
GSM900613	surgically resected, primary breast tumor AL0028	GSM900613	primary excised breast tumour	ftp://ftp.ncbi.nlm.nih.gov/pub/geo/DATA/supplementary/samples/GSM900nnn/GSM900613/GSM900613_AL0028_HG-U133_Plus_2_.CEL.gz	28	G3	ER+	PGR-	LN+	28
GSM900614	surgically resected, primary breast tumor AL0029	GSM900614	primary excised breast tumour	ftp://ftp.ncbi.nlm.nih.gov/pub/geo/DATA/supplementary/samples/GSM900nnn/GSM900614/GSM900614_AL0029_HG-U133_Plus_2_.CEL.gz	29	G3	ER+	PGR+	LN+	29
GSM900615	surgically resected, primary breast tumor AL0030	GSM900615	primary excised breast tumour	ftp://ftp.ncbi.nlm.nih.gov/pub/geo/DATA/supplementary/samples/GSM900nnn/GSM900615/GSM900615_AL0030_HG-U133_Plus_2_.CEL.gz	30	G2	ER+	PGR+	LN-	30
GSM900616	surgically resected, primary breast tumor AL0031	GSM900616	primary excised breast tumour	ftp://ftp.ncbi.nlm.nih.gov/pub/geo/DATA/supplementary/samples/GSM900nnn/GSM900616/GSM900616_AL0031_HG-U133_Plus_2_.CEL.gz	31	G2	ER+	PGR+	LN+	31
GSM900617	surgically resected, primary breast tumor AL0032	GSM900617	primary excised breast tumour	ftp://ftp.ncbi.nlm.nih.gov/pub/geo/DATA/supplementary/samples/GSM900nnn/GSM900617/GSM900617_AL0032_HG-U133_Plus_2_.CEL.gz	32	G1	ER+	PGR+	LN+	32
GSM900618	surgically resected, primary breast tumor AL0033	GSM900618	primary excised breast tumour	ftp://ftp.ncbi.nlm.nih.gov/pub/geo/DATA/supplementary/samples/GSM900nnn/GSM900618/GSM900618_AL0033_HG-U133_Plus_2_.CEL.gz	33	G2	ER+	PGR+	LN-	33
GSM900619	surgically resected, primary breast tumor AL0034	GSM900619	primary excised breast tumour	ftp://ftp.ncbi.nlm.nih.gov/pub/geo/DATA/supplementary/samples/GSM900nnn/GSM900619/GSM900619_AL0034_HG-U133_Plus_2_.CEL.gz	34	G3	ER-	PGR-	LN-	34
GSM900620	surgically resected, primary breast tumor AL0035	GSM900620	primary excised breast tumour	ftp://ftp.ncbi.nlm.nih.gov/pub/geo/DATA/supplementary/samples/GSM900nnn/GSM900620/GSM900620_AL0035_HG-U133_Plus_2_.CEL.gz	35	G1	ER+	PGR+	LN+	35
GSM900621	surgically resected, primary breast tumor AL0036	GSM900621	primary excised breast tumour	ftp://ftp.ncbi.nlm.nih.gov/pub/geo/DATA/supplementary/samples/GSM900nnn/GSM900621/GSM900621_AL0036_HG-U133_Plus_2_.CEL.gz	36	G2	ER+	PGR+	LN+	36
GSM900622	surgically resected, primary breast tumor AL0037	GSM900622	primary excised breast tumour	ftp://ftp.ncbi.nlm.nih.gov/pub/geo/DATA/supplementary/samples/GSM900nnn/GSM900622/GSM900622_AL0037_HG-U133_Plus_2_.CEL.gz	37	G2	ER+	PGR+	LN+	37
GSM900623	surgically resected, primary breast tumor AL0038	GSM900623	primary excised breast tumour	ftp://ftp.ncbi.nlm.nih.gov/pub/geo/DATA/supplementary/samples/GSM900nnn/GSM900623/GSM900623_AL0038_HG-U133_Plus_2_.CEL.gz	38	G1	ER+	PGR+	LN-	38
GSM900624	surgically resected, primary breast tumor AL0039	GSM900624	primary excised breast tumour	ftp://ftp.ncbi.nlm.nih.gov/pub/geo/DATA/supplementary/samples/GSM900nnn/GSM900624/GSM900624_AL0039_HG-U133_Plus_2_.CEL.gz	39	G3	ER-	PGR-	LN-	39
GSM900625	surgically resected, primary breast tumor AL0040	GSM900625	primary excised breast tumour	ftp://ftp.ncbi.nlm.nih.gov/pub/geo/DATA/supplementary/samples/GSM900nnn/GSM900625/GSM900625_AL0040_HG-U133_Plus_2_.CEL.gz	40	G2	ER+	PGR+	LN-	40
GSM900626	surgically resected, primary breast tumor AL0041	GSM900626	primary excised breast tumour	ftp://ftp.ncbi.nlm.nih.gov/pub/geo/DATA/supplementary/samples/GSM900nnn/GSM900626/GSM900626_AL0041_HG-U133_Plus_2_.CEL.gz	41	G2	ER+	PGR+	LN+	41
GSM900627	surgically resected, primary breast tumor AL0042	GSM900627	primary excised breast tumour	ftp://ftp.ncbi.nlm.nih.gov/pub/geo/DATA/supplementary/samples/GSM900nnn/GSM900627/GSM900627_AL0042_HG-U133_Plus_2_.CEL.gz	42	G3	ER-	PGR-	LN-	42
GSM900628	surgically resected, primary breast tumor AL0043	GSM900628	primary excised breast tumour	ftp://ftp.ncbi.nlm.nih.gov/pub/geo/DATA/supplementary/samples/GSM900nnn/GSM900628/GSM900628_AL0043_HG-U133_Plus_2_.CEL.gz	43	G3	ER-	PGR-	LN+	43
GSM900629	surgically resected, primary breast tumor AL0044	GSM900629	primary excised breast tumour	ftp://ftp.ncbi.nlm.nih.gov/pub/geo/DATA/supplementary/samples/GSM900nnn/GSM900629/GSM900629_AL0044_HG-U133_Plus_2_.CEL.gz	44	G3	ER-	PGR-	LN-	44
GSM900630	surgically resected, primary breast tumor AL0045	GSM900630	primary excised breast tumour	ftp://ftp.ncbi.nlm.nih.gov/pub/geo/DATA/supplementary/samples/GSM900nnn/GSM900630/GSM900630_AL0045_HG-U133_Plus_2_.CEL.gz	45	G2	ER+	PGR+	LN+	45
GSM900631	surgically resected, primary breast tumor AL0046	GSM900631	primary excised breast tumour	ftp://ftp.ncbi.nlm.nih.gov/pub/geo/DATA/supplementary/samples/GSM900nnn/GSM900631/GSM900631_AL0046_HG-U133_Plus_2_.CEL.gz	46	G2	ER-	PGR-	LN+	46
GSM900632	surgically resected, primary breast tumor AL0047	GSM900632	primary excised breast tumour	ftp://ftp.ncbi.nlm.nih.gov/pub/geo/DATA/supplementary/samples/GSM900nnn/GSM900632/GSM900632_AL0047_HG-U133_Plus_2_.CEL.gz	47	G2	ER+	PGR+	LN-	47
GSM900633	surgically resected, primary breast tumor AL0048	GSM900633	primary excised breast tumour	ftp://ftp.ncbi.nlm.nih.gov/pub/geo/DATA/supplementary/samples/GSM900nnn/GSM900633/GSM900633_AL0048_HG-U133_Plus_2_.CEL.gz	48	G2	ER+	PGR+	LN-	48
GSM900634	surgically resected, primary breast tumor AL0049	GSM900634	primary excised breast tumour	ftp://ftp.ncbi.nlm.nih.gov/pub/geo/DATA/supplementary/samples/GSM900nnn/GSM900634/GSM900634_AL0049_HG-U133_Plus_2_.CEL.gz	49	G2	ER+	PGR+	LN+	49
GSM900635	surgically resected, primary breast tumor AL0050	GSM900635	primary excised breast tumour	ftp://ftp.ncbi.nlm.nih.gov/pub/geo/DATA/supplementary/samples/GSM900nnn/GSM900635/GSM900635_AL0050_HG-U133_Plus_2_.CEL.gz	50	G2	ER+	PGR+	LN-	50
GSM900636	surgically resected, primary breast tumor AL0051	GSM900636	primary excised breast tumour	ftp://ftp.ncbi.nlm.nih.gov/pub/geo/DATA/supplementary/samples/GSM900nnn/GSM900636/GSM900636_AL0051_HG-U133_Plus_2_.CEL.gz	51	G2	ER+	PGR+	LN-	51
GSM900637	surgically resected, primary breast tumor AL0052	GSM900637	primary excised breast tumour	ftp://ftp.ncbi.nlm.nih.gov/pub/geo/DATA/supplementary/samples/GSM900nnn/GSM900637/GSM900637_AL0052_HG-U133_Plus_2_.CEL.gz	52	G3	ER+	PGR-	LN-	52
GSM900638	surgically resected, primary breast tumor AL0053	GSM900638	primary excised breast tumour	ftp://ftp.ncbi.nlm.nih.gov/pub/geo/DATA/supplementary/samples/GSM900nnn/GSM900638/GSM900638_AL0053_HG-U133_Plus_2_.CEL.gz	53	G3	ER-	PGR-	LN+	53
GSM900639	surgically resected, primary breast tumor AL0054	GSM900639	primary excised breast tumour	ftp://ftp.ncbi.nlm.nih.gov/pub/geo/DATA/supplementary/samples/GSM900nnn/GSM900639/GSM900639_AL0054_HG-U133_Plus_2_.CEL.gz	54	G1	ER+	PGR+	LN+	54
GSM900640	surgically resected, primary breast tumor AL0056	GSM900640	primary excised breast tumour	ftp://ftp.ncbi.nlm.nih.gov/pub/geo/DATA/supplementary/samples/GSM900nnn/GSM900640/GSM900640_AL0056_HG-U133_Plus_2_.CEL.gz	55	G2	ER+	PGR+	NA	55
GSM900641	surgically resected, primary breast tumor AL0057	GSM900641	primary excised breast tumour	ftp://ftp.ncbi.nlm.nih.gov/pub/geo/DATA/supplementary/samples/GSM900nnn/GSM900641/GSM900641_AL0057_HG-U133_Plus_2_.CEL.gz	56	G2	ER+	PGR-	LN-	56
GSM900642	surgically resected, primary breast tumor AL0058	GSM900642	primary excised breast tumour	ftp://ftp.ncbi.nlm.nih.gov/pub/geo/DATA/supplementary/samples/GSM900nnn/GSM900642/GSM900642_AL0058_HG-U133_Plus_2_.CEL.gz	57	G3	ER-	PGR-	LN-	57
GSM900643	surgically resected, primary breast tumor AL0060	GSM900643	primary excised breast tumour	ftp://ftp.ncbi.nlm.nih.gov/pub/geo/DATA/supplementary/samples/GSM900nnn/GSM900643/GSM900643_AL0060_HG-U133_Plus_2_.CEL.gz	58	G3	ER-	PGR-	LN+	58
GSM900644	surgically resected, primary breast tumor AL0061	GSM900644	primary excised breast tumour	ftp://ftp.ncbi.nlm.nih.gov/pub/geo/DATA/supplementary/samples/GSM900nnn/GSM900644/GSM900644_AL0061_HG-U133_Plus_2_.CEL.gz	59	G2	ER+	PGR+	LN-	59
GSM900645	surgically resected, primary breast tumor AL0062	GSM900645	primary excised breast tumour	ftp://ftp.ncbi.nlm.nih.gov/pub/geo/DATA/supplementary/samples/GSM900nnn/GSM900645/GSM900645_AL0062_HG-U133_Plus_2_.CEL.gz	60	G3	ER+	PGR+	LN+	60
GSM900646	surgically resected, primary breast tumor AL0063	GSM900646	primary excised breast tumour	ftp://ftp.ncbi.nlm.nih.gov/pub/geo/DATA/supplementary/samples/GSM900nnn/GSM900646/GSM900646_AL0063_HG-U133_Plus_2_.CEL.gz	61	G3	ER+	PGR+	LN-	61
GSM900647	surgically resected, primary breast tumor AL0065	GSM900647	primary excised breast tumour	ftp://ftp.ncbi.nlm.nih.gov/pub/geo/DATA/supplementary/samples/GSM900nnn/GSM900647/GSM900647_AL0065_HG-U133_Plus_2_.CEL.gz	62	G3	ER+	PGR-	LN-	62
GSM900648	surgically resected, primary breast tumor AL0067	GSM900648	primary excised breast tumour	ftp://ftp.ncbi.nlm.nih.gov/pub/geo/DATA/supplementary/samples/GSM900nnn/GSM900648/GSM900648_AL0067_HG-U133_Plus_2_.CEL.gz	63	G2	ER+	PGR+	LN-	63
GSM900649	surgically resected, primary breast tumor AL0068	GSM900649	primary excised breast tumour	ftp://ftp.ncbi.nlm.nih.gov/pub/geo/DATA/supplementary/samples/GSM900nnn/GSM900649/GSM900649_AL0068_HG-U133_Plus_2_.CEL.gz	64	G3	ER-	PGR-	LN+	64
GSM900650	surgically resected, primary breast tumor AL0069	GSM900650	primary excised breast tumour	ftp://ftp.ncbi.nlm.nih.gov/pub/geo/DATA/supplementary/samples/GSM900nnn/GSM900650/GSM900650_AL0069_HG-U133_Plus_2_.CEL.gz	65	G3	ER-	PGR-	NA	65
GSM900651	surgically resected, primary breast tumor AL0070	GSM900651	primary excised breast tumour	ftp://ftp.ncbi.nlm.nih.gov/pub/geo/DATA/supplementary/samples/GSM900nnn/GSM900651/GSM900651_AL0070_HG-U133_Plus_2_.CEL.gz	66	G1	ER+	PGR+	LN+	66
GSM900652	surgically resected, primary breast tumor AL0071	GSM900652	primary excised breast tumour	ftp://ftp.ncbi.nlm.nih.gov/pub/geo/DATA/supplementary/samples/GSM900nnn/GSM900652/GSM900652_AL0071_HG-U133_Plus_2_.CEL.gz	67	G3	ER+	PGR+	LN+	67
GSM900653	surgically resected, primary breast tumor AL0072	GSM900653	primary excised breast tumour	ftp://ftp.ncbi.nlm.nih.gov/pub/geo/DATA/supplementary/samples/GSM900nnn/GSM900653/GSM900653_AL0072_HG-U133_Plus_2_.CEL.gz	68	G2	ER+	PGR+	LN+	68
GSM900654	surgically resected, primary breast tumor AL0073	GSM900654	primary excised breast tumour	ftp://ftp.ncbi.nlm.nih.gov/pub/geo/DATA/supplementary/samples/GSM900nnn/GSM900654/GSM900654_AL0073_HG-U133_Plus_2_.CEL.gz	69	G3	ER-	PGR-	LN-	69
GSM900655	surgically resected, primary breast tumor AL0074	GSM900655	primary excised breast tumour	ftp://ftp.ncbi.nlm.nih.gov/pub/geo/DATA/supplementary/samples/GSM900nnn/GSM900655/GSM900655_AL0074_HG-U133_Plus_2_.CEL.gz	70	G3	ER+	PGR+	LN-	70
GSM900656	surgically resected, primary breast tumor AL0075	GSM900656	primary excised breast tumour	ftp://ftp.ncbi.nlm.nih.gov/pub/geo/DATA/supplementary/samples/GSM900nnn/GSM900656/GSM900656_AL0075_HG-U133_Plus_2_.CEL.gz	71	G3	ER+	PGR+	LN+	71
GSM900657	surgically resected, primary breast tumor AL0077	GSM900657	primary excised breast tumour	ftp://ftp.ncbi.nlm.nih.gov/pub/geo/DATA/supplementary/samples/GSM900nnn/GSM900657/GSM900657_AL0077_HG-U133_Plus_2_.CEL.gz	72	G3	ER-	PGR-	LN+	72
GSM900658	surgically resected, primary breast tumor AL0078	GSM900658	primary excised breast tumour	ftp://ftp.ncbi.nlm.nih.gov/pub/geo/DATA/supplementary/samples/GSM900nnn/GSM900658/GSM900658_AL0078_HG-U133_Plus_2_.CEL.gz	73	G3	ER-	PGR-	LN-	73
GSM900659	surgically resected, primary breast tumor AL0079	GSM900659	primary excised breast tumour	ftp://ftp.ncbi.nlm.nih.gov/pub/geo/DATA/supplementary/samples/GSM900nnn/GSM900659/GSM900659_AL0079_HG-U133_Plus_2_.CEL.gz	74	G3	ER-	PGR-	LN-	74
GSM900660	surgically resected, primary breast tumor AL0086	GSM900660	primary excised breast tumour	ftp://ftp.ncbi.nlm.nih.gov/pub/geo/DATA/supplementary/samples/GSM900nnn/GSM900660/GSM900660_AL0086_HG-U133_Plus_2_.CEL.gz	75	G3	ER-	PGR-	LN+	75
GSM900661	surgically resected, primary breast tumor AL0087	GSM900661	primary excised breast tumour	ftp://ftp.ncbi.nlm.nih.gov/pub/geo/DATA/supplementary/samples/GSM900nnn/GSM900661/GSM900661_AL0087_HG-U133_Plus_2_.CEL.gz	76	G2	ER+	PGR+	LN+	76
GSM900662	surgically resected, primary breast tumor AL0088	GSM900662	primary excised breast tumour	ftp://ftp.ncbi.nlm.nih.gov/pub/geo/DATA/supplementary/samples/GSM900nnn/GSM900662/GSM900662_AL0088_HG-U133_Plus_2_.CEL.gz	77	G3	ER-	PGR-	LN-	77
GSM900663	surgically resected, primary breast tumor BC0001	GSM900663	primary excised breast tumour	ftp://ftp.ncbi.nlm.nih.gov/pub/geo/DATA/supplementary/samples/GSM900nnn/GSM900663/GSM900663_BC0001.CEL.gz	78	G3	ER-	PGR-	LN+	78
GSM900664	surgically resected, primary breast tumor BC0002R2	GSM900664	primary excised breast tumour	ftp://ftp.ncbi.nlm.nih.gov/pub/geo/DATA/supplementary/samples/GSM900nnn/GSM900664/GSM900664_BC0002R2.CEL.gz	79	G3	ER-	PGR-	LN+	79
GSM900665	surgically resected, primary breast tumor BC0003	GSM900665	primary excised breast tumour	ftp://ftp.ncbi.nlm.nih.gov/pub/geo/DATA/supplementary/samples/GSM900nnn/GSM900665/GSM900665_BC0003.CEL.gz	80	G3	ER-	PGR-	LN-	80
GSM900666	surgically resected, primary breast tumor BC0005R	GSM900666	primary excised breast tumour	ftp://ftp.ncbi.nlm.nih.gov/pub/geo/DATA/supplementary/samples/GSM900nnn/GSM900666/GSM900666_BC0005R.CEL.gz	81	G2	ER+	PGR+	LN-	81
GSM900667	surgically resected, primary breast tumor BC0006	GSM900667	primary excised breast tumour	ftp://ftp.ncbi.nlm.nih.gov/pub/geo/DATA/supplementary/samples/GSM900nnn/GSM900667/GSM900667_BC0006.CEL.gz	82	G2	ER+	PGR-	LN+	82
GSM900668	surgically resected, primary breast tumor BC0008	GSM900668	primary excised breast tumour	ftp://ftp.ncbi.nlm.nih.gov/pub/geo/DATA/supplementary/samples/GSM900nnn/GSM900668/GSM900668_BC0008.CEL.gz	83	G2	ER+	PGR+	LN+	83
GSM900669	surgically resected, primary breast tumor BC0009R	GSM900669	primary excised breast tumour	ftp://ftp.ncbi.nlm.nih.gov/pub/geo/DATA/supplementary/samples/GSM900nnn/GSM900669/GSM900669_BC0009R.CEL.gz	84	G3	ER-	PGR-	LN+	84
GSM900670	surgically resected, primary breast tumor BC0010	GSM900670	primary excised breast tumour	ftp://ftp.ncbi.nlm.nih.gov/pub/geo/DATA/supplementary/samples/GSM900nnn/GSM900670/GSM900670_BC0010.CEL.gz	85	G3	ER+	PGR+	LN+	85
GSM900671	surgically resected, primary breast tumor BC0011R	GSM900671	primary excised breast tumour	ftp://ftp.ncbi.nlm.nih.gov/pub/geo/DATA/supplementary/samples/GSM900nnn/GSM900671/GSM900671_BC0011R.CEL.gz	86	G3	ER+	PGR+	LN+	86
GSM900672	surgically resected, primary breast tumor BC0012	GSM900672	primary excised breast tumour	ftp://ftp.ncbi.nlm.nih.gov/pub/geo/DATA/supplementary/samples/GSM900nnn/GSM900672/GSM900672_BC0012.CEL.gz	87	G1	ER+	PGR+	LN-	87
GSM900673	surgically resected, primary breast tumor BC0013	GSM900673	primary excised breast tumour	ftp://ftp.ncbi.nlm.nih.gov/pub/geo/DATA/supplementary/samples/GSM900nnn/GSM900673/GSM900673_BC0013.CEL.gz	88	G2	ER+	PGR+	LN+	88
GSM900674	surgically resected, primary breast tumor BC0015	GSM900674	primary excised breast tumour	ftp://ftp.ncbi.nlm.nih.gov/pub/geo/DATA/supplementary/samples/GSM900nnn/GSM900674/GSM900674_BC0015.CEL.gz	89	G3	ER-	PGR-	LN-	89
GSM900675	surgically resected, primary breast tumor BC0016	GSM900675	primary excised breast tumour	ftp://ftp.ncbi.nlm.nih.gov/pub/geo/DATA/supplementary/samples/GSM900nnn/GSM900675/GSM900675_BC0016.CEL.gz	90	G1	ER+	PGR+	LN-	90
GSM900676	surgically resected, primary breast tumor BC0017	GSM900676	primary excised breast tumour	ftp://ftp.ncbi.nlm.nih.gov/pub/geo/DATA/supplementary/samples/GSM900nnn/GSM900676/GSM900676_BC0017.CEL.gz	91	G1	ER+	PGR+	LN-	91
GSM900677	surgically resected, primary breast tumor BC0018	GSM900677	primary excised breast tumour	ftp://ftp.ncbi.nlm.nih.gov/pub/geo/DATA/supplementary/samples/GSM900nnn/GSM900677/GSM900677_BC0018.CEL.gz	92	G2	ER+	PGR-	LN+	92
GSM900678	surgically resected, primary breast tumor BC0019	GSM900678	primary excised breast tumour	ftp://ftp.ncbi.nlm.nih.gov/pub/geo/DATA/supplementary/samples/GSM900nnn/GSM900678/GSM900678_BC0019.CEL.gz	93	G3	ER+	PGR-	LN+	93
GSM900679	surgically resected, primary breast tumor BC0020	GSM900679	primary excised breast tumour	ftp://ftp.ncbi.nlm.nih.gov/pub/geo/DATA/supplementary/samples/GSM900nnn/GSM900679/GSM900679_BC0020.CEL.gz	94	G2	ER+	PGR+	NA	94
GSM900680	surgically resected, primary breast tumor BC0021	GSM900680	primary excised breast tumour	ftp://ftp.ncbi.nlm.nih.gov/pub/geo/DATA/supplementary/samples/GSM900nnn/GSM900680/GSM900680_BC0021.CEL.gz	95	G3	ER+	PGR+	LN+	95
GSM900681	surgically resected, primary breast tumor BC0022	GSM900681	primary excised breast tumour	ftp://ftp.ncbi.nlm.nih.gov/pub/geo/DATA/supplementary/samples/GSM900nnn/GSM900681/GSM900681_BC0022.CEL.gz	96	G1	ER+	PGR+	LN-	96
GSM900682	surgically resected, primary breast tumor BC0023R	GSM900682	primary excised breast tumour	ftp://ftp.ncbi.nlm.nih.gov/pub/geo/DATA/supplementary/samples/GSM900nnn/GSM900682/GSM900682_BC0023R.CEL.gz	97	G1	ER+	PGR+	LN+	97
GSM900683	surgically resected, primary breast tumor BC0025	GSM900683	primary excised breast tumour	ftp://ftp.ncbi.nlm.nih.gov/pub/geo/DATA/supplementary/samples/GSM900nnn/GSM900683/GSM900683_BC0025.CEL.gz	98	G2	ER+	PGR+	LN+	98
GSM900684	surgically resected, primary breast tumor BC0026	GSM900684	primary excised breast tumour	ftp://ftp.ncbi.nlm.nih.gov/pub/geo/DATA/supplementary/samples/GSM900nnn/GSM900684/GSM900684_BC0026.CEL.gz	99	G2	ER+	PGR-	LN-	99
GSM900685	surgically resected, primary breast tumor BC0029	GSM900685	primary excised breast tumour	ftp://ftp.ncbi.nlm.nih.gov/pub/geo/DATA/supplementary/samples/GSM900nnn/GSM900685/GSM900685_BC0029.CEL.gz	100	G3	ER+	PGR+	LN+	100
GSM900686	surgically resected, primary breast tumor BC0030	GSM900686	primary excised breast tumour	ftp://ftp.ncbi.nlm.nih.gov/pub/geo/DATA/supplementary/samples/GSM900nnn/GSM900686/GSM900686_BC0030.CEL.gz	101	G2	ER+	PGR+	LN-	101
GSM900687	surgically resected, primary breast tumor BC0031R	GSM900687	primary excised breast tumour	ftp://ftp.ncbi.nlm.nih.gov/pub/geo/DATA/supplementary/samples/GSM900nnn/GSM900687/GSM900687_BC0031R.CEL.gz	102	G2	ER+	PGR+	LN+	102
GSM900688	surgically resected, primary breast tumor BC0043	GSM900688	primary excised breast tumour	ftp://ftp.ncbi.nlm.nih.gov/pub/geo/DATA/supplementary/samples/GSM900nnn/GSM900688/GSM900688_BC0043.CEL.gz	103	G3	ER+	PGR+	LN+	103
GSM900689	surgically resected, primary breast tumor BC0045	GSM900689	primary excised breast tumour	ftp://ftp.ncbi.nlm.nih.gov/pub/geo/DATA/supplementary/samples/GSM900nnn/GSM900689/GSM900689_BC0045.CEL.gz	104	G1	ER+	PGR+	LN+	104
GSM900690	surgically resected, primary breast tumor BC0047	GSM900690	primary excised breast tumour	ftp://ftp.ncbi.nlm.nih.gov/pub/geo/DATA/supplementary/samples/GSM900nnn/GSM900690/GSM900690_BC0047.CEL.gz	105	G2	ER+	PGR+	NA	105
GSM900691	surgically resected, primary breast tumor BC0049	GSM900691	primary excised breast tumour	ftp://ftp.ncbi.nlm.nih.gov/pub/geo/DATA/supplementary/samples/GSM900nnn/GSM900691/GSM900691_BC0049.CEL.gz	106	G3	ER+	PGR+	LN+	106
GSM900692	surgically resected, primary breast tumor BC0050	GSM900692	primary excised breast tumour	ftp://ftp.ncbi.nlm.nih.gov/pub/geo/DATA/supplementary/samples/GSM900nnn/GSM900692/GSM900692_BC0050.CEL.gz	107	G3	ER+	PGR+	LN+	107
