# Supplementary material for: Synthesizer: Expediting synthesis studies from context-free data with information retrieval techniques
Source: PLoS One. 2017 Apr 24;12(4):e0175860. doi: 10.1371/journal.pone.0175860 (PMC5402950; doi:10.1371/journal.pone.0175860)
Supplement: S1 Dataset — (ZIP) [file pone.0175860.s001.zip › SampleAnnotationsSupplement/SHAMBAVI/geoDatasets/colorectalCancer/GPL570/GSE13067.csv]

Row.names	title	geo_accession	source_name_ch1	description	supplementary_file	order2	MSI	MSS	order1
GSM327282	00-TB-002: MSI	GSM327282	primary colorectal adenocarcinoma	00-TB-002	ftp://ftp.ncbi.nlm.nih.gov/pub/geo/DATA/supplementary/samples/GSM327nnn/GSM327282/GSM327282.CEL.gz	1	MSI	NA	1
GSM327283	00-TB-005: MSS	GSM327283	primary colorectal adenocarcinoma	00-TB-005	ftp://ftp.ncbi.nlm.nih.gov/pub/geo/DATA/supplementary/samples/GSM327nnn/GSM327283/GSM327283.CEL.gz	2	NA	MSS	2
GSM327284	01-TB-006: MSS	GSM327284	primary colorectal adenocarcinoma	01-TB-006	ftp://ftp.ncbi.nlm.nih.gov/pub/geo/DATA/supplementary/samples/GSM327nnn/GSM327284/GSM327284.CEL.gz	3	NA	MSS	3
GSM327285	01-TB-008: MSS	GSM327285	primary colorectal adenocarcinoma	01-TB-008	ftp://ftp.ncbi.nlm.nih.gov/pub/geo/DATA/supplementary/samples/GSM327nnn/GSM327285/GSM327285.CEL.gz	4	NA	MSS	4
GSM327286	01-TB-019: MSS	GSM327286	primary colorectal adenocarcinoma	01-TB-019	ftp://ftp.ncbi.nlm.nih.gov/pub/geo/DATA/supplementary/samples/GSM327nnn/GSM327286/GSM327286.CEL.gz	5	NA	MSS	5
GSM327287	01-TB-020: MSS	GSM327287	primary colorectal adenocarcinoma	01-TB-020	ftp://ftp.ncbi.nlm.nih.gov/pub/geo/DATA/supplementary/samples/GSM327nnn/GSM327287/GSM327287.CEL.gz	6	NA	MSS	6
GSM327288	01-TB-024: MSI	GSM327288	primary colorectal adenocarcinoma	01-TB-024	ftp://ftp.ncbi.nlm.nih.gov/pub/geo/DATA/supplementary/samples/GSM327nnn/GSM327288/GSM327288.CEL.gz	7	MSI	NA	7
GSM327289	01-TB-030: MSS	GSM327289	primary colorectal adenocarcinoma	01-TB-030	ftp://ftp.ncbi.nlm.nih.gov/pub/geo/DATA/supplementary/samples/GSM327nnn/GSM327289/GSM327289.CEL.gz	8	NA	MSS	8
GSM327290	01-TB-032: MSS	GSM327290	primary colorectal adenocarcinoma	01-TB-032	ftp://ftp.ncbi.nlm.nih.gov/pub/geo/DATA/supplementary/samples/GSM327nnn/GSM327290/GSM327290.CEL.gz	9	NA	MSS	9
GSM327291	01-TB-034: MSS	GSM327291	primary colorectal adenocarcinoma	01-TB-034	ftp://ftp.ncbi.nlm.nih.gov/pub/geo/DATA/supplementary/samples/GSM327nnn/GSM327291/GSM327291.CEL.gz	10	NA	MSS	10
GSM327292	01-TB-035: MSS	GSM327292	primary colorectal adenocarcinoma	01-TB-035	ftp://ftp.ncbi.nlm.nih.gov/pub/geo/DATA/supplementary/samples/GSM327nnn/GSM327292/GSM327292.CEL.gz	11	NA	MSS	11
GSM327293	01-TB-037: MSS	GSM327293	primary colorectal adenocarcinoma	01-TB-037	ftp://ftp.ncbi.nlm.nih.gov/pub/geo/DATA/supplementary/samples/GSM327nnn/GSM327293/GSM327293.CEL.gz	12	NA	MSS	12
GSM327294	02-TB-016: MSS	GSM327294	primary colorectal adenocarcinoma	02-TB-016	ftp://ftp.ncbi.nlm.nih.gov/pub/geo/DATA/supplementary/samples/GSM327nnn/GSM327294/GSM327294.CEL.gz	13	NA	MSS	13
GSM327295	02-TB-018: MSS	GSM327295	primary colorectal adenocarcinoma	02-TB-018	ftp://ftp.ncbi.nlm.nih.gov/pub/geo/DATA/supplementary/samples/GSM327nnn/GSM327295/GSM327295.CEL.gz	14	NA	MSS	14
GSM327296	02-TB-035: MSS	GSM327296	primary colorectal adenocarcinoma	02-TB-035	ftp://ftp.ncbi.nlm.nih.gov/pub/geo/DATA/supplementary/samples/GSM327nnn/GSM327296/GSM327296.CEL.gz	15	NA	MSS	15
GSM327297	02-TB-038: MSS	GSM327297	primary colorectal adenocarcinoma	02-TB-038	ftp://ftp.ncbi.nlm.nih.gov/pub/geo/DATA/supplementary/samples/GSM327nnn/GSM327297/GSM327297.CEL.gz	16	NA	MSS	16
GSM327298	02-TB-040: MSS	GSM327298	primary colorectal adenocarcinoma	02-TB-040	ftp://ftp.ncbi.nlm.nih.gov/pub/geo/DATA/supplementary/samples/GSM327nnn/GSM327298/GSM327298.CEL.gz	17	NA	MSS	17
GSM327299	02-TB-042: MSS	GSM327299	primary colorectal adenocarcinoma	02-TB-042	ftp://ftp.ncbi.nlm.nih.gov/pub/geo/DATA/supplementary/samples/GSM327nnn/GSM327299/GSM327299.CEL.gz	18	NA	MSS	18
GSM327300	02-TB-045: MSS	GSM327300	primary colorectal adenocarcinoma	02-TB-045	ftp://ftp.ncbi.nlm.nih.gov/pub/geo/DATA/supplementary/samples/GSM327nnn/GSM327300/GSM327300.CEL.gz	19	NA	MSS	19
GSM327301	02-TB-050: MSS	GSM327301	primary colorectal adenocarcinoma	02-TB-050	ftp://ftp.ncbi.nlm.nih.gov/pub/geo/DATA/supplementary/samples/GSM327nnn/GSM327301/GSM327301.CEL.gz	20	NA	MSS	20
GSM327302	02-TB-052: MSS	GSM327302	primary colorectal adenocarcinoma	02-TB-052	ftp://ftp.ncbi.nlm.nih.gov/pub/geo/DATA/supplementary/samples/GSM327nnn/GSM327302/GSM327302.CEL.gz	21	NA	MSS	21
GSM327303	02-TB-055: MSS	GSM327303	primary colorectal adenocarcinoma	02-TB-055	ftp://ftp.ncbi.nlm.nih.gov/pub/geo/DATA/supplementary/samples/GSM327nnn/GSM327303/GSM327303.CEL.gz	22	NA	MSS	22
GSM327304	02-TB-056: MSS	GSM327304	primary colorectal adenocarcinoma	02-TB-056	ftp://ftp.ncbi.nlm.nih.gov/pub/geo/DATA/supplementary/samples/GSM327nnn/GSM327304/GSM327304.CEL.gz	23	NA	MSS	23
GSM327305	02-TB-059: MSS	GSM327305	primary colorectal adenocarcinoma	02-TB-059	ftp://ftp.ncbi.nlm.nih.gov/pub/geo/DATA/supplementary/samples/GSM327nnn/GSM327305/GSM327305.CEL.gz	24	NA	MSS	24
GSM327306	02-TB-060: MSS	GSM327306	primary colorectal adenocarcinoma	02-TB-060	ftp://ftp.ncbi.nlm.nih.gov/pub/geo/DATA/supplementary/samples/GSM327nnn/GSM327306/GSM327306.CEL.gz	25	NA	MSS	25
GSM327307	02-TB-061: MSS	GSM327307	primary colorectal adenocarcinoma	02-TB-061	ftp://ftp.ncbi.nlm.nih.gov/pub/geo/DATA/supplementary/samples/GSM327nnn/GSM327307/GSM327307.CEL.gz	26	NA	MSS	26
GSM327308	02-TB-062: MSS	GSM327308	primary colorectal adenocarcinoma	02-TB-062	ftp://ftp.ncbi.nlm.nih.gov/pub/geo/DATA/supplementary/samples/GSM327nnn/GSM327308/GSM327308.CEL.gz	27	NA	MSS	27
GSM327309	02-TB-064: MSI	GSM327309	primary colorectal adenocarcinoma	02-TB-064	ftp://ftp.ncbi.nlm.nih.gov/pub/geo/DATA/supplementary/samples/GSM327nnn/GSM327309/GSM327309.CEL.gz	28	MSI	NA	28
GSM327310	02-TB-073: MSI	GSM327310	primary colorectal adenocarcinoma	02-TB-073	ftp://ftp.ncbi.nlm.nih.gov/pub/geo/DATA/supplementary/samples/GSM327nnn/GSM327310/GSM327310.CEL.gz	29	MSI	NA	29
GSM327311	02-TB-074: MSI	GSM327311	primary colorectal adenocarcinoma	02-TB-074	ftp://ftp.ncbi.nlm.nih.gov/pub/geo/DATA/supplementary/samples/GSM327nnn/GSM327311/GSM327311.CEL.gz	30	MSI	NA	30
GSM327312	02-TB-079: MSS	GSM327312	primary colorectal adenocarcinoma	02-TB-079	ftp://ftp.ncbi.nlm.nih.gov/pub/geo/DATA/supplementary/samples/GSM327nnn/GSM327312/GSM327312.CEL.gz	31	NA	MSS	31
GSM327313	02-TB-084: MSI	GSM327313	primary colorectal adenocarcinoma	02-TB-084	ftp://ftp.ncbi.nlm.nih.gov/pub/geo/DATA/supplementary/samples/GSM327nnn/GSM327313/GSM327313.CEL.gz	32	MSI	NA	32
GSM327314	02-TB-085: MSS	GSM327314	primary colorectal adenocarcinoma	02-TB-085	ftp://ftp.ncbi.nlm.nih.gov/pub/geo/DATA/supplementary/samples/GSM327nnn/GSM327314/GSM327314.CEL.gz	33	NA	MSS	33
GSM327315	02-TB-087: MSS	GSM327315	primary colorectal adenocarcinoma	02-TB-087	ftp://ftp.ncbi.nlm.nih.gov/pub/geo/DATA/supplementary/samples/GSM327nnn/GSM327315/GSM327315.CEL.gz	34	NA	MSS	34
GSM327316	02-TB-088: MSS	GSM327316	primary colorectal adenocarcinoma	02-TB-088	ftp://ftp.ncbi.nlm.nih.gov/pub/geo/DATA/supplementary/samples/GSM327nnn/GSM327316/GSM327316.CEL.gz	35	NA	MSS	35
GSM327317	03-TB-003: MSS	GSM327317	primary colorectal adenocarcinoma	03-TB-003	ftp://ftp.ncbi.nlm.nih.gov/pub/geo/DATA/supplementary/samples/GSM327nnn/GSM327317/GSM327317.CEL.gz	36	NA	MSS	36
GSM327318	03-TB-005: MSS	GSM327318	primary colorectal adenocarcinoma	03-TB-005	ftp://ftp.ncbi.nlm.nih.gov/pub/geo/DATA/supplementary/samples/GSM327nnn/GSM327318/GSM327318.CEL.gz	37	NA	MSS	37
GSM327319	03-TB-008: MSS	GSM327319	primary colorectal adenocarcinoma	03-TB-008	ftp://ftp.ncbi.nlm.nih.gov/pub/geo/DATA/supplementary/samples/GSM327nnn/GSM327319/GSM327319.CEL.gz	38	NA	MSS	38
GSM327320	03-TB-009: MSS	GSM327320	primary colorectal adenocarcinoma	03-TB-009	ftp://ftp.ncbi.nlm.nih.gov/pub/geo/DATA/supplementary/samples/GSM327nnn/GSM327320/GSM327320.CEL.gz	39	NA	MSS	39
GSM327321	03-TB-012: MSS	GSM327321	primary colorectal adenocarcinoma	03-TB-012	ftp://ftp.ncbi.nlm.nih.gov/pub/geo/DATA/supplementary/samples/GSM327nnn/GSM327321/GSM327321.CEL.gz	40	NA	MSS	40
GSM327322	03-TB-014: MSS	GSM327322	primary colorectal adenocarcinoma	03-TB-014	ftp://ftp.ncbi.nlm.nih.gov/pub/geo/DATA/supplementary/samples/GSM327nnn/GSM327322/GSM327322.CEL.gz	41	NA	MSS	41
GSM327323	03-TB-019: MSS	GSM327323	primary colorectal adenocarcinoma	03-TB-019	ftp://ftp.ncbi.nlm.nih.gov/pub/geo/DATA/supplementary/samples/GSM327nnn/GSM327323/GSM327323.CEL.gz	42	NA	MSS	42
GSM327324	03-TB-021: MSI	GSM327324	primary colorectal adenocarcinoma	03-TB-021	ftp://ftp.ncbi.nlm.nih.gov/pub/geo/DATA/supplementary/samples/GSM327nnn/GSM327324/GSM327324.CEL.gz	43	MSI	NA	43
GSM327325	03-TB-022: MSI	GSM327325	primary colorectal adenocarcinoma	03-TB-022	ftp://ftp.ncbi.nlm.nih.gov/pub/geo/DATA/supplementary/samples/GSM327nnn/GSM327325/GSM327325.CEL.gz	44	MSI	NA	44
GSM327326	03-TB-024: MSS	GSM327326	primary colorectal adenocarcinoma	03-TB-024	ftp://ftp.ncbi.nlm.nih.gov/pub/geo/DATA/supplementary/samples/GSM327nnn/GSM327326/GSM327326.CEL.gz	45	NA	MSS	45
GSM327327	03-TB-030: MSS	GSM327327	primary colorectal adenocarcinoma	03-TB-030	ftp://ftp.ncbi.nlm.nih.gov/pub/geo/DATA/supplementary/samples/GSM327nnn/GSM327327/GSM327327.CEL.gz	46	NA	MSS	46
GSM327328	03-TB-031: MSS	GSM327328	primary colorectal adenocarcinoma	03-TB-031	ftp://ftp.ncbi.nlm.nih.gov/pub/geo/DATA/supplementary/samples/GSM327nnn/GSM327328/GSM327328.CEL.gz	47	NA	MSS	47
GSM327329	03-TB-032: MSS	GSM327329	primary colorectal adenocarcinoma	03-TB-032	ftp://ftp.ncbi.nlm.nih.gov/pub/geo/DATA/supplementary/samples/GSM327nnn/GSM327329/GSM327329.CEL.gz	48	NA	MSS	48
GSM327330	03-TB-036: MSS	GSM327330	primary colorectal adenocarcinoma	03-TB-036	ftp://ftp.ncbi.nlm.nih.gov/pub/geo/DATA/supplementary/samples/GSM327nnn/GSM327330/GSM327330.CEL.gz	49	NA	MSS	49
GSM327331	03-TB-040: MSI	GSM327331	primary colorectal adenocarcinoma	03-TB-040	ftp://ftp.ncbi.nlm.nih.gov/pub/geo/DATA/supplementary/samples/GSM327nnn/GSM327331/GSM327331.CEL.gz	50	MSI	NA	50
GSM327332	03-TB-061: MSS	GSM327332	primary colorectal adenocarcinoma	03-TB-061	ftp://ftp.ncbi.nlm.nih.gov/pub/geo/DATA/supplementary/samples/GSM327nnn/GSM327332/GSM327332.CEL.gz	51	NA	MSS	51
GSM327333	03-TB-066: MSS	GSM327333	primary colorectal adenocarcinoma	03-TB-066	ftp://ftp.ncbi.nlm.nih.gov/pub/geo/DATA/supplementary/samples/GSM327nnn/GSM327333/GSM327333.CEL.gz	52	NA	MSS	52
GSM327334	03-TB-078: MSS	GSM327334	primary colorectal adenocarcinoma	03-TB-078	ftp://ftp.ncbi.nlm.nih.gov/pub/geo/DATA/supplementary/samples/GSM327nnn/GSM327334/GSM327334.CEL.gz	53	NA	MSS	53
GSM327335	03-TB-083: MSS	GSM327335	primary colorectal adenocarcinoma	03-TB-083	ftp://ftp.ncbi.nlm.nih.gov/pub/geo/DATA/supplementary/samples/GSM327nnn/GSM327335/GSM327335.CEL.gz	54	NA	MSS	54
GSM327336	03-TB-096: MSS	GSM327336	primary colorectal adenocarcinoma	03-TB-096	ftp://ftp.ncbi.nlm.nih.gov/pub/geo/DATA/supplementary/samples/GSM327nnn/GSM327336/GSM327336.CEL.gz	55	NA	MSS	55
GSM327337	03-TB-102: MSS	GSM327337	primary colorectal adenocarcinoma	03-TB-102	ftp://ftp.ncbi.nlm.nih.gov/pub/geo/DATA/supplementary/samples/GSM327nnn/GSM327337/GSM327337.CEL.gz	56	NA	MSS	56
GSM327338	03-TB-108: MSS	GSM327338	primary colorectal adenocarcinoma	03-TB-108	ftp://ftp.ncbi.nlm.nih.gov/pub/geo/DATA/supplementary/samples/GSM327nnn/GSM327338/GSM327338.CEL.gz	57	NA	MSS	57
GSM327339	04-TB-007: MSS	GSM327339	primary colorectal adenocarcinoma	04-TB-007	ftp://ftp.ncbi.nlm.nih.gov/pub/geo/DATA/supplementary/samples/GSM327nnn/GSM327339/GSM327339.CEL.gz	58	NA	MSS	58
GSM327340	04-TB-015: MSS	GSM327340	primary colorectal adenocarcinoma	04-TB-015	ftp://ftp.ncbi.nlm.nih.gov/pub/geo/DATA/supplementary/samples/GSM327nnn/GSM327340/GSM327340.CEL.gz	59	NA	MSS	59
GSM327341	04-TB-021: MSS	GSM327341	primary colorectal adenocarcinoma	04-TB-021	ftp://ftp.ncbi.nlm.nih.gov/pub/geo/DATA/supplementary/samples/GSM327nnn/GSM327341/GSM327341.CEL.gz	60	NA	MSS	60
GSM327342	04-TB-058: MSS	GSM327342	primary colorectal adenocarcinoma	04-TB-058	ftp://ftp.ncbi.nlm.nih.gov/pub/geo/DATA/supplementary/samples/GSM327nnn/GSM327342/GSM327342.CEL.gz	61	NA	MSS	61
GSM327343	04-TB-061: MSS	GSM327343	primary colorectal adenocarcinoma	04-TB-061	ftp://ftp.ncbi.nlm.nih.gov/pub/geo/DATA/supplementary/samples/GSM327nnn/GSM327343/GSM327343.CEL.gz	62	NA	MSS	62
GSM327344	04-TB-075: MSS	GSM327344	primary colorectal adenocarcinoma	04-TB-075	ftp://ftp.ncbi.nlm.nih.gov/pub/geo/DATA/supplementary/samples/GSM327nnn/GSM327344/GSM327344.CEL.gz	63	NA	MSS	63
GSM327345	04-TB-076: MSS	GSM327345	primary colorectal adenocarcinoma	04-TB-076	ftp://ftp.ncbi.nlm.nih.gov/pub/geo/DATA/supplementary/samples/GSM327nnn/GSM327345/GSM327345.CEL.gz	64	NA	MSS	64
GSM327346	04-TB-077: MSS	GSM327346	primary colorectal adenocarcinoma	04-TB-077	ftp://ftp.ncbi.nlm.nih.gov/pub/geo/DATA/supplementary/samples/GSM327nnn/GSM327346/GSM327346.CEL.gz	65	NA	MSS	65
GSM327347	04-TB-124: MSS	GSM327347	primary colorectal adenocarcinoma	04-TB-124	ftp://ftp.ncbi.nlm.nih.gov/pub/geo/DATA/supplementary/samples/GSM327nnn/GSM327347/GSM327347.CEL.gz	66	NA	MSS	66
GSM327348	04-TB-138: MSS	GSM327348	primary colorectal adenocarcinoma	04-TB-138	ftp://ftp.ncbi.nlm.nih.gov/pub/geo/DATA/supplementary/samples/GSM327nnn/GSM327348/GSM327348.CEL.gz	67	NA	MSS	67
GSM327349	04-TB-155: MSS	GSM327349	primary colorectal adenocarcinoma	04-TB-155	ftp://ftp.ncbi.nlm.nih.gov/pub/geo/DATA/supplementary/samples/GSM327nnn/GSM327349/GSM327349.CEL.gz	68	NA	MSS	68
GSM327350	05-WH-018: MSS	GSM327350	primary colorectal adenocarcinoma	05-WH-018	ftp://ftp.ncbi.nlm.nih.gov/pub/geo/DATA/supplementary/samples/GSM327nnn/GSM327350/GSM327350.CEL.gz	69	NA	MSS	69
GSM327351	05-WH-027: MSS	GSM327351	primary colorectal adenocarcinoma	05-WH-027	ftp://ftp.ncbi.nlm.nih.gov/pub/geo/DATA/supplementary/samples/GSM327nnn/GSM327351/GSM327351.CEL.gz	70	NA	MSS	70
GSM327352	05-WH-028: MSI	GSM327352	primary colorectal adenocarcinoma	05-WH-028	ftp://ftp.ncbi.nlm.nih.gov/pub/geo/DATA/supplementary/samples/GSM327nnn/GSM327352/GSM327352.CEL.gz	71	MSI	NA	71
GSM327353	05-WH-052: MSI	GSM327353	primary colorectal adenocarcinoma	05-WH-052	ftp://ftp.ncbi.nlm.nih.gov/pub/geo/DATA/supplementary/samples/GSM327nnn/GSM327353/GSM327353.CEL.gz	72	MSI	NA	72
GSM327354	05-WH-057: MSS	GSM327354	primary colorectal adenocarcinoma	05-WH-057	ftp://ftp.ncbi.nlm.nih.gov/pub/geo/DATA/supplementary/samples/GSM327nnn/GSM327354/GSM327354.CEL.gz	73	NA	MSS	73
GSM327355	05-WH-067: MSS	GSM327355	primary colorectal adenocarcinoma	05-WH-067	ftp://ftp.ncbi.nlm.nih.gov/pub/geo/DATA/supplementary/samples/GSM327nnn/GSM327355/GSM327355.CEL.gz	74	NA	MSS	74
