# Supplementary material for: Synthesizer: Expediting synthesis studies from context-free data with information retrieval techniques
Source: PLoS One. 2017 Apr 24;12(4):e0175860. doi: 10.1371/journal.pone.0175860 (PMC5402950; doi:10.1371/journal.pone.0175860)
Supplement: S1 Dataset — (ZIP) [file pone.0175860.s001.zip › SampleAnnotationsSupplement/SHAMBAVI/geoDatasets/colorectalCancer/GPL570/GSE13294.csv]

Row.names	title	geo_accession	source_name_ch1	description	supplementary_file	order2	MSS	MSI	order1
GSM335510	primary colorectal adenocarcinoma R001: MSS	GSM335510	primary colorectal adenocarcinoma	colorectal cancer microsatellite status: Microsatellite Stable (MSS)	ftp://ftp.ncbi.nlm.nih.gov/pub/geo/DATA/supplementary/samples/GSM335nnn/GSM335510/GSM335510.CEL.gz	1	MICROSATELLITESTABLE(MSS)	NA	1
GSM335511	primary colorectal adenocarcinoma R002: MSI	GSM335511	primary colorectal adenocarcinoma	colorectal cancer microsatellite status: Microsatellite Instable (MSI)	ftp://ftp.ncbi.nlm.nih.gov/pub/geo/DATA/supplementary/samples/GSM335nnn/GSM335511/GSM335511.CEL.gz	2	NA	MICROSATELLITEINSTABLE(MSI)	2
GSM335512	primary colorectal adenocarcinoma R003: MSS	GSM335512	primary colorectal adenocarcinoma	colorectal cancer microsatellite status: Microsatellite Stable (MSS)	ftp://ftp.ncbi.nlm.nih.gov/pub/geo/DATA/supplementary/samples/GSM335nnn/GSM335512/GSM335512.CEL.gz	3	MICROSATELLITESTABLE(MSS)	NA	3
GSM335513	primary colorectal adenocarcinoma R004: MSS	GSM335513	primary colorectal adenocarcinoma	colorectal cancer microsatellite status: Microsatellite Stable (MSS)	ftp://ftp.ncbi.nlm.nih.gov/pub/geo/DATA/supplementary/samples/GSM335nnn/GSM335513/GSM335513.CEL.gz	4	MICROSATELLITESTABLE(MSS)	NA	4
GSM335514	primary colorectal adenocarcinoma R005: MSS	GSM335514	primary colorectal adenocarcinoma	colorectal cancer microsatellite status: Microsatellite Stable (MSS)	ftp://ftp.ncbi.nlm.nih.gov/pub/geo/DATA/supplementary/samples/GSM335nnn/GSM335514/GSM335514.CEL.gz	5	MICROSATELLITESTABLE(MSS)	NA	5
GSM335515	primary colorectal adenocarcinoma R006: MSS	GSM335515	primary colorectal adenocarcinoma	colorectal cancer microsatellite status: Microsatellite Stable (MSS)	ftp://ftp.ncbi.nlm.nih.gov/pub/geo/DATA/supplementary/samples/GSM335nnn/GSM335515/GSM335515.CEL.gz	6	MICROSATELLITESTABLE(MSS)	NA	6
GSM335516	primary colorectal adenocarcinoma R007: MSS	GSM335516	primary colorectal adenocarcinoma	colorectal cancer microsatellite status: Microsatellite Stable (MSS)	ftp://ftp.ncbi.nlm.nih.gov/pub/geo/DATA/supplementary/samples/GSM335nnn/GSM335516/GSM335516.CEL.gz	7	MICROSATELLITESTABLE(MSS)	NA	7
GSM335517	primary colorectal adenocarcinoma R008: MSS	GSM335517	primary colorectal adenocarcinoma	colorectal cancer microsatellite status: Microsatellite Stable (MSS)	ftp://ftp.ncbi.nlm.nih.gov/pub/geo/DATA/supplementary/samples/GSM335nnn/GSM335517/GSM335517.CEL.gz	8	MICROSATELLITESTABLE(MSS)	NA	8
GSM335518	primary colorectal adenocarcinoma R009: MSI	GSM335518	primary colorectal adenocarcinoma	colorectal cancer microsatellite status: Microsatellite Instable (MSI)	ftp://ftp.ncbi.nlm.nih.gov/pub/geo/DATA/supplementary/samples/GSM335nnn/GSM335518/GSM335518.CEL.gz	9	NA	MICROSATELLITEINSTABLE(MSI)	9
GSM335519	primary colorectal adenocarcinoma R010: MSI	GSM335519	primary colorectal adenocarcinoma	colorectal cancer microsatellite status: Microsatellite Instable (MSI)	ftp://ftp.ncbi.nlm.nih.gov/pub/geo/DATA/supplementary/samples/GSM335nnn/GSM335519/GSM335519.CEL.gz	10	NA	MICROSATELLITEINSTABLE(MSI)	10
GSM335520	primary colorectal adenocarcinoma R011: MSS	GSM335520	primary colorectal adenocarcinoma	colorectal cancer microsatellite status: Microsatellite Stable (MSS)	ftp://ftp.ncbi.nlm.nih.gov/pub/geo/DATA/supplementary/samples/GSM335nnn/GSM335520/GSM335520.CEL.gz	11	MICROSATELLITESTABLE(MSS)	NA	11
GSM335521	primary colorectal adenocarcinoma R012: MSS	GSM335521	primary colorectal adenocarcinoma	colorectal cancer microsatellite status: Microsatellite Stable (MSS)	ftp://ftp.ncbi.nlm.nih.gov/pub/geo/DATA/supplementary/samples/GSM335nnn/GSM335521/GSM335521.CEL.gz	12	MICROSATELLITESTABLE(MSS)	NA	12
GSM335522	primary colorectal adenocarcinoma R013: MSS	GSM335522	primary colorectal adenocarcinoma	colorectal cancer microsatellite status: Microsatellite Stable (MSS)	ftp://ftp.ncbi.nlm.nih.gov/pub/geo/DATA/supplementary/samples/GSM335nnn/GSM335522/GSM335522.CEL.gz	13	MICROSATELLITESTABLE(MSS)	NA	13
GSM335523	primary colorectal adenocarcinoma R014: MSS	GSM335523	primary colorectal adenocarcinoma	colorectal cancer microsatellite status: Microsatellite Stable (MSS)	ftp://ftp.ncbi.nlm.nih.gov/pub/geo/DATA/supplementary/samples/GSM335nnn/GSM335523/GSM335523.CEL.gz	14	MICROSATELLITESTABLE(MSS)	NA	14
GSM335524	primary colorectal adenocarcinoma R015: MSS	GSM335524	primary colorectal adenocarcinoma	colorectal cancer microsatellite status: Microsatellite Stable (MSS)	ftp://ftp.ncbi.nlm.nih.gov/pub/geo/DATA/supplementary/samples/GSM335nnn/GSM335524/GSM335524.CEL.gz	15	MICROSATELLITESTABLE(MSS)	NA	15
GSM335525	primary colorectal adenocarcinoma R016: MSI	GSM335525	primary colorectal adenocarcinoma	colorectal cancer microsatellite status: Microsatellite Instable (MSI)	ftp://ftp.ncbi.nlm.nih.gov/pub/geo/DATA/supplementary/samples/GSM335nnn/GSM335525/GSM335525.CEL.gz	16	NA	MICROSATELLITEINSTABLE(MSI)	16
GSM335526	primary colorectal adenocarcinoma R017: MSS	GSM335526	primary colorectal adenocarcinoma	colorectal cancer microsatellite status: Microsatellite Stable (MSS)	ftp://ftp.ncbi.nlm.nih.gov/pub/geo/DATA/supplementary/samples/GSM335nnn/GSM335526/GSM335526.CEL.gz	17	MICROSATELLITESTABLE(MSS)	NA	17
GSM335527	primary colorectal adenocarcinoma R018: MSI	GSM335527	primary colorectal adenocarcinoma	colorectal cancer microsatellite status: Microsatellite Instable (MSI)	ftp://ftp.ncbi.nlm.nih.gov/pub/geo/DATA/supplementary/samples/GSM335nnn/GSM335527/GSM335527.CEL.gz	18	NA	MICROSATELLITEINSTABLE(MSI)	18
GSM335528	primary colorectal adenocarcinoma R019: MSS	GSM335528	primary colorectal adenocarcinoma	colorectal cancer microsatellite status: Microsatellite Stable (MSS)	ftp://ftp.ncbi.nlm.nih.gov/pub/geo/DATA/supplementary/samples/GSM335nnn/GSM335528/GSM335528.CEL.gz	19	MICROSATELLITESTABLE(MSS)	NA	19
GSM335529	primary colorectal adenocarcinoma R020: MSI	GSM335529	primary colorectal adenocarcinoma	colorectal cancer microsatellite status: Microsatellite Instable (MSI)	ftp://ftp.ncbi.nlm.nih.gov/pub/geo/DATA/supplementary/samples/GSM335nnn/GSM335529/GSM335529.CEL.gz	20	NA	MICROSATELLITEINSTABLE(MSI)	20
GSM335530	primary colorectal adenocarcinoma R021: MSI	GSM335530	primary colorectal adenocarcinoma	colorectal cancer microsatellite status: Microsatellite Instable (MSI)	ftp://ftp.ncbi.nlm.nih.gov/pub/geo/DATA/supplementary/samples/GSM335nnn/GSM335530/GSM335530.CEL.gz	21	NA	MICROSATELLITEINSTABLE(MSI)	21
GSM335531	primary colorectal adenocarcinoma R022: MSS	GSM335531	primary colorectal adenocarcinoma	colorectal cancer microsatellite status: Microsatellite Stable (MSS)	ftp://ftp.ncbi.nlm.nih.gov/pub/geo/DATA/supplementary/samples/GSM335nnn/GSM335531/GSM335531.CEL.gz	22	MICROSATELLITESTABLE(MSS)	NA	22
GSM335532	primary colorectal adenocarcinoma R023: MSI	GSM335532	primary colorectal adenocarcinoma	colorectal cancer microsatellite status: Microsatellite Instable (MSI)	ftp://ftp.ncbi.nlm.nih.gov/pub/geo/DATA/supplementary/samples/GSM335nnn/GSM335532/GSM335532.CEL.gz	23	NA	MICROSATELLITEINSTABLE(MSI)	23
GSM335533	primary colorectal adenocarcinoma R024: MSS	GSM335533	primary colorectal adenocarcinoma	colorectal cancer microsatellite status: Microsatellite Stable (MSS)	ftp://ftp.ncbi.nlm.nih.gov/pub/geo/DATA/supplementary/samples/GSM335nnn/GSM335533/GSM335533.CEL.gz	24	MICROSATELLITESTABLE(MSS)	NA	24
GSM335534	primary colorectal adenocarcinoma R025: MSS	GSM335534	primary colorectal adenocarcinoma	colorectal cancer microsatellite status: Microsatellite Stable (MSS)	ftp://ftp.ncbi.nlm.nih.gov/pub/geo/DATA/supplementary/samples/GSM335nnn/GSM335534/GSM335534.CEL.gz	25	MICROSATELLITESTABLE(MSS)	NA	25
GSM335535	primary colorectal adenocarcinoma R026: MSS	GSM335535	primary colorectal adenocarcinoma	colorectal cancer microsatellite status: Microsatellite Stable (MSS)	ftp://ftp.ncbi.nlm.nih.gov/pub/geo/DATA/supplementary/samples/GSM335nnn/GSM335535/GSM335535.CEL.gz	26	MICROSATELLITESTABLE(MSS)	NA	26
GSM335536	primary colorectal adenocarcinoma R027: MSS	GSM335536	primary colorectal adenocarcinoma	colorectal cancer microsatellite status: Microsatellite Stable (MSS)	ftp://ftp.ncbi.nlm.nih.gov/pub/geo/DATA/supplementary/samples/GSM335nnn/GSM335536/GSM335536.CEL.gz	27	MICROSATELLITESTABLE(MSS)	NA	27
GSM335537	primary colorectal adenocarcinoma R028: MSS	GSM335537	primary colorectal adenocarcinoma	colorectal cancer microsatellite status: Microsatellite Stable (MSS)	ftp://ftp.ncbi.nlm.nih.gov/pub/geo/DATA/supplementary/samples/GSM335nnn/GSM335537/GSM335537.CEL.gz	28	MICROSATELLITESTABLE(MSS)	NA	28
GSM335538	primary colorectal adenocarcinoma R029: MSS	GSM335538	primary colorectal adenocarcinoma	colorectal cancer microsatellite status: Microsatellite Stable (MSS)	ftp://ftp.ncbi.nlm.nih.gov/pub/geo/DATA/supplementary/samples/GSM335nnn/GSM335538/GSM335538.CEL.gz	29	MICROSATELLITESTABLE(MSS)	NA	29
GSM335539	primary colorectal adenocarcinoma R030: MSS	GSM335539	primary colorectal adenocarcinoma	colorectal cancer microsatellite status: Microsatellite Stable (MSS)	ftp://ftp.ncbi.nlm.nih.gov/pub/geo/DATA/supplementary/samples/GSM335nnn/GSM335539/GSM335539.CEL.gz	30	MICROSATELLITESTABLE(MSS)	NA	30
GSM335540	primary colorectal adenocarcinoma R031: MSS	GSM335540	primary colorectal adenocarcinoma	colorectal cancer microsatellite status: Microsatellite Stable (MSS)	ftp://ftp.ncbi.nlm.nih.gov/pub/geo/DATA/supplementary/samples/GSM335nnn/GSM335540/GSM335540.CEL.gz	31	MICROSATELLITESTABLE(MSS)	NA	31
GSM335541	primary colorectal adenocarcinoma R035: MSI	GSM335541	primary colorectal adenocarcinoma	colorectal cancer microsatellite status: Microsatellite Instable (MSI)	ftp://ftp.ncbi.nlm.nih.gov/pub/geo/DATA/supplementary/samples/GSM335nnn/GSM335541/GSM335541.CEL.gz	32	NA	MICROSATELLITEINSTABLE(MSI)	32
GSM335542	primary colorectal adenocarcinoma R040: MSI	GSM335542	primary colorectal adenocarcinoma	colorectal cancer microsatellite status: Microsatellite Instable (MSI)	ftp://ftp.ncbi.nlm.nih.gov/pub/geo/DATA/supplementary/samples/GSM335nnn/GSM335542/GSM335542.CEL.gz	33	NA	MICROSATELLITEINSTABLE(MSI)	33
GSM335543	primary colorectal adenocarcinoma R056: MSI	GSM335543	primary colorectal adenocarcinoma	colorectal cancer microsatellite status: Microsatellite Instable (MSI)	ftp://ftp.ncbi.nlm.nih.gov/pub/geo/DATA/supplementary/samples/GSM335nnn/GSM335543/GSM335543.CEL.gz	34	NA	MICROSATELLITEINSTABLE(MSI)	34
GSM335544	primary colorectal adenocarcinoma R059: MSI	GSM335544	primary colorectal adenocarcinoma	colorectal cancer microsatellite status: Microsatellite Instable (MSI)	ftp://ftp.ncbi.nlm.nih.gov/pub/geo/DATA/supplementary/samples/GSM335nnn/GSM335544/GSM335544.CEL.gz	35	NA	MICROSATELLITEINSTABLE(MSI)	35
GSM335545	primary colorectal adenocarcinoma R073: MSI	GSM335545	primary colorectal adenocarcinoma	colorectal cancer microsatellite status: Microsatellite Instable (MSI)	ftp://ftp.ncbi.nlm.nih.gov/pub/geo/DATA/supplementary/samples/GSM335nnn/GSM335545/GSM335545.CEL.gz	36	NA	MICROSATELLITEINSTABLE(MSI)	36
GSM335546	primary colorectal adenocarcinoma R077: MSI	GSM335546	primary colorectal adenocarcinoma	colorectal cancer microsatellite status: Microsatellite Instable (MSI)	ftp://ftp.ncbi.nlm.nih.gov/pub/geo/DATA/supplementary/samples/GSM335nnn/GSM335546/GSM335546.CEL.gz	37	NA	MICROSATELLITEINSTABLE(MSI)	37
GSM335547	primary colorectal adenocarcinoma R088: MSS	GSM335547	primary colorectal adenocarcinoma	colorectal cancer microsatellite status: Microsatellite Stable (MSS)	ftp://ftp.ncbi.nlm.nih.gov/pub/geo/DATA/supplementary/samples/GSM335nnn/GSM335547/GSM335547.CEL.gz	38	MICROSATELLITESTABLE(MSS)	NA	38
GSM335548	primary colorectal adenocarcinoma R089: MSS	GSM335548	primary colorectal adenocarcinoma	colorectal cancer microsatellite status: Microsatellite Stable (MSS)	ftp://ftp.ncbi.nlm.nih.gov/pub/geo/DATA/supplementary/samples/GSM335nnn/GSM335548/GSM335548.CEL.gz	39	MICROSATELLITESTABLE(MSS)	NA	39
GSM335549	primary colorectal adenocarcinoma R090: MSS	GSM335549	primary colorectal adenocarcinoma	colorectal cancer microsatellite status: Microsatellite Stable (MSS)	ftp://ftp.ncbi.nlm.nih.gov/pub/geo/DATA/supplementary/samples/GSM335nnn/GSM335549/GSM335549.CEL.gz	40	MICROSATELLITESTABLE(MSS)	NA	40
GSM335550	primary colorectal adenocarcinoma R091: MSS	GSM335550	primary colorectal adenocarcinoma	colorectal cancer microsatellite status: Microsatellite Stable (MSS)	ftp://ftp.ncbi.nlm.nih.gov/pub/geo/DATA/supplementary/samples/GSM335nnn/GSM335550/GSM335550.CEL.gz	41	MICROSATELLITESTABLE(MSS)	NA	41
GSM335551	primary colorectal adenocarcinoma R092: MSI	GSM335551	primary colorectal adenocarcinoma	colorectal cancer microsatellite status: Microsatellite Instable (MSI)	ftp://ftp.ncbi.nlm.nih.gov/pub/geo/DATA/supplementary/samples/GSM335nnn/GSM335551/GSM335551.CEL.gz	42	NA	MICROSATELLITEINSTABLE(MSI)	42
GSM335552	primary colorectal adenocarcinoma R093: MSS	GSM335552	primary colorectal adenocarcinoma	colorectal cancer microsatellite status: Microsatellite Stable (MSS)	ftp://ftp.ncbi.nlm.nih.gov/pub/geo/DATA/supplementary/samples/GSM335nnn/GSM335552/GSM335552.CEL.gz	43	MICROSATELLITESTABLE(MSS)	NA	43
GSM335553	primary colorectal adenocarcinoma R094: MSS	GSM335553	primary colorectal adenocarcinoma	colorectal cancer microsatellite status: Microsatellite Stable (MSS)	ftp://ftp.ncbi.nlm.nih.gov/pub/geo/DATA/supplementary/samples/GSM335nnn/GSM335553/GSM335553.CEL.gz	44	MICROSATELLITESTABLE(MSS)	NA	44
GSM335554	primary colorectal adenocarcinoma R095: MSS	GSM335554	primary colorectal adenocarcinoma	colorectal cancer microsatellite status: Microsatellite Stable (MSS)	ftp://ftp.ncbi.nlm.nih.gov/pub/geo/DATA/supplementary/samples/GSM335nnn/GSM335554/GSM335554.CEL.gz	45	MICROSATELLITESTABLE(MSS)	NA	45
GSM335555	primary colorectal adenocarcinoma R096: MSI	GSM335555	primary colorectal adenocarcinoma	colorectal cancer microsatellite status: Microsatellite Instable (MSI)	ftp://ftp.ncbi.nlm.nih.gov/pub/geo/DATA/supplementary/samples/GSM335nnn/GSM335555/GSM335555.CEL.gz	46	NA	MICROSATELLITEINSTABLE(MSI)	46
GSM335556	primary colorectal adenocarcinoma R097: MSS	GSM335556	primary colorectal adenocarcinoma	colorectal cancer microsatellite status: Microsatellite Stable (MSS)	ftp://ftp.ncbi.nlm.nih.gov/pub/geo/DATA/supplementary/samples/GSM335nnn/GSM335556/GSM335556.CEL.gz	47	MICROSATELLITESTABLE(MSS)	NA	47
GSM335557	primary colorectal adenocarcinoma R098: MSS	GSM335557	primary colorectal adenocarcinoma	colorectal cancer microsatellite status: Microsatellite Stable (MSS)	ftp://ftp.ncbi.nlm.nih.gov/pub/geo/DATA/supplementary/samples/GSM335nnn/GSM335557/GSM335557.CEL.gz	48	MICROSATELLITESTABLE(MSS)	NA	48
GSM335558	primary colorectal adenocarcinoma R099: MSS	GSM335558	primary colorectal adenocarcinoma	colorectal cancer microsatellite status: Microsatellite Stable (MSS)	ftp://ftp.ncbi.nlm.nih.gov/pub/geo/DATA/supplementary/samples/GSM335nnn/GSM335558/GSM335558.CEL.gz	49	MICROSATELLITESTABLE(MSS)	NA	49
GSM335559	primary colorectal adenocarcinoma R100: MSI	GSM335559	primary colorectal adenocarcinoma	colorectal cancer microsatellite status: Microsatellite Instable (MSI)	ftp://ftp.ncbi.nlm.nih.gov/pub/geo/DATA/supplementary/samples/GSM335nnn/GSM335559/GSM335559.CEL.gz	50	NA	MICROSATELLITEINSTABLE(MSI)	50
GSM335560	primary colorectal adenocarcinoma R101: MSI	GSM335560	primary colorectal adenocarcinoma	colorectal cancer microsatellite status: Microsatellite Instable (MSI)	ftp://ftp.ncbi.nlm.nih.gov/pub/geo/DATA/supplementary/samples/GSM335nnn/GSM335560/GSM335560.CEL.gz	51	NA	MICROSATELLITEINSTABLE(MSI)	51
GSM335561	primary colorectal adenocarcinoma R102: MSS	GSM335561	primary colorectal adenocarcinoma	colorectal cancer microsatellite status: Microsatellite Stable (MSS)	ftp://ftp.ncbi.nlm.nih.gov/pub/geo/DATA/supplementary/samples/GSM335nnn/GSM335561/GSM335561.CEL.gz	52	MICROSATELLITESTABLE(MSS)	NA	52
GSM335562	primary colorectal adenocarcinoma R103: MSI	GSM335562	primary colorectal adenocarcinoma	colorectal cancer microsatellite status: Microsatellite Instable (MSI)	ftp://ftp.ncbi.nlm.nih.gov/pub/geo/DATA/supplementary/samples/GSM335nnn/GSM335562/GSM335562.CEL.gz	53	NA	MICROSATELLITEINSTABLE(MSI)	53
GSM335563	primary colorectal adenocarcinoma R104: MSI	GSM335563	primary colorectal adenocarcinoma	colorectal cancer microsatellite status: Microsatellite Instable (MSI)	ftp://ftp.ncbi.nlm.nih.gov/pub/geo/DATA/supplementary/samples/GSM335nnn/GSM335563/GSM335563.CEL.gz	54	NA	MICROSATELLITEINSTABLE(MSI)	54
GSM335564	primary colorectal adenocarcinoma R105: MSS	GSM335564	primary colorectal adenocarcinoma	colorectal cancer microsatellite status: Microsatellite Stable (MSS)	ftp://ftp.ncbi.nlm.nih.gov/pub/geo/DATA/supplementary/samples/GSM335nnn/GSM335564/GSM335564.CEL.gz	55	MICROSATELLITESTABLE(MSS)	NA	55
GSM335565	primary colorectal adenocarcinoma R106: MSI	GSM335565	primary colorectal adenocarcinoma	colorectal cancer microsatellite status: Microsatellite Instable (MSI)	ftp://ftp.ncbi.nlm.nih.gov/pub/geo/DATA/supplementary/samples/GSM335nnn/GSM335565/GSM335565.CEL.gz	56	NA	MICROSATELLITEINSTABLE(MSI)	56
GSM335566	primary colorectal adenocarcinoma R107: MSI	GSM335566	primary colorectal adenocarcinoma	colorectal cancer microsatellite status: Microsatellite Instable (MSI)	ftp://ftp.ncbi.nlm.nih.gov/pub/geo/DATA/supplementary/samples/GSM335nnn/GSM335566/GSM335566.CEL.gz	57	NA	MICROSATELLITEINSTABLE(MSI)	57
GSM335567	primary colorectal adenocarcinoma R108: MSS	GSM335567	primary colorectal adenocarcinoma	colorectal cancer microsatellite status: Microsatellite Stable (MSS)	ftp://ftp.ncbi.nlm.nih.gov/pub/geo/DATA/supplementary/samples/GSM335nnn/GSM335567/GSM335567.CEL.gz	58	MICROSATELLITESTABLE(MSS)	NA	58
GSM335568	primary colorectal adenocarcinoma R109: MSS	GSM335568	primary colorectal adenocarcinoma	colorectal cancer microsatellite status: Microsatellite Stable (MSS)	ftp://ftp.ncbi.nlm.nih.gov/pub/geo/DATA/supplementary/samples/GSM335nnn/GSM335568/GSM335568.CEL.gz	59	MICROSATELLITESTABLE(MSS)	NA	59
GSM335569	primary colorectal adenocarcinoma R110: MSS	GSM335569	primary colorectal adenocarcinoma	colorectal cancer microsatellite status: Microsatellite Stable (MSS)	ftp://ftp.ncbi.nlm.nih.gov/pub/geo/DATA/supplementary/samples/GSM335nnn/GSM335569/GSM335569.CEL.gz	60	MICROSATELLITESTABLE(MSS)	NA	60
GSM335570	primary colorectal adenocarcinoma R111: MSS	GSM335570	primary colorectal adenocarcinoma	colorectal cancer microsatellite status: Microsatellite Stable (MSS)	ftp://ftp.ncbi.nlm.nih.gov/pub/geo/DATA/supplementary/samples/GSM335nnn/GSM335570/GSM335570.CEL.gz	61	MICROSATELLITESTABLE(MSS)	NA	61
GSM335571	primary colorectal adenocarcinoma R112: MSS	GSM335571	primary colorectal adenocarcinoma	colorectal cancer microsatellite status: Microsatellite Stable (MSS)	ftp://ftp.ncbi.nlm.nih.gov/pub/geo/DATA/supplementary/samples/GSM335nnn/GSM335571/GSM335571.CEL.gz	62	MICROSATELLITESTABLE(MSS)	NA	62
GSM335572	primary colorectal adenocarcinoma R113: MSS	GSM335572	primary colorectal adenocarcinoma	colorectal cancer microsatellite status: Microsatellite Stable (MSS)	ftp://ftp.ncbi.nlm.nih.gov/pub/geo/DATA/supplementary/samples/GSM335nnn/GSM335572/GSM335572.CEL.gz	63	MICROSATELLITESTABLE(MSS)	NA	63
GSM335573	primary colorectal adenocarcinoma R114: MSI	GSM335573	primary colorectal adenocarcinoma	colorectal cancer microsatellite status: Microsatellite Instable (MSI)	ftp://ftp.ncbi.nlm.nih.gov/pub/geo/DATA/supplementary/samples/GSM335nnn/GSM335573/GSM335573.CEL.gz	64	NA	MICROSATELLITEINSTABLE(MSI)	64
GSM335574	primary colorectal adenocarcinoma R115: MSI	GSM335574	primary colorectal adenocarcinoma	colorectal cancer microsatellite status: Microsatellite Instable (MSI)	ftp://ftp.ncbi.nlm.nih.gov/pub/geo/DATA/supplementary/samples/GSM335nnn/GSM335574/GSM335574.CEL.gz	65	NA	MICROSATELLITEINSTABLE(MSI)	65
GSM335575	primary colorectal adenocarcinoma R116: MSS	GSM335575	primary colorectal adenocarcinoma	colorectal cancer microsatellite status: Microsatellite Stable (MSS)	ftp://ftp.ncbi.nlm.nih.gov/pub/geo/DATA/supplementary/samples/GSM335nnn/GSM335575/GSM335575.CEL.gz	66	MICROSATELLITESTABLE(MSS)	NA	66
GSM335576	primary colorectal adenocarcinoma R117: MSI	GSM335576	primary colorectal adenocarcinoma	colorectal cancer microsatellite status: Microsatellite Instable (MSI)	ftp://ftp.ncbi.nlm.nih.gov/pub/geo/DATA/supplementary/samples/GSM335nnn/GSM335576/GSM335576.CEL.gz	67	NA	MICROSATELLITEINSTABLE(MSI)	67
GSM335577	primary colorectal adenocarcinoma R118: MSI	GSM335577	primary colorectal adenocarcinoma	colorectal cancer microsatellite status: Microsatellite Instable (MSI)	ftp://ftp.ncbi.nlm.nih.gov/pub/geo/DATA/supplementary/samples/GSM335nnn/GSM335577/GSM335577.CEL.gz	68	NA	MICROSATELLITEINSTABLE(MSI)	68
GSM335578	primary colorectal adenocarcinoma R119: MSI	GSM335578	primary colorectal adenocarcinoma	colorectal cancer microsatellite status: Microsatellite Instable (MSI)	ftp://ftp.ncbi.nlm.nih.gov/pub/geo/DATA/supplementary/samples/GSM335nnn/GSM335578/GSM335578.CEL.gz	69	NA	MICROSATELLITEINSTABLE(MSI)	69
GSM335579	primary colorectal adenocarcinoma R120: MSS	GSM335579	primary colorectal adenocarcinoma	colorectal cancer microsatellite status: Microsatellite Stable (MSS)	ftp://ftp.ncbi.nlm.nih.gov/pub/geo/DATA/supplementary/samples/GSM335nnn/GSM335579/GSM335579.CEL.gz	70	MICROSATELLITESTABLE(MSS)	NA	70
GSM335580	primary colorectal adenocarcinoma R121: MSS	GSM335580	primary colorectal adenocarcinoma	colorectal cancer microsatellite status: Microsatellite Stable (MSS)	ftp://ftp.ncbi.nlm.nih.gov/pub/geo/DATA/supplementary/samples/GSM335nnn/GSM335580/GSM335580.CEL.gz	71	MICROSATELLITESTABLE(MSS)	NA	71
GSM335581	primary colorectal adenocarcinoma R122: MSS	GSM335581	primary colorectal adenocarcinoma	colorectal cancer microsatellite status: Microsatellite Stable (MSS)	ftp://ftp.ncbi.nlm.nih.gov/pub/geo/DATA/supplementary/samples/GSM335nnn/GSM335581/GSM335581.CEL.gz	72	MICROSATELLITESTABLE(MSS)	NA	72
GSM335582	primary colorectal adenocarcinoma R123: MSS	GSM335582	primary colorectal adenocarcinoma	colorectal cancer microsatellite status: Microsatellite Stable (MSS)	ftp://ftp.ncbi.nlm.nih.gov/pub/geo/DATA/supplementary/samples/GSM335nnn/GSM335582/GSM335582.CEL.gz	73	MICROSATELLITESTABLE(MSS)	NA	73
GSM335583	primary colorectal adenocarcinoma R124: MSS	GSM335583	primary colorectal adenocarcinoma	colorectal cancer microsatellite status: Microsatellite Stable (MSS)	ftp://ftp.ncbi.nlm.nih.gov/pub/geo/DATA/supplementary/samples/GSM335nnn/GSM335583/GSM335583.CEL.gz	74	MICROSATELLITESTABLE(MSS)	NA	74
GSM335584	primary colorectal adenocarcinoma R125: MSS	GSM335584	primary colorectal adenocarcinoma	colorectal cancer microsatellite status: Microsatellite Stable (MSS)	ftp://ftp.ncbi.nlm.nih.gov/pub/geo/DATA/supplementary/samples/GSM335nnn/GSM335584/GSM335584.CEL.gz	75	MICROSATELLITESTABLE(MSS)	NA	75
GSM335585	primary colorectal adenocarcinoma R126: MSI	GSM335585	primary colorectal adenocarcinoma	colorectal cancer microsatellite status: Microsatellite Instable (MSI)	ftp://ftp.ncbi.nlm.nih.gov/pub/geo/DATA/supplementary/samples/GSM335nnn/GSM335585/GSM335585.CEL.gz	76	NA	MICROSATELLITEINSTABLE(MSI)	76
GSM335586	primary colorectal adenocarcinoma R127: MSS	GSM335586	primary colorectal adenocarcinoma	colorectal cancer microsatellite status: Microsatellite Stable (MSS)	ftp://ftp.ncbi.nlm.nih.gov/pub/geo/DATA/supplementary/samples/GSM335nnn/GSM335586/GSM335586.CEL.gz	77	MICROSATELLITESTABLE(MSS)	NA	77
GSM335587	primary colorectal adenocarcinoma R128: MSS	GSM335587	primary colorectal adenocarcinoma	colorectal cancer microsatellite status: Microsatellite Stable (MSS)	ftp://ftp.ncbi.nlm.nih.gov/pub/geo/DATA/supplementary/samples/GSM335nnn/GSM335587/GSM335587.CEL.gz	78	MICROSATELLITESTABLE(MSS)	NA	78
GSM335588	primary colorectal adenocarcinoma R129: MSS	GSM335588	primary colorectal adenocarcinoma	colorectal cancer microsatellite status: Microsatellite Stable (MSS)	ftp://ftp.ncbi.nlm.nih.gov/pub/geo/DATA/supplementary/samples/GSM335nnn/GSM335588/GSM335588.CEL.gz	79	MICROSATELLITESTABLE(MSS)	NA	79
GSM335589	primary colorectal adenocarcinoma R130: MSS	GSM335589	primary colorectal adenocarcinoma	colorectal cancer microsatellite status: Microsatellite Stable (MSS)	ftp://ftp.ncbi.nlm.nih.gov/pub/geo/DATA/supplementary/samples/GSM335nnn/GSM335589/GSM335589.CEL.gz	80	MICROSATELLITESTABLE(MSS)	NA	80
GSM335590	primary colorectal adenocarcinoma R131: MSS	GSM335590	primary colorectal adenocarcinoma	colorectal cancer microsatellite status: Microsatellite Stable (MSS)	ftp://ftp.ncbi.nlm.nih.gov/pub/geo/DATA/supplementary/samples/GSM335nnn/GSM335590/GSM335590.CEL.gz	81	MICROSATELLITESTABLE(MSS)	NA	81
GSM335591	primary colorectal adenocarcinoma R132: MSS	GSM335591	primary colorectal adenocarcinoma	colorectal cancer microsatellite status: Microsatellite Stable (MSS)	ftp://ftp.ncbi.nlm.nih.gov/pub/geo/DATA/supplementary/samples/GSM335nnn/GSM335591/GSM335591.CEL.gz	82	MICROSATELLITESTABLE(MSS)	NA	82
GSM335592	primary colorectal adenocarcinoma R133: MSS	GSM335592	primary colorectal adenocarcinoma	colorectal cancer microsatellite status: Microsatellite Stable (MSS)	ftp://ftp.ncbi.nlm.nih.gov/pub/geo/DATA/supplementary/samples/GSM335nnn/GSM335592/GSM335592.CEL.gz	83	MICROSATELLITESTABLE(MSS)	NA	83
GSM335593	primary colorectal adenocarcinoma R134: MSS	GSM335593	primary colorectal adenocarcinoma	colorectal cancer microsatellite status: Microsatellite Stable (MSS)	ftp://ftp.ncbi.nlm.nih.gov/pub/geo/DATA/supplementary/samples/GSM335nnn/GSM335593/GSM335593.CEL.gz	84	MICROSATELLITESTABLE(MSS)	NA	84
GSM335594	primary colorectal adenocarcinoma R135: MSS	GSM335594	primary colorectal adenocarcinoma	colorectal cancer microsatellite status: Microsatellite Stable (MSS)	ftp://ftp.ncbi.nlm.nih.gov/pub/geo/DATA/supplementary/samples/GSM335nnn/GSM335594/GSM335594.CEL.gz	85	MICROSATELLITESTABLE(MSS)	NA	85
GSM335595	primary colorectal adenocarcinoma R136: MSI	GSM335595	primary colorectal adenocarcinoma	colorectal cancer microsatellite status: Microsatellite Instable (MSI)	ftp://ftp.ncbi.nlm.nih.gov/pub/geo/DATA/supplementary/samples/GSM335nnn/GSM335595/GSM335595.CEL.gz	86	NA	MICROSATELLITEINSTABLE(MSI)	86
GSM335596	primary colorectal adenocarcinoma R137: MSS	GSM335596	primary colorectal adenocarcinoma	colorectal cancer microsatellite status: Microsatellite Stable (MSS)	ftp://ftp.ncbi.nlm.nih.gov/pub/geo/DATA/supplementary/samples/GSM335nnn/GSM335596/GSM335596.CEL.gz	87	MICROSATELLITESTABLE(MSS)	NA	87
GSM335597	primary colorectal adenocarcinoma R138: MSI	GSM335597	primary colorectal adenocarcinoma	colorectal cancer microsatellite status: Microsatellite Instable (MSI)	ftp://ftp.ncbi.nlm.nih.gov/pub/geo/DATA/supplementary/samples/GSM335nnn/GSM335597/GSM335597.CEL.gz	88	NA	MICROSATELLITEINSTABLE(MSI)	88
GSM335598	primary colorectal adenocarcinoma R139: MSS	GSM335598	primary colorectal adenocarcinoma	colorectal cancer microsatellite status: Microsatellite Stable (MSS)	ftp://ftp.ncbi.nlm.nih.gov/pub/geo/DATA/supplementary/samples/GSM335nnn/GSM335598/GSM335598.CEL.gz	89	MICROSATELLITESTABLE(MSS)	NA	89
GSM335599	primary colorectal adenocarcinoma R140: MSS	GSM335599	primary colorectal adenocarcinoma	colorectal cancer microsatellite status: Microsatellite Stable (MSS)	ftp://ftp.ncbi.nlm.nih.gov/pub/geo/DATA/supplementary/samples/GSM335nnn/GSM335599/GSM335599.CEL.gz	90	MICROSATELLITESTABLE(MSS)	NA	90
GSM335600	primary colorectal adenocarcinoma R141: MSS	GSM335600	primary colorectal adenocarcinoma	colorectal cancer microsatellite status: Microsatellite Stable (MSS)	ftp://ftp.ncbi.nlm.nih.gov/pub/geo/DATA/supplementary/samples/GSM335nnn/GSM335600/GSM335600.CEL.gz	91	MICROSATELLITESTABLE(MSS)	NA	91
GSM335601	primary colorectal adenocarcinoma R142: MSS	GSM335601	primary colorectal adenocarcinoma	colorectal cancer microsatellite status: Microsatellite Stable (MSS)	ftp://ftp.ncbi.nlm.nih.gov/pub/geo/DATA/supplementary/samples/GSM335nnn/GSM335601/GSM335601.CEL.gz	92	MICROSATELLITESTABLE(MSS)	NA	92
GSM335602	primary colorectal adenocarcinoma R143: MSS	GSM335602	primary colorectal adenocarcinoma	colorectal cancer microsatellite status: Microsatellite Stable (MSS)	ftp://ftp.ncbi.nlm.nih.gov/pub/geo/DATA/supplementary/samples/GSM335nnn/GSM335602/GSM335602.CEL.gz	93	MICROSATELLITESTABLE(MSS)	NA	93
GSM335603	primary colorectal adenocarcinoma R144: MSS	GSM335603	primary colorectal adenocarcinoma	colorectal cancer microsatellite status: Microsatellite Stable (MSS)	ftp://ftp.ncbi.nlm.nih.gov/pub/geo/DATA/supplementary/samples/GSM335nnn/GSM335603/GSM335603.CEL.gz	94	MICROSATELLITESTABLE(MSS)	NA	94
GSM335604	primary colorectal adenocarcinoma R145: MSS	GSM335604	primary colorectal adenocarcinoma	colorectal cancer microsatellite status: Microsatellite Stable (MSS)	ftp://ftp.ncbi.nlm.nih.gov/pub/geo/DATA/supplementary/samples/GSM335nnn/GSM335604/GSM335604.CEL.gz	95	MICROSATELLITESTABLE(MSS)	NA	95
GSM335605	primary colorectal adenocarcinoma R146: MSS	GSM335605	primary colorectal adenocarcinoma	colorectal cancer microsatellite status: Microsatellite Stable (MSS)	ftp://ftp.ncbi.nlm.nih.gov/pub/geo/DATA/supplementary/samples/GSM335nnn/GSM335605/GSM335605.CEL.gz	96	MICROSATELLITESTABLE(MSS)	NA	96
GSM335606	primary colorectal adenocarcinoma R147: MSS	GSM335606	primary colorectal adenocarcinoma	colorectal cancer microsatellite status: Microsatellite Stable (MSS)	ftp://ftp.ncbi.nlm.nih.gov/pub/geo/DATA/supplementary/samples/GSM335nnn/GSM335606/GSM335606.CEL.gz	97	MICROSATELLITESTABLE(MSS)	NA	97
GSM335607	primary colorectal adenocarcinoma R148: MSS	GSM335607	primary colorectal adenocarcinoma	colorectal cancer microsatellite status: Microsatellite Stable (MSS)	ftp://ftp.ncbi.nlm.nih.gov/pub/geo/DATA/supplementary/samples/GSM335nnn/GSM335607/GSM335607.CEL.gz	98	MICROSATELLITESTABLE(MSS)	NA	98
GSM335608	primary colorectal adenocarcinoma R150: MSS	GSM335608	primary colorectal adenocarcinoma	colorectal cancer microsatellite status: Microsatellite Stable (MSS)	ftp://ftp.ncbi.nlm.nih.gov/pub/geo/DATA/supplementary/samples/GSM335nnn/GSM335608/GSM335608.CEL.gz	99	MICROSATELLITESTABLE(MSS)	NA	99
GSM335609	primary colorectal adenocarcinoma R151: MSS	GSM335609	primary colorectal adenocarcinoma	colorectal cancer microsatellite status: Microsatellite Stable (MSS)	ftp://ftp.ncbi.nlm.nih.gov/pub/geo/DATA/supplementary/samples/GSM335nnn/GSM335609/GSM335609.CEL.gz	100	MICROSATELLITESTABLE(MSS)	NA	100
GSM335610	primary colorectal adenocarcinoma R152: MSS	GSM335610	primary colorectal adenocarcinoma	colorectal cancer microsatellite status: Microsatellite Stable (MSS)	ftp://ftp.ncbi.nlm.nih.gov/pub/geo/DATA/supplementary/samples/GSM335nnn/GSM335610/GSM335610.CEL.gz	101	MICROSATELLITESTABLE(MSS)	NA	101
GSM335611	primary colorectal adenocarcinoma R153: MSS	GSM335611	primary colorectal adenocarcinoma	colorectal cancer microsatellite status: Microsatellite Stable (MSS)	ftp://ftp.ncbi.nlm.nih.gov/pub/geo/DATA/supplementary/samples/GSM335nnn/GSM335611/GSM335611.CEL.gz	102	MICROSATELLITESTABLE(MSS)	NA	102
GSM335612	primary colorectal adenocarcinoma R154: MSS	GSM335612	primary colorectal adenocarcinoma	colorectal cancer microsatellite status: Microsatellite Stable (MSS)	ftp://ftp.ncbi.nlm.nih.gov/pub/geo/DATA/supplementary/samples/GSM335nnn/GSM335612/GSM335612.CEL.gz	103	MICROSATELLITESTABLE(MSS)	NA	103
GSM335613	primary colorectal adenocarcinoma R155: MSS	GSM335613	primary colorectal adenocarcinoma	colorectal cancer microsatellite status: Microsatellite Stable (MSS)	ftp://ftp.ncbi.nlm.nih.gov/pub/geo/DATA/supplementary/samples/GSM335nnn/GSM335613/GSM335613.CEL.gz	104	MICROSATELLITESTABLE(MSS)	NA	104
GSM335614	primary colorectal adenocarcinoma R156: MSI	GSM335614	primary colorectal adenocarcinoma	colorectal cancer microsatellite status: Microsatellite Instable (MSI)	ftp://ftp.ncbi.nlm.nih.gov/pub/geo/DATA/supplementary/samples/GSM335nnn/GSM335614/GSM335614.CEL.gz	105	NA	MICROSATELLITEINSTABLE(MSI)	105
GSM335615	primary colorectal adenocarcinoma R157: MSS	GSM335615	primary colorectal adenocarcinoma	colorectal cancer microsatellite status: Microsatellite Stable (MSS)	ftp://ftp.ncbi.nlm.nih.gov/pub/geo/DATA/supplementary/samples/GSM335nnn/GSM335615/GSM335615.CEL.gz	106	MICROSATELLITESTABLE(MSS)	NA	106
GSM335616	primary colorectal adenocarcinoma R158: MSS	GSM335616	primary colorectal adenocarcinoma	colorectal cancer microsatellite status: Microsatellite Stable (MSS)	ftp://ftp.ncbi.nlm.nih.gov/pub/geo/DATA/supplementary/samples/GSM335nnn/GSM335616/GSM335616.CEL.gz	107	MICROSATELLITESTABLE(MSS)	NA	107
GSM335617	primary colorectal adenocarcinoma R159: MSS	GSM335617	primary colorectal adenocarcinoma	colorectal cancer microsatellite status: Microsatellite Stable (MSS)	ftp://ftp.ncbi.nlm.nih.gov/pub/geo/DATA/supplementary/samples/GSM335nnn/GSM335617/GSM335617.CEL.gz	108	MICROSATELLITESTABLE(MSS)	NA	108
GSM335618	primary colorectal adenocarcinoma R163: MSI	GSM335618	primary colorectal adenocarcinoma	colorectal cancer microsatellite status: Microsatellite Instable (MSI)	ftp://ftp.ncbi.nlm.nih.gov/pub/geo/DATA/supplementary/samples/GSM335nnn/GSM335618/GSM335618.CEL.gz	109	NA	MICROSATELLITEINSTABLE(MSI)	109
GSM335619	primary colorectal adenocarcinoma R180: MSI	GSM335619	primary colorectal adenocarcinoma	colorectal cancer microsatellite status: Microsatellite Instable (MSI)	ftp://ftp.ncbi.nlm.nih.gov/pub/geo/DATA/supplementary/samples/GSM335nnn/GSM335619/GSM335619.CEL.gz	110	NA	MICROSATELLITEINSTABLE(MSI)	110
GSM335620	primary colorectal adenocarcinoma R182: MSI	GSM335620	primary colorectal adenocarcinoma	colorectal cancer microsatellite status: Microsatellite Instable (MSI)	ftp://ftp.ncbi.nlm.nih.gov/pub/geo/DATA/supplementary/samples/GSM335nnn/GSM335620/GSM335620.CEL.gz	111	NA	MICROSATELLITEINSTABLE(MSI)	111
GSM335621	primary colorectal adenocarcinoma R187: MSI	GSM335621	primary colorectal adenocarcinoma	colorectal cancer microsatellite status: Microsatellite Instable (MSI)	ftp://ftp.ncbi.nlm.nih.gov/pub/geo/DATA/supplementary/samples/GSM335nnn/GSM335621/GSM335621.CEL.gz	112	NA	MICROSATELLITEINSTABLE(MSI)	112
GSM335622	primary colorectal adenocarcinoma R191: MSI	GSM335622	primary colorectal adenocarcinoma	colorectal cancer microsatellite status: Microsatellite Instable (MSI)	ftp://ftp.ncbi.nlm.nih.gov/pub/geo/DATA/supplementary/samples/GSM335nnn/GSM335622/GSM335622.CEL.gz	113	NA	MICROSATELLITEINSTABLE(MSI)	113
GSM335623	primary colorectal adenocarcinoma R202: MSI	GSM335623	primary colorectal adenocarcinoma	colorectal cancer microsatellite status: Microsatellite Instable (MSI)	ftp://ftp.ncbi.nlm.nih.gov/pub/geo/DATA/supplementary/samples/GSM335nnn/GSM335623/GSM335623.CEL.gz	114	NA	MICROSATELLITEINSTABLE(MSI)	114
GSM335624	primary colorectal adenocarcinoma R214: MSI	GSM335624	primary colorectal adenocarcinoma	colorectal cancer microsatellite status: Microsatellite Instable (MSI)	ftp://ftp.ncbi.nlm.nih.gov/pub/geo/DATA/supplementary/samples/GSM335nnn/GSM335624/GSM335624.CEL.gz	115	NA	MICROSATELLITEINSTABLE(MSI)	115
GSM335625	primary colorectal adenocarcinoma R223: MSI	GSM335625	primary colorectal adenocarcinoma	colorectal cancer microsatellite status: Microsatellite Instable (MSI)	ftp://ftp.ncbi.nlm.nih.gov/pub/geo/DATA/supplementary/samples/GSM335nnn/GSM335625/GSM335625.CEL.gz	116	NA	MICROSATELLITEINSTABLE(MSI)	116
GSM335626	primary colorectal adenocarcinoma R232: MSI	GSM335626	primary colorectal adenocarcinoma	colorectal cancer microsatellite status: Microsatellite Instable (MSI)	ftp://ftp.ncbi.nlm.nih.gov/pub/geo/DATA/supplementary/samples/GSM335nnn/GSM335626/GSM335626.CEL.gz	117	NA	MICROSATELLITEINSTABLE(MSI)	117
GSM335627	primary colorectal adenocarcinoma R237: MSI	GSM335627	primary colorectal adenocarcinoma	colorectal cancer microsatellite status: Microsatellite Instable (MSI)	ftp://ftp.ncbi.nlm.nih.gov/pub/geo/DATA/supplementary/samples/GSM335nnn/GSM335627/GSM335627.CEL.gz	118	NA	MICROSATELLITEINSTABLE(MSI)	118
GSM335628	primary colorectal adenocarcinoma R239: MSI	GSM335628	primary colorectal adenocarcinoma	colorectal cancer microsatellite status: Microsatellite Instable (MSI)	ftp://ftp.ncbi.nlm.nih.gov/pub/geo/DATA/supplementary/samples/GSM335nnn/GSM335628/GSM335628.CEL.gz	119	NA	MICROSATELLITEINSTABLE(MSI)	119
GSM335629	primary colorectal adenocarcinoma R240: MSI	GSM335629	primary colorectal adenocarcinoma	colorectal cancer microsatellite status: Microsatellite Instable (MSI)	ftp://ftp.ncbi.nlm.nih.gov/pub/geo/DATA/supplementary/samples/GSM335nnn/GSM335629/GSM335629.CEL.gz	120	NA	MICROSATELLITEINSTABLE(MSI)	120
GSM335630	primary colorectal adenocarcinoma R245: MSI	GSM335630	primary colorectal adenocarcinoma	colorectal cancer microsatellite status: Microsatellite Instable (MSI)	ftp://ftp.ncbi.nlm.nih.gov/pub/geo/DATA/supplementary/samples/GSM335nnn/GSM335630/GSM335630.CEL.gz	121	NA	MICROSATELLITEINSTABLE(MSI)	121
GSM335631	primary colorectal adenocarcinoma R255: MSI	GSM335631	primary colorectal adenocarcinoma	colorectal cancer microsatellite status: Microsatellite Instable (MSI)	ftp://ftp.ncbi.nlm.nih.gov/pub/geo/DATA/supplementary/samples/GSM335nnn/GSM335631/GSM335631.CEL.gz	122	NA	MICROSATELLITEINSTABLE(MSI)	122
GSM335632	primary colorectal adenocarcinoma R264: MSI	GSM335632	primary colorectal adenocarcinoma	colorectal cancer microsatellite status: Microsatellite Instable (MSI)	ftp://ftp.ncbi.nlm.nih.gov/pub/geo/DATA/supplementary/samples/GSM335nnn/GSM335632/GSM335632.CEL.gz	123	NA	MICROSATELLITEINSTABLE(MSI)	123
GSM335633	primary colorectal adenocarcinoma R265: MSI	GSM335633	primary colorectal adenocarcinoma	colorectal cancer microsatellite status: Microsatellite Instable (MSI)	ftp://ftp.ncbi.nlm.nih.gov/pub/geo/DATA/supplementary/samples/GSM335nnn/GSM335633/GSM335633.CEL.gz	124	NA	MICROSATELLITEINSTABLE(MSI)	124
GSM335634	primary colorectal adenocarcinoma R267: MSI	GSM335634	primary colorectal adenocarcinoma	colorectal cancer microsatellite status: Microsatellite Instable (MSI)	ftp://ftp.ncbi.nlm.nih.gov/pub/geo/DATA/supplementary/samples/GSM335nnn/GSM335634/GSM335634.CEL.gz	125	NA	MICROSATELLITEINSTABLE(MSI)	125
GSM335635	primary colorectal adenocarcinoma R268: MSI	GSM335635	primary colorectal adenocarcinoma	colorectal cancer microsatellite status: Microsatellite Instable (MSI)	ftp://ftp.ncbi.nlm.nih.gov/pub/geo/DATA/supplementary/samples/GSM335nnn/GSM335635/GSM335635.CEL.gz	126	NA	MICROSATELLITEINSTABLE(MSI)	126
GSM335636	primary colorectal adenocarcinoma R275: MSI	GSM335636	primary colorectal adenocarcinoma	colorectal cancer microsatellite status: Microsatellite Instable (MSI)	ftp://ftp.ncbi.nlm.nih.gov/pub/geo/DATA/supplementary/samples/GSM335nnn/GSM335636/GSM335636.CEL.gz	127	NA	MICROSATELLITEINSTABLE(MSI)	127
GSM335637	primary colorectal adenocarcinoma R276: MSI	GSM335637	primary colorectal adenocarcinoma	colorectal cancer microsatellite status: Microsatellite Instable (MSI)	ftp://ftp.ncbi.nlm.nih.gov/pub/geo/DATA/supplementary/samples/GSM335nnn/GSM335637/GSM335637.CEL.gz	128	NA	MICROSATELLITEINSTABLE(MSI)	128
GSM335638	primary colorectal adenocarcinoma R277: MSI	GSM335638	primary colorectal adenocarcinoma	colorectal cancer microsatellite status: Microsatellite Instable (MSI)	ftp://ftp.ncbi.nlm.nih.gov/pub/geo/DATA/supplementary/samples/GSM335nnn/GSM335638/GSM335638.CEL.gz	129	NA	MICROSATELLITEINSTABLE(MSI)	129
GSM335639	primary colorectal adenocarcinoma R283: MSI	GSM335639	primary colorectal adenocarcinoma	colorectal cancer microsatellite status: Microsatellite Instable (MSI)	ftp://ftp.ncbi.nlm.nih.gov/pub/geo/DATA/supplementary/samples/GSM335nnn/GSM335639/GSM335639.CEL.gz	130	NA	MICROSATELLITEINSTABLE(MSI)	130
GSM335640	primary colorectal adenocarcinoma R291: MSI	GSM335640	primary colorectal adenocarcinoma	colorectal cancer microsatellite status: Microsatellite Instable (MSI)	ftp://ftp.ncbi.nlm.nih.gov/pub/geo/DATA/supplementary/samples/GSM335nnn/GSM335640/GSM335640.CEL.gz	131	NA	MICROSATELLITEINSTABLE(MSI)	131
GSM335641	primary colorectal adenocarcinoma R292: MSI	GSM335641	primary colorectal adenocarcinoma	colorectal cancer microsatellite status: Microsatellite Instable (MSI)	ftp://ftp.ncbi.nlm.nih.gov/pub/geo/DATA/supplementary/samples/GSM335nnn/GSM335641/GSM335641.CEL.gz	132	NA	MICROSATELLITEINSTABLE(MSI)	132
GSM335642	primary colorectal adenocarcinoma R299: MSI	GSM335642	primary colorectal adenocarcinoma	colorectal cancer microsatellite status: Microsatellite Instable (MSI)	ftp://ftp.ncbi.nlm.nih.gov/pub/geo/DATA/supplementary/samples/GSM335nnn/GSM335642/GSM335642.CEL.gz	133	NA	MICROSATELLITEINSTABLE(MSI)	133
GSM335643	primary colorectal adenocarcinoma R312: MSI	GSM335643	primary colorectal adenocarcinoma	colorectal cancer microsatellite status: Microsatellite Instable (MSI)	ftp://ftp.ncbi.nlm.nih.gov/pub/geo/DATA/supplementary/samples/GSM335nnn/GSM335643/GSM335643.CEL.gz	134	NA	MICROSATELLITEINSTABLE(MSI)	134
GSM335644	primary colorectal adenocarcinoma R314: MSI	GSM335644	primary colorectal adenocarcinoma	colorectal cancer microsatellite status: Microsatellite Instable (MSI)	ftp://ftp.ncbi.nlm.nih.gov/pub/geo/DATA/supplementary/samples/GSM335nnn/GSM335644/GSM335644.CEL.gz	135	NA	MICROSATELLITEINSTABLE(MSI)	135
GSM335645	primary colorectal adenocarcinoma R316: MSI	GSM335645	primary colorectal adenocarcinoma	colorectal cancer microsatellite status: Microsatellite Instable (MSI)	ftp://ftp.ncbi.nlm.nih.gov/pub/geo/DATA/supplementary/samples/GSM335nnn/GSM335645/GSM335645.CEL.gz	136	NA	MICROSATELLITEINSTABLE(MSI)	136
GSM335646	primary colorectal adenocarcinoma R320: MSI	GSM335646	primary colorectal adenocarcinoma	colorectal cancer microsatellite status: Microsatellite Instable (MSI)	ftp://ftp.ncbi.nlm.nih.gov/pub/geo/DATA/supplementary/samples/GSM335nnn/GSM335646/GSM335646.CEL.gz	137	NA	MICROSATELLITEINSTABLE(MSI)	137
GSM335647	primary colorectal adenocarcinoma R326: MSI	GSM335647	primary colorectal adenocarcinoma	colorectal cancer microsatellite status: Microsatellite Instable (MSI)	ftp://ftp.ncbi.nlm.nih.gov/pub/geo/DATA/supplementary/samples/GSM335nnn/GSM335647/GSM335647.CEL.gz	138	NA	MICROSATELLITEINSTABLE(MSI)	138
GSM335648	primary colorectal adenocarcinoma R330: MSI	GSM335648	primary colorectal adenocarcinoma	colorectal cancer microsatellite status: Microsatellite Instable (MSI)	ftp://ftp.ncbi.nlm.nih.gov/pub/geo/DATA/supplementary/samples/GSM335nnn/GSM335648/GSM335648.CEL.gz	139	NA	MICROSATELLITEINSTABLE(MSI)	139
GSM335649	primary colorectal adenocarcinoma R338: MSI	GSM335649	primary colorectal adenocarcinoma	colorectal cancer microsatellite status: Microsatellite Instable (MSI)	ftp://ftp.ncbi.nlm.nih.gov/pub/geo/DATA/supplementary/samples/GSM335nnn/GSM335649/GSM335649.CEL.gz	140	NA	MICROSATELLITEINSTABLE(MSI)	140
GSM335650	primary colorectal adenocarcinoma R340: MSI	GSM335650	primary colorectal adenocarcinoma	colorectal cancer microsatellite status: Microsatellite Instable (MSI)	ftp://ftp.ncbi.nlm.nih.gov/pub/geo/DATA/supplementary/samples/GSM335nnn/GSM335650/GSM335650.CEL.gz	141	NA	MICROSATELLITEINSTABLE(MSI)	141
GSM335651	primary colorectal adenocarcinoma R344: MSI	GSM335651	primary colorectal adenocarcinoma	colorectal cancer microsatellite status: Microsatellite Instable (MSI)	ftp://ftp.ncbi.nlm.nih.gov/pub/geo/DATA/supplementary/samples/GSM335nnn/GSM335651/GSM335651.CEL.gz	142	NA	MICROSATELLITEINSTABLE(MSI)	142
GSM335652	primary colorectal adenocarcinoma R346: MSI	GSM335652	primary colorectal adenocarcinoma	colorectal cancer microsatellite status: Microsatellite Instable (MSI)	ftp://ftp.ncbi.nlm.nih.gov/pub/geo/DATA/supplementary/samples/GSM335nnn/GSM335652/GSM335652.CEL.gz	143	NA	MICROSATELLITEINSTABLE(MSI)	143
GSM335653	primary colorectal adenocarcinoma R356: MSI	GSM335653	primary colorectal adenocarcinoma	colorectal cancer microsatellite status: Microsatellite Instable (MSI)	ftp://ftp.ncbi.nlm.nih.gov/pub/geo/DATA/supplementary/samples/GSM335nnn/GSM335653/GSM335653.CEL.gz	144	NA	MICROSATELLITEINSTABLE(MSI)	144
GSM335654	primary colorectal adenocarcinoma R357: MSI	GSM335654	primary colorectal adenocarcinoma	colorectal cancer microsatellite status: Microsatellite Instable (MSI)	ftp://ftp.ncbi.nlm.nih.gov/pub/geo/DATA/supplementary/samples/GSM335nnn/GSM335654/GSM335654.CEL.gz	145	NA	MICROSATELLITEINSTABLE(MSI)	145
GSM335655	primary colorectal adenocarcinoma R362: MSI	GSM335655	primary colorectal adenocarcinoma	colorectal cancer microsatellite status: Microsatellite Instable (MSI)	ftp://ftp.ncbi.nlm.nih.gov/pub/geo/DATA/supplementary/samples/GSM335nnn/GSM335655/GSM335655.CEL.gz	146	NA	MICROSATELLITEINSTABLE(MSI)	146
GSM335656	primary colorectal adenocarcinoma R368: MSI	GSM335656	primary colorectal adenocarcinoma	colorectal cancer microsatellite status: Microsatellite Instable (MSI)	ftp://ftp.ncbi.nlm.nih.gov/pub/geo/DATA/supplementary/samples/GSM335nnn/GSM335656/GSM335656.CEL.gz	147	NA	MICROSATELLITEINSTABLE(MSI)	147
GSM335657	primary colorectal adenocarcinoma R370: MSI	GSM335657	primary colorectal adenocarcinoma	colorectal cancer microsatellite status: Microsatellite Instable (MSI)	ftp://ftp.ncbi.nlm.nih.gov/pub/geo/DATA/supplementary/samples/GSM335nnn/GSM335657/GSM335657.CEL.gz	148	NA	MICROSATELLITEINSTABLE(MSI)	148
GSM335658	primary colorectal adenocarcinoma R371: MSI	GSM335658	primary colorectal adenocarcinoma	colorectal cancer microsatellite status: Microsatellite Instable (MSI)	ftp://ftp.ncbi.nlm.nih.gov/pub/geo/DATA/supplementary/samples/GSM335nnn/GSM335658/GSM335658.CEL.gz	149	NA	MICROSATELLITEINSTABLE(MSI)	149
GSM335659	primary colorectal adenocarcinoma R376: MSI	GSM335659	primary colorectal adenocarcinoma	colorectal cancer microsatellite status: Microsatellite Instable (MSI)	ftp://ftp.ncbi.nlm.nih.gov/pub/geo/DATA/supplementary/samples/GSM335nnn/GSM335659/GSM335659.CEL.gz	150	NA	MICROSATELLITEINSTABLE(MSI)	150
GSM335660	primary colorectal adenocarcinoma R391: MSI	GSM335660	primary colorectal adenocarcinoma	colorectal cancer microsatellite status: Microsatellite Instable (MSI)	ftp://ftp.ncbi.nlm.nih.gov/pub/geo/DATA/supplementary/samples/GSM335nnn/GSM335660/GSM335660.CEL.gz	151	NA	MICROSATELLITEINSTABLE(MSI)	151
GSM335661	primary colorectal adenocarcinoma R395: MSI	GSM335661	primary colorectal adenocarcinoma	colorectal cancer microsatellite status: Microsatellite Instable (MSI)	ftp://ftp.ncbi.nlm.nih.gov/pub/geo/DATA/supplementary/samples/GSM335nnn/GSM335661/GSM335661.CEL.gz	152	NA	MICROSATELLITEINSTABLE(MSI)	152
GSM335662	primary colorectal adenocarcinoma R396: MSI	GSM335662	primary colorectal adenocarcinoma	colorectal cancer microsatellite status: Microsatellite Instable (MSI)	ftp://ftp.ncbi.nlm.nih.gov/pub/geo/DATA/supplementary/samples/GSM335nnn/GSM335662/GSM335662.CEL.gz	153	NA	MICROSATELLITEINSTABLE(MSI)	153
GSM335663	primary colorectal adenocarcinoma R399: MSI	GSM335663	primary colorectal adenocarcinoma	colorectal cancer microsatellite status: Microsatellite Instable (MSI)	ftp://ftp.ncbi.nlm.nih.gov/pub/geo/DATA/supplementary/samples/GSM335nnn/GSM335663/GSM335663.CEL.gz	154	NA	MICROSATELLITEINSTABLE(MSI)	154
GSM335664	primary colorectal adenocarcinoma R401: MSI	GSM335664	primary colorectal adenocarcinoma	colorectal cancer microsatellite status: Microsatellite Instable (MSI)	ftp://ftp.ncbi.nlm.nih.gov/pub/geo/DATA/supplementary/samples/GSM335nnn/GSM335664/GSM335664.CEL.gz	155	NA	MICROSATELLITEINSTABLE(MSI)	155
