# Supplementary material for: Synthesizer: Expediting synthesis studies from context-free data with information retrieval techniques
Source: PLoS One. 2017 Apr 24;12(4):e0175860. doi: 10.1371/journal.pone.0175860 (PMC5402950; doi:10.1371/journal.pone.0175860)
Supplement: S1 Dataset — (ZIP) [file pone.0175860.s001.zip › SampleAnnotationsSupplement/SHAMBAVI/geoDatasets/colorectalCancer/GPL570/GSE14333.csv]

title	geo_accession	last_update_date	source_name_ch1	biomaterial_provider_ch1	description	supplementary_file	relation	relation.1	Location	DukesStage	Age_Diag	Gender	DFS_Time	DFS_Cens	AdjXRT	AdjCTX
T5266A1	GSM358341	Jan 25 2012	primary colorectal adenocarcinoma	H Lee Moffitt Cancer Center	Location: Right; DukesStage: A; Age_Diag: 78; Gender: M; DFS_Time: 3.64; DFS_Cens: 1; AdjXRT: N; AdjCTX: N	ftp://ftp.ncbi.nlm.nih.gov/pub/geo/DATA/supplementary/samples/GSM358nnn/GSM358341/GSM358341.CEL.gz	Reanalyzed by: GSE31595		Right	A	78	M	3.64	1	N	N
T521B	GSM358342	Jun 14 2011	primary colorectal adenocarcinoma	H Lee Moffitt Cancer Center	Location: Rectum; DukesStage: A; Age_Diag: 53; Gender: F; DFS_Time: 14.53; DFS_Cens: 0; AdjXRT: N; AdjCTX: N	ftp://ftp.ncbi.nlm.nih.gov/pub/geo/DATA/supplementary/samples/GSM358nnn/GSM358342/GSM358342.CEL.gz	Reanalyzed by: GSE29971		Rectum	A	53	F	14.53	0	N	N
T1856A	GSM358343	Jan 25 2012	primary colorectal adenocarcinoma	H Lee Moffitt Cancer Center	Location: Left; DukesStage: A; Age_Diag: 80; Gender: F; DFS_Time: 16.47; DFS_Cens: 1; AdjXRT: N; AdjCTX: N	ftp://ftp.ncbi.nlm.nih.gov/pub/geo/DATA/supplementary/samples/GSM358nnn/GSM358343/GSM358343.CEL.gz	Reanalyzed by: GSE31595		Left	A	80	F	16.47	1	N	N
T4919A1	GSM358344	Jan 25 2012	primary colorectal adenocarcinoma	H Lee Moffitt Cancer Center	Location: Left; DukesStage: A; Age_Diag: 58; Gender: M; DFS_Time: 19.75; DFS_Cens: 1; AdjXRT: N; AdjCTX: N	ftp://ftp.ncbi.nlm.nih.gov/pub/geo/DATA/supplementary/samples/GSM358nnn/GSM358344/GSM358344.CEL.gz	Reanalyzed by: GSE31595		Left	A	58	M	19.75	1	N	N
T5589B1	GSM358345	Jan 25 2012	primary colorectal adenocarcinoma	H Lee Moffitt Cancer Center	Location: Left; DukesStage: A; Age_Diag: 81; Gender: M; DFS_Time: 20.02; DFS_Cens: 1; AdjXRT: N; AdjCTX: N	ftp://ftp.ncbi.nlm.nih.gov/pub/geo/DATA/supplementary/samples/GSM358nnn/GSM358345/GSM358345.CEL.gz	Reanalyzed by: GSE31595		Left	A	81	M	20.02	1	N	N
T5287A1	GSM358346	Jan 25 2012	primary colorectal adenocarcinoma	H Lee Moffitt Cancer Center	Location: Right; DukesStage: A; Age_Diag: 57; Gender: M; DFS_Time: 23.96; DFS_Cens: 1; AdjXRT: N; AdjCTX: N	ftp://ftp.ncbi.nlm.nih.gov/pub/geo/DATA/supplementary/samples/GSM358nnn/GSM358346/GSM358346.CEL.gz	Reanalyzed by: GSE31595		Right	A	57	M	23.96	1	N	N
T866D	GSM358347	Jan 25 2012	primary colorectal adenocarcinoma	H Lee Moffitt Cancer Center	Location: Left; DukesStage: A; Age_Diag: 63; Gender: F; DFS_Time: 27.02; DFS_Cens: 0; AdjXRT: N; AdjCTX: N	ftp://ftp.ncbi.nlm.nih.gov/pub/geo/DATA/supplementary/samples/GSM358nnn/GSM358347/GSM358347.CEL.gz	Reanalyzed by: GSE31595		Left	A	63	F	27.02	0	N	N
T552G	GSM358348	Jan 25 2012	primary colorectal adenocarcinoma	H Lee Moffitt Cancer Center	Location: Left; DukesStage: A; Age_Diag: 51; Gender: M; DFS_Time: 28.96; DFS_Cens: 1; AdjXRT: N; AdjCTX: Y	ftp://ftp.ncbi.nlm.nih.gov/pub/geo/DATA/supplementary/samples/GSM358nnn/GSM358348/GSM358348.CEL.gz	Reanalyzed by: GSE31595		Left	A	51	M	28.96	1	N	Y
T4573A1	GSM358349	Jan 25 2012	primary colorectal adenocarcinoma	H Lee Moffitt Cancer Center	Location: Right; DukesStage: A; Age_Diag: 86; Gender: F; DFS_Time: 43.79; DFS_Cens: 1; AdjXRT: N; AdjCTX: N	ftp://ftp.ncbi.nlm.nih.gov/pub/geo/DATA/supplementary/samples/GSM358nnn/GSM358349/GSM358349.CEL.gz	Reanalyzed by: GSE31595		Right	A	86	F	43.79	1	N	N
T3201B	GSM358350	Jan 25 2012	primary colorectal adenocarcinoma	H Lee Moffitt Cancer Center	Location: Right; DukesStage: A; Age_Diag: 76; Gender: M; DFS_Time: 52.24; DFS_Cens: 1; AdjXRT: N; AdjCTX: N	ftp://ftp.ncbi.nlm.nih.gov/pub/geo/DATA/supplementary/samples/GSM358nnn/GSM358350/GSM358350.CEL.gz	Reanalyzed by: GSE31595		Right	A	76	M	52.24	1	N	N
T3686A	GSM358351	Jan 25 2012	primary colorectal adenocarcinoma	H Lee Moffitt Cancer Center	Location: Right; DukesStage: A; Age_Diag: 74; Gender: F; DFS_Time: 55.13; DFS_Cens: 1; AdjXRT: N; AdjCTX: N	ftp://ftp.ncbi.nlm.nih.gov/pub/geo/DATA/supplementary/samples/GSM358nnn/GSM358351/GSM358351.CEL.gz	Reanalyzed by: GSE31595		Right	A	74	F	55.13	1	N	N
T3737A	GSM358352	Jan 25 2012	primary colorectal adenocarcinoma	H Lee Moffitt Cancer Center	Location: Right; DukesStage: A; Age_Diag: 55; Gender: M; DFS_Time: 57.79; DFS_Cens: 1; AdjXRT: N; AdjCTX: N	ftp://ftp.ncbi.nlm.nih.gov/pub/geo/DATA/supplementary/samples/GSM358nnn/GSM358352/GSM358352.CEL.gz	Reanalyzed by: GSE31595		Right	A	55	M	57.79	1	N	N
T773A1	GSM358353	Jan 25 2012	primary colorectal adenocarcinoma	H Lee Moffitt Cancer Center	Location: Left; DukesStage: A; Age_Diag: 50; Gender: M; DFS_Time: 59.53; DFS_Cens: 1; AdjXRT: N; AdjCTX: Y	ftp://ftp.ncbi.nlm.nih.gov/pub/geo/DATA/supplementary/samples/GSM358nnn/GSM358353/GSM358353.CEL.gz	Reanalyzed by: GSE31595		Left	A	50	M	59.53	1	N	Y
T3566A	GSM358354	Jan 25 2012	primary colorectal adenocarcinoma	H Lee Moffitt Cancer Center	Location: Right; DukesStage: A; Age_Diag: 87; Gender: F; DFS_Time: 64.1; DFS_Cens: 1; AdjXRT: N; AdjCTX: N	ftp://ftp.ncbi.nlm.nih.gov/pub/geo/DATA/supplementary/samples/GSM358nnn/GSM358354/GSM358354.CEL.gz	Reanalyzed by: GSE31595		Right	A	87	F	64.1	1	N	N
T1558A	GSM358355	Jan 25 2012	primary colorectal adenocarcinoma	H Lee Moffitt Cancer Center	Location: Left; DukesStage: A; Age_Diag: 61; Gender: F; DFS_Time: 64.37; DFS_Cens: 1; AdjXRT: N; AdjCTX: N	ftp://ftp.ncbi.nlm.nih.gov/pub/geo/DATA/supplementary/samples/GSM358nnn/GSM358355/GSM358355.CEL.gz	Reanalyzed by: GSE29971	Reanalyzed by: GSE31595	Left	A	61	F	64.37	1	N	N
T1239A	GSM358356	Jan 25 2012	primary colorectal adenocarcinoma	H Lee Moffitt Cancer Center	Location: Right; DukesStage: A; Age_Diag: 88; Gender: M; DFS_Time: 65.88; DFS_Cens: 1; AdjXRT: N; AdjCTX: N	ftp://ftp.ncbi.nlm.nih.gov/pub/geo/DATA/supplementary/samples/GSM358nnn/GSM358356/GSM358356.CEL.gz	Reanalyzed by: GSE31595		Right	A	88	M	65.88	1	N	N
T519A	GSM358357	Jan 25 2012	primary colorectal adenocarcinoma	H Lee Moffitt Cancer Center	Location: Left; DukesStage: A; Age_Diag: 68; Gender: F; DFS_Time: 67.19; DFS_Cens: 1; AdjXRT: N; AdjCTX: N	ftp://ftp.ncbi.nlm.nih.gov/pub/geo/DATA/supplementary/samples/GSM358nnn/GSM358357/GSM358357.CEL.gz	Reanalyzed by: GSE29971	Reanalyzed by: GSE31595	Left	A	68	F	67.19	1	N	N
T3123A	GSM358358	Jan 13 2009	primary colorectal adenocarcinoma	H Lee Moffitt Cancer Center	Location: Rectum; DukesStage: A; Age_Diag: 78; Gender: F; DFS_Time: 67.82; DFS_Cens: 1; AdjXRT: N; AdjCTX: N	ftp://ftp.ncbi.nlm.nih.gov/pub/geo/DATA/supplementary/samples/GSM358nnn/GSM358358/GSM358358.CEL.gz			Rectum	A	78	F	67.82	1	N	N
T462A	GSM358359	Jun 14 2011	primary colorectal adenocarcinoma	H Lee Moffitt Cancer Center	Location: Rectum; DukesStage: A; Age_Diag: 61; Gender: M; DFS_Time: 68.51; DFS_Cens: 1; AdjXRT: N; AdjCTX: N	ftp://ftp.ncbi.nlm.nih.gov/pub/geo/DATA/supplementary/samples/GSM358nnn/GSM358359/GSM358359.CEL.gz	Reanalyzed by: GSE29971		Rectum	A	61	M	68.51	1	N	N
T2688A	GSM358360	Jan 25 2012	primary colorectal adenocarcinoma	H Lee Moffitt Cancer Center	Location: Right; DukesStage: A; Age_Diag: 82; Gender: M; DFS_Time: 76.07; DFS_Cens: 1; AdjXRT: N; AdjCTX: N	ftp://ftp.ncbi.nlm.nih.gov/pub/geo/DATA/supplementary/samples/GSM358nnn/GSM358360/GSM358360.CEL.gz	Reanalyzed by: GSE31595		Right	A	82	M	76.07	1	N	N
T940A	GSM358361	Jan 25 2012	primary colorectal adenocarcinoma	H Lee Moffitt Cancer Center	Location: Left; DukesStage: A; Age_Diag: 66; Gender: M; DFS_Time: 82.29; DFS_Cens: 1; AdjXRT: N; AdjCTX: N	ftp://ftp.ncbi.nlm.nih.gov/pub/geo/DATA/supplementary/samples/GSM358nnn/GSM358361/GSM358361.CEL.gz	Reanalyzed by: GSE31595		Left	A	66	M	82.29	1	N	N
T2011A	GSM358362	Jan 25 2012	primary colorectal adenocarcinoma	H Lee Moffitt Cancer Center	Location: Right; DukesStage: A; Age_Diag: 62; Gender: M; DFS_Time: 83.6; DFS_Cens: 1; AdjXRT: N; AdjCTX: N	ftp://ftp.ncbi.nlm.nih.gov/pub/geo/DATA/supplementary/samples/GSM358nnn/GSM358362/GSM358362.CEL.gz	Reanalyzed by: GSE31595		Right	A	62	M	83.6	1	N	N
T1498A	GSM358363	Jun 14 2011	primary colorectal adenocarcinoma	H Lee Moffitt Cancer Center	Location: Rectum; DukesStage: A; Age_Diag: 70; Gender: M; DFS_Time: 83.73; DFS_Cens: 1; AdjXRT: N; AdjCTX: N	ftp://ftp.ncbi.nlm.nih.gov/pub/geo/DATA/supplementary/samples/GSM358nnn/GSM358363/GSM358363.CEL.gz	Reanalyzed by: GSE29971		Rectum	A	70	M	83.73	1	N	N
T1418A	GSM358364	Jan 13 2009	primary colorectal adenocarcinoma	H Lee Moffitt Cancer Center	Location: Rectum; DukesStage: A; Age_Diag: 66; Gender: M; DFS_Time: 84.13; DFS_Cens: 1; AdjXRT: N; AdjCTX: N	ftp://ftp.ncbi.nlm.nih.gov/pub/geo/DATA/supplementary/samples/GSM358nnn/GSM358364/GSM358364.CEL.gz			Rectum	A	66	M	84.13	1	N	N
T981A	GSM358365	Jan 25 2012	primary colorectal adenocarcinoma	H Lee Moffitt Cancer Center	Location: Left; DukesStage: A; Age_Diag: 63; Gender: M; DFS_Time: 109.21; DFS_Cens: 1; AdjXRT: N; AdjCTX: N	ftp://ftp.ncbi.nlm.nih.gov/pub/geo/DATA/supplementary/samples/GSM358nnn/GSM358365/GSM358365.CEL.gz	Reanalyzed by: GSE31595		Left	A	63	M	109.21	1	N	N
T656A	GSM358366	Jan 25 2012	primary colorectal adenocarcinoma	H Lee Moffitt Cancer Center	Location: Left; DukesStage: A; Age_Diag: 56; Gender: F; DFS_Time: 119.21; DFS_Cens: 1; AdjXRT: N; AdjCTX: N	ftp://ftp.ncbi.nlm.nih.gov/pub/geo/DATA/supplementary/samples/GSM358nnn/GSM358366/GSM358366.CEL.gz	Reanalyzed by: GSE31595		Left	A	56	F	119.21	1	N	N
T309A	GSM358367	Jan 25 2012	primary colorectal adenocarcinoma	H Lee Moffitt Cancer Center	Location: Left; DukesStage: A; Age_Diag: 63; Gender: M; DFS_Time: 122.72; DFS_Cens: 1; AdjXRT: N; AdjCTX: N	ftp://ftp.ncbi.nlm.nih.gov/pub/geo/DATA/supplementary/samples/GSM358nnn/GSM358367/GSM358367.CEL.gz	Reanalyzed by: GSE31595		Left	A	63	M	122.72	1	N	N
T129A	GSM358368	Jan 25 2012	primary colorectal adenocarcinoma	H Lee Moffitt Cancer Center	Location: Right; DukesStage: A; Age_Diag: 73; Gender: M; DFS_Time: 142.55; DFS_Cens: 1; AdjXRT: N; AdjCTX: N	ftp://ftp.ncbi.nlm.nih.gov/pub/geo/DATA/supplementary/samples/GSM358nnn/GSM358368/GSM358368.CEL.gz	Reanalyzed by: GSE29971	Reanalyzed by: GSE31595	Right	A	73	M	142.55	1	N	N
T1407A	GSM358369	Jan 25 2012	primary colorectal adenocarcinoma	H Lee Moffitt Cancer Center	Location: Right; DukesStage: A; Age_Diag: 75; Gender: M; DFS_Time: NA; DFS_Cens: NA; AdjXRT: N; AdjCTX: N	ftp://ftp.ncbi.nlm.nih.gov/pub/geo/DATA/supplementary/samples/GSM358nnn/GSM358369/GSM358369.CEL.gz	Reanalyzed by: GSE31595		Right	A	75	M	NA	NA	N	N
01-TB-020-1B	GSM358370	Jun 14 2011	primary colorectal adenocarcinoma	Royal Melbourne Hospital	Location: Rectum; DukesStage: A; Age_Diag: 67; Gender: F; DFS_Time: 22.8; DFS_Cens: 1; AdjXRT: N; AdjCTX: N	ftp://ftp.ncbi.nlm.nih.gov/pub/geo/DATA/supplementary/samples/GSM358nnn/GSM358370/GSM358370.CEL.gz	Reanalyzed by: GSE29971		Rectum	A	67	F	22.8	1	N	N
02-TB-062-1D	GSM358371	Jan 25 2012	primary colorectal adenocarcinoma	Royal Melbourne Hospital	Location: Left; DukesStage: A; Age_Diag: 67; Gender: F; DFS_Time: 14.4; DFS_Cens: 1; AdjXRT: N; AdjCTX: N	ftp://ftp.ncbi.nlm.nih.gov/pub/geo/DATA/supplementary/samples/GSM358nnn/GSM358371/GSM358371.CEL.gz	Reanalyzed by: GSE29971	Reanalyzed by: GSE31595	Left	A	67	F	14.4	1	N	N
03-TB-005-1J	GSM358372	Jan 25 2012	primary colorectal adenocarcinoma	Royal Melbourne Hospital	Location: Left; DukesStage: A; Age_Diag: 60; Gender: M; DFS_Time: NA; DFS_Cens: NA; AdjXRT: N; AdjCTX: N	ftp://ftp.ncbi.nlm.nih.gov/pub/geo/DATA/supplementary/samples/GSM358nnn/GSM358372/GSM358372.CEL.gz	Reanalyzed by: GSE31595		Left	A	60	M	NA	NA	N	N
03-TB-008-1I	GSM358373	Jun 14 2011	primary colorectal adenocarcinoma	Royal Melbourne Hospital	Location: Rectum; DukesStage: A; Age_Diag: 74; Gender: M; DFS_Time: 54.4; DFS_Cens: 1; AdjXRT: N; AdjCTX: N	ftp://ftp.ncbi.nlm.nih.gov/pub/geo/DATA/supplementary/samples/GSM358nnn/GSM358373/GSM358373.CEL.gz	Reanalyzed by: GSE29971		Rectum	A	74	M	54.4	1	N	N
02-TB-040-1H	GSM358374	Jan 25 2012	primary colorectal adenocarcinoma	Royal Melbourne Hospital	Location: Right; DukesStage: A; Age_Diag: 47; Gender: F; DFS_Time: 64.5; DFS_Cens: 1; AdjXRT: N; AdjCTX: N	ftp://ftp.ncbi.nlm.nih.gov/pub/geo/DATA/supplementary/samples/GSM358nnn/GSM358374/GSM358374.CEL.gz	Reanalyzed by: GSE29971	Reanalyzed by: GSE31595	Right	A	47	F	64.5	1	N	N
02-TB-061-1E	GSM358375	Jan 25 2012	primary colorectal adenocarcinoma	Royal Melbourne Hospital	Location: Right; DukesStage: A; Age_Diag: 73; Gender: M; DFS_Time: 1.8; DFS_Cens: 1; AdjXRT: N; AdjCTX: N	ftp://ftp.ncbi.nlm.nih.gov/pub/geo/DATA/supplementary/samples/GSM358nnn/GSM358375/GSM358375.CEL.gz	Reanalyzed by: GSE29971	Reanalyzed by: GSE31595	Right	A	73	M	1.8	1	N	N
01-TB-023-1A	GSM358376	Jan 25 2012	primary colorectal adenocarcinoma	Royal Melbourne Hospital	Location: Right; DukesStage: A; Age_Diag: 63; Gender: F; DFS_Time: 42; DFS_Cens: 1; AdjXRT: N; AdjCTX: N	ftp://ftp.ncbi.nlm.nih.gov/pub/geo/DATA/supplementary/samples/GSM358nnn/GSM358376/GSM358376.CEL.gz	Reanalyzed by: GSE29971	Reanalyzed by: GSE31595	Right	A	63	F	42	1	N	N
02-TB-011-1B	GSM358377	Jan 25 2012	primary colorectal adenocarcinoma	Royal Melbourne Hospital	Location: Right; DukesStage: A; Age_Diag: 77; Gender: F; DFS_Time: 56.5; DFS_Cens: 1; AdjXRT: N; AdjCTX: N	ftp://ftp.ncbi.nlm.nih.gov/pub/geo/DATA/supplementary/samples/GSM358nnn/GSM358377/GSM358377.CEL.gz	Reanalyzed by: GSE29971	Reanalyzed by: GSE31595	Right	A	77	F	56.5	1	N	N
02-TB-051-1B	GSM358378	Jan 25 2012	primary colorectal adenocarcinoma	Royal Melbourne Hospital	Location: Left; DukesStage: A; Age_Diag: 74; Gender: M; DFS_Time: 36.3; DFS_Cens: 1; AdjXRT: N; AdjCTX: N	ftp://ftp.ncbi.nlm.nih.gov/pub/geo/DATA/supplementary/samples/GSM358nnn/GSM358378/GSM358378.CEL.gz	Reanalyzed by: GSE29971	Reanalyzed by: GSE31595	Left	A	74	M	36.3	1	N	N
03-TB-041-1B	GSM358379	Jan 25 2012	primary colorectal adenocarcinoma	Royal Melbourne Hospital	Location: Left; DukesStage: A; Age_Diag: 75; Gender: M; DFS_Time: NA; DFS_Cens: NA; AdjXRT: N; AdjCTX: N	ftp://ftp.ncbi.nlm.nih.gov/pub/geo/DATA/supplementary/samples/GSM358nnn/GSM358379/GSM358379.CEL.gz	Reanalyzed by: GSE31595		Left	A	75	M	NA	NA	N	N
03-TB-103-1A	GSM358380	Jan 25 2012	primary colorectal adenocarcinoma	Royal Melbourne Hospital	Location: Left; DukesStage: A; Age_Diag: 57; Gender: M; DFS_Time: 44.2; DFS_Cens: 1; AdjXRT: N; AdjCTX: N	ftp://ftp.ncbi.nlm.nih.gov/pub/geo/DATA/supplementary/samples/GSM358nnn/GSM358380/GSM358380.CEL.gz	Reanalyzed by: GSE29971	Reanalyzed by: GSE31595	Left	A	57	M	44.2	1	N	N
01-568-P991	GSM358381	Jan 25 2012	primary colorectal adenocarcinoma	Royal Melbourne Hospital	Location: Colon; DukesStage: A; Age_Diag: 65; Gender: F; DFS_Time: 52.1; DFS_Cens: 1; AdjXRT: N; AdjCTX: N	ftp://ftp.ncbi.nlm.nih.gov/pub/geo/DATA/supplementary/samples/GSM358nnn/GSM358381/GSM358381.CEL.gz	Reanalyzed by: GSE29971	Reanalyzed by: GSE31595	Colon	A	65	F	52.1	1	N	N
03-1929-P3382	GSM358382	Jan 25 2012	primary colorectal adenocarcinoma	Royal Melbourne Hospital	Location: Right; DukesStage: A; Age_Diag: 76; Gender: F; DFS_Time: 30; DFS_Cens: 1; AdjXRT: N; AdjCTX: N	ftp://ftp.ncbi.nlm.nih.gov/pub/geo/DATA/supplementary/samples/GSM358nnn/GSM358382/GSM358382.CEL.gz	Reanalyzed by: GSE29971	Reanalyzed by: GSE31595	Right	A	76	F	30	1	N	N
03-35-P1905	GSM358383	Jan 25 2012	primary colorectal adenocarcinoma	Royal Melbourne Hospital	Location: Left; DukesStage: A; Age_Diag: 58; Gender: F; DFS_Time: 43.9; DFS_Cens: 1; AdjXRT: N; AdjCTX: N	ftp://ftp.ncbi.nlm.nih.gov/pub/geo/DATA/supplementary/samples/GSM358nnn/GSM358383/GSM358383.CEL.gz	Reanalyzed by: GSE29971	Reanalyzed by: GSE31595	Left	A	58	F	43.9	1	N	N
99-30-P29	GSM358384	Jun 14 2011	primary colorectal adenocarcinoma	Royal Melbourne Hospital	Location: Rectum; DukesStage: A; Age_Diag: 64; Gender: F; DFS_Time: 80.8; DFS_Cens: 1; AdjXRT: N; AdjCTX: N	ftp://ftp.ncbi.nlm.nih.gov/pub/geo/DATA/supplementary/samples/GSM358nnn/GSM358384/GSM358384.CEL.gz	Reanalyzed by: GSE29971		Rectum	A	64	F	80.8	1	N	N
T5261B1	GSM358385	Jun 14 2011	primary colorectal adenocarcinoma	H Lee Moffitt Cancer Center	Location: Left; DukesStage: B; Age_Diag: 40; Gender: F; DFS_Time: 2.26; DFS_Cens: 1; AdjXRT: N; AdjCTX: N	ftp://ftp.ncbi.nlm.nih.gov/pub/geo/DATA/supplementary/samples/GSM358nnn/GSM358385/GSM358385.CEL.gz	Reanalyzed by: GSE29971		Left	B	40	F	2.26	1	N	N
T4376A	GSM358386	Jun 14 2011	primary colorectal adenocarcinoma	H Lee Moffitt Cancer Center	Location: Left; DukesStage: B; Age_Diag: 30; Gender: M; DFS_Time: 6.01; DFS_Cens: 0; AdjXRT: N; AdjCTX: N	ftp://ftp.ncbi.nlm.nih.gov/pub/geo/DATA/supplementary/samples/GSM358nnn/GSM358386/GSM358386.CEL.gz	Reanalyzed by: GSE29971		Left	B	30	M	6.01	0	N	N
T1053B	GSM358387	Jan 13 2009	primary colorectal adenocarcinoma	H Lee Moffitt Cancer Center	Location: Rectum; DukesStage: B; Age_Diag: 54; Gender: M; DFS_Time: 9.96; DFS_Cens: 0; AdjXRT: Y; AdjCTX: Y	ftp://ftp.ncbi.nlm.nih.gov/pub/geo/DATA/supplementary/samples/GSM358nnn/GSM358387/GSM358387.CEL.gz			Rectum	B	54	M	9.96	0	Y	Y
T1483C	GSM358388	Jan 13 2009	primary colorectal adenocarcinoma	H Lee Moffitt Cancer Center	Location: Right; DukesStage: B; Age_Diag: 54; Gender: F; DFS_Time: 14.13; DFS_Cens: 0; AdjXRT: N; AdjCTX: N	ftp://ftp.ncbi.nlm.nih.gov/pub/geo/DATA/supplementary/samples/GSM358nnn/GSM358388/GSM358388.CEL.gz			Right	B	54	F	14.13	0	N	N
T789A	GSM358389	Jun 14 2011	primary colorectal adenocarcinoma	H Lee Moffitt Cancer Center	Location: Rectum; DukesStage: B; Age_Diag: 83; Gender: M; DFS_Time: 14.26; DFS_Cens: 0; AdjXRT: N; AdjCTX: N	ftp://ftp.ncbi.nlm.nih.gov/pub/geo/DATA/supplementary/samples/GSM358nnn/GSM358389/GSM358389.CEL.gz	Reanalyzed by: GSE29971		Rectum	B	83	M	14.26	0	N	N
T5164A1	GSM358390	Jan 13 2009	primary colorectal adenocarcinoma	H Lee Moffitt Cancer Center	Location: Left; DukesStage: B; Age_Diag: 54; Gender: M; DFS_Time: 15.05; DFS_Cens: 1; AdjXRT: N; AdjCTX: N	ftp://ftp.ncbi.nlm.nih.gov/pub/geo/DATA/supplementary/samples/GSM358nnn/GSM358390/GSM358390.CEL.gz			Left	B	54	M	15.05	1	N	N
T4091A	GSM358391	Jan 13 2009	primary colorectal adenocarcinoma	H Lee Moffitt Cancer Center	Location: Left; DukesStage: B; Age_Diag: 73; Gender: M; DFS_Time: 15.71; DFS_Cens: 1; AdjXRT: N; AdjCTX: N	ftp://ftp.ncbi.nlm.nih.gov/pub/geo/DATA/supplementary/samples/GSM358nnn/GSM358391/GSM358391.CEL.gz			Left	B	73	M	15.71	1	N	N
T3912A	GSM358392	Jan 13 2009	primary colorectal adenocarcinoma	H Lee Moffitt Cancer Center	Location: Right; DukesStage: B; Age_Diag: 38; Gender: F; DFS_Time: 17.95; DFS_Cens: 1; AdjXRT: N; AdjCTX: Y	ftp://ftp.ncbi.nlm.nih.gov/pub/geo/DATA/supplementary/samples/GSM358nnn/GSM358392/GSM358392.CEL.gz			Right	B	38	F	17.95	1	N	Y
T5376A1	GSM358393	Jan 13 2009	primary colorectal adenocarcinoma	H Lee Moffitt Cancer Center	Location: Right; DukesStage: B; Age_Diag: 68; Gender: M; DFS_Time: 18.18; DFS_Cens: 1; AdjXRT: N; AdjCTX: N	ftp://ftp.ncbi.nlm.nih.gov/pub/geo/DATA/supplementary/samples/GSM358nnn/GSM358393/GSM358393.CEL.gz			Right	B	68	M	18.18	1	N	N
T1129A	GSM358394	Jan 13 2009	primary colorectal adenocarcinoma	H Lee Moffitt Cancer Center	Location: Left; DukesStage: B; Age_Diag: 80; Gender: M; DFS_Time: 19.36; DFS_Cens: 0; AdjXRT: N; AdjCTX: N	ftp://ftp.ncbi.nlm.nih.gov/pub/geo/DATA/supplementary/samples/GSM358nnn/GSM358394/GSM358394.CEL.gz			Left	B	80	M	19.36	0	N	N
T2976A	GSM358395	Jan 13 2009	primary colorectal adenocarcinoma	H Lee Moffitt Cancer Center	Location: Right; DukesStage: B; Age_Diag: 78; Gender: F; DFS_Time: 22.02; DFS_Cens: 1; AdjXRT: N; AdjCTX: Y	ftp://ftp.ncbi.nlm.nih.gov/pub/geo/DATA/supplementary/samples/GSM358nnn/GSM358395/GSM358395.CEL.gz			Right	B	78	F	22.02	1	N	Y
T2511B	GSM358396	Jan 13 2009	primary colorectal adenocarcinoma	H Lee Moffitt Cancer Center	Location: Left; DukesStage: B; Age_Diag: 65; Gender: F; DFS_Time: 22.38; DFS_Cens: 0; AdjXRT: Y; AdjCTX: Y	ftp://ftp.ncbi.nlm.nih.gov/pub/geo/DATA/supplementary/samples/GSM358nnn/GSM358396/GSM358396.CEL.gz			Left	B	65	F	22.38	0	Y	Y
T5162A1	GSM358397	Jan 13 2009	primary colorectal adenocarcinoma	H Lee Moffitt Cancer Center	Location: Left; DukesStage: B; Age_Diag: 65; Gender: F; DFS_Time: 22.38; DFS_Cens: 0; AdjXRT: Y; AdjCTX: Y	ftp://ftp.ncbi.nlm.nih.gov/pub/geo/DATA/supplementary/samples/GSM358nnn/GSM358397/GSM358397.CEL.gz			Left	B	65	F	22.38	0	Y	Y
T3463A	GSM358398	Jan 13 2009	primary colorectal adenocarcinoma	H Lee Moffitt Cancer Center	Location: Right; DukesStage: B; Age_Diag: 66; Gender: F; DFS_Time: 24.19; DFS_Cens: 1; AdjXRT: N; AdjCTX: N	ftp://ftp.ncbi.nlm.nih.gov/pub/geo/DATA/supplementary/samples/GSM358nnn/GSM358398/GSM358398.CEL.gz			Right	B	66	F	24.19	1	N	N
T2725C	GSM358399	Jan 13 2009	primary colorectal adenocarcinoma	H Lee Moffitt Cancer Center	Location: Left; DukesStage: B; Age_Diag: 56; Gender: F; DFS_Time: 25.21; DFS_Cens: 0; AdjXRT: Y; AdjCTX: Y	ftp://ftp.ncbi.nlm.nih.gov/pub/geo/DATA/supplementary/samples/GSM358nnn/GSM358399/GSM358399.CEL.gz			Left	B	56	F	25.21	0	Y	Y
T4508A1	GSM358400	Jan 13 2009	primary colorectal adenocarcinoma	H Lee Moffitt Cancer Center	Location: Right; DukesStage: B; Age_Diag: 71; Gender: M; DFS_Time: 25.24; DFS_Cens: 1; AdjXRT: N; AdjCTX: N	ftp://ftp.ncbi.nlm.nih.gov/pub/geo/DATA/supplementary/samples/GSM358nnn/GSM358400/GSM358400.CEL.gz			Right	B	71	M	25.24	1	N	N
T5107B1	GSM358401	Jan 13 2009	primary colorectal adenocarcinoma	H Lee Moffitt Cancer Center	Location: Left; DukesStage: B; Age_Diag: 78; Gender: M; DFS_Time: 25.61; DFS_Cens: 1; AdjXRT: Y; AdjCTX: Y	ftp://ftp.ncbi.nlm.nih.gov/pub/geo/DATA/supplementary/samples/GSM358nnn/GSM358401/GSM358401.CEL.gz			Left	B	78	M	25.61	1	Y	Y
T1662A	GSM358402	Jan 13 2009	primary colorectal adenocarcinoma	H Lee Moffitt Cancer Center	Location: Left; DukesStage: B; Age_Diag: 79; Gender: F; DFS_Time: 26.53; DFS_Cens: 1; AdjXRT: N; AdjCTX: N	ftp://ftp.ncbi.nlm.nih.gov/pub/geo/DATA/supplementary/samples/GSM358nnn/GSM358402/GSM358402.CEL.gz			Left	B	79	F	26.53	1	N	N
T4612A1	GSM358403	Jan 13 2009	primary colorectal adenocarcinoma	H Lee Moffitt Cancer Center	Location: Right; DukesStage: B; Age_Diag: 71; Gender: M; DFS_Time: 26.66; DFS_Cens: 1; AdjXRT: N; AdjCTX: N	ftp://ftp.ncbi.nlm.nih.gov/pub/geo/DATA/supplementary/samples/GSM358nnn/GSM358403/GSM358403.CEL.gz			Right	B	71	M	26.66	1	N	N
T1150A	GSM358404	Jan 13 2009	primary colorectal adenocarcinoma	H Lee Moffitt Cancer Center	Location: Right; DukesStage: B; Age_Diag: 66; Gender: M; DFS_Time: 26.82; DFS_Cens: 1; AdjXRT: N; AdjCTX: N	ftp://ftp.ncbi.nlm.nih.gov/pub/geo/DATA/supplementary/samples/GSM358nnn/GSM358404/GSM358404.CEL.gz			Right	B	66	M	26.82	1	N	N
T5389A1	GSM358405	Jan 13 2009	primary colorectal adenocarcinoma	H Lee Moffitt Cancer Center	Location: Right; DukesStage: B; Age_Diag: 52; Gender: F; DFS_Time: 27.15; DFS_Cens: 1; AdjXRT: N; AdjCTX: N	ftp://ftp.ncbi.nlm.nih.gov/pub/geo/DATA/supplementary/samples/GSM358nnn/GSM358405/GSM358405.CEL.gz			Right	B	52	F	27.15	1	N	N
T433A	GSM358406	Jan 13 2009	primary colorectal adenocarcinoma	H Lee Moffitt Cancer Center	Location: Left; DukesStage: B; Age_Diag: 51; Gender: F; DFS_Time: 27.64; DFS_Cens: 0; AdjXRT: Y; AdjCTX: Y	ftp://ftp.ncbi.nlm.nih.gov/pub/geo/DATA/supplementary/samples/GSM358nnn/GSM358406/GSM358406.CEL.gz			Left	B	51	F	27.64	0	Y	Y
T4701A1	GSM358407	Jan 13 2009	primary colorectal adenocarcinoma	H Lee Moffitt Cancer Center	Location: Right; DukesStage: B; Age_Diag: 84; Gender: F; DFS_Time: 28.63; DFS_Cens: 1; AdjXRT: N; AdjCTX: N	ftp://ftp.ncbi.nlm.nih.gov/pub/geo/DATA/supplementary/samples/GSM358nnn/GSM358407/GSM358407.CEL.gz			Right	B	84	F	28.63	1	N	N
T2631A	GSM358408	Jan 13 2009	primary colorectal adenocarcinoma	H Lee Moffitt Cancer Center	Location: Left; DukesStage: B; Age_Diag: 89; Gender: F; DFS_Time: 28.86; DFS_Cens: 1; AdjXRT: N; AdjCTX: N	ftp://ftp.ncbi.nlm.nih.gov/pub/geo/DATA/supplementary/samples/GSM358nnn/GSM358408/GSM358408.CEL.gz			Left	B	89	F	28.86	1	N	N
T4660A1	GSM358409	Jan 13 2009	primary colorectal adenocarcinoma	H Lee Moffitt Cancer Center	Location: Right; DukesStage: B; Age_Diag: 64; Gender: F; DFS_Time: 29.22; DFS_Cens: 1; AdjXRT: N; AdjCTX: N	ftp://ftp.ncbi.nlm.nih.gov/pub/geo/DATA/supplementary/samples/GSM358nnn/GSM358409/GSM358409.CEL.gz			Right	B	64	F	29.22	1	N	N
T2746A	GSM358410	Jan 13 2009	primary colorectal adenocarcinoma	H Lee Moffitt Cancer Center	Location: Right; DukesStage: B; Age_Diag: 86; Gender: F; DFS_Time: 31.06; DFS_Cens: 1; AdjXRT: N; AdjCTX: N	ftp://ftp.ncbi.nlm.nih.gov/pub/geo/DATA/supplementary/samples/GSM358nnn/GSM358410/GSM358410.CEL.gz			Right	B	86	F	31.06	1	N	N
T4980A1	GSM358411	Jan 13 2009	primary colorectal adenocarcinoma	H Lee Moffitt Cancer Center	Location: Left; DukesStage: B; Age_Diag: 51; Gender: M; DFS_Time: 33.2; DFS_Cens: 1; AdjXRT: N; AdjCTX: N	ftp://ftp.ncbi.nlm.nih.gov/pub/geo/DATA/supplementary/samples/GSM358nnn/GSM358411/GSM358411.CEL.gz			Left	B	51	M	33.2	1	N	N
T5024A1	GSM358412	Jan 13 2009	primary colorectal adenocarcinoma	H Lee Moffitt Cancer Center	Location: Right; DukesStage: B; Age_Diag: 69; Gender: M; DFS_Time: 33.69; DFS_Cens: 1; AdjXRT: N; AdjCTX: N	ftp://ftp.ncbi.nlm.nih.gov/pub/geo/DATA/supplementary/samples/GSM358nnn/GSM358412/GSM358412.CEL.gz			Right	B	69	M	33.69	1	N	N
T4555A1	GSM358413	Jan 13 2009	primary colorectal adenocarcinoma	H Lee Moffitt Cancer Center	Location: Left; DukesStage: B; Age_Diag: 60; Gender: M; DFS_Time: 35.9; DFS_Cens: 1; AdjXRT: N; AdjCTX: N	ftp://ftp.ncbi.nlm.nih.gov/pub/geo/DATA/supplementary/samples/GSM358nnn/GSM358413/GSM358413.CEL.gz			Left	B	60	M	35.9	1	N	N
T4491A1	GSM358414	Jan 13 2009	primary colorectal adenocarcinoma	H Lee Moffitt Cancer Center	Location: Right; DukesStage: B; Age_Diag: 76; Gender: F; DFS_Time: 36.75; DFS_Cens: 1; AdjXRT: N; AdjCTX: Y	ftp://ftp.ncbi.nlm.nih.gov/pub/geo/DATA/supplementary/samples/GSM358nnn/GSM358414/GSM358414.CEL.gz			Right	B	76	F	36.75	1	N	Y
T1923A	GSM358415	Jan 13 2009	primary colorectal adenocarcinoma	H Lee Moffitt Cancer Center	Location: Right; DukesStage: B; Age_Diag: 75; Gender: F; DFS_Time: 37.31; DFS_Cens: 0; AdjXRT: N; AdjCTX: Y	ftp://ftp.ncbi.nlm.nih.gov/pub/geo/DATA/supplementary/samples/GSM358nnn/GSM358415/GSM358415.CEL.gz			Right	B	75	F	37.31	0	N	Y
T2965B	GSM358416	Jan 13 2009	primary colorectal adenocarcinoma	H Lee Moffitt Cancer Center	Location: Left; DukesStage: B; Age_Diag: 71; Gender: M; DFS_Time: 37.31; DFS_Cens: 1; AdjXRT: N; AdjCTX: N	ftp://ftp.ncbi.nlm.nih.gov/pub/geo/DATA/supplementary/samples/GSM358nnn/GSM358416/GSM358416.CEL.gz			Left	B	71	M	37.31	1	N	N
T4257A	GSM358417	Jan 13 2009	primary colorectal adenocarcinoma	H Lee Moffitt Cancer Center	Location: Right; DukesStage: B; Age_Diag: 59; Gender: F; DFS_Time: 39.25; DFS_Cens: 1; AdjXRT: N; AdjCTX: Y	ftp://ftp.ncbi.nlm.nih.gov/pub/geo/DATA/supplementary/samples/GSM358nnn/GSM358417/GSM358417.CEL.gz			Right	B	59	F	39.25	1	N	Y
T4541A1	GSM358418	Jan 13 2009	primary colorectal adenocarcinoma	H Lee Moffitt Cancer Center	Location: Left; DukesStage: B; Age_Diag: 58; Gender: M; DFS_Time: 44.97; DFS_Cens: 1; AdjXRT: N; AdjCTX: N	ftp://ftp.ncbi.nlm.nih.gov/pub/geo/DATA/supplementary/samples/GSM358nnn/GSM358418/GSM358418.CEL.gz			Left	B	58	M	44.97	1	N	N
T3764A	GSM358419	Jan 13 2009	primary colorectal adenocarcinoma	H Lee Moffitt Cancer Center	Location: Left; DukesStage: B; Age_Diag: 48; Gender: F; DFS_Time: 46.71; DFS_Cens: 1; AdjXRT: N; AdjCTX: Y	ftp://ftp.ncbi.nlm.nih.gov/pub/geo/DATA/supplementary/samples/GSM358nnn/GSM358419/GSM358419.CEL.gz			Left	B	48	F	46.71	1	N	Y
T3702A	GSM358420	Jan 13 2009	primary colorectal adenocarcinoma	H Lee Moffitt Cancer Center	Location: Left; DukesStage: B; Age_Diag: 56; Gender: M; DFS_Time: 47.86; DFS_Cens: 1; AdjXRT: N; AdjCTX: Y	ftp://ftp.ncbi.nlm.nih.gov/pub/geo/DATA/supplementary/samples/GSM358nnn/GSM358420/GSM358420.CEL.gz			Left	B	56	M	47.86	1	N	Y
T3884A	GSM358421	Jan 13 2009	primary colorectal adenocarcinoma	H Lee Moffitt Cancer Center	Location: Right; DukesStage: B; Age_Diag: 71; Gender: M; DFS_Time: 49.84; DFS_Cens: 1; AdjXRT: N; AdjCTX: N	ftp://ftp.ncbi.nlm.nih.gov/pub/geo/DATA/supplementary/samples/GSM358nnn/GSM358421/GSM358421.CEL.gz			Right	B	71	M	49.84	1	N	N
T3541A	GSM358422	Jan 13 2009	primary colorectal adenocarcinoma	H Lee Moffitt Cancer Center	Location: Left; DukesStage: B; Age_Diag: 65; Gender: F; DFS_Time: 52.14; DFS_Cens: 1; AdjXRT: N; AdjCTX: N	ftp://ftp.ncbi.nlm.nih.gov/pub/geo/DATA/supplementary/samples/GSM358nnn/GSM358422/GSM358422.CEL.gz			Left	B	65	F	52.14	1	N	N
T1249A	GSM358423	Jan 13 2009	primary colorectal adenocarcinoma	H Lee Moffitt Cancer Center	Location: Right; DukesStage: B; Age_Diag: 76; Gender: F; DFS_Time: 52.5; DFS_Cens: 1; AdjXRT: N; AdjCTX: N	ftp://ftp.ncbi.nlm.nih.gov/pub/geo/DATA/supplementary/samples/GSM358nnn/GSM358423/GSM358423.CEL.gz			Right	B	76	F	52.5	1	N	N
T165A	GSM358424	Jan 13 2009	primary colorectal adenocarcinoma	H Lee Moffitt Cancer Center	Location: Right; DukesStage: B; Age_Diag: 77; Gender: F; DFS_Time: 55.33; DFS_Cens: 1; AdjXRT: N; AdjCTX: N	ftp://ftp.ncbi.nlm.nih.gov/pub/geo/DATA/supplementary/samples/GSM358nnn/GSM358424/GSM358424.CEL.gz			Right	B	77	F	55.33	1	N	N
T2002B	GSM358425	Jan 13 2009	primary colorectal adenocarcinoma	H Lee Moffitt Cancer Center	Location: Left; DukesStage: B; Age_Diag: 74; Gender: F; DFS_Time: 55.92; DFS_Cens: 1; AdjXRT: N; AdjCTX: N	ftp://ftp.ncbi.nlm.nih.gov/pub/geo/DATA/supplementary/samples/GSM358nnn/GSM358425/GSM358425.CEL.gz			Left	B	74	F	55.92	1	N	N
T2466A	GSM358426	Jun 14 2011	primary colorectal adenocarcinoma	H Lee Moffitt Cancer Center	Location: Left; DukesStage: B; Age_Diag: 75; Gender: M; DFS_Time: 58.02; DFS_Cens: 1; AdjXRT: N; AdjCTX: N	ftp://ftp.ncbi.nlm.nih.gov/pub/geo/DATA/supplementary/samples/GSM358nnn/GSM358426/GSM358426.CEL.gz	Reanalyzed by: GSE29971		Left	B	75	M	58.02	1	N	N
T3599A	GSM358427	Jan 13 2009	primary colorectal adenocarcinoma	H Lee Moffitt Cancer Center	Location: Right; DukesStage: B; Age_Diag: 74; Gender: F; DFS_Time: 59.6; DFS_Cens: 1; AdjXRT: N; AdjCTX: N	ftp://ftp.ncbi.nlm.nih.gov/pub/geo/DATA/supplementary/samples/GSM358nnn/GSM358427/GSM358427.CEL.gz			Right	B	74	F	59.6	1	N	N
T3688A	GSM358428	Jan 13 2009	primary colorectal adenocarcinoma	H Lee Moffitt Cancer Center	Location: Right; DukesStage: B; Age_Diag: 67; Gender: M; DFS_Time: 59.96; DFS_Cens: 1; AdjXRT: N; AdjCTX: N	ftp://ftp.ncbi.nlm.nih.gov/pub/geo/DATA/supplementary/samples/GSM358nnn/GSM358428/GSM358428.CEL.gz			Right	B	67	M	59.96	1	N	N
T3258A	GSM358429	Jan 13 2009	primary colorectal adenocarcinoma	H Lee Moffitt Cancer Center	Location: Left; DukesStage: B; Age_Diag: 76; Gender: M; DFS_Time: 63.25; DFS_Cens: 1; AdjXRT: N; AdjCTX: Y	ftp://ftp.ncbi.nlm.nih.gov/pub/geo/DATA/supplementary/samples/GSM358nnn/GSM358429/GSM358429.CEL.gz			Left	B	76	M	63.25	1	N	Y
T1403D	GSM358430	Jan 13 2009	primary colorectal adenocarcinoma	H Lee Moffitt Cancer Center	Location: Right; DukesStage: B; Age_Diag: 49; Gender: M; DFS_Time: 64.86; DFS_Cens: 1; AdjXRT: Y; AdjCTX: Y	ftp://ftp.ncbi.nlm.nih.gov/pub/geo/DATA/supplementary/samples/GSM358nnn/GSM358430/GSM358430.CEL.gz			Right	B	49	M	64.86	1	Y	Y
T2004A	GSM358431	Jun 14 2011	primary colorectal adenocarcinoma	H Lee Moffitt Cancer Center	Location: Left; DukesStage: B; Age_Diag: 83; Gender: F; DFS_Time: 70.65; DFS_Cens: 1; AdjXRT: N; AdjCTX: N	ftp://ftp.ncbi.nlm.nih.gov/pub/geo/DATA/supplementary/samples/GSM358nnn/GSM358431/GSM358431.CEL.gz	Reanalyzed by: GSE29971		Left	B	83	F	70.65	1	N	N
T2183A1	GSM358432	Jan 13 2009	primary colorectal adenocarcinoma	H Lee Moffitt Cancer Center	Location: Left; DukesStage: B; Age_Diag: 73; Gender: M; DFS_Time: 76.04; DFS_Cens: 1; AdjXRT: N; AdjCTX: N	ftp://ftp.ncbi.nlm.nih.gov/pub/geo/DATA/supplementary/samples/GSM358nnn/GSM358432/GSM358432.CEL.gz			Left	B	73	M	76.04	1	N	N
T2367A	GSM358433	Jan 13 2009	primary colorectal adenocarcinoma	H Lee Moffitt Cancer Center	Location: Right; DukesStage: B; Age_Diag: 57; Gender: F; DFS_Time: 79.13; DFS_Cens: 1; AdjXRT: N; AdjCTX: Y	ftp://ftp.ncbi.nlm.nih.gov/pub/geo/DATA/supplementary/samples/GSM358nnn/GSM358433/GSM358433.CEL.gz			Right	B	57	F	79.13	1	N	Y
T2551A	GSM358434	Jan 13 2009	primary colorectal adenocarcinoma	H Lee Moffitt Cancer Center	Location: Right; DukesStage: B; Age_Diag: 86; Gender: F; DFS_Time: 80.25; DFS_Cens: 1; AdjXRT: N; AdjCTX: N	ftp://ftp.ncbi.nlm.nih.gov/pub/geo/DATA/supplementary/samples/GSM358nnn/GSM358434/GSM358434.CEL.gz			Right	B	86	F	80.25	1	N	N
T1621B	GSM358435	Jan 13 2009	primary colorectal adenocarcinoma	H Lee Moffitt Cancer Center	Location: Left; DukesStage: B; Age_Diag: 71; Gender: F; DFS_Time: 85.28; DFS_Cens: 1; AdjXRT: N; AdjCTX: N	ftp://ftp.ncbi.nlm.nih.gov/pub/geo/DATA/supplementary/samples/GSM358nnn/GSM358435/GSM358435.CEL.gz			Left	B	71	F	85.28	1	N	N
T1979A	GSM358436	Jan 13 2009	primary colorectal adenocarcinoma	H Lee Moffitt Cancer Center	Location: Left; DukesStage: B; Age_Diag: 74; Gender: F; DFS_Time: 86.43; DFS_Cens: 1; AdjXRT: N; AdjCTX: N	ftp://ftp.ncbi.nlm.nih.gov/pub/geo/DATA/supplementary/samples/GSM358nnn/GSM358436/GSM358436.CEL.gz			Left	B	74	F	86.43	1	N	N
T1369A	GSM358437	Jan 13 2009	primary colorectal adenocarcinoma	H Lee Moffitt Cancer Center	Location: Right; DukesStage: B; Age_Diag: 74; Gender: M; DFS_Time: 88.99; DFS_Cens: 1; AdjXRT: N; AdjCTX: Y	ftp://ftp.ncbi.nlm.nih.gov/pub/geo/DATA/supplementary/samples/GSM358nnn/GSM358437/GSM358437.CEL.gz			Right	B	74	M	88.99	1	N	Y
T379D	GSM358438	Jan 13 2009	primary colorectal adenocarcinoma	H Lee Moffitt Cancer Center	Location: Rectum; DukesStage: B; Age_Diag: 41; Gender: M; DFS_Time: 93.66; DFS_Cens: 0; AdjXRT: N; AdjCTX: N	ftp://ftp.ncbi.nlm.nih.gov/pub/geo/DATA/supplementary/samples/GSM358nnn/GSM358438/GSM358438.CEL.gz			Rectum	B	41	M	93.66	0	N	N
T740A	GSM358439	Jan 13 2009	primary colorectal adenocarcinoma	H Lee Moffitt Cancer Center	Location: Left; DukesStage: B; Age_Diag: 70; Gender: M; DFS_Time: 106.94; DFS_Cens: 1; AdjXRT: N; AdjCTX: N	ftp://ftp.ncbi.nlm.nih.gov/pub/geo/DATA/supplementary/samples/GSM358nnn/GSM358439/GSM358439.CEL.gz			Left	B	70	M	106.94	1	N	N
T402B	GSM358440	Jan 13 2009	primary colorectal adenocarcinoma	H Lee Moffitt Cancer Center	Location: Left; DukesStage: B; Age_Diag: 43; Gender: F; DFS_Time: 110.79; DFS_Cens: 1; AdjXRT: N; AdjCTX: N	ftp://ftp.ncbi.nlm.nih.gov/pub/geo/DATA/supplementary/samples/GSM358nnn/GSM358440/GSM358440.CEL.gz			Left	B	43	F	110.79	1	N	N
T74A	GSM358441	Jan 13 2009	primary colorectal adenocarcinoma	H Lee Moffitt Cancer Center	Location: Rectum; DukesStage: B; Age_Diag: 74; Gender: F; DFS_Time: 118.58; DFS_Cens: 1; AdjXRT: Y; AdjCTX: Y	ftp://ftp.ncbi.nlm.nih.gov/pub/geo/DATA/supplementary/samples/GSM358nnn/GSM358441/GSM358441.CEL.gz			Rectum	B	74	F	118.58	1	Y	Y
05-WH-052-1A	GSM358442	Jun 14 2011	primary colorectal adenocarcinoma	Royal Melbourne Hospital	Location: Right; DukesStage: B; Age_Diag: 92; Gender: F; DFS_Time: 12.1; DFS_Cens: 1; AdjXRT: N; AdjCTX: N	ftp://ftp.ncbi.nlm.nih.gov/pub/geo/DATA/supplementary/samples/GSM358nnn/GSM358442/GSM358442.CEL.gz	Reanalyzed by: GSE29971		Right	B	92	F	12.1	1	N	N
05-WH-067-1A	GSM358443	Jun 14 2011	primary colorectal adenocarcinoma	Royal Melbourne Hospital	Location: Right; DukesStage: B; Age_Diag: 74; Gender: F; DFS_Time: 29.6; DFS_Cens: 1; AdjXRT: N; AdjCTX: N	ftp://ftp.ncbi.nlm.nih.gov/pub/geo/DATA/supplementary/samples/GSM358nnn/GSM358443/GSM358443.CEL.gz	Reanalyzed by: GSE29971		Right	B	74	F	29.6	1	N	N
03-TB-061-1C	GSM358444	Jun 14 2011	primary colorectal adenocarcinoma	Royal Melbourne Hospital	Location: Rectum; DukesStage: B; Age_Diag: 82; Gender: M; DFS_Time: 37; DFS_Cens: 1; AdjXRT: N; AdjCTX: N	ftp://ftp.ncbi.nlm.nih.gov/pub/geo/DATA/supplementary/samples/GSM358nnn/GSM358444/GSM358444.CEL.gz	Reanalyzed by: GSE29971		Rectum	B	82	M	37	1	N	N
03-TB-078-1B	GSM358445	Jun 14 2011	primary colorectal adenocarcinoma	Royal Melbourne Hospital	Location: Right; DukesStage: B; Age_Diag: 60; Gender: M; DFS_Time: 28.5; DFS_Cens: 1; AdjXRT: N; AdjCTX: N	ftp://ftp.ncbi.nlm.nih.gov/pub/geo/DATA/supplementary/samples/GSM358nnn/GSM358445/GSM358445.CEL.gz	Reanalyzed by: GSE29971		Right	B	60	M	28.5	1	N	N
04-TB-075-1A	GSM358446	Jun 14 2011	primary colorectal adenocarcinoma	Royal Melbourne Hospital	Location: Right; DukesStage: B; Age_Diag: 82; Gender: M; DFS_Time: 56.3; DFS_Cens: 1; AdjXRT: N; AdjCTX: N	ftp://ftp.ncbi.nlm.nih.gov/pub/geo/DATA/supplementary/samples/GSM358nnn/GSM358446/GSM358446.CEL.gz	Reanalyzed by: GSE29971		Right	B	82	M	56.3	1	N	N
04-TB-076-1B	GSM358447	Jun 14 2011	primary colorectal adenocarcinoma	Royal Melbourne Hospital	Location: Right; DukesStage: B; Age_Diag: 53; Gender: M; DFS_Time: 47.4; DFS_Cens: 1; AdjXRT: N; AdjCTX: Y	ftp://ftp.ncbi.nlm.nih.gov/pub/geo/DATA/supplementary/samples/GSM358nnn/GSM358447/GSM358447.CEL.gz	Reanalyzed by: GSE29971		Right	B	53	M	47.4	1	N	Y
00-TB-010-1A	GSM358448	Jun 14 2011	primary colorectal adenocarcinoma	Royal Melbourne Hospital	Location: Right; DukesStage: B; Age_Diag: 92; Gender: M; DFS_Time: 13.5; DFS_Cens: 1; AdjXRT: N; AdjCTX: N	ftp://ftp.ncbi.nlm.nih.gov/pub/geo/DATA/supplementary/samples/GSM358nnn/GSM358448/GSM358448.CEL.gz	Reanalyzed by: GSE29971		Right	B	92	M	13.5	1	N	N
01-TB-032-1B	GSM358449	Jun 14 2011	primary colorectal adenocarcinoma	Royal Melbourne Hospital	Location: Left; DukesStage: B; Age_Diag: 72; Gender: M; DFS_Time: 56.8; DFS_Cens: 1; AdjXRT: N; AdjCTX: N	ftp://ftp.ncbi.nlm.nih.gov/pub/geo/DATA/supplementary/samples/GSM358nnn/GSM358449/GSM358449.CEL.gz	Reanalyzed by: GSE29971		Left	B	72	M	56.8	1	N	N
01-TB-034-1C	GSM358450	Jun 14 2011	primary colorectal adenocarcinoma	Royal Melbourne Hospital	Location: Left; DukesStage: B; Age_Diag: 70; Gender: M; DFS_Time: 52.8; DFS_Cens: 1; AdjXRT: N; AdjCTX: N	ftp://ftp.ncbi.nlm.nih.gov/pub/geo/DATA/supplementary/samples/GSM358nnn/GSM358450/GSM358450.CEL.gz	Reanalyzed by: GSE29971		Left	B	70	M	52.8	1	N	N
02-TB-035-1F	GSM358451	Jun 14 2011	primary colorectal adenocarcinoma	Royal Melbourne Hospital	Location: Right; DukesStage: B; Age_Diag: 68; Gender: F; DFS_Time: 45.3; DFS_Cens: 1; AdjXRT: N; AdjCTX: N	ftp://ftp.ncbi.nlm.nih.gov/pub/geo/DATA/supplementary/samples/GSM358nnn/GSM358451/GSM358451.CEL.gz	Reanalyzed by: GSE29971		Right	B	68	F	45.3	1	N	N
02-TB-045-1I	GSM358452	Jun 14 2011	primary colorectal adenocarcinoma	Royal Melbourne Hospital	Location: Rectum; DukesStage: B; Age_Diag: 61; Gender: M; DFS_Time: 55.7; DFS_Cens: 1; AdjXRT: N; AdjCTX: N	ftp://ftp.ncbi.nlm.nih.gov/pub/geo/DATA/supplementary/samples/GSM358nnn/GSM358452/GSM358452.CEL.gz	Reanalyzed by: GSE29971		Rectum	B	61	M	55.7	1	N	N
02-TB-064-1N	GSM358453	Jun 14 2011	primary colorectal adenocarcinoma	Royal Melbourne Hospital	Location: Right; DukesStage: B; Age_Diag: 62; Gender: M; DFS_Time: 40; DFS_Cens: 1; AdjXRT: N; AdjCTX: N	ftp://ftp.ncbi.nlm.nih.gov/pub/geo/DATA/supplementary/samples/GSM358nnn/GSM358453/GSM358453.CEL.gz	Reanalyzed by: GSE29971		Right	B	62	M	40	1	N	N
02-TB-074-1C	GSM358454	Jun 14 2011	primary colorectal adenocarcinoma	Royal Melbourne Hospital	Location: Right; DukesStage: B; Age_Diag: 78; Gender: M; DFS_Time: 14.2; DFS_Cens: 0; AdjXRT: N; AdjCTX: N	ftp://ftp.ncbi.nlm.nih.gov/pub/geo/DATA/supplementary/samples/GSM358nnn/GSM358454/GSM358454.CEL.gz	Reanalyzed by: GSE29971		Right	B	78	M	14.2	0	N	N
02-TB-079-1C	GSM358455	Jun 14 2011	primary colorectal adenocarcinoma	Royal Melbourne Hospital	Location: Right; DukesStage: B; Age_Diag: 80; Gender: M; DFS_Time: 4.1; DFS_Cens: 1; AdjXRT: N; AdjCTX: N	ftp://ftp.ncbi.nlm.nih.gov/pub/geo/DATA/supplementary/samples/GSM358nnn/GSM358455/GSM358455.CEL.gz	Reanalyzed by: GSE29971		Right	B	80	M	4.1	1	N	N
03-TB-009-1I	GSM358456	Jun 14 2011	primary colorectal adenocarcinoma	Royal Melbourne Hospital	Location: Left; DukesStage: B; Age_Diag: 30; Gender: F; DFS_Time: 59.5; DFS_Cens: 1; AdjXRT: N; AdjCTX: N	ftp://ftp.ncbi.nlm.nih.gov/pub/geo/DATA/supplementary/samples/GSM358nnn/GSM358456/GSM358456.CEL.gz	Reanalyzed by: GSE29971		Left	B	30	F	59.5	1	N	N
03-TB-021-1B	GSM358457	Jun 14 2011	primary colorectal adenocarcinoma	Royal Melbourne Hospital	Location: Right; DukesStage: B; Age_Diag: 79; Gender: F; DFS_Time: 42.9; DFS_Cens: 1; AdjXRT: N; AdjCTX: N	ftp://ftp.ncbi.nlm.nih.gov/pub/geo/DATA/supplementary/samples/GSM358nnn/GSM358457/GSM358457.CEL.gz	Reanalyzed by: GSE29971		Right	B	79	F	42.9	1	N	N
03-TB-040-1G	GSM358458	Jun 14 2011	primary colorectal adenocarcinoma	Royal Melbourne Hospital	Location: Right; DukesStage: B; Age_Diag: 54; Gender: F; DFS_Time: 32.6; DFS_Cens: 0; AdjXRT: N; AdjCTX: N	ftp://ftp.ncbi.nlm.nih.gov/pub/geo/DATA/supplementary/samples/GSM358nnn/GSM358458/GSM358458.CEL.gz	Reanalyzed by: GSE29971		Right	B	54	F	32.6	0	N	N
03-TB-042-1B	GSM358459	Jun 14 2011	primary colorectal adenocarcinoma	Royal Melbourne Hospital	Location: Right; DukesStage: B; Age_Diag: 44; Gender: M; DFS_Time: 31.3; DFS_Cens: 1; AdjXRT: N; AdjCTX: N	ftp://ftp.ncbi.nlm.nih.gov/pub/geo/DATA/supplementary/samples/GSM358nnn/GSM358459/GSM358459.CEL.gz	Reanalyzed by: GSE29971		Right	B	44	M	31.3	1	N	N
03-TB-052-1D	GSM358460	Jun 14 2011	primary colorectal adenocarcinoma	Royal Melbourne Hospital	Location: Right; DukesStage: B; Age_Diag: 66; Gender: F; DFS_Time: 33.9; DFS_Cens: 1; AdjXRT: N; AdjCTX: N	ftp://ftp.ncbi.nlm.nih.gov/pub/geo/DATA/supplementary/samples/GSM358nnn/GSM358460/GSM358460.CEL.gz	Reanalyzed by: GSE29971		Right	B	66	F	33.9	1	N	N
03-TB-084-1A	GSM358461	Jun 14 2011	primary colorectal adenocarcinoma	Royal Melbourne Hospital	Location: Left; DukesStage: B; Age_Diag: 64; Gender: M; DFS_Time: 47.7; DFS_Cens: 1; AdjXRT: N; AdjCTX: N	ftp://ftp.ncbi.nlm.nih.gov/pub/geo/DATA/supplementary/samples/GSM358nnn/GSM358461/GSM358461.CEL.gz	Reanalyzed by: GSE29971		Left	B	64	M	47.7	1	N	N
03-TB-087-1A	GSM358462	Jun 14 2011	primary colorectal adenocarcinoma	Royal Melbourne Hospital	Location: Rectum; DukesStage: B; Age_Diag: 72; Gender: M; DFS_Time: 38.2; DFS_Cens: 1; AdjXRT: N; AdjCTX: N	ftp://ftp.ncbi.nlm.nih.gov/pub/geo/DATA/supplementary/samples/GSM358nnn/GSM358462/GSM358462.CEL.gz	Reanalyzed by: GSE29971		Rectum	B	72	M	38.2	1	N	N
04-TB-014-1A	GSM358463	Jun 14 2011	primary colorectal adenocarcinoma	Royal Melbourne Hospital	Location: Left; DukesStage: B; Age_Diag: 63; Gender: F; DFS_Time: 44.4; DFS_Cens: 1; AdjXRT: N; AdjCTX: N	ftp://ftp.ncbi.nlm.nih.gov/pub/geo/DATA/supplementary/samples/GSM358nnn/GSM358463/GSM358463.CEL.gz	Reanalyzed by: GSE29971		Left	B	63	F	44.4	1	N	N
04-TB-124-1B	GSM358464	Jun 14 2011	primary colorectal adenocarcinoma	Royal Melbourne Hospital	Location: Rectum; DukesStage: B; Age_Diag: 66; Gender: M; DFS_Time: 44.8; DFS_Cens: 1; AdjXRT: N; AdjCTX: N	ftp://ftp.ncbi.nlm.nih.gov/pub/geo/DATA/supplementary/samples/GSM358nnn/GSM358464/GSM358464.CEL.gz	Reanalyzed by: GSE29971		Rectum	B	66	M	44.8	1	N	N
03-TB-036-1B	GSM358465	Jun 14 2011	primary colorectal adenocarcinoma	Royal Melbourne Hospital	Location: Rectum; DukesStage: B; Age_Diag: 63; Gender: M; DFS_Time: 57; DFS_Cens: 1; AdjXRT: N; AdjCTX: N	ftp://ftp.ncbi.nlm.nih.gov/pub/geo/DATA/supplementary/samples/GSM358nnn/GSM358465/GSM358465.CEL.gz	Reanalyzed by: GSE29971		Rectum	B	63	M	57	1	N	N
04-TB-021-1B	GSM358466	Jun 14 2011	primary colorectal adenocarcinoma	Royal Melbourne Hospital	Location: Rectum; DukesStage: B; Age_Diag: 78; Gender: M; DFS_Time: 40.4; DFS_Cens: 1; AdjXRT: N; AdjCTX: N	ftp://ftp.ncbi.nlm.nih.gov/pub/geo/DATA/supplementary/samples/GSM358nnn/GSM358466/GSM358466.CEL.gz	Reanalyzed by: GSE29971		Rectum	B	78	M	40.4	1	N	N
04-TB-026-1A	GSM358467	Jun 14 2011	primary colorectal adenocarcinoma	Royal Melbourne Hospital	Location: Left; DukesStage: B; Age_Diag: 74; Gender: M; DFS_Time: 5.2; DFS_Cens: 1; AdjXRT: N; AdjCTX: N	ftp://ftp.ncbi.nlm.nih.gov/pub/geo/DATA/supplementary/samples/GSM358nnn/GSM358467/GSM358467.CEL.gz	Reanalyzed by: GSE29971		Left	B	74	M	5.2	1	N	N
03-TB-054-1C	GSM358468	Jun 14 2011	primary colorectal adenocarcinoma	Royal Melbourne Hospital	Location: Rectum; DukesStage: B; Age_Diag: 64.6; Gender: M; DFS_Time: 11.6; DFS_Cens: 1; AdjXRT: N; AdjCTX: N	ftp://ftp.ncbi.nlm.nih.gov/pub/geo/DATA/supplementary/samples/GSM358nnn/GSM358468/GSM358468.CEL.gz	Reanalyzed by: GSE29971		Rectum	B	64.6	M	11.6	1	N	N
01-28-P617	GSM358469	Jun 14 2011	primary colorectal adenocarcinoma	Royal Melbourne Hospital	Location: Right; DukesStage: B; Age_Diag: 53; Gender: F; DFS_Time: 58.4; DFS_Cens: 1; AdjXRT: N; AdjCTX: Y	ftp://ftp.ncbi.nlm.nih.gov/pub/geo/DATA/supplementary/samples/GSM358nnn/GSM358469/GSM358469.CEL.gz	Reanalyzed by: GSE29971		Right	B	53	F	58.4	1	N	Y
02-1005-P1757	GSM358470	Jun 14 2011	primary colorectal adenocarcinoma	Royal Melbourne Hospital	Location: Right; DukesStage: B; Age_Diag: 78; Gender: F; DFS_Time: 36.2; DFS_Cens: 1; AdjXRT: N; AdjCTX: N	ftp://ftp.ncbi.nlm.nih.gov/pub/geo/DATA/supplementary/samples/GSM358nnn/GSM358470/GSM358470.CEL.gz	Reanalyzed by: GSE29971		Right	B	78	F	36.2	1	N	N
02-1140-P1840	GSM358471	Jun 14 2011	primary colorectal adenocarcinoma	Royal Melbourne Hospital	Location: Colon; DukesStage: B; Age_Diag: 78; Gender: F; DFS_Time: 45.4; DFS_Cens: 1; AdjXRT: N; AdjCTX: N	ftp://ftp.ncbi.nlm.nih.gov/pub/geo/DATA/supplementary/samples/GSM358nnn/GSM358471/GSM358471.CEL.gz	Reanalyzed by: GSE29971		Colon	B	78	F	45.4	1	N	N
02-470-P1392	GSM358472	Jun 14 2011	primary colorectal adenocarcinoma	Royal Melbourne Hospital	Location: Left; DukesStage: B; Age_Diag: 70; Gender: M; DFS_Time: 50.9; DFS_Cens: 1; AdjXRT: N; AdjCTX: N	ftp://ftp.ncbi.nlm.nih.gov/pub/geo/DATA/supplementary/samples/GSM358nnn/GSM358472/GSM358472.CEL.gz	Reanalyzed by: GSE29971		Left	B	70	M	50.9	1	N	N
02-47-P1097	GSM358473	Jun 14 2011	primary colorectal adenocarcinoma	Royal Melbourne Hospital	Location: Right; DukesStage: B; Age_Diag: 81; Gender: F; DFS_Time: 55.9; DFS_Cens: 1; AdjXRT: N; AdjCTX: N	ftp://ftp.ncbi.nlm.nih.gov/pub/geo/DATA/supplementary/samples/GSM358nnn/GSM358473/GSM358473.CEL.gz	Reanalyzed by: GSE29971		Right	B	81	F	55.9	1	N	N
02-627-P1492	GSM358474	Jun 14 2011	primary colorectal adenocarcinoma	Royal Melbourne Hospital	Location: Rectum; DukesStage: B; Age_Diag: 75; Gender: M; DFS_Time: 14.3; DFS_Cens: 0; AdjXRT: Y; AdjCTX: Y	ftp://ftp.ncbi.nlm.nih.gov/pub/geo/DATA/supplementary/samples/GSM358nnn/GSM358474/GSM358474.CEL.gz	Reanalyzed by: GSE29971		Rectum	B	75	M	14.3	0	Y	Y
03-1142-P2740	GSM358475	Jun 14 2011	primary colorectal adenocarcinoma	Royal Melbourne Hospital	Location: Left; DukesStage: B; Age_Diag: 63; Gender: F; DFS_Time: 33.8; DFS_Cens: 1; AdjXRT: N; AdjCTX: N	ftp://ftp.ncbi.nlm.nih.gov/pub/geo/DATA/supplementary/samples/GSM358nnn/GSM358475/GSM358475.CEL.gz	Reanalyzed by: GSE29971		Left	B	63	F	33.8	1	N	N
03-512-P2225	GSM358476	Jun 14 2011	primary colorectal adenocarcinoma	Royal Melbourne Hospital	Location: Left; DukesStage: B; Age_Diag: 63; Gender: M; DFS_Time: 38; DFS_Cens: 1; AdjXRT: N; AdjCTX: N	ftp://ftp.ncbi.nlm.nih.gov/pub/geo/DATA/supplementary/samples/GSM358nnn/GSM358476/GSM358476.CEL.gz	Reanalyzed by: GSE29971		Left	B	63	M	38	1	N	N
99-113-P447	GSM358477	Jun 14 2011	primary colorectal adenocarcinoma	Royal Melbourne Hospital	Location: Right; DukesStage: B; Age_Diag: 48; Gender: F; DFS_Time: 74.2; DFS_Cens: 1; AdjXRT: N; AdjCTX: Y	ftp://ftp.ncbi.nlm.nih.gov/pub/geo/DATA/supplementary/samples/GSM358nnn/GSM358477/GSM358477.CEL.gz	Reanalyzed by: GSE29971		Right	B	48	F	74.2	1	N	Y
99-2-P2	GSM358478	Jun 14 2011	primary colorectal adenocarcinoma	Royal Melbourne Hospital	Location: Right; DukesStage: B; Age_Diag: 72; Gender: M; DFS_Time: 84.9; DFS_Cens: 1; AdjXRT: N; AdjCTX: N	ftp://ftp.ncbi.nlm.nih.gov/pub/geo/DATA/supplementary/samples/GSM358nnn/GSM358478/GSM358478.CEL.gz	Reanalyzed by: GSE29971		Right	B	72	M	84.9	1	N	N
T4695A1	GSM358479	Jan 13 2009	primary colorectal adenocarcinoma	H Lee Moffitt Cancer Center	Location: Right; DukesStage: C; Age_Diag: 54; Gender: M; DFS_Time: 0.92; DFS_Cens: 1; AdjXRT: N; AdjCTX: N	ftp://ftp.ncbi.nlm.nih.gov/pub/geo/DATA/supplementary/samples/GSM358nnn/GSM358479/GSM358479.CEL.gz			Right	C	54	M	0.92	1	N	N
T932B1	GSM358480	Jan 13 2009	primary colorectal adenocarcinoma	H Lee Moffitt Cancer Center	Location: Right; DukesStage: C; Age_Diag: 71; Gender: F; DFS_Time: 1.57; DFS_Cens: 0; AdjXRT: N; AdjCTX: Y	ftp://ftp.ncbi.nlm.nih.gov/pub/geo/DATA/supplementary/samples/GSM358nnn/GSM358480/GSM358480.CEL.gz			Right	C	71	F	1.57	0	N	Y
T2567B1	GSM358481	Jan 13 2009	primary colorectal adenocarcinoma	H Lee Moffitt Cancer Center	Location: Right; DukesStage: C; Age_Diag: 83; Gender: F; DFS_Time: 3.32; DFS_Cens: 0; AdjXRT: N; AdjCTX: N	ftp://ftp.ncbi.nlm.nih.gov/pub/geo/DATA/supplementary/samples/GSM358nnn/GSM358481/GSM358481.CEL.gz			Right	C	83	F	3.32	0	N	N
T4448A	GSM358482	Jan 13 2009	primary colorectal adenocarcinoma	H Lee Moffitt Cancer Center	Location: Right; DukesStage: C; Age_Diag: 78; Gender: F; DFS_Time: 4.24; DFS_Cens: 1; AdjXRT: N; AdjCTX: Y	ftp://ftp.ncbi.nlm.nih.gov/pub/geo/DATA/supplementary/samples/GSM358nnn/GSM358482/GSM358482.CEL.gz			Right	C	78	F	4.24	1	N	Y
T5811A1	GSM358483	Jan 13 2009	primary colorectal adenocarcinoma	H Lee Moffitt Cancer Center	Location: Right; DukesStage: C; Age_Diag: 62; Gender: F; DFS_Time: 5.22; DFS_Cens: 1; AdjXRT: N; AdjCTX: Y	ftp://ftp.ncbi.nlm.nih.gov/pub/geo/DATA/supplementary/samples/GSM358nnn/GSM358483/GSM358483.CEL.gz			Right	C	62	F	5.22	1	N	Y
T1102A	GSM358484	Jan 13 2009	primary colorectal adenocarcinoma	H Lee Moffitt Cancer Center	Location: Right; DukesStage: C; Age_Diag: 74; Gender: M; DFS_Time: 5.35; DFS_Cens: 0; AdjXRT: N; AdjCTX: N	ftp://ftp.ncbi.nlm.nih.gov/pub/geo/DATA/supplementary/samples/GSM358nnn/GSM358484/GSM358484.CEL.gz			Right	C	74	M	5.35	0	N	N
T324A	GSM358485	Jan 13 2009	primary colorectal adenocarcinoma	H Lee Moffitt Cancer Center	Location: Right; DukesStage: C; Age_Diag: 38; Gender: M; DFS_Time: 8.21; DFS_Cens: 0; AdjXRT: Y; AdjCTX: Y	ftp://ftp.ncbi.nlm.nih.gov/pub/geo/DATA/supplementary/samples/GSM358nnn/GSM358485/GSM358485.CEL.gz			Right	C	38	M	8.21	0	Y	Y
T801A1	GSM358486	Jan 13 2009	primary colorectal adenocarcinoma	H Lee Moffitt Cancer Center	Location: Left; DukesStage: C; Age_Diag: 67; Gender: F; DFS_Time: 8.31; DFS_Cens: 0; AdjXRT: Y; AdjCTX: Y	ftp://ftp.ncbi.nlm.nih.gov/pub/geo/DATA/supplementary/samples/GSM358nnn/GSM358486/GSM358486.CEL.gz			Left	C	67	F	8.31	0	Y	Y
T4060A	GSM358487	Jan 13 2009	primary colorectal adenocarcinoma	H Lee Moffitt Cancer Center	Location: Left; DukesStage: C; Age_Diag: 51; Gender: F; DFS_Time: 8.58; DFS_Cens: 0; AdjXRT: N; AdjCTX: Y	ftp://ftp.ncbi.nlm.nih.gov/pub/geo/DATA/supplementary/samples/GSM358nnn/GSM358487/GSM358487.CEL.gz			Left	C	51	F	8.58	0	N	Y
T1479A	GSM358488	Jan 13 2009	primary colorectal adenocarcinoma	H Lee Moffitt Cancer Center	Location: Left; DukesStage: C; Age_Diag: 75; Gender: M; DFS_Time: 9.56; DFS_Cens: 0; AdjXRT: N; AdjCTX: Y	ftp://ftp.ncbi.nlm.nih.gov/pub/geo/DATA/supplementary/samples/GSM358nnn/GSM358488/GSM358488.CEL.gz			Left	C	75	M	9.56	0	N	Y
T223B	GSM358489	Jan 13 2009	primary colorectal adenocarcinoma	H Lee Moffitt Cancer Center	Location: Left; DukesStage: C; Age_Diag: 46; Gender: M; DFS_Time: 11.9; DFS_Cens: 0; AdjXRT: Y; AdjCTX: N	ftp://ftp.ncbi.nlm.nih.gov/pub/geo/DATA/supplementary/samples/GSM358nnn/GSM358489/GSM358489.CEL.gz			Left	C	46	M	11.9	0	Y	N
T949B	GSM358490	Jan 13 2009	primary colorectal adenocarcinoma	H Lee Moffitt Cancer Center	Location: Right; DukesStage: C; Age_Diag: 60; Gender: M; DFS_Time: 14.72; DFS_Cens: 0; AdjXRT: N; AdjCTX: Y	ftp://ftp.ncbi.nlm.nih.gov/pub/geo/DATA/supplementary/samples/GSM358nnn/GSM358490/GSM358490.CEL.gz			Right	C	60	M	14.72	0	N	Y
T672A	GSM358491	Jan 13 2009	primary colorectal adenocarcinoma	H Lee Moffitt Cancer Center	Location: Left; DukesStage: C; Age_Diag: 53; Gender: F; DFS_Time: 16.07; DFS_Cens: 0; AdjXRT: N; AdjCTX: N	ftp://ftp.ncbi.nlm.nih.gov/pub/geo/DATA/supplementary/samples/GSM358nnn/GSM358491/GSM358491.CEL.gz			Left	C	53	F	16.07	0	N	N
T2638B	GSM358492	Jan 13 2009	primary colorectal adenocarcinoma	H Lee Moffitt Cancer Center	Location: Rectum; DukesStage: C; Age_Diag: 50; Gender: F; DFS_Time: 18.93; DFS_Cens: 0; AdjXRT: N; AdjCTX: N	ftp://ftp.ncbi.nlm.nih.gov/pub/geo/DATA/supplementary/samples/GSM358nnn/GSM358492/GSM358492.CEL.gz			Rectum	C	50	F	18.93	0	N	N
T4948A2	GSM358493	Jan 13 2009	primary colorectal adenocarcinoma	H Lee Moffitt Cancer Center	Location: Left; DukesStage: C; Age_Diag: 61; Gender: F; DFS_Time: 18.96; DFS_Cens: 1; AdjXRT: Y; AdjCTX: Y	ftp://ftp.ncbi.nlm.nih.gov/pub/geo/DATA/supplementary/samples/GSM358nnn/GSM358493/GSM358493.CEL.gz			Left	C	61	F	18.96	1	Y	Y
T5565A1	GSM358494	Jan 13 2009	primary colorectal adenocarcinoma	H Lee Moffitt Cancer Center	Location: Right; DukesStage: C; Age_Diag: 81; Gender: F; DFS_Time: 19.98; DFS_Cens: 1; AdjXRT: N; AdjCTX: Y	ftp://ftp.ncbi.nlm.nih.gov/pub/geo/DATA/supplementary/samples/GSM358nnn/GSM358494/GSM358494.CEL.gz			Right	C	81	F	19.98	1	N	Y
T1213A	GSM358495	Jan 13 2009	primary colorectal adenocarcinoma	H Lee Moffitt Cancer Center	Location: Right; DukesStage: C; Age_Diag: 63; Gender: M; DFS_Time: 20.44; DFS_Cens: 1; AdjXRT: N; AdjCTX: Y	ftp://ftp.ncbi.nlm.nih.gov/pub/geo/DATA/supplementary/samples/GSM358nnn/GSM358495/GSM358495.CEL.gz			Right	C	63	M	20.44	1	N	Y
T4110A	GSM358496	Jan 13 2009	primary colorectal adenocarcinoma	H Lee Moffitt Cancer Center	Location: Left; DukesStage: C; Age_Diag: 46; Gender: M; DFS_Time: 21.04; DFS_Cens: 0; AdjXRT: N; AdjCTX: Y	ftp://ftp.ncbi.nlm.nih.gov/pub/geo/DATA/supplementary/samples/GSM358nnn/GSM358496/GSM358496.CEL.gz			Left	C	46	M	21.04	0	N	Y
T625A	GSM358497	Jan 13 2009	primary colorectal adenocarcinoma	H Lee Moffitt Cancer Center	Location: Left; DukesStage: C; Age_Diag: 53; Gender: M; DFS_Time: 21.27; DFS_Cens: 0; AdjXRT: N; AdjCTX: Y	ftp://ftp.ncbi.nlm.nih.gov/pub/geo/DATA/supplementary/samples/GSM358nnn/GSM358497/GSM358497.CEL.gz			Left	C	53	M	21.27	0	N	Y
T2307A1	GSM358498	Jan 13 2009	primary colorectal adenocarcinoma	H Lee Moffitt Cancer Center	Location: Right; DukesStage: C; Age_Diag: 87; Gender: F; DFS_Time: 22.25; DFS_Cens: 1; AdjXRT: N; AdjCTX: Y	ftp://ftp.ncbi.nlm.nih.gov/pub/geo/DATA/supplementary/samples/GSM358nnn/GSM358498/GSM358498.CEL.gz			Right	C	87	F	22.25	1	N	Y
T1600A	GSM358499	Jan 13 2009	primary colorectal adenocarcinoma	H Lee Moffitt Cancer Center	Location: Left; DukesStage: C; Age_Diag: 63; Gender: M; DFS_Time: 23.34; DFS_Cens: 0; AdjXRT: N; AdjCTX: N	ftp://ftp.ncbi.nlm.nih.gov/pub/geo/DATA/supplementary/samples/GSM358nnn/GSM358499/GSM358499.CEL.gz			Left	C	63	M	23.34	0	N	N
T4644B1	GSM358500	Jan 13 2009	primary colorectal adenocarcinoma	H Lee Moffitt Cancer Center	Location: Left; DukesStage: C; Age_Diag: 75; Gender: F; DFS_Time: 24.13; DFS_Cens: 0; AdjXRT: N; AdjCTX: Y	ftp://ftp.ncbi.nlm.nih.gov/pub/geo/DATA/supplementary/samples/GSM358nnn/GSM358500/GSM358500.CEL.gz			Left	C	75	F	24.13	0	N	Y
T2875A1	GSM358501	Jan 13 2009	primary colorectal adenocarcinoma	H Lee Moffitt Cancer Center	Location: Left; DukesStage: C; Age_Diag: 66; Gender: M; DFS_Time: 24.85; DFS_Cens: 0; AdjXRT: N; AdjCTX: Y	ftp://ftp.ncbi.nlm.nih.gov/pub/geo/DATA/supplementary/samples/GSM358nnn/GSM358501/GSM358501.CEL.gz			Left	C	66	M	24.85	0	N	Y
T4080A	GSM358502	Jan 13 2009	primary colorectal adenocarcinoma	H Lee Moffitt Cancer Center	Location: Right; DukesStage: C; Age_Diag: 78; Gender: F; DFS_Time: 26.26; DFS_Cens: 1; AdjXRT: N; AdjCTX: N	ftp://ftp.ncbi.nlm.nih.gov/pub/geo/DATA/supplementary/samples/GSM358nnn/GSM358502/GSM358502.CEL.gz			Right	C	78	F	26.26	1	N	N
T3804A	GSM358503	Jan 13 2009	primary colorectal adenocarcinoma	H Lee Moffitt Cancer Center	Location: Right; DukesStage: C; Age_Diag: 71; Gender: F; DFS_Time: 26.92; DFS_Cens: 1; AdjXRT: N; AdjCTX: Y	ftp://ftp.ncbi.nlm.nih.gov/pub/geo/DATA/supplementary/samples/GSM358nnn/GSM358503/GSM358503.CEL.gz			Right	C	71	F	26.92	1	N	Y
T1430C	GSM358504	Jan 13 2009	primary colorectal adenocarcinoma	H Lee Moffitt Cancer Center	Location: Left; DukesStage: C; Age_Diag: 58; Gender: M; DFS_Time: 27.58; DFS_Cens: 0; AdjXRT: Y; AdjCTX: Y	ftp://ftp.ncbi.nlm.nih.gov/pub/geo/DATA/supplementary/samples/GSM358nnn/GSM358504/GSM358504.CEL.gz			Left	C	58	M	27.58	0	Y	Y
T771A	GSM358505	Jan 13 2009	primary colorectal adenocarcinoma	H Lee Moffitt Cancer Center	Location: Left; DukesStage: C; Age_Diag: 90; Gender: F; DFS_Time: 27.74; DFS_Cens: 0; AdjXRT: N; AdjCTX: N	ftp://ftp.ncbi.nlm.nih.gov/pub/geo/DATA/supplementary/samples/GSM358nnn/GSM358505/GSM358505.CEL.gz			Left	C	90	F	27.74	0	N	N
T372A	GSM358506	Jan 13 2009	primary colorectal adenocarcinoma	H Lee Moffitt Cancer Center	Location: Left; DukesStage: C; Age_Diag: 26; Gender: M; DFS_Time: 29.39; DFS_Cens: 0; AdjXRT: Y; AdjCTX: Y	ftp://ftp.ncbi.nlm.nih.gov/pub/geo/DATA/supplementary/samples/GSM358nnn/GSM358506/GSM358506.CEL.gz			Left	C	26	M	29.39	0	Y	Y
T4920A1	GSM358507	Jan 13 2009	primary colorectal adenocarcinoma	H Lee Moffitt Cancer Center	Location: Right; DukesStage: C; Age_Diag: 78; Gender: F; DFS_Time: 31.36; DFS_Cens: 1; AdjXRT: N; AdjCTX: N	ftp://ftp.ncbi.nlm.nih.gov/pub/geo/DATA/supplementary/samples/GSM358nnn/GSM358507/GSM358507.CEL.gz			Right	C	78	F	31.36	1	N	N
T5139A1	GSM358508	Jan 13 2009	primary colorectal adenocarcinoma	H Lee Moffitt Cancer Center	Location: Left; DukesStage: C; Age_Diag: 79; Gender: F; DFS_Time: 31.92; DFS_Cens: 1; AdjXRT: N; AdjCTX: Y	ftp://ftp.ncbi.nlm.nih.gov/pub/geo/DATA/supplementary/samples/GSM358nnn/GSM358508/GSM358508.CEL.gz			Left	C	79	F	31.92	1	N	Y
T4550B	GSM358509	Jan 13 2009	primary colorectal adenocarcinoma	H Lee Moffitt Cancer Center	Location: Right; DukesStage: C; Age_Diag: 41; Gender: M; DFS_Time: 34.19; DFS_Cens: 0; AdjXRT: Y; AdjCTX: Y	ftp://ftp.ncbi.nlm.nih.gov/pub/geo/DATA/supplementary/samples/GSM358nnn/GSM358509/GSM358509.CEL.gz			Right	C	41	M	34.19	0	Y	Y
T2926B	GSM358510	Jan 13 2009	primary colorectal adenocarcinoma	H Lee Moffitt Cancer Center	Location: Right; DukesStage: C; Age_Diag: 64; Gender: F; DFS_Time: 36.92; DFS_Cens: 0; AdjXRT: N; AdjCTX: N	ftp://ftp.ncbi.nlm.nih.gov/pub/geo/DATA/supplementary/samples/GSM358nnn/GSM358510/GSM358510.CEL.gz			Right	C	64	F	36.92	0	N	N
T4174A	GSM358511	Jan 13 2009	primary colorectal adenocarcinoma	H Lee Moffitt Cancer Center	Location: Left; DukesStage: C; Age_Diag: 67; Gender: M; DFS_Time: 36.92; DFS_Cens: 1; AdjXRT: N; AdjCTX: Y	ftp://ftp.ncbi.nlm.nih.gov/pub/geo/DATA/supplementary/samples/GSM358nnn/GSM358511/GSM358511.CEL.gz			Left	C	67	M	36.92	1	N	Y
T4475A1	GSM358512	Jan 13 2009	primary colorectal adenocarcinoma	H Lee Moffitt Cancer Center	Location: Right; DukesStage: C; Age_Diag: 60; Gender: F; DFS_Time: 38.07; DFS_Cens: 1; AdjXRT: N; AdjCTX: Y	ftp://ftp.ncbi.nlm.nih.gov/pub/geo/DATA/supplementary/samples/GSM358nnn/GSM358512/GSM358512.CEL.gz			Right	C	60	F	38.07	1	N	Y
T3216A	GSM358513	Jan 13 2009	primary colorectal adenocarcinoma	H Lee Moffitt Cancer Center	Location: Right; DukesStage: C; Age_Diag: 73; Gender: F; DFS_Time: 38.72; DFS_Cens: 1; AdjXRT: N; AdjCTX: Y	ftp://ftp.ncbi.nlm.nih.gov/pub/geo/DATA/supplementary/samples/GSM358nnn/GSM358513/GSM358513.CEL.gz			Right	C	73	F	38.72	1	N	Y
T2916A	GSM358514	Jan 13 2009	primary colorectal adenocarcinoma	H Lee Moffitt Cancer Center	Location: Left; DukesStage: C; Age_Diag: 69; Gender: M; DFS_Time: 41.06; DFS_Cens: 0; AdjXRT: Y; AdjCTX: Y	ftp://ftp.ncbi.nlm.nih.gov/pub/geo/DATA/supplementary/samples/GSM358nnn/GSM358514/GSM358514.CEL.gz			Left	C	69	M	41.06	0	Y	Y
T4111A	GSM358515	Jan 13 2009	primary colorectal adenocarcinoma	H Lee Moffitt Cancer Center	Location: Left; DukesStage: C; Age_Diag: 67; Gender: M; DFS_Time: 44.67; DFS_Cens: 1; AdjXRT: N; AdjCTX: N	ftp://ftp.ncbi.nlm.nih.gov/pub/geo/DATA/supplementary/samples/GSM358nnn/GSM358515/GSM358515.CEL.gz			Left	C	67	M	44.67	1	N	N
T4489A1	GSM358516	Jan 13 2009	primary colorectal adenocarcinoma	H Lee Moffitt Cancer Center	Location: Left; DukesStage: C; Age_Diag: 46; Gender: M; DFS_Time: 44.74; DFS_Cens: 1; AdjXRT: N; AdjCTX: Y	ftp://ftp.ncbi.nlm.nih.gov/pub/geo/DATA/supplementary/samples/GSM358nnn/GSM358516/GSM358516.CEL.gz			Left	C	46	M	44.74	1	N	Y
T2549C	GSM358517	Jan 13 2009	primary colorectal adenocarcinoma	H Lee Moffitt Cancer Center	Location: Left; DukesStage: C; Age_Diag: 30; Gender: M; DFS_Time: 47.8; DFS_Cens: 1; AdjXRT: Y; AdjCTX: Y	ftp://ftp.ncbi.nlm.nih.gov/pub/geo/DATA/supplementary/samples/GSM358nnn/GSM358517/GSM358517.CEL.gz			Left	C	30	M	47.8	1	Y	Y
T4452A2	GSM358518	Jan 13 2009	primary colorectal adenocarcinoma	H Lee Moffitt Cancer Center	Location: Right; DukesStage: C; Age_Diag: 71; Gender: F; DFS_Time: 49.11; DFS_Cens: 1; AdjXRT: N; AdjCTX: Y	ftp://ftp.ncbi.nlm.nih.gov/pub/geo/DATA/supplementary/samples/GSM358nnn/GSM358518/GSM358518.CEL.gz			Right	C	71	F	49.11	1	N	Y
T4373B3	GSM358519	Jan 13 2009	primary colorectal adenocarcinoma	H Lee Moffitt Cancer Center	Location: Left; DukesStage: C; Age_Diag: 26; Gender: M; DFS_Time: 50.43; DFS_Cens: 1; AdjXRT: N; AdjCTX: Y	ftp://ftp.ncbi.nlm.nih.gov/pub/geo/DATA/supplementary/samples/GSM358nnn/GSM358519/GSM358519.CEL.gz			Left	C	26	M	50.43	1	N	Y
T3085B	GSM358520	Jan 13 2009	primary colorectal adenocarcinoma	H Lee Moffitt Cancer Center	Location: Right; DukesStage: C; Age_Diag: 67; Gender: F; DFS_Time: 50.59; DFS_Cens: 1; AdjXRT: N; AdjCTX: Y	ftp://ftp.ncbi.nlm.nih.gov/pub/geo/DATA/supplementary/samples/GSM358nnn/GSM358520/GSM358520.CEL.gz			Right	C	67	F	50.59	1	N	Y
T4088A	GSM358521	Jan 13 2009	primary colorectal adenocarcinoma	H Lee Moffitt Cancer Center	Location: Left; DukesStage: C; Age_Diag: 72; Gender: M; DFS_Time: 52.86; DFS_Cens: 1; AdjXRT: N; AdjCTX: Y	ftp://ftp.ncbi.nlm.nih.gov/pub/geo/DATA/supplementary/samples/GSM358nnn/GSM358521/GSM358521.CEL.gz			Left	C	72	M	52.86	1	N	Y
T3254B	GSM358522	Jan 13 2009	primary colorectal adenocarcinoma	H Lee Moffitt Cancer Center	Location: Left; DukesStage: C; Age_Diag: 83; Gender: F; DFS_Time: 54.9; DFS_Cens: 1; AdjXRT: N; AdjCTX: N	ftp://ftp.ncbi.nlm.nih.gov/pub/geo/DATA/supplementary/samples/GSM358nnn/GSM358522/GSM358522.CEL.gz			Left	C	83	F	54.9	1	N	N
T3552B	GSM358523	Jan 13 2009	primary colorectal adenocarcinoma	H Lee Moffitt Cancer Center	Location: Left; DukesStage: C; Age_Diag: 63; Gender: F; DFS_Time: 58.45; DFS_Cens: 1; AdjXRT: N; AdjCTX: N	ftp://ftp.ncbi.nlm.nih.gov/pub/geo/DATA/supplementary/samples/GSM358nnn/GSM358523/GSM358523.CEL.gz			Left	C	63	F	58.45	1	N	N
T2465G	GSM358524	Jan 13 2009	primary colorectal adenocarcinoma	H Lee Moffitt Cancer Center	Location: Right; DukesStage: C; Age_Diag: 87; Gender: M; DFS_Time: 59.07; DFS_Cens: 1; AdjXRT: N; AdjCTX: Y	ftp://ftp.ncbi.nlm.nih.gov/pub/geo/DATA/supplementary/samples/GSM358nnn/GSM358524/GSM358524.CEL.gz			Right	C	87	M	59.07	1	N	Y
T3701A1	GSM358525	Jan 13 2009	primary colorectal adenocarcinoma	H Lee Moffitt Cancer Center	Location: Right; DukesStage: C; Age_Diag: 69; Gender: M; DFS_Time: 59.34; DFS_Cens: 1; AdjXRT: N; AdjCTX: Y	ftp://ftp.ncbi.nlm.nih.gov/pub/geo/DATA/supplementary/samples/GSM358nnn/GSM358525/GSM358525.CEL.gz			Right	C	69	M	59.34	1	N	Y
T2130A	GSM358526	Jan 13 2009	primary colorectal adenocarcinoma	H Lee Moffitt Cancer Center	Location: Left; DukesStage: C; Age_Diag: 63; Gender: M; DFS_Time: 64.33; DFS_Cens: 1; AdjXRT: N; AdjCTX: Y	ftp://ftp.ncbi.nlm.nih.gov/pub/geo/DATA/supplementary/samples/GSM358nnn/GSM358526/GSM358526.CEL.gz			Left	C	63	M	64.33	1	N	Y
T3040A	GSM358527	Jan 13 2009	primary colorectal adenocarcinoma	H Lee Moffitt Cancer Center	Location: Left; DukesStage: C; Age_Diag: 62; Gender: M; DFS_Time: 64.93; DFS_Cens: 1; AdjXRT: N; AdjCTX: Y	ftp://ftp.ncbi.nlm.nih.gov/pub/geo/DATA/supplementary/samples/GSM358nnn/GSM358527/GSM358527.CEL.gz			Left	C	62	M	64.93	1	N	Y
T3351B	GSM358528	Jan 13 2009	primary colorectal adenocarcinoma	H Lee Moffitt Cancer Center	Location: Left; DukesStage: C; Age_Diag: 65; Gender: F; DFS_Time: 65.55; DFS_Cens: 1; AdjXRT: N; AdjCTX: Y	ftp://ftp.ncbi.nlm.nih.gov/pub/geo/DATA/supplementary/samples/GSM358nnn/GSM358528/GSM358528.CEL.gz			Left	C	65	F	65.55	1	N	Y
T2660A	GSM358529	Jan 13 2009	primary colorectal adenocarcinoma	H Lee Moffitt Cancer Center	Location: Right; DukesStage: C; Age_Diag: 55; Gender: M; DFS_Time: 72.09; DFS_Cens: 1; AdjXRT: N; AdjCTX: Y	ftp://ftp.ncbi.nlm.nih.gov/pub/geo/DATA/supplementary/samples/GSM358nnn/GSM358529/GSM358529.CEL.gz			Right	C	55	M	72.09	1	N	Y
T2651C	GSM358530	Jan 13 2009	primary colorectal adenocarcinoma	H Lee Moffitt Cancer Center	Location: Rectum; DukesStage: C; Age_Diag: 50; Gender: F; DFS_Time: 74.36; DFS_Cens: 1; AdjXRT: Y; AdjCTX: Y	ftp://ftp.ncbi.nlm.nih.gov/pub/geo/DATA/supplementary/samples/GSM358nnn/GSM358530/GSM358530.CEL.gz			Rectum	C	50	F	74.36	1	Y	Y
T2421A	GSM358531	Jan 13 2009	primary colorectal adenocarcinoma	H Lee Moffitt Cancer Center	Location: Left; DukesStage: C; Age_Diag: 63; Gender: M; DFS_Time: 74.53; DFS_Cens: 1; AdjXRT: N; AdjCTX: N	ftp://ftp.ncbi.nlm.nih.gov/pub/geo/DATA/supplementary/samples/GSM358nnn/GSM358531/GSM358531.CEL.gz			Left	C	63	M	74.53	1	N	N
T252A	GSM358532	Jan 13 2009	primary colorectal adenocarcinoma	H Lee Moffitt Cancer Center	Location: Left; DukesStage: C; Age_Diag: 60; Gender: M; DFS_Time: 79.46; DFS_Cens: 0; AdjXRT: N; AdjCTX: N	ftp://ftp.ncbi.nlm.nih.gov/pub/geo/DATA/supplementary/samples/GSM358nnn/GSM358532/GSM358532.CEL.gz			Left	C	60	M	79.46	0	N	N
T1954A	GSM358533	Jan 13 2009	primary colorectal adenocarcinoma	H Lee Moffitt Cancer Center	Location: Rectum; DukesStage: C; Age_Diag: 71; Gender: F; DFS_Time: 85.61; DFS_Cens: 1; AdjXRT: Y; AdjCTX: Y	ftp://ftp.ncbi.nlm.nih.gov/pub/geo/DATA/supplementary/samples/GSM358nnn/GSM358533/GSM358533.CEL.gz			Rectum	C	71	F	85.61	1	Y	Y
T5133A	GSM358534	Jan 13 2009	primary colorectal adenocarcinoma	H Lee Moffitt Cancer Center	Location: Right; DukesStage: C; Age_Diag: 74; Gender: M; DFS_Time: 85.84; DFS_Cens: 0; AdjXRT: Y; AdjCTX: Y	ftp://ftp.ncbi.nlm.nih.gov/pub/geo/DATA/supplementary/samples/GSM358nnn/GSM358534/GSM358534.CEL.gz			Right	C	74	M	85.84	0	Y	Y
T1612C	GSM358535	Jan 13 2009	primary colorectal adenocarcinoma	H Lee Moffitt Cancer Center	Location: Left; DukesStage: C; Age_Diag: 46; Gender: M; DFS_Time: 89.62; DFS_Cens: 1; AdjXRT: N; AdjCTX: Y	ftp://ftp.ncbi.nlm.nih.gov/pub/geo/DATA/supplementary/samples/GSM358nnn/GSM358535/GSM358535.CEL.gz			Left	C	46	M	89.62	1	N	Y
T451A	GSM358536	Jan 13 2009	primary colorectal adenocarcinoma	H Lee Moffitt Cancer Center	Location: Right; DukesStage: C; Age_Diag: 71; Gender: F; DFS_Time: 95.07; DFS_Cens: 1; AdjXRT: N; AdjCTX: Y	ftp://ftp.ncbi.nlm.nih.gov/pub/geo/DATA/supplementary/samples/GSM358nnn/GSM358536/GSM358536.CEL.gz			Right	C	71	F	95.07	1	N	Y
T1204A	GSM358537	Jan 13 2009	primary colorectal adenocarcinoma	H Lee Moffitt Cancer Center	Location: Right; DukesStage: C; Age_Diag: 48; Gender: F; DFS_Time: 99.51; DFS_Cens: 1; AdjXRT: N; AdjCTX: Y	ftp://ftp.ncbi.nlm.nih.gov/pub/geo/DATA/supplementary/samples/GSM358nnn/GSM358537/GSM358537.CEL.gz			Right	C	48	F	99.51	1	N	Y
T251A	GSM358538	Jan 13 2009	primary colorectal adenocarcinoma	H Lee Moffitt Cancer Center	Location: Left; DukesStage: C; Age_Diag: 39; Gender: M; DFS_Time: 105.17; DFS_Cens: 1; AdjXRT: Y; AdjCTX: Y	ftp://ftp.ncbi.nlm.nih.gov/pub/geo/DATA/supplementary/samples/GSM358nnn/GSM358538/GSM358538.CEL.gz			Left	C	39	M	105.17	1	Y	Y
T573A	GSM358539	Jan 13 2009	primary colorectal adenocarcinoma	H Lee Moffitt Cancer Center	Location: Right; DukesStage: C; Age_Diag: 64; Gender: F; DFS_Time: 112.33; DFS_Cens: 1; AdjXRT: N; AdjCTX: N	ftp://ftp.ncbi.nlm.nih.gov/pub/geo/DATA/supplementary/samples/GSM358nnn/GSM358539/GSM358539.CEL.gz			Right	C	64	F	112.33	1	N	N
05-WH-018-1A	GSM358540	Jan 13 2009	primary colorectal adenocarcinoma	Royal Melbourne Hospital	Location: Rectum; DukesStage: C; Age_Diag: 75; Gender: M; DFS_Time: 30.9; DFS_Cens: 1; AdjXRT: N; AdjCTX: Y	ftp://ftp.ncbi.nlm.nih.gov/pub/geo/DATA/supplementary/samples/GSM358nnn/GSM358540/GSM358540.CEL.gz			Rectum	C	75	M	30.9	1	N	Y
05-WH-027	GSM358541	Jan 13 2009	primary colorectal adenocarcinoma	Royal Melbourne Hospital	Location: Left; DukesStage: C; Age_Diag: 64; Gender: F; DFS_Time: 24; DFS_Cens: 1; AdjXRT: N; AdjCTX: Y	ftp://ftp.ncbi.nlm.nih.gov/pub/geo/DATA/supplementary/samples/GSM358nnn/GSM358541/GSM358541.CEL.gz			Left	C	64	F	24	1	N	Y
05-WH-057-1A	GSM358542	Jan 13 2009	primary colorectal adenocarcinoma	Royal Melbourne Hospital	Location: Right; DukesStage: C; Age_Diag: 51; Gender: M; DFS_Time: 31.6; DFS_Cens: 1; AdjXRT: N; AdjCTX: Y	ftp://ftp.ncbi.nlm.nih.gov/pub/geo/DATA/supplementary/samples/GSM358nnn/GSM358542/GSM358542.CEL.gz			Right	C	51	M	31.6	1	N	Y
04-TB-077-1C	GSM358543	Jan 13 2009	primary colorectal adenocarcinoma	Royal Melbourne Hospital	Location: Right; DukesStage: C; Age_Diag: 69; Gender: M; DFS_Time: 49.6; DFS_Cens: 1; AdjXRT: N; AdjCTX: Y	ftp://ftp.ncbi.nlm.nih.gov/pub/geo/DATA/supplementary/samples/GSM358nnn/GSM358543/GSM358543.CEL.gz			Right	C	69	M	49.6	1	N	Y
01-TB-008-1B	GSM358544	Jan 13 2009	primary colorectal adenocarcinoma	Royal Melbourne Hospital	Location: Left; DukesStage: C; Age_Diag: 69; Gender: M; DFS_Time: 15.2; DFS_Cens: 0; AdjXRT: N; AdjCTX: Y	ftp://ftp.ncbi.nlm.nih.gov/pub/geo/DATA/supplementary/samples/GSM358nnn/GSM358544/GSM358544.CEL.gz			Left	C	69	M	15.2	0	N	Y
01-TB-019-1A	GSM358545	Jan 13 2009	primary colorectal adenocarcinoma	Royal Melbourne Hospital	Location: Left; DukesStage: C; Age_Diag: 84; Gender: F; DFS_Time: 24.2; DFS_Cens: 1; AdjXRT: N; AdjCTX: N	ftp://ftp.ncbi.nlm.nih.gov/pub/geo/DATA/supplementary/samples/GSM358nnn/GSM358545/GSM358545.CEL.gz			Left	C	84	F	24.2	1	N	N
01-TB-024-1B	GSM358546	Jan 13 2009	primary colorectal adenocarcinoma	Royal Melbourne Hospital	Location: Left; DukesStage: C; Age_Diag: 59; Gender: M; DFS_Time: 69.1; DFS_Cens: 1; AdjXRT: N; AdjCTX: Y	ftp://ftp.ncbi.nlm.nih.gov/pub/geo/DATA/supplementary/samples/GSM358nnn/GSM358546/GSM358546.CEL.gz			Left	C	59	M	69.1	1	N	Y
02-TB-050-1G	GSM358547	Jan 13 2009	primary colorectal adenocarcinoma	Royal Melbourne Hospital	Location: Left; DukesStage: C; Age_Diag: 74; Gender: M; DFS_Time: 68.1; DFS_Cens: 1; AdjXRT: N; AdjCTX: Y	ftp://ftp.ncbi.nlm.nih.gov/pub/geo/DATA/supplementary/samples/GSM358nnn/GSM358547/GSM358547.CEL.gz			Left	C	74	M	68.1	1	N	Y
02-TB-052-1D	GSM358548	Jan 13 2009	primary colorectal adenocarcinoma	Royal Melbourne Hospital	Location: Right; DukesStage: C; Age_Diag: 62; Gender: M; DFS_Time: 10.3; DFS_Cens: 0; AdjXRT: N; AdjCTX: Y	ftp://ftp.ncbi.nlm.nih.gov/pub/geo/DATA/supplementary/samples/GSM358nnn/GSM358548/GSM358548.CEL.gz			Right	C	62	M	10.3	0	N	Y
02-TB-056-1F	GSM358549	Jan 13 2009	primary colorectal adenocarcinoma	Royal Melbourne Hospital	Location: Rectum; DukesStage: C; Age_Diag: 56; Gender: F; DFS_Time: 59.2; DFS_Cens: 1; AdjXRT: N; AdjCTX: Y	ftp://ftp.ncbi.nlm.nih.gov/pub/geo/DATA/supplementary/samples/GSM358nnn/GSM358549/GSM358549.CEL.gz			Rectum	C	56	F	59.2	1	N	Y
02-TB-060-1G	GSM358550	Jan 13 2009	primary colorectal adenocarcinoma	Royal Melbourne Hospital	Location: Rectum; DukesStage: C; Age_Diag: 73; Gender: M; DFS_Time: 61.4; DFS_Cens: 1; AdjXRT: N; AdjCTX: N	ftp://ftp.ncbi.nlm.nih.gov/pub/geo/DATA/supplementary/samples/GSM358nnn/GSM358550/GSM358550.CEL.gz			Rectum	C	73	M	61.4	1	N	N
02-TB-084-1D	GSM358551	Jan 13 2009	primary colorectal adenocarcinoma	Royal Melbourne Hospital	Location: Right; DukesStage: C; Age_Diag: 72; Gender: F; DFS_Time: 15; DFS_Cens: 1; AdjXRT: N; AdjCTX: N	ftp://ftp.ncbi.nlm.nih.gov/pub/geo/DATA/supplementary/samples/GSM358nnn/GSM358551/GSM358551.CEL.gz			Right	C	72	F	15	1	N	N
02-TB-085-1E	GSM358552	Jan 13 2009	primary colorectal adenocarcinoma	Royal Melbourne Hospital	Location: Right; DukesStage: C; Age_Diag: 60; Gender: F; DFS_Time: 57.8; DFS_Cens: 1; AdjXRT: N; AdjCTX: Y	ftp://ftp.ncbi.nlm.nih.gov/pub/geo/DATA/supplementary/samples/GSM358nnn/GSM358552/GSM358552.CEL.gz			Right	C	60	F	57.8	1	N	Y
03-TB-003-1G	GSM358553	Jan 13 2009	primary colorectal adenocarcinoma	Royal Melbourne Hospital	Location: Rectum; DukesStage: C; Age_Diag: 77; Gender: F; DFS_Time: 18.8; DFS_Cens: 1; AdjXRT: N; AdjCTX: N	ftp://ftp.ncbi.nlm.nih.gov/pub/geo/DATA/supplementary/samples/GSM358nnn/GSM358553/GSM358553.CEL.gz			Rectum	C	77	F	18.8	1	N	N
03-TB-022-1I	GSM358554	Jan 13 2009	primary colorectal adenocarcinoma	Royal Melbourne Hospital	Location: Right; DukesStage: C; Age_Diag: 79; Gender: F; DFS_Time: 4.5; DFS_Cens: 0; AdjXRT: N; AdjCTX: N	ftp://ftp.ncbi.nlm.nih.gov/pub/geo/DATA/supplementary/samples/GSM358nnn/GSM358554/GSM358554.CEL.gz			Right	C	79	F	4.5	0	N	N
03-TB-031-1D	GSM358555	Jan 13 2009	primary colorectal adenocarcinoma	Royal Melbourne Hospital	Location: Rectum; DukesStage: C; Age_Diag: 83; Gender: M; DFS_Time: 38.1; DFS_Cens: 0; AdjXRT: N; AdjCTX: N	ftp://ftp.ncbi.nlm.nih.gov/pub/geo/DATA/supplementary/samples/GSM358nnn/GSM358555/GSM358555.CEL.gz			Rectum	C	83	M	38.1	0	N	N
03-TB-108-1B	GSM358556	Jan 13 2009	primary colorectal adenocarcinoma	Royal Melbourne Hospital	Location: Right; DukesStage: C; Age_Diag: 69; Gender: M; DFS_Time: 40.4; DFS_Cens: 1; AdjXRT: N; AdjCTX: Y	ftp://ftp.ncbi.nlm.nih.gov/pub/geo/DATA/supplementary/samples/GSM358nnn/GSM358556/GSM358556.CEL.gz			Right	C	69	M	40.4	1	N	Y
03-TB-096-1B	GSM358557	Jan 13 2009	primary colorectal adenocarcinoma	Royal Melbourne Hospital	Location: Right; DukesStage: C; Age_Diag: 73; Gender: M; DFS_Time: 5.7; DFS_Cens: 0; AdjXRT: N; AdjCTX: N	ftp://ftp.ncbi.nlm.nih.gov/pub/geo/DATA/supplementary/samples/GSM358nnn/GSM358557/GSM358557.CEL.gz			Right	C	73	M	5.7	0	N	N
04-TB-138A	GSM358558	Jan 13 2009	primary colorectal adenocarcinoma	Royal Melbourne Hospital	Location: Rectum; DukesStage: C; Age_Diag: 66; Gender: M; DFS_Time: 10.2; DFS_Cens: 1; AdjXRT: N; AdjCTX: Y	ftp://ftp.ncbi.nlm.nih.gov/pub/geo/DATA/supplementary/samples/GSM358nnn/GSM358558/GSM358558.CEL.gz			Rectum	C	66	M	10.2	1	N	Y
00-TB-002-1A	GSM358559	Jan 13 2009	primary colorectal adenocarcinoma	Royal Melbourne Hospital	Location: Right; DukesStage: C; Age_Diag: 75; Gender: M; DFS_Time: 84.7; DFS_Cens: 1; AdjXRT: N; AdjCTX: Y	ftp://ftp.ncbi.nlm.nih.gov/pub/geo/DATA/supplementary/samples/GSM358nnn/GSM358559/GSM358559.CEL.gz			Right	C	75	M	84.7	1	N	Y
00-TB-005-1B	GSM358560	Jan 13 2009	primary colorectal adenocarcinoma	Royal Melbourne Hospital	Location: Rectum; DukesStage: C; Age_Diag: 77; Gender: F; DFS_Time: 16.9; DFS_Cens: 1; AdjXRT: N; AdjCTX: N	ftp://ftp.ncbi.nlm.nih.gov/pub/geo/DATA/supplementary/samples/GSM358nnn/GSM358560/GSM358560.CEL.gz			Rectum	C	77	F	16.9	1	N	N
01-TB-030-1B	GSM358561	Jan 13 2009	primary colorectal adenocarcinoma	Royal Melbourne Hospital	Location: Left; DukesStage: C; Age_Diag: 49; Gender: F; DFS_Time: 9.5; DFS_Cens: 0; AdjXRT: N; AdjCTX: Y	ftp://ftp.ncbi.nlm.nih.gov/pub/geo/DATA/supplementary/samples/GSM358nnn/GSM358561/GSM358561.CEL.gz			Left	C	49	F	9.5	0	N	Y
02-TB-059-1B	GSM358562	Jan 13 2009	primary colorectal adenocarcinoma	Royal Melbourne Hospital	Location: Right; DukesStage: C; Age_Diag: 77; Gender: F; DFS_Time: 68.7; DFS_Cens: 1; AdjXRT: N; AdjCTX: Y	ftp://ftp.ncbi.nlm.nih.gov/pub/geo/DATA/supplementary/samples/GSM358nnn/GSM358562/GSM358562.CEL.gz			Right	C	77	F	68.7	1	N	Y
03-TB-030-1B	GSM358563	Jan 13 2009	primary colorectal adenocarcinoma	Royal Melbourne Hospital	Location: Right; DukesStage: C; Age_Diag: 77; Gender: M; DFS_Time: 59.5; DFS_Cens: 1; AdjXRT: N; AdjCTX: N	ftp://ftp.ncbi.nlm.nih.gov/pub/geo/DATA/supplementary/samples/GSM358nnn/GSM358563/GSM358563.CEL.gz			Right	C	77	M	59.5	1	N	N
04-TB-061-1A	GSM358564	Jan 13 2009	primary colorectal adenocarcinoma	Royal Melbourne Hospital	Location: Left; DukesStage: C; Age_Diag: 59; Gender: M; DFS_Time: 18.7; DFS_Cens: 1; AdjXRT: N; AdjCTX: Y	ftp://ftp.ncbi.nlm.nih.gov/pub/geo/DATA/supplementary/samples/GSM358nnn/GSM358564/GSM358564.CEL.gz			Left	C	59	M	18.7	1	N	Y
003-230-P541	GSM358565	Jan 13 2009	primary colorectal adenocarcinoma	Royal Melbourne Hospital	Location: Left; DukesStage: C; Age_Diag: 43; Gender: M; DFS_Time: 70.8; DFS_Cens: 1; AdjXRT: N; AdjCTX: Y	ftp://ftp.ncbi.nlm.nih.gov/pub/geo/DATA/supplementary/samples/GSM358nnn/GSM358565/GSM358565.CEL.gz			Left	C	43	M	70.8	1	N	Y
02-863-P1654	GSM358566	Jan 13 2009	primary colorectal adenocarcinoma	Royal Melbourne Hospital	Location: Right; DukesStage: C; Age_Diag: 82; Gender: F; DFS_Time: 4.44; DFS_Cens: 0; AdjXRT: N; AdjCTX: N	ftp://ftp.ncbi.nlm.nih.gov/pub/geo/DATA/supplementary/samples/GSM358nnn/GSM358566/GSM358566.CEL.gz			Right	C	82	F	4.44	0	N	N
2000-287	GSM358567	Jan 13 2009	primary colorectal adenocarcinoma	Royal Melbourne Hospital	Location: Right; DukesStage: C; Age_Diag: 51; Gender: M; DFS_Time: 40; DFS_Cens: 0; AdjXRT: N; AdjCTX: Y	ftp://ftp.ncbi.nlm.nih.gov/pub/geo/DATA/supplementary/samples/GSM358nnn/GSM358567/GSM358567.CEL.gz			Right	C	51	M	40	0	N	Y
99-52-P49	GSM358568	Jan 13 2009	primary colorectal adenocarcinoma	Royal Melbourne Hospital	Location: Left; DukesStage: C; Age_Diag: 53; Gender: F; DFS_Time: 72.9; DFS_Cens: 0; AdjXRT: N; AdjCTX: Y	ftp://ftp.ncbi.nlm.nih.gov/pub/geo/DATA/supplementary/samples/GSM358nnn/GSM358568/GSM358568.CEL.gz			Left	C	53	F	72.9	0	N	Y
99-62-P51	GSM358569	Jan 13 2009	primary colorectal adenocarcinoma	Royal Melbourne Hospital	Location: Right; DukesStage: C; Age_Diag: 81; Gender: M; DFS_Time: 18; DFS_Cens: 0; AdjXRT: N; AdjCTX: N	ftp://ftp.ncbi.nlm.nih.gov/pub/geo/DATA/supplementary/samples/GSM358nnn/GSM358569/GSM358569.CEL.gz			Right	C	81	M	18	0	N	N
T1094A1	GSM358570	Jan 13 2009	primary colorectal adenocarcinoma	H Lee Moffitt Cancer Center	Location: Rectum; DukesStage: D; Age_Diag: 69; Gender: M; DFS_Time: NA; DFS_Cens: NA; AdjXRT: N; AdjCTX: N	ftp://ftp.ncbi.nlm.nih.gov/pub/geo/DATA/supplementary/samples/GSM358nnn/GSM358570/GSM358570.CEL.gz			Rectum	D	69	M	NA	NA	N	N
T1311B	GSM358571	Jan 25 2012	primary colorectal adenocarcinoma	H Lee Moffitt Cancer Center	Location: Left; DukesStage: D; Age_Diag: 73; Gender: M; DFS_Time: NA; DFS_Cens: NA; AdjXRT: Y; AdjCTX: Y	ftp://ftp.ncbi.nlm.nih.gov/pub/geo/DATA/supplementary/samples/GSM358nnn/GSM358571/GSM358571.CEL.gz	Reanalyzed by: GSE31595		Left	D	73	M	NA	NA	Y	Y
T1356B	GSM358572	Jan 25 2012	primary colorectal adenocarcinoma	H Lee Moffitt Cancer Center	Location: Left; DukesStage: D; Age_Diag: 66; Gender: M; DFS_Time: NA; DFS_Cens: NA; AdjXRT: N; AdjCTX: Y	ftp://ftp.ncbi.nlm.nih.gov/pub/geo/DATA/supplementary/samples/GSM358nnn/GSM358572/GSM358572.CEL.gz	Reanalyzed by: GSE31595		Left	D	66	M	NA	NA	N	Y
T1535A	GSM358573	Jan 25 2012	primary colorectal adenocarcinoma	H Lee Moffitt Cancer Center	Location: Left; DukesStage: D; Age_Diag: 63; Gender: F; DFS_Time: NA; DFS_Cens: NA; AdjXRT: N; AdjCTX: N	ftp://ftp.ncbi.nlm.nih.gov/pub/geo/DATA/supplementary/samples/GSM358nnn/GSM358573/GSM358573.CEL.gz	Reanalyzed by: GSE31595		Left	D	63	F	NA	NA	N	N
T1700A	GSM358574	Jan 25 2012	primary colorectal adenocarcinoma	H Lee Moffitt Cancer Center	Location: Left; DukesStage: D; Age_Diag: 54; Gender: M; DFS_Time: NA; DFS_Cens: NA; AdjXRT: N; AdjCTX: Y	ftp://ftp.ncbi.nlm.nih.gov/pub/geo/DATA/supplementary/samples/GSM358nnn/GSM358574/GSM358574.CEL.gz	Reanalyzed by: GSE31595		Left	D	54	M	NA	NA	N	Y
T1792A1	GSM358575	Jan 25 2012	primary colorectal adenocarcinoma	H Lee Moffitt Cancer Center	Location: Right; DukesStage: D; Age_Diag: 88; Gender: M; DFS_Time: NA; DFS_Cens: NA; AdjXRT: N; AdjCTX: N	ftp://ftp.ncbi.nlm.nih.gov/pub/geo/DATA/supplementary/samples/GSM358nnn/GSM358575/GSM358575.CEL.gz	Reanalyzed by: GSE31595		Right	D	88	M	NA	NA	N	N
T1889A1	GSM358576	Jan 25 2012	primary colorectal adenocarcinoma	H Lee Moffitt Cancer Center	Location: Left; DukesStage: D; Age_Diag: 58; Gender: M; DFS_Time: NA; DFS_Cens: NA; AdjXRT: N; AdjCTX: Y	ftp://ftp.ncbi.nlm.nih.gov/pub/geo/DATA/supplementary/samples/GSM358nnn/GSM358576/GSM358576.CEL.gz	Reanalyzed by: GSE31595		Left	D	58	M	NA	NA	N	Y
T2057A	GSM358577	Jan 25 2012	primary colorectal adenocarcinoma	H Lee Moffitt Cancer Center	Location: Left; DukesStage: D; Age_Diag: 82; Gender: F; DFS_Time: NA; DFS_Cens: NA; AdjXRT: N; AdjCTX: N	ftp://ftp.ncbi.nlm.nih.gov/pub/geo/DATA/supplementary/samples/GSM358nnn/GSM358577/GSM358577.CEL.gz	Reanalyzed by: GSE31595		Left	D	82	F	NA	NA	N	N
T220A	GSM358578	Jan 25 2012	primary colorectal adenocarcinoma	H Lee Moffitt Cancer Center	Location: Left; DukesStage: D; Age_Diag: 64; Gender: M; DFS_Time: NA; DFS_Cens: NA; AdjXRT: N; AdjCTX: Y	ftp://ftp.ncbi.nlm.nih.gov/pub/geo/DATA/supplementary/samples/GSM358nnn/GSM358578/GSM358578.CEL.gz	Reanalyzed by: GSE31595		Left	D	64	M	NA	NA	N	Y
T2369A	GSM358579	Jan 25 2012	primary colorectal adenocarcinoma	H Lee Moffitt Cancer Center	Location: Left; DukesStage: D; Age_Diag: 58; Gender: F; DFS_Time: NA; DFS_Cens: NA; AdjXRT: N; AdjCTX: N	ftp://ftp.ncbi.nlm.nih.gov/pub/geo/DATA/supplementary/samples/GSM358nnn/GSM358579/GSM358579.CEL.gz	Reanalyzed by: GSE31595		Left	D	58	F	NA	NA	N	N
T2404A1	GSM358580	Jan 25 2012	primary colorectal adenocarcinoma	H Lee Moffitt Cancer Center	Location: Right; DukesStage: D; Age_Diag: 69; Gender: M; DFS_Time: NA; DFS_Cens: NA; AdjXRT: N; AdjCTX: N	ftp://ftp.ncbi.nlm.nih.gov/pub/geo/DATA/supplementary/samples/GSM358nnn/GSM358580/GSM358580.CEL.gz	Reanalyzed by: GSE31595		Right	D	69	M	NA	NA	N	N
T2419A1	GSM358581	Jan 25 2012	primary colorectal adenocarcinoma	H Lee Moffitt Cancer Center	Location: Left; DukesStage: D; Age_Diag: 51; Gender: M; DFS_Time: NA; DFS_Cens: NA; AdjXRT: N; AdjCTX: Y	ftp://ftp.ncbi.nlm.nih.gov/pub/geo/DATA/supplementary/samples/GSM358nnn/GSM358581/GSM358581.CEL.gz	Reanalyzed by: GSE31595		Left	D	51	M	NA	NA	N	Y
T2528C	GSM358582	Jan 13 2009	primary colorectal adenocarcinoma	H Lee Moffitt Cancer Center	Location: Rectum; DukesStage: D; Age_Diag: 52; Gender: F; DFS_Time: NA; DFS_Cens: NA; AdjXRT: Y; AdjCTX: Y	ftp://ftp.ncbi.nlm.nih.gov/pub/geo/DATA/supplementary/samples/GSM358nnn/GSM358582/GSM358582.CEL.gz			Rectum	D	52	F	NA	NA	Y	Y
T2759A	GSM358583	Jan 25 2012	primary colorectal adenocarcinoma	H Lee Moffitt Cancer Center	Location: Right; DukesStage: D; Age_Diag: 70; Gender: F; DFS_Time: NA; DFS_Cens: NA; AdjXRT: N; AdjCTX: Y	ftp://ftp.ncbi.nlm.nih.gov/pub/geo/DATA/supplementary/samples/GSM358nnn/GSM358583/GSM358583.CEL.gz	Reanalyzed by: GSE31595		Right	D	70	F	NA	NA	N	Y
T288C	GSM358584	Jan 25 2012	primary colorectal adenocarcinoma	H Lee Moffitt Cancer Center	Location: Right; DukesStage: D; Age_Diag: 72; Gender: F; DFS_Time: NA; DFS_Cens: NA; AdjXRT: N; AdjCTX: N	ftp://ftp.ncbi.nlm.nih.gov/pub/geo/DATA/supplementary/samples/GSM358nnn/GSM358584/GSM358584.CEL.gz	Reanalyzed by: GSE31595		Right	D	72	F	NA	NA	N	N
T3025B1	GSM358585	Jan 25 2012	primary colorectal adenocarcinoma	H Lee Moffitt Cancer Center	Location: Right; DukesStage: D; Age_Diag: 82; Gender: F; DFS_Time: NA; DFS_Cens: NA; AdjXRT: N; AdjCTX: N	ftp://ftp.ncbi.nlm.nih.gov/pub/geo/DATA/supplementary/samples/GSM358nnn/GSM358585/GSM358585.CEL.gz	Reanalyzed by: GSE31595		Right	D	82	F	NA	NA	N	N
T3072A1	GSM358586	Jan 25 2012	primary colorectal adenocarcinoma	H Lee Moffitt Cancer Center	Location: Left; DukesStage: D; Age_Diag: 60; Gender: M; DFS_Time: NA; DFS_Cens: NA; AdjXRT: N; AdjCTX: Y	ftp://ftp.ncbi.nlm.nih.gov/pub/geo/DATA/supplementary/samples/GSM358nnn/GSM358586/GSM358586.CEL.gz	Reanalyzed by: GSE31595		Left	D	60	M	NA	NA	N	Y
T3087B	GSM358587	Jan 13 2009	primary colorectal adenocarcinoma	H Lee Moffitt Cancer Center	Location: Rectum; DukesStage: D; Age_Diag: 57; Gender: M; DFS_Time: NA; DFS_Cens: NA; AdjXRT: Y; AdjCTX: Y	ftp://ftp.ncbi.nlm.nih.gov/pub/geo/DATA/supplementary/samples/GSM358nnn/GSM358587/GSM358587.CEL.gz			Rectum	D	57	M	NA	NA	Y	Y
T3159B	GSM358588	Jan 25 2012	primary colorectal adenocarcinoma	H Lee Moffitt Cancer Center	Location: Right; DukesStage: D; Age_Diag: 52; Gender: M; DFS_Time: NA; DFS_Cens: NA; AdjXRT: N; AdjCTX: Y	ftp://ftp.ncbi.nlm.nih.gov/pub/geo/DATA/supplementary/samples/GSM358nnn/GSM358588/GSM358588.CEL.gz	Reanalyzed by: GSE31595		Right	D	52	M	NA	NA	N	Y
T3277B	GSM358589	Jan 25 2012	primary colorectal adenocarcinoma	H Lee Moffitt Cancer Center	Location: Right; DukesStage: D; Age_Diag: 59; Gender: M; DFS_Time: NA; DFS_Cens: NA; AdjXRT: N; AdjCTX: Y	ftp://ftp.ncbi.nlm.nih.gov/pub/geo/DATA/supplementary/samples/GSM358nnn/GSM358589/GSM358589.CEL.gz	Reanalyzed by: GSE31595		Right	D	59	M	NA	NA	N	Y
T3289A	GSM358590	Jan 13 2009	primary colorectal adenocarcinoma	H Lee Moffitt Cancer Center	Location: ; DukesStage: D; Age_Diag: 56; Gender: M; DFS_Time: NA; DFS_Cens: NA; AdjXRT: Y; AdjCTX: Y	ftp://ftp.ncbi.nlm.nih.gov/pub/geo/DATA/supplementary/samples/GSM358nnn/GSM358590/GSM358590.CEL.gz				D	56	M	NA	NA	Y	Y
T3426B1	GSM358591	Jan 25 2012	primary colorectal adenocarcinoma	H Lee Moffitt Cancer Center	Location: Left; DukesStage: D; Age_Diag: 63; Gender: M; DFS_Time: NA; DFS_Cens: NA; AdjXRT: N; AdjCTX: Y	ftp://ftp.ncbi.nlm.nih.gov/pub/geo/DATA/supplementary/samples/GSM358nnn/GSM358591/GSM358591.CEL.gz	Reanalyzed by: GSE31595		Left	D	63	M	NA	NA	N	Y
T3437A	GSM358592	Jan 25 2012	primary colorectal adenocarcinoma	H Lee Moffitt Cancer Center	Location: Right; DukesStage: D; Age_Diag: 65; Gender: F; DFS_Time: NA; DFS_Cens: NA; AdjXRT: N; AdjCTX: Y	ftp://ftp.ncbi.nlm.nih.gov/pub/geo/DATA/supplementary/samples/GSM358nnn/GSM358592/GSM358592.CEL.gz	Reanalyzed by: GSE31595		Right	D	65	F	NA	NA	N	Y
T3650A	GSM358593	Jan 25 2012	primary colorectal adenocarcinoma	H Lee Moffitt Cancer Center	Location: Right; DukesStage: D; Age_Diag: 54; Gender: M; DFS_Time: NA; DFS_Cens: NA; AdjXRT: N; AdjCTX: Y	ftp://ftp.ncbi.nlm.nih.gov/pub/geo/DATA/supplementary/samples/GSM358nnn/GSM358593/GSM358593.CEL.gz	Reanalyzed by: GSE31595		Right	D	54	M	NA	NA	N	Y
T3734A1	GSM358594	Jan 25 2012	primary colorectal adenocarcinoma	H Lee Moffitt Cancer Center	Location: Right; DukesStage: D; Age_Diag: 76; Gender: M; DFS_Time: NA; DFS_Cens: NA; AdjXRT: N; AdjCTX: Y	ftp://ftp.ncbi.nlm.nih.gov/pub/geo/DATA/supplementary/samples/GSM358nnn/GSM358594/GSM358594.CEL.gz	Reanalyzed by: GSE31595		Right	D	76	M	NA	NA	N	Y
T3779A	GSM358595	Jan 25 2012	primary colorectal adenocarcinoma	H Lee Moffitt Cancer Center	Location: Right; DukesStage: D; Age_Diag: 58; Gender: F; DFS_Time: NA; DFS_Cens: NA; AdjXRT: N; AdjCTX: Y	ftp://ftp.ncbi.nlm.nih.gov/pub/geo/DATA/supplementary/samples/GSM358nnn/GSM358595/GSM358595.CEL.gz	Reanalyzed by: GSE31595		Right	D	58	F	NA	NA	N	Y
T377A	GSM358596	Jan 25 2012	primary colorectal adenocarcinoma	H Lee Moffitt Cancer Center	Location: Right; DukesStage: D; Age_Diag: 59; Gender: F; DFS_Time: NA; DFS_Cens: NA; AdjXRT: N; AdjCTX: Y	ftp://ftp.ncbi.nlm.nih.gov/pub/geo/DATA/supplementary/samples/GSM358nnn/GSM358596/GSM358596.CEL.gz	Reanalyzed by: GSE31595		Right	D	59	F	NA	NA	N	Y
T4148A2.2	GSM358597	Jan 25 2012	primary colorectal adenocarcinoma	H Lee Moffitt Cancer Center	Location: Right; DukesStage: D; Age_Diag: 69; Gender: F; DFS_Time: NA; DFS_Cens: NA; AdjXRT: N; AdjCTX: N	ftp://ftp.ncbi.nlm.nih.gov/pub/geo/DATA/supplementary/samples/GSM358nnn/GSM358597/GSM358597.CEL.gz	Reanalyzed by: GSE31595		Right	D	69	F	NA	NA	N	N
T4354H	GSM358598	Jan 25 2012	primary colorectal adenocarcinoma	H Lee Moffitt Cancer Center	Location: Right; DukesStage: D; Age_Diag: 42; Gender: F; DFS_Time: NA; DFS_Cens: NA; AdjXRT: N; AdjCTX: Y	ftp://ftp.ncbi.nlm.nih.gov/pub/geo/DATA/supplementary/samples/GSM358nnn/GSM358598/GSM358598.CEL.gz	Reanalyzed by: GSE31595		Right	D	42	F	NA	NA	N	Y
T4449E1	GSM358599	Jan 13 2009	primary colorectal adenocarcinoma	H Lee Moffitt Cancer Center	Location: Rectum; DukesStage: D; Age_Diag: 78; Gender: F; DFS_Time: NA; DFS_Cens: NA; AdjXRT: N; AdjCTX: Y	ftp://ftp.ncbi.nlm.nih.gov/pub/geo/DATA/supplementary/samples/GSM358nnn/GSM358599/GSM358599.CEL.gz			Rectum	D	78	F	NA	NA	N	Y
T4750A1	GSM358600	Jan 25 2012	primary colorectal adenocarcinoma	H Lee Moffitt Cancer Center	Location: Left; DukesStage: D; Age_Diag: 51; Gender: M; DFS_Time: NA; DFS_Cens: NA; AdjXRT: N; AdjCTX: Y	ftp://ftp.ncbi.nlm.nih.gov/pub/geo/DATA/supplementary/samples/GSM358nnn/GSM358600/GSM358600.CEL.gz	Reanalyzed by: GSE31595		Left	D	51	M	NA	NA	N	Y
T4926A1	GSM358601	Jan 25 2012	primary colorectal adenocarcinoma	H Lee Moffitt Cancer Center	Location: Right; DukesStage: D; Age_Diag: 63; Gender: M; DFS_Time: NA; DFS_Cens: NA; AdjXRT: N; AdjCTX: Y	ftp://ftp.ncbi.nlm.nih.gov/pub/geo/DATA/supplementary/samples/GSM358nnn/GSM358601/GSM358601.CEL.gz	Reanalyzed by: GSE31595		Right	D	63	M	NA	NA	N	Y
T4956A1	GSM358602	Jan 25 2012	primary colorectal adenocarcinoma	H Lee Moffitt Cancer Center	Location: Left; DukesStage: D; Age_Diag: 66; Gender: M; DFS_Time: NA; DFS_Cens: NA; AdjXRT: N; AdjCTX: Y	ftp://ftp.ncbi.nlm.nih.gov/pub/geo/DATA/supplementary/samples/GSM358nnn/GSM358602/GSM358602.CEL.gz	Reanalyzed by: GSE31595		Left	D	66	M	NA	NA	N	Y
T4975A1	GSM358603	Jan 25 2012	primary colorectal adenocarcinoma	H Lee Moffitt Cancer Center	Location: Right; DukesStage: D; Age_Diag: 73; Gender: M; DFS_Time: NA; DFS_Cens: NA; AdjXRT: N; AdjCTX: N	ftp://ftp.ncbi.nlm.nih.gov/pub/geo/DATA/supplementary/samples/GSM358nnn/GSM358603/GSM358603.CEL.gz	Reanalyzed by: GSE31595		Right	D	73	M	NA	NA	N	N
T4984A1	GSM358604	Jan 25 2012	primary colorectal adenocarcinoma	H Lee Moffitt Cancer Center	Location: Right; DukesStage: D; Age_Diag: 62; Gender: M; DFS_Time: NA; DFS_Cens: NA; AdjXRT: N; AdjCTX: Y	ftp://ftp.ncbi.nlm.nih.gov/pub/geo/DATA/supplementary/samples/GSM358nnn/GSM358604/GSM358604.CEL.gz	Reanalyzed by: GSE31595		Right	D	62	M	NA	NA	N	Y
T5063A	GSM358605	Jan 25 2012	primary colorectal adenocarcinoma	H Lee Moffitt Cancer Center	Location: Left; DukesStage: D; Age_Diag: 82; Gender: F; DFS_Time: NA; DFS_Cens: NA; AdjXRT: N; AdjCTX: N	ftp://ftp.ncbi.nlm.nih.gov/pub/geo/DATA/supplementary/samples/GSM358nnn/GSM358605/GSM358605.CEL.gz	Reanalyzed by: GSE31595		Left	D	82	F	NA	NA	N	N
T5102A1	GSM358606	Jan 25 2012	primary colorectal adenocarcinoma	H Lee Moffitt Cancer Center	Location: Left; DukesStage: D; Age_Diag: 76; Gender: M; DFS_Time: NA; DFS_Cens: NA; AdjXRT: N; AdjCTX: Y	ftp://ftp.ncbi.nlm.nih.gov/pub/geo/DATA/supplementary/samples/GSM358nnn/GSM358606/GSM358606.CEL.gz	Reanalyzed by: GSE31595		Left	D	76	M	NA	NA	N	Y
T5513A1.1	GSM358607	Jan 25 2012	primary colorectal adenocarcinoma	H Lee Moffitt Cancer Center	Location: Right; DukesStage: D; Age_Diag: 78; Gender: F; DFS_Time: NA; DFS_Cens: NA; AdjXRT: N; AdjCTX: Y	ftp://ftp.ncbi.nlm.nih.gov/pub/geo/DATA/supplementary/samples/GSM358nnn/GSM358607/GSM358607.CEL.gz	Reanalyzed by: GSE31595		Right	D	78	F	NA	NA	N	Y
T5536C4	GSM358608	Jan 25 2012	primary colorectal adenocarcinoma	H Lee Moffitt Cancer Center	Location: Right; DukesStage: D; Age_Diag: 66; Gender: F; DFS_Time: NA; DFS_Cens: NA; AdjXRT: N; AdjCTX: N	ftp://ftp.ncbi.nlm.nih.gov/pub/geo/DATA/supplementary/samples/GSM358nnn/GSM358608/GSM358608.CEL.gz	Reanalyzed by: GSE31595		Right	D	66	F	NA	NA	N	N
T5573A1	GSM358609	Jan 25 2012	primary colorectal adenocarcinoma	H Lee Moffitt Cancer Center	Location: Left; DukesStage: D; Age_Diag: 68; Gender: M; DFS_Time: NA; DFS_Cens: NA; AdjXRT: N; AdjCTX: N	ftp://ftp.ncbi.nlm.nih.gov/pub/geo/DATA/supplementary/samples/GSM358nnn/GSM358609/GSM358609.CEL.gz	Reanalyzed by: GSE31595		Left	D	68	M	NA	NA	N	N
T6190A1	GSM358610	Jan 25 2012	primary colorectal adenocarcinoma	H Lee Moffitt Cancer Center	Location: Left; DukesStage: D; Age_Diag: 47; Gender: M; DFS_Time: NA; DFS_Cens: NA; AdjXRT: N; AdjCTX: Y	ftp://ftp.ncbi.nlm.nih.gov/pub/geo/DATA/supplementary/samples/GSM358nnn/GSM358610/GSM358610.CEL.gz	Reanalyzed by: GSE31595		Left	D	47	M	NA	NA	N	Y
T694C	GSM358611	Jan 25 2012	primary colorectal adenocarcinoma	H Lee Moffitt Cancer Center	Location: Left; DukesStage: D; Age_Diag: 46; Gender: M; DFS_Time: NA; DFS_Cens: NA; AdjXRT: N; AdjCTX: Y	ftp://ftp.ncbi.nlm.nih.gov/pub/geo/DATA/supplementary/samples/GSM358nnn/GSM358611/GSM358611.CEL.gz	Reanalyzed by: GSE31595		Left	D	46	M	NA	NA	N	Y
01-TB-006-1A	GSM358612	Jan 25 2012	primary colorectal adenocarcinoma	Royal Melbourne Hospital	Location: Left; DukesStage: D; Age_Diag: 79; Gender: M; DFS_Time: NA; DFS_Cens: NA; AdjXRT: N; AdjCTX: N	ftp://ftp.ncbi.nlm.nih.gov/pub/geo/DATA/supplementary/samples/GSM358nnn/GSM358612/GSM358612.CEL.gz	Reanalyzed by: GSE31595		Left	D	79	M	NA	NA	N	N
01-TB-035-1E	GSM358613	Jan 25 2012	primary colorectal adenocarcinoma	Royal Melbourne Hospital	Location: Left; DukesStage: D; Age_Diag: 69; Gender: F; DFS_Time: NA; DFS_Cens: NA; AdjXRT: N; AdjCTX: N	ftp://ftp.ncbi.nlm.nih.gov/pub/geo/DATA/supplementary/samples/GSM358nnn/GSM358613/GSM358613.CEL.gz	Reanalyzed by: GSE31595		Left	D	69	F	NA	NA	N	N
02-TB-038-1K	GSM358614	Jan 25 2012	primary colorectal adenocarcinoma	Royal Melbourne Hospital	Location: Right; DukesStage: D; Age_Diag: 54; Gender: M; DFS_Time: NA; DFS_Cens: NA; AdjXRT: N; AdjCTX: N	ftp://ftp.ncbi.nlm.nih.gov/pub/geo/DATA/supplementary/samples/GSM358nnn/GSM358614/GSM358614.CEL.gz	Reanalyzed by: GSE31595		Right	D	54	M	NA	NA	N	N
02-TB-042-1I	GSM358615	Jan 25 2012	primary colorectal adenocarcinoma	Royal Melbourne Hospital	Location: Left; DukesStage: D; Age_Diag: 79; Gender: M; DFS_Time: NA; DFS_Cens: NA; AdjXRT: N; AdjCTX: N	ftp://ftp.ncbi.nlm.nih.gov/pub/geo/DATA/supplementary/samples/GSM358nnn/GSM358615/GSM358615.CEL.gz	Reanalyzed by: GSE31595		Left	D	79	M	NA	NA	N	N
02-TB-055-1L	GSM358616	Jan 25 2012	primary colorectal adenocarcinoma	Royal Melbourne Hospital	Location: Left; DukesStage: D; Age_Diag: 46; Gender: M; DFS_Time: NA; DFS_Cens: NA; AdjXRT: N; AdjCTX: N	ftp://ftp.ncbi.nlm.nih.gov/pub/geo/DATA/supplementary/samples/GSM358nnn/GSM358616/GSM358616.CEL.gz	Reanalyzed by: GSE31595		Left	D	46	M	NA	NA	N	N
02-TB-087-1G	GSM358617	Jan 13 2009	primary colorectal adenocarcinoma	Royal Melbourne Hospital	Location: Rectum; DukesStage: D; Age_Diag: 62; Gender: M; DFS_Time: NA; DFS_Cens: NA; AdjXRT: N; AdjCTX: N	ftp://ftp.ncbi.nlm.nih.gov/pub/geo/DATA/supplementary/samples/GSM358nnn/GSM358617/GSM358617.CEL.gz			Rectum	D	62	M	NA	NA	N	N
03-TB-012-1I	GSM358618	Jan 25 2012	primary colorectal adenocarcinoma	Royal Melbourne Hospital	Location: Left; DukesStage: D; Age_Diag: 67; Gender: M; DFS_Time: NA; DFS_Cens: NA; AdjXRT: N; AdjCTX: N	ftp://ftp.ncbi.nlm.nih.gov/pub/geo/DATA/supplementary/samples/GSM358nnn/GSM358618/GSM358618.CEL.gz	Reanalyzed by: GSE31595		Left	D	67	M	NA	NA	N	N
03-TB-019-1B	GSM358619	Jan 13 2009	primary colorectal adenocarcinoma	Royal Melbourne Hospital	Location: Rectum; DukesStage: D; Age_Diag: 65; Gender: M; DFS_Time: NA; DFS_Cens: NA; AdjXRT: N; AdjCTX: N	ftp://ftp.ncbi.nlm.nih.gov/pub/geo/DATA/supplementary/samples/GSM358nnn/GSM358619/GSM358619.CEL.gz			Rectum	D	65	M	NA	NA	N	N
03-TB-083-1A	GSM358620	Jan 25 2012	primary colorectal adenocarcinoma	Royal Melbourne Hospital	Location: Left; DukesStage: D; Age_Diag: 76; Gender: F; DFS_Time: NA; DFS_Cens: NA; AdjXRT: N; AdjCTX: N	ftp://ftp.ncbi.nlm.nih.gov/pub/geo/DATA/supplementary/samples/GSM358nnn/GSM358620/GSM358620.CEL.gz	Reanalyzed by: GSE31595		Left	D	76	F	NA	NA	N	N
04-TB-007-1C	GSM358621	Jan 25 2012	primary colorectal adenocarcinoma	Royal Melbourne Hospital	Location: Right; DukesStage: D; Age_Diag: 57; Gender: M; DFS_Time: NA; DFS_Cens: NA; AdjXRT: N; AdjCTX: N	ftp://ftp.ncbi.nlm.nih.gov/pub/geo/DATA/supplementary/samples/GSM358nnn/GSM358621/GSM358621.CEL.gz	Reanalyzed by: GSE31595		Right	D	57	M	NA	NA	N	N
04-TB-155-1C	GSM358622	Jan 25 2012	primary colorectal adenocarcinoma	Royal Melbourne Hospital	Location: Left; DukesStage: D; Age_Diag: 81; Gender: F; DFS_Time: NA; DFS_Cens: NA; AdjXRT: N; AdjCTX: N	ftp://ftp.ncbi.nlm.nih.gov/pub/geo/DATA/supplementary/samples/GSM358nnn/GSM358622/GSM358622.CEL.gz	Reanalyzed by: GSE31595		Left	D	81	F	NA	NA	N	N
02-TB-018-1D	GSM358623	Jan 13 2009	primary colorectal adenocarcinoma	Royal Melbourne Hospital	Location: Rectum; DukesStage: D; Age_Diag: 84; Gender: M; DFS_Time: NA; DFS_Cens: NA; AdjXRT: N; AdjCTX: N	ftp://ftp.ncbi.nlm.nih.gov/pub/geo/DATA/supplementary/samples/GSM358nnn/GSM358623/GSM358623.CEL.gz			Rectum	D	84	M	NA	NA	N	N
04-TB-015-1B	GSM358624	Jan 13 2009	primary colorectal adenocarcinoma	Royal Melbourne Hospital	Location: Rectum; DukesStage: D; Age_Diag: 59; Gender: M; DFS_Time: NA; DFS_Cens: NA; AdjXRT: N; AdjCTX: N	ftp://ftp.ncbi.nlm.nih.gov/pub/geo/DATA/supplementary/samples/GSM358nnn/GSM358624/GSM358624.CEL.gz			Rectum	D	59	M	NA	NA	N	N
04-TB-017-1A	GSM358625	Jan 25 2012	primary colorectal adenocarcinoma	Royal Melbourne Hospital	Location: Left; DukesStage: D; Age_Diag: 79; Gender: M; DFS_Time: NA; DFS_Cens: NA; AdjXRT: N; AdjCTX: N	ftp://ftp.ncbi.nlm.nih.gov/pub/geo/DATA/supplementary/samples/GSM358nnn/GSM358625/GSM358625.CEL.gz	Reanalyzed by: GSE31595		Left	D	79	M	NA	NA	N	N
03-TB-002-1B	GSM358626	Jan 25 2012	primary colorectal adenocarcinoma	Royal Melbourne Hospital	Location: Right; DukesStage: D; Age_Diag: 65; Gender: M; DFS_Time: NA; DFS_Cens: NA; AdjXRT: ; AdjCTX:	ftp://ftp.ncbi.nlm.nih.gov/pub/geo/DATA/supplementary/samples/GSM358nnn/GSM358626/GSM358626.CEL.gz	Reanalyzed by: GSE31595		Right	D	65	M	NA	NA
03-TB-014-1I	GSM358627	Jan 25 2012	primary colorectal adenocarcinoma	Royal Melbourne Hospital	Location: Left; DukesStage: D; Age_Diag: 73.4; Gender: M; DFS_Time: NA; DFS_Cens: NA; AdjXRT: N; AdjCTX: N	ftp://ftp.ncbi.nlm.nih.gov/pub/geo/DATA/supplementary/samples/GSM358nnn/GSM358627/GSM358627.CEL.gz	Reanalyzed by: GSE31595		Left	D	73.4	M	NA	NA	N	N
02-156-P1182	GSM358628	Jan 25 2012	primary colorectal adenocarcinoma	Royal Melbourne Hospital	Location: Colon; DukesStage: D; Age_Diag: 59; Gender: M; DFS_Time: NA; DFS_Cens: NA; AdjXRT: N; AdjCTX: N	ftp://ftp.ncbi.nlm.nih.gov/pub/geo/DATA/supplementary/samples/GSM358nnn/GSM358628/GSM358628.CEL.gz	Reanalyzed by: GSE31595		Colon	D	59	M	NA	NA	N	N
02-567-P1453	GSM358629	Jan 25 2012	primary colorectal adenocarcinoma	Royal Melbourne Hospital	Location: Right; DukesStage: D; Age_Diag: 76; Gender: F; DFS_Time: NA; DFS_Cens: NA; AdjXRT: N; AdjCTX: Y	ftp://ftp.ncbi.nlm.nih.gov/pub/geo/DATA/supplementary/samples/GSM358nnn/GSM358629/GSM358629.CEL.gz	Reanalyzed by: GSE31595		Right	D	76	F	NA	NA	N	Y
03-1514-P3083	GSM358630	Jan 13 2009	primary colorectal adenocarcinoma	Royal Melbourne Hospital	Location: Rectum; DukesStage: D; Age_Diag: 67; Gender: M; DFS_Time: NA; DFS_Cens: NA; AdjXRT: N; AdjCTX: N	ftp://ftp.ncbi.nlm.nih.gov/pub/geo/DATA/supplementary/samples/GSM358nnn/GSM358630/GSM358630.CEL.gz			Rectum	D	67	M	NA	NA	N	N
