# Supplementary material for: Synthesizer: Expediting synthesis studies from context-free data with information retrieval techniques
Source: PLoS One. 2017 Apr 24;12(4):e0175860. doi: 10.1371/journal.pone.0175860 (PMC5402950; doi:10.1371/journal.pone.0175860)
Supplement: S1 Dataset — (ZIP) [file pone.0175860.s001.zip › SampleAnnotationsSupplement/SHAMBAVI/geoDatasets/colorectalCancer/GPL570/GSE17536.csv]

Row.names	title	geo_accession	last_update_date	source_name_ch1	supplementary_file	relation	relation.1	order2	age	gender	ethnicity	ajcc_stage	grade	overall_event..death.from.any.cause.	dss_event..disease.specific.survival..death.from.cancer.	dfs_event..disease.free.survival..cancer.recurrence.	overall.survival.follow.up.time	dss_time	dfs_time	order1
GSM437093	MCC Patient 1	GSM437093	Nov 02 2009	Moffitt Cancer Center	ftp://ftp.ncbi.nlm.nih.gov/pub/geo/DATA/supplementary/samples/GSM437nnn/GSM437093/GSM437093.CEL.gz			1	1	MALE	CAUCASIAN	1	2-MODERATELYDIFFERENTIATEDMD	NODEATH	NODEATH	NORECURRENCE	142.55	142.55	142.55	1
GSM437094	MCC Patient 2	GSM437094	Nov 02 2009	Moffitt Cancer Center	ftp://ftp.ncbi.nlm.nih.gov/pub/geo/DATA/supplementary/samples/GSM437nnn/GSM437094/GSM437094.CEL.gz			2	1	MALE	CAUCASIAN	1	1-WELLDIFFERENTIATEDWD	NODEATH	NODEATH	NORECURRENCE	122.72	122.72	122.72	2
GSM437095	MCC Patient 3	GSM437095	Nov 02 2009	Moffitt Cancer Center	ftp://ftp.ncbi.nlm.nih.gov/pub/geo/DATA/supplementary/samples/GSM437nnn/GSM437095/GSM437095.CEL.gz			3	1	MALE	OTHERNOTCAUCASIAN,BLACK,ORHISPANIC	1	2-MODERATELYDIFFERENTIATEDMD	DEATH	NODEATH	NORECURRENCE	28.96	28.96	28.96	3
GSM437096	MCC Patient 4	GSM437096	Nov 02 2009	Moffitt Cancer Center	ftp://ftp.ncbi.nlm.nih.gov/pub/geo/DATA/supplementary/samples/GSM437nnn/GSM437096/GSM437096.CEL.gz			4	1	FEMALE	CAUCASIAN	1	1-WELLDIFFERENTIATEDWD	NODEATH	NODEATH	NORECURRENCE	119.21	119.21	119.21	4
GSM437097	MCC Patient 5	GSM437097	May 30 2011	Moffitt Cancer Center	ftp://ftp.ncbi.nlm.nih.gov/pub/geo/DATA/supplementary/samples/GSM437nnn/GSM437097/GSM437097.CEL.gz	Reanalyzed by: GSM734166	Reanalyzed by: GSM734231	5	1	MALE	CAUCASIAN	1	2-MODERATELYDIFFERENTIATEDMD	NODEATH	NODEATH	NORECURRENCE	59.53	59.53	59.53	5
GSM437098	MCC Patient 6	GSM437098	Nov 02 2009	Moffitt Cancer Center	ftp://ftp.ncbi.nlm.nih.gov/pub/geo/DATA/supplementary/samples/GSM437nnn/GSM437098/GSM437098.CEL.gz			6	1	FEMALE	OTHERNOTCAUCASIAN,BLACK,ORHISPANIC	1	2-MODERATELYDIFFERENTIATEDMD	DEATH	DEATH	RECURRENCE	68.81	68.81	27.02	6
GSM437099	MCC Patient 7	GSM437099	Nov 02 2009	Moffitt Cancer Center	ftp://ftp.ncbi.nlm.nih.gov/pub/geo/DATA/supplementary/samples/GSM437nnn/GSM437099/GSM437099.CEL.gz			7	1	MALE	CAUCASIAN	1	1-WELLDIFFERENTIATEDWD	NODEATH	NODEATH	NORECURRENCE	82.29	82.29	82.29	7
GSM437100	MCC Patient 8	GSM437100	Nov 02 2009	Moffitt Cancer Center	ftp://ftp.ncbi.nlm.nih.gov/pub/geo/DATA/supplementary/samples/GSM437nnn/GSM437100/GSM437100.CEL.gz			8	1	MALE	CAUCASIAN	1	2-MODERATELYDIFFERENTIATEDMD	NODEATH	NODEATH	NORECURRENCE	110.82	110.82	109.21	8
GSM437101	MCC Patient 9	GSM437101	May 30 2011	Moffitt Cancer Center	ftp://ftp.ncbi.nlm.nih.gov/pub/geo/DATA/supplementary/samples/GSM437nnn/GSM437101/GSM437101.CEL.gz	Reanalyzed by: GSM734165	Reanalyzed by: GSM734230	9	1	MALE	CAUCASIAN	1	2-MODERATELYDIFFERENTIATEDMD	DEATH	NODEATH	NORECURRENCE	65.88	65.88	65.88	9
GSM437102	MCC Patient 10	GSM437102	Nov 02 2009	Moffitt Cancer Center	ftp://ftp.ncbi.nlm.nih.gov/pub/geo/DATA/supplementary/samples/GSM437nnn/GSM437102/GSM437102.CEL.gz			10	1	MALE	CAUCASIAN	1	2-MODERATELYDIFFERENTIATEDMD	NODEATH	NODEATH	NORECURRENCE	84.13	84.13	84.13	10
GSM437103	MCC Patient 11	GSM437103	Nov 02 2009	Moffitt Cancer Center	ftp://ftp.ncbi.nlm.nih.gov/pub/geo/DATA/supplementary/samples/GSM437nnn/GSM437103/GSM437103.CEL.gz			11	1	FEMALE	CAUCASIAN	1	2-MODERATELYDIFFERENTIATEDMD	DEATH	NODEATH	NORECURRENCE	16.47	16.47	16.47	11
GSM437104	MCC Patient 12	GSM437104	Nov 02 2009	Moffitt Cancer Center	ftp://ftp.ncbi.nlm.nih.gov/pub/geo/DATA/supplementary/samples/GSM437nnn/GSM437104/GSM437104.CEL.gz			12	1	MALE	CAUCASIAN	1	2-MODERATELYDIFFERENTIATEDMD	NODEATH	NODEATH	NORECURRENCE	89.75	89.75	83.6	12
GSM437105	MCC Patient 13	GSM437105	Nov 02 2009	Moffitt Cancer Center	ftp://ftp.ncbi.nlm.nih.gov/pub/geo/DATA/supplementary/samples/GSM437nnn/GSM437105/GSM437105.CEL.gz			13	1	MALE	OTHERNOTCAUCASIAN,BLACK,ORHISPANIC	1	2-MODERATELYDIFFERENTIATEDMD	NODEATH	NODEATH	NORECURRENCE	76.07	76.07	76.07	13
GSM437106	MCC Patient 14	GSM437106	May 30 2011	Moffitt Cancer Center	ftp://ftp.ncbi.nlm.nih.gov/pub/geo/DATA/supplementary/samples/GSM437nnn/GSM437106/GSM437106.CEL.gz	Reanalyzed by: GSM734162	Reanalyzed by: GSM734227	14	1	FEMALE	CAUCASIAN	1	2-MODERATELYDIFFERENTIATEDMD	NODEATH	NODEATH	NORECURRENCE	67.82	67.82	67.82	14
GSM437107	MCC Patient 15	GSM437107	May 30 2011	Moffitt Cancer Center	ftp://ftp.ncbi.nlm.nih.gov/pub/geo/DATA/supplementary/samples/GSM437nnn/GSM437107/GSM437107.CEL.gz	Reanalyzed by: GSM734161	Reanalyzed by: GSM734226	15	1	MALE	CAUCASIAN	1	1-WELLDIFFERENTIATEDWD	NODEATH	NODEATH	NORECURRENCE	52.24	52.24	52.24	15
GSM437108	MCC Patient 16	GSM437108	Nov 02 2009	Moffitt Cancer Center	ftp://ftp.ncbi.nlm.nih.gov/pub/geo/DATA/supplementary/samples/GSM437nnn/GSM437108/GSM437108.CEL.gz			16	1	FEMALE	CAUCASIAN	1	2-MODERATELYDIFFERENTIATEDMD	NODEATH	NODEATH	NORECURRENCE	64.1	64.1	64.1	16
GSM437109	MCC Patient 17	GSM437109	May 30 2011	Moffitt Cancer Center	ftp://ftp.ncbi.nlm.nih.gov/pub/geo/DATA/supplementary/samples/GSM437nnn/GSM437109/GSM437109.CEL.gz	Reanalyzed by: GSM734163	Reanalyzed by: GSM734228	17	1	FEMALE	CAUCASIAN	1	2-MODERATELYDIFFERENTIATEDMD	NODEATH	NODEATH	NORECURRENCE	55.13	55.13	55.13	17
GSM437110	MCC Patient 18	GSM437110	Nov 02 2009	Moffitt Cancer Center	ftp://ftp.ncbi.nlm.nih.gov/pub/geo/DATA/supplementary/samples/GSM437nnn/GSM437110/GSM437110.CEL.gz			18	1	MALE	CAUCASIAN	1	2-MODERATELYDIFFERENTIATEDMD	NODEATH	NODEATH	NORECURRENCE	57.79	57.79	57.79	18
GSM437111	MCC Patient 19	GSM437111	Nov 02 2009	Moffitt Cancer Center	ftp://ftp.ncbi.nlm.nih.gov/pub/geo/DATA/supplementary/samples/GSM437nnn/GSM437111/GSM437111.CEL.gz			19	1	MALE	CAUCASIAN	1	2-MODERATELYDIFFERENTIATEDMD	NODEATH	NODEATH	NORECURRENCE	50.1	50.1	50.1	19
GSM437112	MCC Patient 20	GSM437112	Nov 02 2009	Moffitt Cancer Center	ftp://ftp.ncbi.nlm.nih.gov/pub/geo/DATA/supplementary/samples/GSM437nnn/GSM437112/GSM437112.CEL.gz			20	1	FEMALE	CAUCASIAN	1	2-MODERATELYDIFFERENTIATEDMD	NODEATH	NODEATH	NORECURRENCE	43.79	43.79	43.79	20
GSM437113	MCC Patient 21	GSM437113	Nov 02 2009	Moffitt Cancer Center	ftp://ftp.ncbi.nlm.nih.gov/pub/geo/DATA/supplementary/samples/GSM437nnn/GSM437113/GSM437113.CEL.gz			21	1	MALE	CAUCASIAN	1	2-MODERATELYDIFFERENTIATEDMD	NODEATH	NODEATH	NORECURRENCE	30.27	30.27	19.75	21
GSM437114	MCC Patient 22	GSM437114	May 30 2011	Moffitt Cancer Center	ftp://ftp.ncbi.nlm.nih.gov/pub/geo/DATA/supplementary/samples/GSM437nnn/GSM437114/GSM437114.CEL.gz	Reanalyzed by: GSM734167	Reanalyzed by: GSM734232	22	1	MALE	OTHERNOTCAUCASIAN,BLACK,ORHISPANIC	1	2-MODERATELYDIFFERENTIATEDMD	NODEATH	NODEATH	NORECURRENCE	3.64	3.64	3.64	22
GSM437115	MCC Patient 23	GSM437115	May 30 2011	Moffitt Cancer Center	ftp://ftp.ncbi.nlm.nih.gov/pub/geo/DATA/supplementary/samples/GSM437nnn/GSM437115/GSM437115.CEL.gz	Reanalyzed by: GSM734164	Reanalyzed by: GSM734229	23	1	MALE	CAUCASIAN	1	1-WELLDIFFERENTIATEDWD	NODEATH	NODEATH	NORECURRENCE	36.59	36.59	23.96	23
GSM437116	MCC Patient 24	GSM437116	Nov 02 2009	Moffitt Cancer Center	ftp://ftp.ncbi.nlm.nih.gov/pub/geo/DATA/supplementary/samples/GSM437nnn/GSM437116/GSM437116.CEL.gz			24	1	MALE	CAUCASIAN	1	2-MODERATELYDIFFERENTIATEDMD	NODEATH	NODEATH	NORECURRENCE	20.02	20.02	20.02	24
GSM437117	MCC Patient 25	GSM437117	Jan 25 2012	Moffitt Cancer Center	ftp://ftp.ncbi.nlm.nih.gov/pub/geo/DATA/supplementary/samples/GSM437nnn/GSM437117/GSM437117.CEL.gz	Reanalyzed by: GSE31595		25	2	FEMALE	CAUCASIAN	2	2-MODERATELYDIFFERENTIATEDMD	NODEATH	NODEATH	NORECURRENCE	118.58	118.58	118.58	25
GSM437118	MCC Patient 26	GSM437118	May 30 2011	Moffitt Cancer Center	ftp://ftp.ncbi.nlm.nih.gov/pub/geo/DATA/supplementary/samples/GSM437nnn/GSM437118/GSM437118.CEL.gz	Reanalyzed by: GSM734145	Reanalyzed by: GSM734210	26	2	FEMALE	CAUCASIAN	2	3-POORLYDIFFERENTIATEDPD	NODEATH	NODEATH	NORECURRENCE	55.33	55.33	55.33	26
GSM437119	MCC Patient 27	GSM437119	Nov 02 2009	Moffitt Cancer Center	ftp://ftp.ncbi.nlm.nih.gov/pub/geo/DATA/supplementary/samples/GSM437nnn/GSM437119/GSM437119.CEL.gz			27	2	MALE	HISPANIC	2	2-MODERATELYDIFFERENTIATEDMD	DEATH	DEATH	RECURRENCE	134.86	134.86	93.66	27
GSM437120	MCC Patient 28	GSM437120	Nov 02 2009	Moffitt Cancer Center	ftp://ftp.ncbi.nlm.nih.gov/pub/geo/DATA/supplementary/samples/GSM437nnn/GSM437120/GSM437120.CEL.gz			28	2	FEMALE	CAUCASIAN	2	2-MODERATELYDIFFERENTIATEDMD	NODEATH	NODEATH	NORECURRENCE	127.29	127.29	110.79	28
GSM437121	MCC Patient 29	GSM437121	May 30 2011	Moffitt Cancer Center	ftp://ftp.ncbi.nlm.nih.gov/pub/geo/DATA/supplementary/samples/GSM437nnn/GSM437121/GSM437121.CEL.gz	Reanalyzed by: GSM734153	Reanalyzed by: GSM734218	29	2	FEMALE	CAUCASIAN	2	2-MODERATELYDIFFERENTIATEDMD	NODEATH	NODEATH	RECURRENCE	120.62	120.62	27.64	29
GSM437122	MCC Patient 30	GSM437122	Nov 02 2009	Moffitt Cancer Center	ftp://ftp.ncbi.nlm.nih.gov/pub/geo/DATA/supplementary/samples/GSM437nnn/GSM437122/GSM437122.CEL.gz			30	2	MALE	BLACK	2	2-MODERATELYDIFFERENTIATEDMD	NODEATH	NODEATH	NORECURRENCE	106.94	106.94	106.94	30
GSM437123	MCC Patient 31	GSM437123	Nov 02 2009	Moffitt Cancer Center	ftp://ftp.ncbi.nlm.nih.gov/pub/geo/DATA/supplementary/samples/GSM437nnn/GSM437123/GSM437123.CEL.gz			31	2	FEMALE	CAUCASIAN	2	2-MODERATELYDIFFERENTIATEDMD	DEATH	DEATH	NA	11.7	11.7	0	31
GSM437124	MCC Patient 32	GSM437124	Nov 02 2009	Moffitt Cancer Center	ftp://ftp.ncbi.nlm.nih.gov/pub/geo/DATA/supplementary/samples/GSM437nnn/GSM437124/GSM437124.CEL.gz			32	2	MALE	CAUCASIAN	2	2-MODERATELYDIFFERENTIATEDMD	DEATH	DEATH	RECURRENCE	28.79	28.79	19.36	32
GSM437125	MCC Patient 33	GSM437125	Nov 02 2009	Moffitt Cancer Center	ftp://ftp.ncbi.nlm.nih.gov/pub/geo/DATA/supplementary/samples/GSM437nnn/GSM437125/GSM437125.CEL.gz			33	2	MALE	CAUCASIAN	2	2-MODERATELYDIFFERENTIATEDMD	DEATH	NODEATH	NORECURRENCE	26.82	26.82	26.82	33
GSM437126	MCC Patient 34	GSM437126	May 30 2011	Moffitt Cancer Center	ftp://ftp.ncbi.nlm.nih.gov/pub/geo/DATA/supplementary/samples/GSM437nnn/GSM437126/GSM437126.CEL.gz	Reanalyzed by: GSM734143	Reanalyzed by: GSM734208	34	2	FEMALE	CAUCASIAN	2	2-MODERATELYDIFFERENTIATEDMD	DEATH	DEATH	NORECURRENCE	52.5	52.5	52.5	34
GSM437127	MCC Patient 35	GSM437127	Nov 02 2009	Moffitt Cancer Center	ftp://ftp.ncbi.nlm.nih.gov/pub/geo/DATA/supplementary/samples/GSM437nnn/GSM437127/GSM437127.CEL.gz			35	2	FEMALE	CAUCASIAN	2	3-POORLYDIFFERENTIATEDPD	DEATH	DEATH	RECURRENCE	24.03	24.03	9.05	35
GSM437128	MCC Patient 36	GSM437128	May 30 2011	Moffitt Cancer Center	ftp://ftp.ncbi.nlm.nih.gov/pub/geo/DATA/supplementary/samples/GSM437nnn/GSM437128/GSM437128.CEL.gz	Reanalyzed by: GSM734144	Reanalyzed by: GSM734209	36	2	MALE	CAUCASIAN	2	2-MODERATELYDIFFERENTIATEDMD	NODEATH	NODEATH	NORECURRENCE	88.99	88.99	88.99	36
GSM437129	MCC Patient 37	GSM437129	May 30 2011	Moffitt Cancer Center	ftp://ftp.ncbi.nlm.nih.gov/pub/geo/DATA/supplementary/samples/GSM437nnn/GSM437129/GSM437129.CEL.gz	Reanalyzed by: GSM734171	Reanalyzed by: GSM734236	37	2	MALE	CAUCASIAN	2	2-MODERATELYDIFFERENTIATEDMD	NODEATH	NODEATH	NORECURRENCE	102.44	102.44	64.86	37
GSM437130	MCC Patient 38	GSM437130	Nov 02 2009	Moffitt Cancer Center	ftp://ftp.ncbi.nlm.nih.gov/pub/geo/DATA/supplementary/samples/GSM437nnn/GSM437130/GSM437130.CEL.gz			38	2	FEMALE	OTHERNOTCAUCASIAN,BLACK,ORHISPANIC	2	2-MODERATELYDIFFERENTIATEDMD	DEATH	DEATH	RECURRENCE	33.73	33.73	14.13	38
GSM437131	MCC Patient 39	GSM437131	Nov 02 2009	Moffitt Cancer Center	ftp://ftp.ncbi.nlm.nih.gov/pub/geo/DATA/supplementary/samples/GSM437nnn/GSM437131/GSM437131.CEL.gz			39	2	FEMALE	CAUCASIAN	2	2-MODERATELYDIFFERENTIATEDMD	NODEATH	NODEATH	NORECURRENCE	85.28	85.28	85.28	39
GSM437132	MCC Patient 40	GSM437132	Nov 02 2009	Moffitt Cancer Center	ftp://ftp.ncbi.nlm.nih.gov/pub/geo/DATA/supplementary/samples/GSM437nnn/GSM437132/GSM437132.CEL.gz			40	2	FEMALE	CAUCASIAN	2	2-MODERATELYDIFFERENTIATEDMD	NODEATH	NODEATH	NORECURRENCE	26.53	26.53	26.53	40
GSM437133	MCC Patient 41	GSM437133	Nov 02 2009	Moffitt Cancer Center	ftp://ftp.ncbi.nlm.nih.gov/pub/geo/DATA/supplementary/samples/GSM437nnn/GSM437133/GSM437133.CEL.gz			41	2	FEMALE	CAUCASIAN	2	1-WELLDIFFERENTIATEDWD	DEATH	DEATH	RECURRENCE	37.31	37.31	37.31	41
GSM437134	MCC Patient 42	GSM437134	Nov 02 2009	Moffitt Cancer Center	ftp://ftp.ncbi.nlm.nih.gov/pub/geo/DATA/supplementary/samples/GSM437nnn/GSM437134/GSM437134.CEL.gz			42	2	FEMALE	CAUCASIAN	2	2-MODERATELYDIFFERENTIATEDMD	NODEATH	NODEATH	NORECURRENCE	86.43	86.43	86.43	42
GSM437135	MCC Patient 43	GSM437135	Nov 02 2009	Moffitt Cancer Center	ftp://ftp.ncbi.nlm.nih.gov/pub/geo/DATA/supplementary/samples/GSM437nnn/GSM437135/GSM437135.CEL.gz			43	2	FEMALE	CAUCASIAN	2	2-MODERATELYDIFFERENTIATEDMD	NODEATH	NODEATH	NORECURRENCE	55.92	55.92	55.92	43
GSM437136	MCC Patient 44	GSM437136	Nov 02 2009	Moffitt Cancer Center	ftp://ftp.ncbi.nlm.nih.gov/pub/geo/DATA/supplementary/samples/GSM437nnn/GSM437136/GSM437136.CEL.gz			44	2	FEMALE	CAUCASIAN	2	2-MODERATELYDIFFERENTIATEDMD	NODEATH	NODEATH	NORECURRENCE	70.65	70.65	70.65	44
GSM437137	MCC Patient 45	GSM437137	Nov 02 2009	Moffitt Cancer Center	ftp://ftp.ncbi.nlm.nih.gov/pub/geo/DATA/supplementary/samples/GSM437nnn/GSM437137/GSM437137.CEL.gz			45	2	MALE	CAUCASIAN	2	2-MODERATELYDIFFERENTIATEDMD	NODEATH	NODEATH	NORECURRENCE	76.04	76.04	76.04	45
GSM437138	MCC Patient 46	GSM437138	Nov 02 2009	Moffitt Cancer Center	ftp://ftp.ncbi.nlm.nih.gov/pub/geo/DATA/supplementary/samples/GSM437nnn/GSM437138/GSM437138.CEL.gz			46	2	FEMALE	CAUCASIAN	2	1-WELLDIFFERENTIATEDWD	NODEATH	NODEATH	NORECURRENCE	79.13	79.13	79.13	46
GSM437139	MCC Patient 47	GSM437139	Nov 02 2009	Moffitt Cancer Center	ftp://ftp.ncbi.nlm.nih.gov/pub/geo/DATA/supplementary/samples/GSM437nnn/GSM437139/GSM437139.CEL.gz			47	2	FEMALE	CAUCASIAN	2	2-MODERATELYDIFFERENTIATEDMD	NODEATH	NODEATH	RECURRENCE	83.99	83.99	22.38	47
GSM437140	MCC Patient 48	GSM437140	Nov 02 2009	Moffitt Cancer Center	ftp://ftp.ncbi.nlm.nih.gov/pub/geo/DATA/supplementary/samples/GSM437nnn/GSM437140/GSM437140.CEL.gz			48	2	FEMALE	CAUCASIAN	2	2-MODERATELYDIFFERENTIATEDMD	NODEATH	NODEATH	NORECURRENCE	80.25	80.25	80.25	48
GSM437141	MCC Patient 49	GSM437141	Nov 02 2009	Moffitt Cancer Center	ftp://ftp.ncbi.nlm.nih.gov/pub/geo/DATA/supplementary/samples/GSM437nnn/GSM437141/GSM437141.CEL.gz			49	2	FEMALE	CAUCASIAN	2	1-WELLDIFFERENTIATEDWD	NODEATH	NODEATH	NORECURRENCE	40.6	40.6	28.86	49
GSM437142	MCC Patient 50	GSM437142	Nov 02 2009	Moffitt Cancer Center	ftp://ftp.ncbi.nlm.nih.gov/pub/geo/DATA/supplementary/samples/GSM437nnn/GSM437142/GSM437142.CEL.gz			50	2	FEMALE	CAUCASIAN	2	3-POORLYDIFFERENTIATEDPD	NODEATH	NODEATH	RECURRENCE	95.37	95.37	25.21	50
GSM437143	MCC Patient 51	GSM437143	Nov 02 2009	Moffitt Cancer Center	ftp://ftp.ncbi.nlm.nih.gov/pub/geo/DATA/supplementary/samples/GSM437nnn/GSM437143/GSM437143.CEL.gz			51	2	FEMALE	CAUCASIAN	2	3-POORLYDIFFERENTIATEDPD	DEATH	DEATH	RECURRENCE	31.06	31.06	31.06	51
GSM437144	MCC Patient 52	GSM437144	May 30 2011	Moffitt Cancer Center	ftp://ftp.ncbi.nlm.nih.gov/pub/geo/DATA/supplementary/samples/GSM437nnn/GSM437144/GSM437144.CEL.gz	Reanalyzed by: GSM734146	Reanalyzed by: GSM734211	52	2	MALE	CAUCASIAN	2	2-MODERATELYDIFFERENTIATEDMD	DEATH	NODEATH	NORECURRENCE	37.31	37.31	37.31	52
GSM437145	MCC Patient 53	GSM437145	Nov 02 2009	Moffitt Cancer Center	ftp://ftp.ncbi.nlm.nih.gov/pub/geo/DATA/supplementary/samples/GSM437nnn/GSM437145/GSM437145.CEL.gz			53	2	FEMALE	CAUCASIAN	2	2-MODERATELYDIFFERENTIATEDMD	DEATH	DEATH	RECURRENCE	22.02	22.02	22.02	53
GSM437146	MCC Patient 54	GSM437146	May 30 2011	Moffitt Cancer Center	ftp://ftp.ncbi.nlm.nih.gov/pub/geo/DATA/supplementary/samples/GSM437nnn/GSM437146/GSM437146.CEL.gz	Reanalyzed by: GSM734147	Reanalyzed by: GSM734212	54	2	MALE	CAUCASIAN	2	2-MODERATELYDIFFERENTIATEDMD	NODEATH	NODEATH	NORECURRENCE	63.25	63.25	63.25	54
GSM437147	MCC Patient 55	GSM437147	May 30 2011	Moffitt Cancer Center	ftp://ftp.ncbi.nlm.nih.gov/pub/geo/DATA/supplementary/samples/GSM437nnn/GSM437147/GSM437147.CEL.gz	Reanalyzed by: GSM734149	Reanalyzed by: GSM734214	55	2	FEMALE	CAUCASIAN	2	3-POORLYDIFFERENTIATEDPD	NODEATH	NODEATH	NORECURRENCE	34.09	34.09	24.19	55
GSM437148	MCC Patient 56	GSM437148	May 30 2011	Moffitt Cancer Center	ftp://ftp.ncbi.nlm.nih.gov/pub/geo/DATA/supplementary/samples/GSM437nnn/GSM437148/GSM437148.CEL.gz	Reanalyzed by: GSM734170	Reanalyzed by: GSM734235	56	2	FEMALE	CAUCASIAN	2	2-MODERATELYDIFFERENTIATEDMD	NODEATH	NODEATH	NORECURRENCE	52.14	52.14	52.14	56
GSM437149	MCC Patient 57	GSM437149	Nov 02 2009	Moffitt Cancer Center	ftp://ftp.ncbi.nlm.nih.gov/pub/geo/DATA/supplementary/samples/GSM437nnn/GSM437149/GSM437149.CEL.gz			57	2	FEMALE	OTHERNOTCAUCASIAN,BLACK,ORHISPANIC	2	2-MODERATELYDIFFERENTIATEDMD	NODEATH	NODEATH	NORECURRENCE	66.04	66.04	59.6	57
GSM437150	MCC Patient 58	GSM437150	May 30 2011	Moffitt Cancer Center	ftp://ftp.ncbi.nlm.nih.gov/pub/geo/DATA/supplementary/samples/GSM437nnn/GSM437150/GSM437150.CEL.gz	Reanalyzed by: GSM734150	Reanalyzed by: GSM734215	58	2	MALE	CAUCASIAN	2	1-WELLDIFFERENTIATEDWD	NODEATH	NODEATH	NORECURRENCE	59.96	59.96	59.96	58
GSM437151	MCC Patient 59	GSM437151	May 30 2011	Moffitt Cancer Center	ftp://ftp.ncbi.nlm.nih.gov/pub/geo/DATA/supplementary/samples/GSM437nnn/GSM437151/GSM437151.CEL.gz	Reanalyzed by: GSM734120	Reanalyzed by: GSM734185	59	2	MALE	CAUCASIAN	2	2-MODERATELYDIFFERENTIATEDMD	NODEATH	NODEATH	NORECURRENCE	47.86	47.86	47.86	59
GSM437152	MCC Patient 60	GSM437152	May 30 2011	Moffitt Cancer Center	ftp://ftp.ncbi.nlm.nih.gov/pub/geo/DATA/supplementary/samples/GSM437nnn/GSM437152/GSM437152.CEL.gz	Reanalyzed by: GSM734151	Reanalyzed by: GSM734216	60	2	FEMALE	CAUCASIAN	2	2-MODERATELYDIFFERENTIATEDMD	NODEATH	NODEATH	NORECURRENCE	58.45	58.45	46.71	60
GSM437153	MCC Patient 61	GSM437153	Nov 02 2009	Moffitt Cancer Center	ftp://ftp.ncbi.nlm.nih.gov/pub/geo/DATA/supplementary/samples/GSM437nnn/GSM437153/GSM437153.CEL.gz			61	2	MALE	OTHERNOTCAUCASIAN,BLACK,ORHISPANIC	2	2-MODERATELYDIFFERENTIATEDMD	NODEATH	NODEATH	NORECURRENCE	45.99	45.99	45.99	61
GSM437154	MCC Patient 62	GSM437154	Nov 02 2009	Moffitt Cancer Center	ftp://ftp.ncbi.nlm.nih.gov/pub/geo/DATA/supplementary/samples/GSM437nnn/GSM437154/GSM437154.CEL.gz			62	2	MALE	CAUCASIAN	2	2-MODERATELYDIFFERENTIATEDMD	NODEATH	NODEATH	NORECURRENCE	60.42	60.42	49.84	62
GSM437155	MCC Patient 63	GSM437155	May 30 2011	Moffitt Cancer Center	ftp://ftp.ncbi.nlm.nih.gov/pub/geo/DATA/supplementary/samples/GSM437nnn/GSM437155/GSM437155.CEL.gz	Reanalyzed by: GSM734152	Reanalyzed by: GSM734217	63	2	FEMALE	CAUCASIAN	2	2-MODERATELYDIFFERENTIATEDMD	NODEATH	NODEATH	NORECURRENCE	37.67	37.67	17.95	63
GSM437156	MCC Patient 64	GSM437156	Nov 02 2009	Moffitt Cancer Center	ftp://ftp.ncbi.nlm.nih.gov/pub/geo/DATA/supplementary/samples/GSM437nnn/GSM437156/GSM437156.CEL.gz			64	2	MALE	CAUCASIAN	2	2-MODERATELYDIFFERENTIATEDMD	NODEATH	NODEATH	NORECURRENCE	15.71	15.71	15.71	64
GSM437157	MCC Patient 65	GSM437157	Nov 02 2009	Moffitt Cancer Center	ftp://ftp.ncbi.nlm.nih.gov/pub/geo/DATA/supplementary/samples/GSM437nnn/GSM437157/GSM437157.CEL.gz			65	2	FEMALE	CAUCASIAN	2	3-POORLYDIFFERENTIATEDPD	NODEATH	NODEATH	NORECURRENCE	39.25	39.25	39.25	65
GSM437158	MCC Patient 66	GSM437158	May 30 2011	Moffitt Cancer Center	ftp://ftp.ncbi.nlm.nih.gov/pub/geo/DATA/supplementary/samples/GSM437nnn/GSM437158/GSM437158.CEL.gz	Reanalyzed by: GSM734172	Reanalyzed by: GSM734237	66	2	FEMALE	CAUCASIAN	2	2-MODERATELYDIFFERENTIATEDMD	NODEATH	NODEATH	NORECURRENCE	49.87	49.87	36.75	66
GSM437159	MCC Patient 67	GSM437159	May 30 2011	Moffitt Cancer Center	ftp://ftp.ncbi.nlm.nih.gov/pub/geo/DATA/supplementary/samples/GSM437nnn/GSM437159/GSM437159.CEL.gz	Reanalyzed by: GSM734154	Reanalyzed by: GSM734219	67	2	MALE	CAUCASIAN	2	2-MODERATELYDIFFERENTIATEDMD	NODEATH	NODEATH	NORECURRENCE	25.24	25.24	25.24	67
GSM437160	MCC Patient 68	GSM437160	May 30 2011	Moffitt Cancer Center	ftp://ftp.ncbi.nlm.nih.gov/pub/geo/DATA/supplementary/samples/GSM437nnn/GSM437160/GSM437160.CEL.gz	Reanalyzed by: GSM734155	Reanalyzed by: GSM734220	68	2	MALE	CAUCASIAN	2	2-MODERATELYDIFFERENTIATEDMD	NODEATH	NODEATH	NORECURRENCE	44.97	44.97	44.97	68
GSM437161	MCC Patient 69	GSM437161	May 30 2011	Moffitt Cancer Center	ftp://ftp.ncbi.nlm.nih.gov/pub/geo/DATA/supplementary/samples/GSM437nnn/GSM437161/GSM437161.CEL.gz	Reanalyzed by: GSM734156	Reanalyzed by: GSM734221	69	2	MALE	BLACK	2	2-MODERATELYDIFFERENTIATEDMD	NODEATH	NODEATH	NORECURRENCE	35.9	35.9	35.9	69
GSM437162	MCC Patient 70	GSM437162	May 30 2011	Moffitt Cancer Center	ftp://ftp.ncbi.nlm.nih.gov/pub/geo/DATA/supplementary/samples/GSM437nnn/GSM437162/GSM437162.CEL.gz	Reanalyzed by: GSM734157	Reanalyzed by: GSM734222	70	2	MALE	CAUCASIAN	2	2-MODERATELYDIFFERENTIATEDMD	NODEATH	NODEATH	NORECURRENCE	26.66	26.66	26.66	70
GSM437163	MCC Patient 71	GSM437163	Nov 02 2009	Moffitt Cancer Center	ftp://ftp.ncbi.nlm.nih.gov/pub/geo/DATA/supplementary/samples/GSM437nnn/GSM437163/GSM437163.CEL.gz			71	2	FEMALE	CAUCASIAN	2	2-MODERATELYDIFFERENTIATEDMD	NODEATH	NODEATH	NORECURRENCE	36.78	36.78	29.22	71
GSM437164	MCC Patient 72	GSM437164	Nov 02 2009	Moffitt Cancer Center	ftp://ftp.ncbi.nlm.nih.gov/pub/geo/DATA/supplementary/samples/GSM437nnn/GSM437164/GSM437164.CEL.gz			72	2	FEMALE	OTHERNOTCAUCASIAN,BLACK,ORHISPANIC	2	2-MODERATELYDIFFERENTIATEDMD	NODEATH	NODEATH	NORECURRENCE	41.52	41.52	28.63	72
GSM437165	MCC Patient 73	GSM437165	Nov 02 2009	Moffitt Cancer Center	ftp://ftp.ncbi.nlm.nih.gov/pub/geo/DATA/supplementary/samples/GSM437nnn/GSM437165/GSM437165.CEL.gz			73	2	FEMALE	CAUCASIAN	2	2-MODERATELYDIFFERENTIATEDMD	NODEATH	NODEATH	NA	22.22	22.22	0	73
GSM437166	MCC Patient 74	GSM437166	Nov 02 2009	Moffitt Cancer Center	ftp://ftp.ncbi.nlm.nih.gov/pub/geo/DATA/supplementary/samples/GSM437nnn/GSM437166/GSM437166.CEL.gz			74	2	MALE	CAUCASIAN	2	2-MODERATELYDIFFERENTIATEDMD	NODEATH	NODEATH	NORECURRENCE	33.2	33.2	33.2	74
GSM437167	MCC Patient 75	GSM437167	Nov 02 2009	Moffitt Cancer Center	ftp://ftp.ncbi.nlm.nih.gov/pub/geo/DATA/supplementary/samples/GSM437nnn/GSM437167/GSM437167.CEL.gz			75	2	MALE	CAUCASIAN	2	2-MODERATELYDIFFERENTIATEDMD	NODEATH	NODEATH	NORECURRENCE	39.68	39.68	33.69	75
GSM437168	MCC Patient 76	GSM437168	Nov 02 2009	Moffitt Cancer Center	ftp://ftp.ncbi.nlm.nih.gov/pub/geo/DATA/supplementary/samples/GSM437nnn/GSM437168/GSM437168.CEL.gz			76	2	MALE	CAUCASIAN	2	2-MODERATELYDIFFERENTIATEDMD	NODEATH	NODEATH	NORECURRENCE	25.61	25.61	25.61	76
GSM437169	MCC Patient 77	GSM437169	May 30 2011	Moffitt Cancer Center	ftp://ftp.ncbi.nlm.nih.gov/pub/geo/DATA/supplementary/samples/GSM437nnn/GSM437169/GSM437169.CEL.gz	Reanalyzed by: GSM734158	Reanalyzed by: GSM734223	77	2	FEMALE	OTHERNOTCAUCASIAN,BLACK,ORHISPANIC	2	2-MODERATELYDIFFERENTIATEDMD	NODEATH	NODEATH	RECURRENCE	83.99	83.99	22.38	77
GSM437170	MCC Patient 78	GSM437170	May 30 2011	Moffitt Cancer Center	ftp://ftp.ncbi.nlm.nih.gov/pub/geo/DATA/supplementary/samples/GSM437nnn/GSM437170/GSM437170.CEL.gz	Reanalyzed by: GSM734159	Reanalyzed by: GSM734224	78	2	MALE	CAUCASIAN	2	2-MODERATELYDIFFERENTIATEDMD	NODEATH	NODEATH	NORECURRENCE	15.05	15.05	15.05	78
GSM437171	MCC Patient 79	GSM437171	Nov 02 2009	Moffitt Cancer Center	ftp://ftp.ncbi.nlm.nih.gov/pub/geo/DATA/supplementary/samples/GSM437nnn/GSM437171/GSM437171.CEL.gz			79	2	FEMALE	CAUCASIAN	2	1-WELLDIFFERENTIATEDWD	NODEATH	NODEATH	NORECURRENCE	8.38	8.38	2.26	79
GSM437172	MCC Patient 80	GSM437172	Nov 02 2009	Moffitt Cancer Center	ftp://ftp.ncbi.nlm.nih.gov/pub/geo/DATA/supplementary/samples/GSM437nnn/GSM437172/GSM437172.CEL.gz			80	2	MALE	CAUCASIAN	2	2-MODERATELYDIFFERENTIATEDMD	NODEATH	NODEATH	NORECURRENCE	18.18	18.18	18.18	80
GSM437173	MCC Patient 81	GSM437173	May 30 2011	Moffitt Cancer Center	ftp://ftp.ncbi.nlm.nih.gov/pub/geo/DATA/supplementary/samples/GSM437nnn/GSM437173/GSM437173.CEL.gz	Reanalyzed by: GSM734160	Reanalyzed by: GSM734225	81	2	FEMALE	BLACK	2	2-MODERATELYDIFFERENTIATEDMD	DEATH	NODEATH	NORECURRENCE	27.15	27.15	27.15	81
GSM437174	MCC Patient 82	GSM437174	Nov 02 2009	Moffitt Cancer Center	ftp://ftp.ncbi.nlm.nih.gov/pub/geo/DATA/supplementary/samples/GSM437nnn/GSM437174/GSM437174.CEL.gz			82	3	MALE	BLACK	3	2-MODERATELYDIFFERENTIATEDMD	DEATH	DEATH	RECURRENCE	24.26	24.26	11.9	82
GSM437175	MCC Patient 83	GSM437175	May 30 2011	Moffitt Cancer Center	ftp://ftp.ncbi.nlm.nih.gov/pub/geo/DATA/supplementary/samples/GSM437nnn/GSM437175/GSM437175.CEL.gz	Reanalyzed by: GSM734122	Reanalyzed by: GSM734187	83	3	MALE	CAUCASIAN	3	2-MODERATELYDIFFERENTIATEDMD	NODEATH	NODEATH	NORECURRENCE	105.17	105.17	105.17	83
GSM437176	MCC Patient 84	GSM437176	May 30 2011	Moffitt Cancer Center	ftp://ftp.ncbi.nlm.nih.gov/pub/geo/DATA/supplementary/samples/GSM437nnn/GSM437176/GSM437176.CEL.gz	Reanalyzed by: GSM734175	Reanalyzed by: GSM734240	84	3	MALE	CAUCASIAN	3	2-MODERATELYDIFFERENTIATEDMD	DEATH	DEATH	RECURRENCE	11.76	11.76	8.21	84
GSM437177	MCC Patient 85	GSM437177	Nov 02 2009	Moffitt Cancer Center	ftp://ftp.ncbi.nlm.nih.gov/pub/geo/DATA/supplementary/samples/GSM437nnn/GSM437177/GSM437177.CEL.gz			85	3	MALE	CAUCASIAN	3	2-MODERATELYDIFFERENTIATEDMD	DEATH	DEATH	RECURRENCE	70.45	70.45	29.39	85
GSM437178	MCC Patient 86	GSM437178	Nov 02 2009	Moffitt Cancer Center	ftp://ftp.ncbi.nlm.nih.gov/pub/geo/DATA/supplementary/samples/GSM437nnn/GSM437178/GSM437178.CEL.gz			86	3	FEMALE	CAUCASIAN	3	2-MODERATELYDIFFERENTIATEDMD	NODEATH	NODEATH	NORECURRENCE	95.07	95.07	95.07	86
GSM437179	MCC Patient 87	GSM437179	Nov 02 2009	Moffitt Cancer Center	ftp://ftp.ncbi.nlm.nih.gov/pub/geo/DATA/supplementary/samples/GSM437nnn/GSM437179/GSM437179.CEL.gz			87	3	FEMALE	CAUCASIAN	3	2-MODERATELYDIFFERENTIATEDMD	NODEATH	NODEATH	NORECURRENCE	112.33	112.33	112.33	87
GSM437180	MCC Patient 88	GSM437180	Nov 02 2009	Moffitt Cancer Center	ftp://ftp.ncbi.nlm.nih.gov/pub/geo/DATA/supplementary/samples/GSM437nnn/GSM437180/GSM437180.CEL.gz			88	3	MALE	CAUCASIAN	3	1-WELLDIFFERENTIATEDWD	DEATH	DEATH	RECURRENCE	27.51	27.51	21.27	88
GSM437181	MCC Patient 89	GSM437181	Nov 02 2009	Moffitt Cancer Center	ftp://ftp.ncbi.nlm.nih.gov/pub/geo/DATA/supplementary/samples/GSM437nnn/GSM437181/GSM437181.CEL.gz			89	3	FEMALE	CAUCASIAN	3	2-MODERATELYDIFFERENTIATEDMD	DEATH	DEATH	RECURRENCE	45.92	45.92	16.07	89
GSM437182	MCC Patient 90	GSM437182	Nov 02 2009	Moffitt Cancer Center	ftp://ftp.ncbi.nlm.nih.gov/pub/geo/DATA/supplementary/samples/GSM437nnn/GSM437182/GSM437182.CEL.gz			90	3	FEMALE	CAUCASIAN	3	2-MODERATELYDIFFERENTIATEDMD	DEATH	DEATH	RECURRENCE	54.04	54.04	27.74	90
GSM437183	MCC Patient 91	GSM437183	Nov 02 2009	Moffitt Cancer Center	ftp://ftp.ncbi.nlm.nih.gov/pub/geo/DATA/supplementary/samples/GSM437nnn/GSM437183/GSM437183.CEL.gz			91	3	MALE	CAUCASIAN	3	1-WELLDIFFERENTIATEDWD	NODEATH	NODEATH	RECURRENCE	103.98	103.98	14.72	91
GSM437184	MCC Patient 92	GSM437184	May 30 2011	Moffitt Cancer Center	ftp://ftp.ncbi.nlm.nih.gov/pub/geo/DATA/supplementary/samples/GSM437nnn/GSM437184/GSM437184.CEL.gz	Reanalyzed by: GSM734124	Reanalyzed by: GSM734189	92	3	MALE	CAUCASIAN	3	3-POORLYDIFFERENTIATEDPD	DEATH	DEATH	RECURRENCE	6.11	6.11	5.35	92
GSM437185	MCC Patient 93	GSM437185	May 30 2011	Moffitt Cancer Center	ftp://ftp.ncbi.nlm.nih.gov/pub/geo/DATA/supplementary/samples/GSM437nnn/GSM437185/GSM437185.CEL.gz	Reanalyzed by: GSM734168	Reanalyzed by: GSM734233	93	3	FEMALE	CAUCASIAN	3	1-WELLDIFFERENTIATEDWD	NODEATH	NODEATH	NORECURRENCE	99.51	99.51	99.51	93
GSM437186	MCC Patient 94	GSM437186	May 30 2011	Moffitt Cancer Center	ftp://ftp.ncbi.nlm.nih.gov/pub/geo/DATA/supplementary/samples/GSM437nnn/GSM437186/GSM437186.CEL.gz	Reanalyzed by: GSM734125	Reanalyzed by: GSM734190	94	3	MALE	CAUCASIAN	3	2-MODERATELYDIFFERENTIATEDMD	DEATH	NODEATH	NORECURRENCE	20.44	20.44	20.44	94
GSM437187	MCC Patient 95	GSM437187	Nov 02 2009	Moffitt Cancer Center	ftp://ftp.ncbi.nlm.nih.gov/pub/geo/DATA/supplementary/samples/GSM437nnn/GSM437187/GSM437187.CEL.gz			95	3	MALE	CAUCASIAN	3	3-POORLYDIFFERENTIATEDPD	DEATH	DEATH	RECURRENCE	76.6	76.6	27.58	95
GSM437188	MCC Patient 96	GSM437188	Nov 02 2009	Moffitt Cancer Center	ftp://ftp.ncbi.nlm.nih.gov/pub/geo/DATA/supplementary/samples/GSM437nnn/GSM437188/GSM437188.CEL.gz			96	3	MALE	CAUCASIAN	3	2-MODERATELYDIFFERENTIATEDMD	DEATH	DEATH	RECURRENCE	10.02	10.02	9.56	96
GSM437189	MCC Patient 97	GSM437189	Nov 02 2009	Moffitt Cancer Center	ftp://ftp.ncbi.nlm.nih.gov/pub/geo/DATA/supplementary/samples/GSM437nnn/GSM437189/GSM437189.CEL.gz			97	3	MALE	CAUCASIAN	3	2-MODERATELYDIFFERENTIATEDMD	DEATH	DEATH	RECURRENCE	41.45	41.45	23.34	97
GSM437190	MCC Patient 98	GSM437190	Nov 02 2009	Moffitt Cancer Center	ftp://ftp.ncbi.nlm.nih.gov/pub/geo/DATA/supplementary/samples/GSM437nnn/GSM437190/GSM437190.CEL.gz			98	3	MALE	OTHERNOTCAUCASIAN,BLACK,ORHISPANIC	3	2-MODERATELYDIFFERENTIATEDMD	NODEATH	NODEATH	NORECURRENCE	96.26	96.26	89.62	98
GSM437191	MCC Patient 99	GSM437191	May 30 2011	Moffitt Cancer Center	ftp://ftp.ncbi.nlm.nih.gov/pub/geo/DATA/supplementary/samples/GSM437nnn/GSM437191/GSM437191.CEL.gz	Reanalyzed by: GSM734126	Reanalyzed by: GSM734191	99	3	FEMALE	OTHERNOTCAUCASIAN,BLACK,ORHISPANIC	3	2-MODERATELYDIFFERENTIATEDMD	NODEATH	NODEATH	NORECURRENCE	85.61	85.61	85.61	99
GSM437192	MCC Patient 100	GSM437192	May 30 2011	Moffitt Cancer Center	ftp://ftp.ncbi.nlm.nih.gov/pub/geo/DATA/supplementary/samples/GSM437nnn/GSM437192/GSM437192.CEL.gz	Reanalyzed by: GSM734121	Reanalyzed by: GSM734186	100	3	MALE	CAUCASIAN	3	2-MODERATELYDIFFERENTIATEDMD	NODEATH	NODEATH	NORECURRENCE	78.87	78.87	64.33	100
GSM437193	MCC Patient 101	GSM437193	Nov 02 2009	Moffitt Cancer Center	ftp://ftp.ncbi.nlm.nih.gov/pub/geo/DATA/supplementary/samples/GSM437nnn/GSM437193/GSM437193.CEL.gz			101	3	FEMALE	CAUCASIAN	3	1-WELLDIFFERENTIATEDWD	DEATH	NODEATH	NORECURRENCE	22.25	22.25	22.25	101
GSM437194	MCC Patient 102	GSM437194	Nov 02 2009	Moffitt Cancer Center	ftp://ftp.ncbi.nlm.nih.gov/pub/geo/DATA/supplementary/samples/GSM437nnn/GSM437194/GSM437194.CEL.gz			102	3	MALE	CAUCASIAN	3	2-MODERATELYDIFFERENTIATEDMD	NODEATH	NODEATH	NORECURRENCE	74.53	74.53	74.53	102
GSM437195	MCC Patient 103	GSM437195	May 30 2011	Moffitt Cancer Center	ftp://ftp.ncbi.nlm.nih.gov/pub/geo/DATA/supplementary/samples/GSM437nnn/GSM437195/GSM437195.CEL.gz	Reanalyzed by: GSM734127	Reanalyzed by: GSM734192	103	3	MALE	CAUCASIAN	3	2-MODERATELYDIFFERENTIATEDMD	DEATH	NODEATH	NORECURRENCE	59.07	59.07	59.07	103
GSM437196	MCC Patient 104	GSM437196	May 30 2011	Moffitt Cancer Center	ftp://ftp.ncbi.nlm.nih.gov/pub/geo/DATA/supplementary/samples/GSM437nnn/GSM437196/GSM437196.CEL.gz	Reanalyzed by: GSM734123	Reanalyzed by: GSM734188	104	3	MALE	CAUCASIAN	3	3-POORLYDIFFERENTIATEDPD	DEATH	NODEATH	NORECURRENCE	47.8	47.8	47.8	104
GSM437197	MCC Patient 105	GSM437197	Nov 02 2009	Moffitt Cancer Center	ftp://ftp.ncbi.nlm.nih.gov/pub/geo/DATA/supplementary/samples/GSM437nnn/GSM437197/GSM437197.CEL.gz			105	3	FEMALE	CAUCASIAN	3	2-MODERATELYDIFFERENTIATEDMD	DEATH	DEATH	RECURRENCE	5.68	5.68	3.32	105
GSM437198	MCC Patient 106	GSM437198	Nov 02 2009	Moffitt Cancer Center	ftp://ftp.ncbi.nlm.nih.gov/pub/geo/DATA/supplementary/samples/GSM437nnn/GSM437198/GSM437198.CEL.gz			106	3	MALE	CAUCASIAN	3	1-WELLDIFFERENTIATEDWD	NODEATH	NODEATH	NORECURRENCE	79.39	79.39	72.09	106
GSM437199	MCC Patient 107	GSM437199	May 30 2011	Moffitt Cancer Center	ftp://ftp.ncbi.nlm.nih.gov/pub/geo/DATA/supplementary/samples/GSM437nnn/GSM437199/GSM437199.CEL.gz	Reanalyzed by: GSM734113	Reanalyzed by: GSM734178	107	3	MALE	OTHERNOTCAUCASIAN,BLACK,ORHISPANIC	3	2-MODERATELYDIFFERENTIATEDMD	NODEATH	NODEATH	RECURRENCE	74.07	74.07	24.85	107
GSM437200	MCC Patient 108	GSM437200	Nov 02 2009	Moffitt Cancer Center	ftp://ftp.ncbi.nlm.nih.gov/pub/geo/DATA/supplementary/samples/GSM437nnn/GSM437200/GSM437200.CEL.gz			108	3	MALE	CAUCASIAN	3	2-MODERATELYDIFFERENTIATEDMD	DEATH	DEATH	RECURRENCE	50.76	50.76	41.06	108
GSM437201	MCC Patient 109	GSM437201	Nov 02 2009	Moffitt Cancer Center	ftp://ftp.ncbi.nlm.nih.gov/pub/geo/DATA/supplementary/samples/GSM437nnn/GSM437201/GSM437201.CEL.gz			109	3	FEMALE	CAUCASIAN	3	2-MODERATELYDIFFERENTIATEDMD	DEATH	DEATH	RECURRENCE	67.82	67.82	36.92	109
GSM437202	MCC Patient 110	GSM437202	Nov 02 2009	Moffitt Cancer Center	ftp://ftp.ncbi.nlm.nih.gov/pub/geo/DATA/supplementary/samples/GSM437nnn/GSM437202/GSM437202.CEL.gz			110	3	MALE	CAUCASIAN	3	3-POORLYDIFFERENTIATEDPD	NODEATH	NODEATH	NORECURRENCE	70.84	70.84	64.93	110
GSM437203	MCC Patient 111	GSM437203	Nov 02 2009	Moffitt Cancer Center	ftp://ftp.ncbi.nlm.nih.gov/pub/geo/DATA/supplementary/samples/GSM437nnn/GSM437203/GSM437203.CEL.gz			111	3	FEMALE	CAUCASIAN	3	3-POORLYDIFFERENTIATEDPD	NODEATH	NODEATH	NORECURRENCE	50.59	50.59	50.59	111
GSM437204	MCC Patient 112	GSM437204	Nov 02 2009	Moffitt Cancer Center	ftp://ftp.ncbi.nlm.nih.gov/pub/geo/DATA/supplementary/samples/GSM437nnn/GSM437204/GSM437204.CEL.gz			112	3	MALE	CAUCASIAN	3	2-MODERATELYDIFFERENTIATEDMD	DEATH	DEATH	NA	34.58	34.58	0	112
GSM437205	MCC Patient 113	GSM437205	May 30 2011	Moffitt Cancer Center	ftp://ftp.ncbi.nlm.nih.gov/pub/geo/DATA/supplementary/samples/GSM437nnn/GSM437205/GSM437205.CEL.gz	Reanalyzed by: GSM734116	Reanalyzed by: GSM734181	113	3	FEMALE	CAUCASIAN	3	2-MODERATELYDIFFERENTIATEDMD	DEATH	NODEATH	NORECURRENCE	38.72	38.72	38.72	113
GSM437206	MCC Patient 114	GSM437206	May 30 2011	Moffitt Cancer Center	ftp://ftp.ncbi.nlm.nih.gov/pub/geo/DATA/supplementary/samples/GSM437nnn/GSM437206/GSM437206.CEL.gz	Reanalyzed by: GSM734112	Reanalyzed by: GSM734177	114	3	FEMALE	CAUCASIAN	3	2-MODERATELYDIFFERENTIATEDMD	DEATH	NODEATH	NORECURRENCE	54.9	54.9	54.9	114
GSM437207	MCC Patient 115	GSM437207	Nov 02 2009	Moffitt Cancer Center	ftp://ftp.ncbi.nlm.nih.gov/pub/geo/DATA/supplementary/samples/GSM437nnn/GSM437207/GSM437207.CEL.gz			115	3	FEMALE	OTHERNOTCAUCASIAN,BLACK,ORHISPANIC	3	2-MODERATELYDIFFERENTIATEDMD	NODEATH	NODEATH	NORECURRENCE	67.92	67.92	65.55	115
GSM437208	MCC Patient 116	GSM437208	May 30 2011	Moffitt Cancer Center	ftp://ftp.ncbi.nlm.nih.gov/pub/geo/DATA/supplementary/samples/GSM437nnn/GSM437208/GSM437208.CEL.gz	Reanalyzed by: GSM734169	Reanalyzed by: GSM734234	116	3	FEMALE	CAUCASIAN	3	2-MODERATELYDIFFERENTIATEDMD	NODEATH	NODEATH	NORECURRENCE	58.45	58.45	58.45	116
GSM437209	MCC Patient 117	GSM437209	May 30 2011	Moffitt Cancer Center	ftp://ftp.ncbi.nlm.nih.gov/pub/geo/DATA/supplementary/samples/GSM437nnn/GSM437209/GSM437209.CEL.gz	Reanalyzed by: GSM734114	Reanalyzed by: GSM734179	117	3	MALE	CAUCASIAN	3	3-POORLYDIFFERENTIATEDPD	NODEATH	NODEATH	NORECURRENCE	59.34	59.34	59.34	117
GSM437210	MCC Patient 118	GSM437210	May 30 2011	Moffitt Cancer Center	ftp://ftp.ncbi.nlm.nih.gov/pub/geo/DATA/supplementary/samples/GSM437nnn/GSM437210/GSM437210.CEL.gz	Reanalyzed by: GSM734174	Reanalyzed by: GSM734239	118	3	FEMALE	CAUCASIAN	3	2-MODERATELYDIFFERENTIATEDMD	NODEATH	NODEATH	NORECURRENCE	54.54	54.54	26.92	118
GSM437211	MCC Patient 119	GSM437211	May 30 2011	Moffitt Cancer Center	ftp://ftp.ncbi.nlm.nih.gov/pub/geo/DATA/supplementary/samples/GSM437nnn/GSM437211/GSM437211.CEL.gz	Reanalyzed by: GSM734129	Reanalyzed by: GSM734194	119	3	FEMALE	CAUCASIAN	3	3-POORLYDIFFERENTIATEDPD	DEATH	DEATH	RECURRENCE	19.03	19.03	8.58	119
GSM437212	MCC Patient 120	GSM437212	Nov 02 2009	Moffitt Cancer Center	ftp://ftp.ncbi.nlm.nih.gov/pub/geo/DATA/supplementary/samples/GSM437nnn/GSM437212/GSM437212.CEL.gz			120	3	FEMALE	CAUCASIAN	3	3-POORLYDIFFERENTIATEDPD	DEATH	NODEATH	NORECURRENCE	26.26	26.26	26.26	120
GSM437213	MCC Patient 121	GSM437213	May 30 2011	Moffitt Cancer Center	ftp://ftp.ncbi.nlm.nih.gov/pub/geo/DATA/supplementary/samples/GSM437nnn/GSM437213/GSM437213.CEL.gz	Reanalyzed by: GSM734111	Reanalyzed by: GSM734176	121	3	MALE	CAUCASIAN	3	3-POORLYDIFFERENTIATEDPD	NODEATH	NODEATH	NORECURRENCE	52.86	52.86	52.86	121
GSM437214	MCC Patient 122	GSM437214	Nov 02 2009	Moffitt Cancer Center	ftp://ftp.ncbi.nlm.nih.gov/pub/geo/DATA/supplementary/samples/GSM437nnn/GSM437214/GSM437214.CEL.gz			122	3	MALE	CAUCASIAN	3	2-MODERATELYDIFFERENTIATEDMD	DEATH	DEATH	RECURRENCE	32.05	32.05	21.04	122
GSM437215	MCC Patient 123	GSM437215	Nov 02 2009	Moffitt Cancer Center	ftp://ftp.ncbi.nlm.nih.gov/pub/geo/DATA/supplementary/samples/GSM437nnn/GSM437215/GSM437215.CEL.gz			123	3	MALE	CAUCASIAN	3	2-MODERATELYDIFFERENTIATEDMD	NODEATH	NODEATH	NORECURRENCE	55.95	55.95	44.67	123
GSM437216	MCC Patient 124	GSM437216	Nov 02 2009	Moffitt Cancer Center	ftp://ftp.ncbi.nlm.nih.gov/pub/geo/DATA/supplementary/samples/GSM437nnn/GSM437216/GSM437216.CEL.gz			124	3	MALE	CAUCASIAN	3	3-POORLYDIFFERENTIATEDPD	NODEATH	NODEATH	NORECURRENCE	56.67	56.67	36.92	124
GSM437217	MCC Patient 125	GSM437217	Nov 02 2009	Moffitt Cancer Center	ftp://ftp.ncbi.nlm.nih.gov/pub/geo/DATA/supplementary/samples/GSM437nnn/GSM437217/GSM437217.CEL.gz			125	3	MALE	BLACK	3	2-MODERATELYDIFFERENTIATEDMD	NODEATH	NODEATH	NORECURRENCE	50.43	50.43	50.43	125
GSM437218	MCC Patient 126	GSM437218	Nov 02 2009	Moffitt Cancer Center	ftp://ftp.ncbi.nlm.nih.gov/pub/geo/DATA/supplementary/samples/GSM437nnn/GSM437218/GSM437218.CEL.gz			126	3	FEMALE	BLACK	3	2-MODERATELYDIFFERENTIATEDMD	DEATH	NODEATH	NORECURRENCE	4.24	4.24	4.24	126
GSM437219	MCC Patient 127	GSM437219	Nov 02 2009	Moffitt Cancer Center	ftp://ftp.ncbi.nlm.nih.gov/pub/geo/DATA/supplementary/samples/GSM437nnn/GSM437219/GSM437219.CEL.gz			127	3	FEMALE	CAUCASIAN	3	2-MODERATELYDIFFERENTIATEDMD	NODEATH	NODEATH	NORECURRENCE	49.11	49.11	49.11	127
GSM437220	MCC Patient 128	GSM437220	Nov 02 2009	Moffitt Cancer Center	ftp://ftp.ncbi.nlm.nih.gov/pub/geo/DATA/supplementary/samples/GSM437nnn/GSM437220/GSM437220.CEL.gz			128	3	FEMALE	OTHERNOTCAUCASIAN,BLACK,ORHISPANIC	3	2-MODERATELYDIFFERENTIATEDMD	NODEATH	NODEATH	NORECURRENCE	49.57	49.57	38.07	128
GSM437221	MCC Patient 129	GSM437221	Nov 02 2009	Moffitt Cancer Center	ftp://ftp.ncbi.nlm.nih.gov/pub/geo/DATA/supplementary/samples/GSM437nnn/GSM437221/GSM437221.CEL.gz			129	3	MALE	CAUCASIAN	3	2-MODERATELYDIFFERENTIATEDMD	NODEATH	NODEATH	NORECURRENCE	50.49	50.49	44.74	129
GSM437222	MCC Patient 130	GSM437222	Nov 02 2009	Moffitt Cancer Center	ftp://ftp.ncbi.nlm.nih.gov/pub/geo/DATA/supplementary/samples/GSM437nnn/GSM437222/GSM437222.CEL.gz			130	3	MALE	CAUCASIAN	3	2-MODERATELYDIFFERENTIATEDMD	NODEATH	NODEATH	RECURRENCE	63.05	63.05	34.19	130
GSM437223	MCC Patient 131	GSM437223	Nov 02 2009	Moffitt Cancer Center	ftp://ftp.ncbi.nlm.nih.gov/pub/geo/DATA/supplementary/samples/GSM437nnn/GSM437223/GSM437223.CEL.gz			131	3	FEMALE	CAUCASIAN	3	2-MODERATELYDIFFERENTIATEDMD	DEATH	DEATH	RECURRENCE	49.24	49.24	24.13	131
GSM437224	MCC Patient 132	GSM437224	Nov 02 2009	Moffitt Cancer Center	ftp://ftp.ncbi.nlm.nih.gov/pub/geo/DATA/supplementary/samples/GSM437nnn/GSM437224/GSM437224.CEL.gz			132	3	MALE	CAUCASIAN	3	2-MODERATELYDIFFERENTIATEDMD	NODEATH	NODEATH	NORECURRENCE	0.92	0.92	0.92	132
GSM437225	MCC Patient 133	GSM437225	Nov 02 2009	Moffitt Cancer Center	ftp://ftp.ncbi.nlm.nih.gov/pub/geo/DATA/supplementary/samples/GSM437nnn/GSM437225/GSM437225.CEL.gz			133	3	FEMALE	CAUCASIAN	3	2-MODERATELYDIFFERENTIATEDMD	NODEATH	NODEATH	NORECURRENCE	31.36	31.36	31.36	133
GSM437226	MCC Patient 134	GSM437226	Nov 02 2009	Moffitt Cancer Center	ftp://ftp.ncbi.nlm.nih.gov/pub/geo/DATA/supplementary/samples/GSM437nnn/GSM437226/GSM437226.CEL.gz			134	3	FEMALE	CAUCASIAN	3	2-MODERATELYDIFFERENTIATEDMD	NODEATH	NODEATH	NORECURRENCE	40.3	40.3	18.96	134
GSM437227	MCC Patient 135	GSM437227	Nov 02 2009	Moffitt Cancer Center	ftp://ftp.ncbi.nlm.nih.gov/pub/geo/DATA/supplementary/samples/GSM437nnn/GSM437227/GSM437227.CEL.gz			135	3	MALE	CAUCASIAN	3	2-MODERATELYDIFFERENTIATEDMD	NODEATH	NODEATH	RECURRENCE	116.64	116.64	85.84	135
GSM437228	MCC Patient 136	GSM437228	Nov 02 2009	Moffitt Cancer Center	ftp://ftp.ncbi.nlm.nih.gov/pub/geo/DATA/supplementary/samples/GSM437nnn/GSM437228/GSM437228.CEL.gz			136	3	FEMALE	CAUCASIAN	3	2-MODERATELYDIFFERENTIATEDMD	NODEATH	NODEATH	NORECURRENCE	31.92	31.92	31.92	136
GSM437229	MCC Patient 137	GSM437229	Nov 02 2009	Moffitt Cancer Center	ftp://ftp.ncbi.nlm.nih.gov/pub/geo/DATA/supplementary/samples/GSM437nnn/GSM437229/GSM437229.CEL.gz			137	3	FEMALE	CAUCASIAN	3	3-POORLYDIFFERENTIATEDPD	NODEATH	NODEATH	NORECURRENCE	19.98	19.98	19.98	137
GSM437230	MCC Patient 138	GSM437230	Nov 02 2009	Moffitt Cancer Center	ftp://ftp.ncbi.nlm.nih.gov/pub/geo/DATA/supplementary/samples/GSM437nnn/GSM437230/GSM437230.CEL.gz			138	3	FEMALE	CAUCASIAN	3	2-MODERATELYDIFFERENTIATEDMD	NODEATH	NODEATH	NORECURRENCE	24.62	24.62	5.22	138
GSM437231	MCC Patient 139	GSM437231	May 30 2011	Moffitt Cancer Center	ftp://ftp.ncbi.nlm.nih.gov/pub/geo/DATA/supplementary/samples/GSM437nnn/GSM437231/GSM437231.CEL.gz	Reanalyzed by: GSM734134	Reanalyzed by: GSM734199	139	4	MALE	CAUCASIAN	4	2-MODERATELYDIFFERENTIATEDMD	DEATH	DEATH	NA	18.54	18.54	0	139
GSM437232	MCC Patient 140	GSM437232	Nov 02 2009	Moffitt Cancer Center	ftp://ftp.ncbi.nlm.nih.gov/pub/geo/DATA/supplementary/samples/GSM437nnn/GSM437232/GSM437232.CEL.gz			140	4	FEMALE	CAUCASIAN	4	2-MODERATELYDIFFERENTIATEDMD	NODEATH	NODEATH	NORECURRENCE	130.75	130.75	117.3	140
GSM437233	MCC Patient 141	GSM437233	Nov 02 2009	Moffitt Cancer Center	ftp://ftp.ncbi.nlm.nih.gov/pub/geo/DATA/supplementary/samples/GSM437nnn/GSM437233/GSM437233.CEL.gz			141	4	FEMALE	BLACK	4	1-WELLDIFFERENTIATEDWD	DEATH	DEATH	NA	17.62	17.62	0	141
GSM437234	MCC Patient 142	GSM437234	Nov 02 2009	Moffitt Cancer Center	ftp://ftp.ncbi.nlm.nih.gov/pub/geo/DATA/supplementary/samples/GSM437nnn/GSM437234/GSM437234.CEL.gz			142	4	MALE	BLACK	4	2-MODERATELYDIFFERENTIATEDMD	DEATH	DEATH	NA	5.32	5.32	0	142
GSM437235	MCC Patient 143	GSM437235	Nov 02 2009	Moffitt Cancer Center	ftp://ftp.ncbi.nlm.nih.gov/pub/geo/DATA/supplementary/samples/GSM437nnn/GSM437235/GSM437235.CEL.gz			143	4	MALE	CAUCASIAN	4	3-POORLYDIFFERENTIATEDPD	DEATH	DEATH	NA	2.36	2.36	0	143
GSM437236	MCC Patient 144	GSM437236	May 30 2011	Moffitt Cancer Center	ftp://ftp.ncbi.nlm.nih.gov/pub/geo/DATA/supplementary/samples/GSM437nnn/GSM437236/GSM437236.CEL.gz	Reanalyzed by: GSM734131	Reanalyzed by: GSM734196	144	4	MALE	CAUCASIAN	4	2-MODERATELYDIFFERENTIATEDMD	DEATH	DEATH	NA	5.72	5.72	0	144
GSM437237	MCC Patient 145	GSM437237	May 30 2011	Moffitt Cancer Center	ftp://ftp.ncbi.nlm.nih.gov/pub/geo/DATA/supplementary/samples/GSM437nnn/GSM437237/GSM437237.CEL.gz	Reanalyzed by: GSM734173	Reanalyzed by: GSM734238	145	4	MALE	CAUCASIAN	4	2-MODERATELYDIFFERENTIATEDMD	DEATH	DEATH	NA	15.28	15.28	0	145
GSM437238	MCC Patient 146	GSM437238	May 30 2011	Moffitt Cancer Center	ftp://ftp.ncbi.nlm.nih.gov/pub/geo/DATA/supplementary/samples/GSM437nnn/GSM437238/GSM437238.CEL.gz	Reanalyzed by: GSM734132	Reanalyzed by: GSM734197	146	4	MALE	CAUCASIAN	4	2-MODERATELYDIFFERENTIATEDMD	NODEATH	NODEATH	NORECURRENCE	95.07	95.07	82.61	146
GSM437239	MCC Patient 147	GSM437239	May 30 2011	Moffitt Cancer Center	ftp://ftp.ncbi.nlm.nih.gov/pub/geo/DATA/supplementary/samples/GSM437nnn/GSM437239/GSM437239.CEL.gz	Reanalyzed by: GSM734130	Reanalyzed by: GSM734195	147	4	MALE	CAUCASIAN	4	2-MODERATELYDIFFERENTIATEDMD	DEATH	DEATH	NA	4.96	4.96	0	147
GSM437240	MCC Patient 148	GSM437240	May 30 2011	Moffitt Cancer Center	ftp://ftp.ncbi.nlm.nih.gov/pub/geo/DATA/supplementary/samples/GSM437nnn/GSM437240/GSM437240.CEL.gz	Reanalyzed by: GSM734133	Reanalyzed by: GSM734198	148	4	MALE	CAUCASIAN	4	2-MODERATELYDIFFERENTIATEDMD	DEATH	DEATH	NA	28.89	28.89	0	148
GSM437241	MCC Patient 149	GSM437241	Nov 02 2009	Moffitt Cancer Center	ftp://ftp.ncbi.nlm.nih.gov/pub/geo/DATA/supplementary/samples/GSM437nnn/GSM437241/GSM437241.CEL.gz			149	4	FEMALE	CAUCASIAN	4	3-POORLYDIFFERENTIATEDPD	DEATH	DEATH	NA	3.25	3.25	0	149
GSM437242	MCC Patient 150	GSM437242	Nov 02 2009	Moffitt Cancer Center	ftp://ftp.ncbi.nlm.nih.gov/pub/geo/DATA/supplementary/samples/GSM437nnn/GSM437242/GSM437242.CEL.gz			150	4	FEMALE	CAUCASIAN	4	3-POORLYDIFFERENTIATEDPD	DEATH	DEATH	NA	0.92	0.92	0	150
GSM437243	MCC Patient 151	GSM437243	Nov 02 2009	Moffitt Cancer Center	ftp://ftp.ncbi.nlm.nih.gov/pub/geo/DATA/supplementary/samples/GSM437nnn/GSM437243/GSM437243.CEL.gz			151	4	MALE	CAUCASIAN	4	2-MODERATELYDIFFERENTIATEDMD	DEATH	DEATH	RECURRENCE	18.77	18.77	10.61	151
GSM437244	MCC Patient 152	GSM437244	Nov 02 2009	Moffitt Cancer Center	ftp://ftp.ncbi.nlm.nih.gov/pub/geo/DATA/supplementary/samples/GSM437nnn/GSM437244/GSM437244.CEL.gz			152	4	MALE	CAUCASIAN	4	2-MODERATELYDIFFERENTIATEDMD	DEATH	DEATH	NA	57.73	57.73	0	152
GSM437245	MCC Patient 153	GSM437245	Nov 02 2009	Moffitt Cancer Center	ftp://ftp.ncbi.nlm.nih.gov/pub/geo/DATA/supplementary/samples/GSM437nnn/GSM437245/GSM437245.CEL.gz			153	4	FEMALE	OTHERNOTCAUCASIAN,BLACK,ORHISPANIC	4	2-MODERATELYDIFFERENTIATEDMD	DEATH	DEATH	NA	14.39	14.39	0	153
GSM437246	MCC Patient 154	GSM437246	May 30 2011	Moffitt Cancer Center	ftp://ftp.ncbi.nlm.nih.gov/pub/geo/DATA/supplementary/samples/GSM437nnn/GSM437246/GSM437246.CEL.gz	Reanalyzed by: GSM734119	Reanalyzed by: GSM734184	154	4	FEMALE	CAUCASIAN	4	2-MODERATELYDIFFERENTIATEDMD	DEATH	DEATH	NA	5.12	5.12	0	154
GSM437247	MCC Patient 155	GSM437247	Nov 02 2009	Moffitt Cancer Center	ftp://ftp.ncbi.nlm.nih.gov/pub/geo/DATA/supplementary/samples/GSM437nnn/GSM437247/GSM437247.CEL.gz			155	4	MALE	CAUCASIAN	4	3-POORLYDIFFERENTIATEDPD	DEATH	DEATH	NA	4.99	4.99	0	155
GSM437248	MCC Patient 156	GSM437248	Nov 02 2009	Moffitt Cancer Center	ftp://ftp.ncbi.nlm.nih.gov/pub/geo/DATA/supplementary/samples/GSM437nnn/GSM437248/GSM437248.CEL.gz			156	4	MALE	BLACK	4	3-POORLYDIFFERENTIATEDPD	DEATH	DEATH	RECURRENCE	33.17	33.17	24.88	156
GSM437249	MCC Patient 157	GSM437249	Nov 02 2009	Moffitt Cancer Center	ftp://ftp.ncbi.nlm.nih.gov/pub/geo/DATA/supplementary/samples/GSM437nnn/GSM437249/GSM437249.CEL.gz			157	4	MALE	CAUCASIAN	4	2-MODERATELYDIFFERENTIATEDMD	DEATH	NODEATH	NORECURRENCE	50.53	50.53	50.53	157
GSM437250	MCC Patient 158	GSM437250	Nov 02 2009	Moffitt Cancer Center	ftp://ftp.ncbi.nlm.nih.gov/pub/geo/DATA/supplementary/samples/GSM437nnn/GSM437250/GSM437250.CEL.gz			158	4	MALE	CAUCASIAN	4	3-POORLYDIFFERENTIATEDPD	DEATH	DEATH	NA	5.72	5.72	0	158
GSM437251	MCC Patient 159	GSM437251	Nov 02 2009	Moffitt Cancer Center	ftp://ftp.ncbi.nlm.nih.gov/pub/geo/DATA/supplementary/samples/GSM437nnn/GSM437251/GSM437251.CEL.gz			159	4	MALE	CAUCASIAN	4	2-MODERATELYDIFFERENTIATEDMD	DEATH	DEATH	NA	8.02	8.02	0	159
GSM437252	MCC Patient 160	GSM437252	May 30 2011	Moffitt Cancer Center	ftp://ftp.ncbi.nlm.nih.gov/pub/geo/DATA/supplementary/samples/GSM437nnn/GSM437252/GSM437252.CEL.gz	Reanalyzed by: GSM734135	Reanalyzed by: GSM734200	160	4	FEMALE	CAUCASIAN	4	2-MODERATELYDIFFERENTIATEDMD	DEATH	DEATH	NA	34.02	34.02	0	160
GSM437253	MCC Patient 161	GSM437253	May 30 2011	Moffitt Cancer Center	ftp://ftp.ncbi.nlm.nih.gov/pub/geo/DATA/supplementary/samples/GSM437nnn/GSM437253/GSM437253.CEL.gz	Reanalyzed by: GSM734136	Reanalyzed by: GSM734201	161	4	MALE	CAUCASIAN	4	3-POORLYDIFFERENTIATEDPD	DEATH	DEATH	NA	1.44	1.44	0	161
GSM437254	MCC Patient 162	GSM437254	Nov 02 2009	Moffitt Cancer Center	ftp://ftp.ncbi.nlm.nih.gov/pub/geo/DATA/supplementary/samples/GSM437nnn/GSM437254/GSM437254.CEL.gz			162	4	MALE	CAUCASIAN	4	3-POORLYDIFFERENTIATEDPD	DEATH	NODEATH	NA	36.95	36.95	0	162
GSM437255	MCC Patient 163	GSM437255	May 30 2011	Moffitt Cancer Center	ftp://ftp.ncbi.nlm.nih.gov/pub/geo/DATA/supplementary/samples/GSM437nnn/GSM437255/GSM437255.CEL.gz	Reanalyzed by: GSM734138	Reanalyzed by: GSM734203	163	4	FEMALE	OTHERNOTCAUCASIAN,BLACK,ORHISPANIC	4	2-MODERATELYDIFFERENTIATEDMD	NODEATH	NODEATH	NORECURRENCE	60.75	60.75	55.19	163
GSM437256	MCC Patient 164	GSM437256	Nov 02 2009	Moffitt Cancer Center	ftp://ftp.ncbi.nlm.nih.gov/pub/geo/DATA/supplementary/samples/GSM437nnn/GSM437256/GSM437256.CEL.gz			164	4	FEMALE	CAUCASIAN	4	2-MODERATELYDIFFERENTIATEDMD	DEATH	NODEATH	NA	37.44	37.44	0	164
GSM437257	MCC Patient 165	GSM437257	Nov 02 2009	Moffitt Cancer Center	ftp://ftp.ncbi.nlm.nih.gov/pub/geo/DATA/supplementary/samples/GSM437nnn/GSM437257/GSM437257.CEL.gz			165	4	FEMALE	CAUCASIAN	4	2-MODERATELYDIFFERENTIATEDMD	DEATH	DEATH	NA	23.07	23.07	0	165
GSM437258	MCC Patient 166	GSM437258	Nov 02 2009	Moffitt Cancer Center	ftp://ftp.ncbi.nlm.nih.gov/pub/geo/DATA/supplementary/samples/GSM437nnn/GSM437258/GSM437258.CEL.gz			166	4	FEMALE	CAUCASIAN	4	2-MODERATELYDIFFERENTIATEDMD	DEATH	DEATH	NA	19.85	19.85	0	166
GSM437259	MCC Patient 167	GSM437259	May 30 2011	Moffitt Cancer Center	ftp://ftp.ncbi.nlm.nih.gov/pub/geo/DATA/supplementary/samples/GSM437nnn/GSM437259/GSM437259.CEL.gz	Reanalyzed by: GSM734137	Reanalyzed by: GSM734202	167	4	MALE	CAUCASIAN	4	2-MODERATELYDIFFERENTIATEDMD	NODEATH	NODEATH	NA	31.85	31.85	0	167
GSM437260	MCC Patient 168	GSM437260	Nov 02 2009	Moffitt Cancer Center	ftp://ftp.ncbi.nlm.nih.gov/pub/geo/DATA/supplementary/samples/GSM437nnn/GSM437260/GSM437260.CEL.gz			168	4	MALE	CAUCASIAN	4	2-MODERATELYDIFFERENTIATEDMD	DEATH	DEATH	NA	8.61	8.61	0	168
GSM437261	MCC Patient 169	GSM437261	May 30 2011	Moffitt Cancer Center	ftp://ftp.ncbi.nlm.nih.gov/pub/geo/DATA/supplementary/samples/GSM437nnn/GSM437261/GSM437261.CEL.gz	Reanalyzed by: GSM734117	Reanalyzed by: GSM734182	169	4	MALE	CAUCASIAN	4	2-MODERATELYDIFFERENTIATEDMD	NODEATH	NODEATH	RECURRENCE	42.27	42.27	13.08	169
GSM437262	MCC Patient 170	GSM437262	May 30 2011	Moffitt Cancer Center	ftp://ftp.ncbi.nlm.nih.gov/pub/geo/DATA/supplementary/samples/GSM437nnn/GSM437262/GSM437262.CEL.gz	Reanalyzed by: GSM734139	Reanalyzed by: GSM734204	170	4	MALE	CAUCASIAN	4	2-MODERATELYDIFFERENTIATEDMD	DEATH	DEATH	NA	15.25	15.25	0	170
GSM437263	MCC Patient 171	GSM437263	May 30 2011	Moffitt Cancer Center	ftp://ftp.ncbi.nlm.nih.gov/pub/geo/DATA/supplementary/samples/GSM437nnn/GSM437263/GSM437263.CEL.gz	Reanalyzed by: GSM734140	Reanalyzed by: GSM734205	171	4	MALE	CAUCASIAN	4	2-MODERATELYDIFFERENTIATEDMD	DEATH	DEATH	NA	14.56	14.56	0	171
GSM437264	MCC Patient 172	GSM437264	May 30 2011	Moffitt Cancer Center	ftp://ftp.ncbi.nlm.nih.gov/pub/geo/DATA/supplementary/samples/GSM437nnn/GSM437264/GSM437264.CEL.gz	Reanalyzed by: GSM734141	Reanalyzed by: GSM734206	172	4	FEMALE	CAUCASIAN	4	2-MODERATELYDIFFERENTIATEDMD	DEATH	NODEATH	NORECURRENCE	9.96	9.96	9.96	172
GSM437265	MCC Patient 173	GSM437265	May 30 2011	Moffitt Cancer Center	ftp://ftp.ncbi.nlm.nih.gov/pub/geo/DATA/supplementary/samples/GSM437nnn/GSM437265/GSM437265.CEL.gz	Reanalyzed by: GSM734118	Reanalyzed by: GSM734183	173	4	MALE	CAUCASIAN	4	2-MODERATELYDIFFERENTIATEDMD	DEATH	DEATH	NORECURRENCE	8.94	8.94	8.94	173
GSM437266	MCC Patient 174	GSM437266	May 30 2011	Moffitt Cancer Center	ftp://ftp.ncbi.nlm.nih.gov/pub/geo/DATA/supplementary/samples/GSM437nnn/GSM437266/GSM437266.CEL.gz	Reanalyzed by: GSM734115	Reanalyzed by: GSM734180	174	4	FEMALE	CAUCASIAN	4	3-POORLYDIFFERENTIATEDPD	NODEATH	NODEATH	RECURRENCE	32.67	32.67	17.32	174
GSM437267	MCC Patient 175	GSM437267	Nov 02 2009	Moffitt Cancer Center	ftp://ftp.ncbi.nlm.nih.gov/pub/geo/DATA/supplementary/samples/GSM437nnn/GSM437267/GSM437267.CEL.gz			175	4	FEMALE	CAUCASIAN	4	3-POORLYDIFFERENTIATEDPD	DEATH	DEATH	NA	2.07	2.07	0	175
GSM437268	MCC Patient 176	GSM437268	Nov 02 2009	Moffitt Cancer Center	ftp://ftp.ncbi.nlm.nih.gov/pub/geo/DATA/supplementary/samples/GSM437nnn/GSM437268/GSM437268.CEL.gz			176	4	MALE	CAUCASIAN	4	2-MODERATELYDIFFERENTIATEDMD	DEATH	DEATH	NA	22.78	22.78	0	176
GSM437269	MCC Patient 177	GSM437269	May 30 2011	Moffitt Cancer Center	ftp://ftp.ncbi.nlm.nih.gov/pub/geo/DATA/supplementary/samples/GSM437nnn/GSM437269/GSM437269.CEL.gz	Reanalyzed by: GSM734142	Reanalyzed by: GSM734207	177	4	MALE	CAUCASIAN	4	2-MODERATELYDIFFERENTIATEDMD	NODEATH	NODEATH	NA	22.35	22.35	0	177
