# Supplementary material for: Synthesizer: Expediting synthesis studies from context-free data with information retrieval techniques
Source: PLoS One. 2017 Apr 24;12(4):e0175860. doi: 10.1371/journal.pone.0175860 (PMC5402950; doi:10.1371/journal.pone.0175860)
Supplement: S1 Dataset — (ZIP) [file pone.0175860.s001.zip › SampleAnnotationsSupplement/SHAMBAVI/geoDatasets/colorectalCancer/GPL570/GSE17537.csv]

Row.names	title	geo_accession	source_name_ch1	supplementary_file	order2	age	gender	ethnicity	ajcc_stage	overall_event..death.from.any.cause.	grade	dfs_event..disease.free.survival..cancer.recurrence.	overall.survival.follow.up.time	dfs_time	order1
GSM437270	VMC Patient 1	GSM437270	Vanderbilt University Medical Center	ftp://ftp.ncbi.nlm.nih.gov/pub/geo/DATA/supplementary/samples/GSM437nnn/GSM437270/GSM437270.CEL.gz	1	2	FEMALE	CAUCASIAN	2	NODEATH	NA	NORECURRENCE	54.0493150684932	54.0493150684932	1
GSM437271	VMC Patient 2	GSM437271	Vanderbilt University Medical Center	ftp://ftp.ncbi.nlm.nih.gov/pub/geo/DATA/supplementary/samples/GSM437nnn/GSM437271/GSM437271.CEL.gz	2	3	FEMALE	BLACK	3	NODEATH	2-MODERATELYDIFFERENTIATEDMD	NORECURRENCE	63.9123287671233	63.9123287671233	2
GSM437272	VMC Patient 3	GSM437272	Vanderbilt University Medical Center	ftp://ftp.ncbi.nlm.nih.gov/pub/geo/DATA/supplementary/samples/GSM437nnn/GSM437272/GSM437272.CEL.gz	3	2	MALE	CAUCASIAN	2	DEATH	2-MODERATELYDIFFERENTIATEDMD	NORECURRENCE	46.2904109589041	46.2904109589041	3
GSM437273	VMC Patient 4	GSM437273	Vanderbilt University Medical Center	ftp://ftp.ncbi.nlm.nih.gov/pub/geo/DATA/supplementary/samples/GSM437nnn/GSM437273/GSM437273.CEL.gz	4	3	FEMALE	CAUCASIAN	3	NODEATH	1-WELLDIFFERENTIATEDWD	NORECURRENCE	60.0328767123288	60.0328767123288	4
GSM437274	VMC Patient 5	GSM437274	Vanderbilt University Medical Center	ftp://ftp.ncbi.nlm.nih.gov/pub/geo/DATA/supplementary/samples/GSM437nnn/GSM437274/GSM437274.CEL.gz	5	3	MALE	CAUCASIAN	3	DEATH	NA	RECURRENCE	48.2630136986301	41.5890411	5
GSM437275	VMC Patient 6	GSM437275	Vanderbilt University Medical Center	ftp://ftp.ncbi.nlm.nih.gov/pub/geo/DATA/supplementary/samples/GSM437nnn/GSM437275/GSM437275.CEL.gz	6	3	FEMALE	CAUCASIAN	3	NODEATH	2-MODERATELYDIFFERENTIATEDMD	NORECURRENCE	60.0328767123288	60.0328767123288	6
GSM437276	VMC Patient 7	GSM437276	Vanderbilt University Medical Center	ftp://ftp.ncbi.nlm.nih.gov/pub/geo/DATA/supplementary/samples/GSM437nnn/GSM437276/GSM437276.CEL.gz	7	3	FEMALE	CAUCASIAN	3	NODEATH	2-MODERATELYDIFFERENTIATEDMD	RECURRENCE	60.558904109589	60.230137	7
GSM437277	VMC Patient 8	GSM437277	Vanderbilt University Medical Center	ftp://ftp.ncbi.nlm.nih.gov/pub/geo/DATA/supplementary/samples/GSM437nnn/GSM437277/GSM437277.CEL.gz	8	3	MALE	BLACK	3	NODEATH	2-MODERATELYDIFFERENTIATEDMD	NORECURRENCE	57.0739726027397	57.0739726027397	8
GSM437278	VMC Patient 9	GSM437278	Vanderbilt University Medical Center	ftp://ftp.ncbi.nlm.nih.gov/pub/geo/DATA/supplementary/samples/GSM437nnn/GSM437278/GSM437278.CEL.gz	9	2	FEMALE	CAUCASIAN	2	NODEATH	2-MODERATELYDIFFERENTIATEDMD	NORECURRENCE	55.8575342465753	55.8575342465753	9
GSM437279	VMC Patient 10	GSM437279	Vanderbilt University Medical Center	ftp://ftp.ncbi.nlm.nih.gov/pub/geo/DATA/supplementary/samples/GSM437nnn/GSM437279/GSM437279.CEL.gz	10	1	MALE	CAUCASIAN	1	NODEATH	2-MODERATELYDIFFERENTIATEDMD	NORECURRENCE	64.8657534246575	64.8657534246575	10
GSM437280	VMC Patient 11	GSM437280	Vanderbilt University Medical Center	ftp://ftp.ncbi.nlm.nih.gov/pub/geo/DATA/supplementary/samples/GSM437nnn/GSM437280/GSM437280.CEL.gz	11	3	MALE	CAUCASIAN	3	NODEATH	2-MODERATELYDIFFERENTIATEDMD	NORECURRENCE	54.7397260273973	54.7397260273973	11
GSM437281	VMC Patient 12	GSM437281	Vanderbilt University Medical Center	ftp://ftp.ncbi.nlm.nih.gov/pub/geo/DATA/supplementary/samples/GSM437nnn/GSM437281/GSM437281.CEL.gz	12	2	MALE	CAUCASIAN	2	NODEATH	NA	NORECURRENCE	57.9616438356164	57.9616438356164	12
GSM437282	VMC Patient 13	GSM437282	Vanderbilt University Medical Center	ftp://ftp.ncbi.nlm.nih.gov/pub/geo/DATA/supplementary/samples/GSM437nnn/GSM437282/GSM437282.CEL.gz	13	3	MALE	CAUCASIAN	3	NODEATH	NA	NORECURRENCE	57.2383561643836	57.2383561643836	13
GSM437283	VMC Patient 14	GSM437283	Vanderbilt University Medical Center	ftp://ftp.ncbi.nlm.nih.gov/pub/geo/DATA/supplementary/samples/GSM437nnn/GSM437283/GSM437283.CEL.gz	14	1	FEMALE	CAUCASIAN	1	NODEATH	2-MODERATELYDIFFERENTIATEDMD	NORECURRENCE	59.7698630136986	59.7698630136986	14
GSM437284	VMC Patient 15	GSM437284	Vanderbilt University Medical Center	ftp://ftp.ncbi.nlm.nih.gov/pub/geo/DATA/supplementary/samples/GSM437nnn/GSM437284/GSM437284.CEL.gz	15	1	MALE	CAUCASIAN	1	NODEATH	NA	NORECURRENCE	62.4	62.4	15
GSM437285	VMC Patient 16	GSM437285	Vanderbilt University Medical Center	ftp://ftp.ncbi.nlm.nih.gov/pub/geo/DATA/supplementary/samples/GSM437nnn/GSM437285/GSM437285.CEL.gz	16	1	FEMALE	CAUCASIAN	1	NODEATH	2-MODERATELYDIFFERENTIATEDMD	NORECURRENCE	54.5095890410959	54.5095890410959	16
GSM437286	VMC Patient 17	GSM437286	Vanderbilt University Medical Center	ftp://ftp.ncbi.nlm.nih.gov/pub/geo/DATA/supplementary/samples/GSM437nnn/GSM437286/GSM437286.CEL.gz	17	4	FEMALE	CAUCASIAN	4	DEATH	NA	RECURRENCE	3.61643835616438	0	17
GSM437287	VMC Patient 18	GSM437287	Vanderbilt University Medical Center	ftp://ftp.ncbi.nlm.nih.gov/pub/geo/DATA/supplementary/samples/GSM437nnn/GSM437287/GSM437287.CEL.gz	18	2	MALE	CAUCASIAN	2	NODEATH	NA	NORECURRENCE	49.4465753424658	1.80821917808219	18
GSM437288	VMC Patient 19	GSM437288	Vanderbilt University Medical Center	ftp://ftp.ncbi.nlm.nih.gov/pub/geo/DATA/supplementary/samples/GSM437nnn/GSM437288/GSM437288.CEL.gz	19	2	MALE	CAUCASIAN	2	NODEATH	NA	NORECURRENCE	64.1753424657534	2.95890410958904	19
GSM437289	VMC Patient 20	GSM437289	Vanderbilt University Medical Center	ftp://ftp.ncbi.nlm.nih.gov/pub/geo/DATA/supplementary/samples/GSM437nnn/GSM437289/GSM437289.CEL.gz	20	3	MALE	CAUCASIAN	3	NODEATH	NA	NORECURRENCE	50.2027397260274	0.493150684931507	20
GSM437290	VMC Patient 21	GSM437290	Vanderbilt University Medical Center	ftp://ftp.ncbi.nlm.nih.gov/pub/geo/DATA/supplementary/samples/GSM437nnn/GSM437290/GSM437290.CEL.gz	21	4	MALE	CAUCASIAN	4	DEATH	NA	RECURRENCE	30.8383561643836	29.3917808219178	21
GSM437291	VMC Patient 22	GSM437291	Vanderbilt University Medical Center	ftp://ftp.ncbi.nlm.nih.gov/pub/geo/DATA/supplementary/samples/GSM437nnn/GSM437291/GSM437291.CEL.gz	22	2	MALE	CAUCASIAN	2	NODEATH	NA	NORECURRENCE	58.2575342465753	54.2794520547945	22
GSM437292	VMC Patient 23	GSM437292	Vanderbilt University Medical Center	ftp://ftp.ncbi.nlm.nih.gov/pub/geo/DATA/supplementary/samples/GSM437nnn/GSM437292/GSM437292.CEL.gz	23	4	FEMALE	BLACK	4	DEATH	NA	RECURRENCE	40.9972602739726	34.9479452054794	23
GSM437293	VMC Patient 24	GSM437293	Vanderbilt University Medical Center	ftp://ftp.ncbi.nlm.nih.gov/pub/geo/DATA/supplementary/samples/GSM437nnn/GSM437293/GSM437293.CEL.gz	24	4	FEMALE	CAUCASIAN	4	DEATH	NA	RECURRENCE	8.15342465753425	0	24
GSM437294	VMC Patient 25	GSM437294	Vanderbilt University Medical Center	ftp://ftp.ncbi.nlm.nih.gov/pub/geo/DATA/supplementary/samples/GSM437nnn/GSM437294/GSM437294.CEL.gz	25	3	FEMALE	CAUCASIAN	3	NODEATH	NA	NORECURRENCE	52.1095890410959	46.0931506849315	25
GSM437295	VMC Patient 26	GSM437295	Vanderbilt University Medical Center	ftp://ftp.ncbi.nlm.nih.gov/pub/geo/DATA/supplementary/samples/GSM437nnn/GSM437295/GSM437295.CEL.gz	26	4	MALE	CAUCASIAN	4	DEATH	NA	RECURRENCE	5.22739726027397	0	26
GSM437296	VMC Patient 27	GSM437296	Vanderbilt University Medical Center	ftp://ftp.ncbi.nlm.nih.gov/pub/geo/DATA/supplementary/samples/GSM437nnn/GSM437296/GSM437296.CEL.gz	27	3	FEMALE	CAUCASIAN	3	NODEATH	NA	NORECURRENCE	111.484931506849	45.4356164383562	27
GSM437297	VMC Patient 28	GSM437297	Vanderbilt University Medical Center	ftp://ftp.ncbi.nlm.nih.gov/pub/geo/DATA/supplementary/samples/GSM437nnn/GSM437297/GSM437297.CEL.gz	28	3	FEMALE	CAUCASIAN	3	DEATH	3-POORLYDIFFERENTIATEDPD	NORECURRENCE	7.82465753424658	7.82465753424658	28
GSM437298	VMC Patient 29	GSM437298	Vanderbilt University Medical Center	ftp://ftp.ncbi.nlm.nih.gov/pub/geo/DATA/supplementary/samples/GSM437nnn/GSM437298/GSM437298.CEL.gz	29	2	MALE	CAUCASIAN	2	NODEATH	NA	NORECURRENCE	68.613698630137	63.945205479452	29
GSM437299	VMC Patient 30	GSM437299	Vanderbilt University Medical Center	ftp://ftp.ncbi.nlm.nih.gov/pub/geo/DATA/supplementary/samples/GSM437nnn/GSM437299/GSM437299.CEL.gz	30	2	MALE	CAUCASIAN	2	NODEATH	2-MODERATELYDIFFERENTIATEDMD	NORECURRENCE	68.054794520548	68.054794520548	30
GSM437300	VMC Patient 31	GSM437300	Vanderbilt University Medical Center	ftp://ftp.ncbi.nlm.nih.gov/pub/geo/DATA/supplementary/samples/GSM437nnn/GSM437300/GSM437300.CEL.gz	31	3	MALE	CAUCASIAN	3	NODEATH	2-MODERATELYDIFFERENTIATEDMD.1-WELLDIFFERENTIATEDWD-MODERATETOPOORLYDIFFERENTIATEDMPD	NORECURRENCE	50.1369863013699	50.1369863013699	31
GSM437301	VMC Patient 32	GSM437301	Vanderbilt University Medical Center	ftp://ftp.ncbi.nlm.nih.gov/pub/geo/DATA/supplementary/samples/GSM437nnn/GSM437301/GSM437301.CEL.gz	32	4	MALE	CAUCASIAN	4	NODEATH	2-MODERATELYDIFFERENTIATEDMD	RECURRENCE	70.8493150684932	18.0493150684932	32
GSM437302	VMC Patient 33	GSM437302	Vanderbilt University Medical Center	ftp://ftp.ncbi.nlm.nih.gov/pub/geo/DATA/supplementary/samples/GSM437nnn/GSM437302/GSM437302.CEL.gz	33	4	FEMALE	CAUCASIAN	4	NODEATH	2-MODERATELYDIFFERENTIATEDMD.1-WELLDIFFERENTIATEDWD-MODERATETOPOORLYDIFFERENTIATEDMPD	RECURRENCE	74.3013698630137	0	33
GSM437303	VMC Patient 34	GSM437303	Vanderbilt University Medical Center	ftp://ftp.ncbi.nlm.nih.gov/pub/geo/DATA/supplementary/samples/GSM437nnn/GSM437303/GSM437303.CEL.gz	34	3	MALE	BLACK	3	NODEATH	2-MODERATELYDIFFERENTIATEDMD	NORECURRENCE	46.4547945205479	46.4547945205479	34
GSM437304	VMC Patient 35	GSM437304	Vanderbilt University Medical Center	ftp://ftp.ncbi.nlm.nih.gov/pub/geo/DATA/supplementary/samples/GSM437nnn/GSM437304/GSM437304.CEL.gz	35	4	FEMALE	CAUCASIAN	4	NODEATH	2-MODERATELYDIFFERENTIATEDMD	NORECURRENCE	76.7671232876712	76.7671232876712	35
GSM437305	VMC Patient 36	GSM437305	Vanderbilt University Medical Center	ftp://ftp.ncbi.nlm.nih.gov/pub/geo/DATA/supplementary/samples/GSM437nnn/GSM437305/GSM437305.CEL.gz	36	4	MALE	CAUCASIAN	4	DEATH	2-MODERATELYDIFFERENTIATEDMD	RECURRENCE	23.4082191780822	0	36
GSM437306	VMC Patient 37	GSM437306	Vanderbilt University Medical Center	ftp://ftp.ncbi.nlm.nih.gov/pub/geo/DATA/supplementary/samples/GSM437nnn/GSM437306/GSM437306.CEL.gz	37	2	MALE	CAUCASIAN	2	DEATH	2-MODERATELYDIFFERENTIATEDMD.1-WELLDIFFERENTIATEDWD-MODERATETOPOORLYDIFFERENTIATEDMPD	NORECURRENCE	21.6328767123288	21.6328767123288	37
GSM437307	VMC Patient 38	GSM437307	Vanderbilt University Medical Center	ftp://ftp.ncbi.nlm.nih.gov/pub/geo/DATA/supplementary/samples/GSM437nnn/GSM437307/GSM437307.CEL.gz	38	2	FEMALE	CAUCASIAN	2	DEATH	2-MODERATELYDIFFERENTIATEDMD.1-WELLDIFFERENTIATEDWD-MODERATETOPOORLYDIFFERENTIATEDMPD	NORECURRENCE	33.1068493150685	33.1068493150685	38
GSM437308	VMC Patient 39	GSM437308	Vanderbilt University Medical Center	ftp://ftp.ncbi.nlm.nih.gov/pub/geo/DATA/supplementary/samples/GSM437nnn/GSM437308/GSM437308.CEL.gz	39	4	FEMALE	CAUCASIAN	4	NODEATH	2-MODERATELYDIFFERENTIATEDMD	RECURRENCE	69.172602739726	0	39
GSM437309	VMC Patient 40	GSM437309	Vanderbilt University Medical Center	ftp://ftp.ncbi.nlm.nih.gov/pub/geo/DATA/supplementary/samples/GSM437nnn/GSM437309/GSM437309.CEL.gz	40	3	FEMALE	CAUCASIAN	3	NODEATH	3-POORLYDIFFERENTIATEDPD	NORECURRENCE	46.9808219178082	46.9808219178082	40
GSM437310	VMC Patient 41	GSM437310	Vanderbilt University Medical Center	ftp://ftp.ncbi.nlm.nih.gov/pub/geo/DATA/supplementary/samples/GSM437nnn/GSM437310/GSM437310.CEL.gz	41	2	FEMALE	HISPANIC	2	NODEATH	NA	NORECURRENCE	53.2602739726027	5.32602739726027	41
GSM437311	VMC Patient 42	GSM437311	Vanderbilt University Medical Center	ftp://ftp.ncbi.nlm.nih.gov/pub/geo/DATA/supplementary/samples/GSM437nnn/GSM437311/GSM437311.CEL.gz	42	3	FEMALE	CAUCASIAN	3	NODEATH	NA	NORECURRENCE	54.1808219178082	49.7753424657534	42
GSM437312	VMC Patient 43	GSM437312	Vanderbilt University Medical Center	ftp://ftp.ncbi.nlm.nih.gov/pub/geo/DATA/supplementary/samples/GSM437nnn/GSM437312/GSM437312.CEL.gz	43	3	MALE	CAUCASIAN	3	NODEATH	2-MODERATELYDIFFERENTIATEDMD	NORECURRENCE	40.6684931506849	40.6684931506849	43
GSM437313	VMC Patient 44	GSM437313	Vanderbilt University Medical Center	ftp://ftp.ncbi.nlm.nih.gov/pub/geo/DATA/supplementary/samples/GSM437nnn/GSM437313/GSM437313.CEL.gz	44	2	MALE	CAUCASIAN	2	NODEATH	2-MODERATELYDIFFERENTIATEDMD	NORECURRENCE	40.7342465753425	40.7342465753425	44
GSM437314	VMC Patient 45	GSM437314	Vanderbilt University Medical Center	ftp://ftp.ncbi.nlm.nih.gov/pub/geo/DATA/supplementary/samples/GSM437nnn/GSM437314/GSM437314.CEL.gz	45	3	FEMALE	CAUCASIAN	3	DEATH	2-MODERATELYDIFFERENTIATEDMD	RECURRENCE	13.841095890411	3.87945205479452	45
GSM437315	VMC Patient 46	GSM437315	Vanderbilt University Medical Center	ftp://ftp.ncbi.nlm.nih.gov/pub/geo/DATA/supplementary/samples/GSM437nnn/GSM437315/GSM437315.CEL.gz	46	3	FEMALE	CAUCASIAN	3	NODEATH	2-MODERATELYDIFFERENTIATEDMD	NORECURRENCE	70.454794520548	70.454794520548	46
GSM437316	VMC Patient 47	GSM437316	Vanderbilt University Medical Center	ftp://ftp.ncbi.nlm.nih.gov/pub/geo/DATA/supplementary/samples/GSM437nnn/GSM437316/GSM437316.CEL.gz	47	4	FEMALE	CAUCASIAN	4	DEATH	2-MODERATELYDIFFERENTIATEDMD	RECURRENCE	36	0	47
GSM437317	VMC Patient 48	GSM437317	Vanderbilt University Medical Center	ftp://ftp.ncbi.nlm.nih.gov/pub/geo/DATA/supplementary/samples/GSM437nnn/GSM437317/GSM437317.CEL.gz	48	4	FEMALE	CAUCASIAN	4	DEATH	3-POORLYDIFFERENTIATEDPD	RECURRENCE	1.54520547945205	0	48
GSM437318	VMC Patient 49	GSM437318	Vanderbilt University Medical Center	ftp://ftp.ncbi.nlm.nih.gov/pub/geo/DATA/supplementary/samples/GSM437nnn/GSM437318/GSM437318.CEL.gz	49	4	MALE	CAUCASIAN	4	DEATH	2-MODERATELYDIFFERENTIATEDMD.1-WELLDIFFERENTIATEDWD-MODERATETOPOORLYDIFFERENTIATEDMPD	RECURRENCE	17.6547945205479	0	49
GSM437319	VMC Patient 50	GSM437319	Vanderbilt University Medical Center	ftp://ftp.ncbi.nlm.nih.gov/pub/geo/DATA/supplementary/samples/GSM437nnn/GSM437319/GSM437319.CEL.gz	50	4	FEMALE	CAUCASIAN	4	DEATH	2-MODERATELYDIFFERENTIATEDMD.1-WELLDIFFERENTIATEDWD-MODERATETOPOORLYDIFFERENTIATEDMPD	RECURRENCE	12.6575342465753	0	50
GSM437320	VMC Patient 51	GSM437320	Vanderbilt University Medical Center	ftp://ftp.ncbi.nlm.nih.gov/pub/geo/DATA/supplementary/samples/GSM437nnn/GSM437320/GSM437320.CEL.gz	51	4	FEMALE	CAUCASIAN	4	DEATH	2-MODERATELYDIFFERENTIATEDMD.1-WELLDIFFERENTIATEDWD-MODERATETOPOORLYDIFFERENTIATEDMPD	RECURRENCE	6.9041095890411	0	51
GSM437321	VMC Patient 52	GSM437321	Vanderbilt University Medical Center	ftp://ftp.ncbi.nlm.nih.gov/pub/geo/DATA/supplementary/samples/GSM437nnn/GSM437321/GSM437321.CEL.gz	52	4	FEMALE	CAUCASIAN	4	DEATH	2-MODERATELYDIFFERENTIATEDMD	RECURRENCE	32.5150684931507	0	52
GSM437322	VMC Patient 53	GSM437322	Vanderbilt University Medical Center	ftp://ftp.ncbi.nlm.nih.gov/pub/geo/DATA/supplementary/samples/GSM437nnn/GSM437322/GSM437322.CEL.gz	53	4	FEMALE	CAUCASIAN	4	DEATH	2-MODERATELYDIFFERENTIATEDMD	RECURRENCE	16.1424657534247	0	53
GSM437323	VMC Patient 54	GSM437323	Vanderbilt University Medical Center	ftp://ftp.ncbi.nlm.nih.gov/pub/geo/DATA/supplementary/samples/GSM437nnn/GSM437323/GSM437323.CEL.gz	54	2	MALE	CAUCASIAN	2	DEATH	2-MODERATELYDIFFERENTIATEDMD	NORECURRENCE	0.427397260273973	0.427397260273973	54
GSM437324	VMC Patient 55	GSM437324	Vanderbilt University Medical Center	ftp://ftp.ncbi.nlm.nih.gov/pub/geo/DATA/supplementary/samples/GSM437nnn/GSM437324/GSM437324.CEL.gz	55	2	MALE	CAUCASIAN	2	NODEATH	2-MODERATELYDIFFERENTIATEDMD	NORECURRENCE	41.4246575342466	41.4246575342466	55
