# Supplementary material for: Synthesizer: Expediting synthesis studies from context-free data with information retrieval techniques
Source: PLoS One. 2017 Apr 24;12(4):e0175860. doi: 10.1371/journal.pone.0175860 (PMC5402950; doi:10.1371/journal.pone.0175860)
Supplement: S1 Dataset — (ZIP) [file pone.0175860.s001.zip › SampleAnnotationsSupplement/SHAMBAVI/geoDatasets/colorectalCancer/GPL570/GSE18105.csv]

Row.names	title	geo_accession	last_update_date	source_name_ch1	supplementary_file	relation	relation.1	order2	metastasis	tissue	order1
GSM452552	patient 100, cancer, LCM	GSM452552	Mar 09 2011	surgically resected material	ftp://ftp.ncbi.nlm.nih.gov/pub/geo/DATA/supplementary/samples/GSM452nnn/GSM452552/GSM452552.CEL.gz	Reanalyzed by: GSM537331	Reanalyzed by: GSM687469	1	NONE	CANCER,LCM	1
GSM452553	patient 101, cancer, LCM	GSM452553	Mar 09 2011	surgically resected material	ftp://ftp.ncbi.nlm.nih.gov/pub/geo/DATA/supplementary/samples/GSM452nnn/GSM452553/GSM452553.CEL.gz	Reanalyzed by: GSM537332	Reanalyzed by: GSM687470	2	NONE	CANCER,LCM	2
GSM452554	patient 102, cancer, LCM	GSM452554	Mar 09 2011	surgically resected material	ftp://ftp.ncbi.nlm.nih.gov/pub/geo/DATA/supplementary/samples/GSM452nnn/GSM452554/GSM452554.CEL.gz	Reanalyzed by: GSM537333	Reanalyzed by: GSM687471	3	NONE	CANCER,LCM	3
GSM452555	patient 103, cancer, LCM	GSM452555	Mar 09 2011	surgically resected material	ftp://ftp.ncbi.nlm.nih.gov/pub/geo/DATA/supplementary/samples/GSM452nnn/GSM452555/GSM452555.CEL.gz	Reanalyzed by: GSM537334	Reanalyzed by: GSM687472	4	NONE	CANCER,LCM	4
GSM452556	patient 104, cancer, LCM	GSM452556	Mar 09 2011	surgically resected material	ftp://ftp.ncbi.nlm.nih.gov/pub/geo/DATA/supplementary/samples/GSM452nnn/GSM452556/GSM452556.CEL.gz	Reanalyzed by: GSM537335	Reanalyzed by: GSM687473	5	METASTASIS	CANCER,LCM	5
GSM452557	patient 107, cancer, LCM	GSM452557	Mar 09 2011	surgically resected material	ftp://ftp.ncbi.nlm.nih.gov/pub/geo/DATA/supplementary/samples/GSM452nnn/GSM452557/GSM452557.CEL.gz	Reanalyzed by: GSM537336	Reanalyzed by: GSM687475	6	NONE	CANCER,LCM	6
GSM452558	patient 111, cancer, LCM	GSM452558	Mar 09 2011	surgically resected material	ftp://ftp.ncbi.nlm.nih.gov/pub/geo/DATA/supplementary/samples/GSM452nnn/GSM452558/GSM452558.CEL.gz	Reanalyzed by: GSM537339	Reanalyzed by: GSM687479	7	METASTASIS	CANCER,LCM	7
GSM452559	patient 113, cancer, LCM	GSM452559	Mar 09 2011	surgically resected material	ftp://ftp.ncbi.nlm.nih.gov/pub/geo/DATA/supplementary/samples/GSM452nnn/GSM452559/GSM452559.CEL.gz	Reanalyzed by: GSM537340	Reanalyzed by: GSM687480	8	METASTASIS	CANCER,LCM	8
GSM452560	patient 115, cancer, LCM	GSM452560	Mar 09 2011	surgically resected material	ftp://ftp.ncbi.nlm.nih.gov/pub/geo/DATA/supplementary/samples/GSM452nnn/GSM452560/GSM452560.CEL.gz	Reanalyzed by: GSM537341	Reanalyzed by: GSM687481	9	NONE	CANCER,LCM	9
GSM452561	patient 116, cancer, LCM	GSM452561	Mar 09 2011	surgically resected material	ftp://ftp.ncbi.nlm.nih.gov/pub/geo/DATA/supplementary/samples/GSM452nnn/GSM452561/GSM452561.CEL.gz	Reanalyzed by: GSM537342	Reanalyzed by: GSM687482	10	NONE	CANCER,LCM	10
GSM452562	patient 117, cancer, LCM	GSM452562	Mar 09 2011	surgically resected material	ftp://ftp.ncbi.nlm.nih.gov/pub/geo/DATA/supplementary/samples/GSM452nnn/GSM452562/GSM452562.CEL.gz	Reanalyzed by: GSM537343	Reanalyzed by: GSM687483	11	METASTATICRECURRENCE	CANCER,LCM	11
GSM452563	patient 118, cancer, LCM	GSM452563	Mar 09 2011	surgically resected material	ftp://ftp.ncbi.nlm.nih.gov/pub/geo/DATA/supplementary/samples/GSM452nnn/GSM452563/GSM452563.CEL.gz	Reanalyzed by: GSM537344	Reanalyzed by: GSM687484	12	METASTASIS	CANCER,LCM	12
GSM452564	patient 119, cancer, LCM	GSM452564	Mar 09 2011	surgically resected material	ftp://ftp.ncbi.nlm.nih.gov/pub/geo/DATA/supplementary/samples/GSM452nnn/GSM452564/GSM452564.CEL.gz	Reanalyzed by: GSM537345	Reanalyzed by: GSM687485	13	NONE	CANCER,LCM	13
GSM452565	patient 011, cancer, LCM	GSM452565	Jun 25 2010	surgically resected material	ftp://ftp.ncbi.nlm.nih.gov/pub/geo/DATA/supplementary/samples/GSM452nnn/GSM452565/GSM452565.CEL.gz	Reanalyzed by: GSM537346		14	METASTASIS	CANCER,LCM	14
GSM452566	patient 123, cancer, LCM	GSM452566	Mar 09 2011	surgically resected material	ftp://ftp.ncbi.nlm.nih.gov/pub/geo/DATA/supplementary/samples/GSM452nnn/GSM452566/GSM452566.CEL.gz	Reanalyzed by: GSM537347	Reanalyzed by: GSM687488	15	NONE	CANCER,LCM	15
GSM452567	patient 124, cancer, LCM	GSM452567	Mar 09 2011	surgically resected material	ftp://ftp.ncbi.nlm.nih.gov/pub/geo/DATA/supplementary/samples/GSM452nnn/GSM452567/GSM452567.CEL.gz	Reanalyzed by: GSM537348	Reanalyzed by: GSM687489	16	NONE	CANCER,LCM	16
GSM452568	patient 125, cancer, LCM	GSM452568	Mar 09 2011	surgically resected material	ftp://ftp.ncbi.nlm.nih.gov/pub/geo/DATA/supplementary/samples/GSM452nnn/GSM452568/GSM452568.CEL.gz	Reanalyzed by: GSM537349	Reanalyzed by: GSM687490	17	NONE	CANCER,LCM	17
GSM452569	patient 127, cancer, LCM	GSM452569	Mar 09 2011	surgically resected material	ftp://ftp.ncbi.nlm.nih.gov/pub/geo/DATA/supplementary/samples/GSM452nnn/GSM452569/GSM452569.CEL.gz	Reanalyzed by: GSM537350	Reanalyzed by: GSM687491	18	NONE	CANCER,LCM	18
GSM452570	patient 128, cancer, LCM	GSM452570	Mar 09 2011	surgically resected material	ftp://ftp.ncbi.nlm.nih.gov/pub/geo/DATA/supplementary/samples/GSM452nnn/GSM452570/GSM452570.CEL.gz	Reanalyzed by: GSM537351	Reanalyzed by: GSM687492	19	METASTASIS	CANCER,LCM	19
GSM452571	patient 134, cancer, LCM	GSM452571	Mar 09 2011	surgically resected material	ftp://ftp.ncbi.nlm.nih.gov/pub/geo/DATA/supplementary/samples/GSM452nnn/GSM452571/GSM452571.CEL.gz	Reanalyzed by: GSM537352	Reanalyzed by: GSM687498	20	METASTASIS	CANCER,LCM	20
GSM452572	patient 135, cancer, LCM	GSM452572	Mar 09 2011	surgically resected material	ftp://ftp.ncbi.nlm.nih.gov/pub/geo/DATA/supplementary/samples/GSM452nnn/GSM452572/GSM452572.CEL.gz	Reanalyzed by: GSM537353	Reanalyzed by: GSM687499	21	NONE	CANCER,LCM	21
GSM452573	patient 136, cancer, LCM	GSM452573	Mar 09 2011	surgically resected material	ftp://ftp.ncbi.nlm.nih.gov/pub/geo/DATA/supplementary/samples/GSM452nnn/GSM452573/GSM452573.CEL.gz	Reanalyzed by: GSM537354	Reanalyzed by: GSM687500	22	NONE	CANCER,LCM	22
GSM452574	patient 138, cancer, LCM	GSM452574	Mar 09 2011	surgically resected material	ftp://ftp.ncbi.nlm.nih.gov/pub/geo/DATA/supplementary/samples/GSM452nnn/GSM452574/GSM452574.CEL.gz	Reanalyzed by: GSM537355	Reanalyzed by: GSM687501	23	NONE	CANCER,LCM	23
GSM452575	patient 139, cancer, LCM	GSM452575	Mar 09 2011	surgically resected material	ftp://ftp.ncbi.nlm.nih.gov/pub/geo/DATA/supplementary/samples/GSM452nnn/GSM452575/GSM452575.CEL.gz	Reanalyzed by: GSM537356	Reanalyzed by: GSM687502	24	NONE	CANCER,LCM	24
GSM452576	patient 142, cancer, LCM	GSM452576	Mar 09 2011	surgically resected material	ftp://ftp.ncbi.nlm.nih.gov/pub/geo/DATA/supplementary/samples/GSM452nnn/GSM452576/GSM452576.CEL.gz	Reanalyzed by: GSM537357	Reanalyzed by: GSM687505	25	NONE	CANCER,LCM	25
GSM452577	patient 143, cancer, LCM	GSM452577	Mar 09 2011	surgically resected material	ftp://ftp.ncbi.nlm.nih.gov/pub/geo/DATA/supplementary/samples/GSM452nnn/GSM452577/GSM452577.CEL.gz	Reanalyzed by: GSM537358	Reanalyzed by: GSM687506	26	NONE	CANCER,LCM	26
GSM452578	patient 144, cancer, LCM	GSM452578	Mar 09 2011	surgically resected material	ftp://ftp.ncbi.nlm.nih.gov/pub/geo/DATA/supplementary/samples/GSM452nnn/GSM452578/GSM452578.CEL.gz	Reanalyzed by: GSM537359	Reanalyzed by: GSM687507	27	METASTASIS	CANCER,LCM	27
GSM452579	patient 145, cancer, LCM	GSM452579	Mar 09 2011	surgically resected material	ftp://ftp.ncbi.nlm.nih.gov/pub/geo/DATA/supplementary/samples/GSM452nnn/GSM452579/GSM452579.CEL.gz	Reanalyzed by: GSM537360	Reanalyzed by: GSM687508	28	METASTASIS	CANCER,LCM	28
GSM452580	patient 147, cancer, LCM	GSM452580	Mar 09 2011	surgically resected material	ftp://ftp.ncbi.nlm.nih.gov/pub/geo/DATA/supplementary/samples/GSM452nnn/GSM452580/GSM452580.CEL.gz	Reanalyzed by: GSM537361	Reanalyzed by: GSM687510	29	NONE	CANCER,LCM	29
GSM452581	patient 148, cancer, LCM	GSM452581	Mar 09 2011	surgically resected material	ftp://ftp.ncbi.nlm.nih.gov/pub/geo/DATA/supplementary/samples/GSM452nnn/GSM452581/GSM452581.CEL.gz	Reanalyzed by: GSM537362	Reanalyzed by: GSM687511	30	NONE	CANCER,LCM	30
GSM452582	patient 150, cancer, LCM	GSM452582	Mar 09 2011	surgically resected material	ftp://ftp.ncbi.nlm.nih.gov/pub/geo/DATA/supplementary/samples/GSM452nnn/GSM452582/GSM452582.CEL.gz	Reanalyzed by: GSM537363	Reanalyzed by: GSM687513	31	NONE	CANCER,LCM	31
GSM452583	patient 152, cancer, LCM	GSM452583	Mar 09 2011	surgically resected material	ftp://ftp.ncbi.nlm.nih.gov/pub/geo/DATA/supplementary/samples/GSM452nnn/GSM452583/GSM452583.CEL.gz	Reanalyzed by: GSM537364	Reanalyzed by: GSM687514	32	METASTASIS	CANCER,LCM	32
GSM452584	patient 153, cancer, LCM	GSM452584	Mar 09 2011	surgically resected material	ftp://ftp.ncbi.nlm.nih.gov/pub/geo/DATA/supplementary/samples/GSM452nnn/GSM452584/GSM452584.CEL.gz	Reanalyzed by: GSM537365	Reanalyzed by: GSM687515	33	METASTASIS	CANCER,LCM	33
GSM452585	patient 154, cancer, LCM	GSM452585	Mar 09 2011	surgically resected material	ftp://ftp.ncbi.nlm.nih.gov/pub/geo/DATA/supplementary/samples/GSM452nnn/GSM452585/GSM452585.CEL.gz	Reanalyzed by: GSM537366	Reanalyzed by: GSM687516	34	NONE	CANCER,LCM	34
GSM452586	patient 155, cancer, LCM	GSM452586	Mar 09 2011	surgically resected material	ftp://ftp.ncbi.nlm.nih.gov/pub/geo/DATA/supplementary/samples/GSM452nnn/GSM452586/GSM452586.CEL.gz	Reanalyzed by: GSM537367	Reanalyzed by: GSM687517	35	METASTATICRECURRENCE	CANCER,LCM	35
GSM452587	patient 156, cancer, LCM	GSM452587	Mar 09 2011	surgically resected material	ftp://ftp.ncbi.nlm.nih.gov/pub/geo/DATA/supplementary/samples/GSM452nnn/GSM452587/GSM452587.CEL.gz	Reanalyzed by: GSM537368	Reanalyzed by: GSM687518	36	NONE	CANCER,LCM	36
GSM452588	patient 015, cancer, LCM	GSM452588	Jun 25 2010	surgically resected material	ftp://ftp.ncbi.nlm.nih.gov/pub/geo/DATA/supplementary/samples/GSM452nnn/GSM452588/GSM452588.CEL.gz	Reanalyzed by: GSM537369		37	METASTATICRECURRENCE	CANCER,LCM	37
GSM452589	patient 022, cancer, LCM	GSM452589	Jun 25 2010	surgically resected material	ftp://ftp.ncbi.nlm.nih.gov/pub/geo/DATA/supplementary/samples/GSM452nnn/GSM452589/GSM452589.CEL.gz	Reanalyzed by: GSM537370		38	NONE	CANCER,LCM	38
GSM452590	patient 024, cancer, LCM	GSM452590	Jun 25 2010	surgically resected material	ftp://ftp.ncbi.nlm.nih.gov/pub/geo/DATA/supplementary/samples/GSM452nnn/GSM452590/GSM452590.CEL.gz	Reanalyzed by: GSM537372		39	METASTASIS	CANCER,LCM	39
GSM452591	patient 025, cancer, LCM	GSM452591	Jun 25 2010	surgically resected material	ftp://ftp.ncbi.nlm.nih.gov/pub/geo/DATA/supplementary/samples/GSM452nnn/GSM452591/GSM452591.CEL.gz	Reanalyzed by: GSM537373		40	METASTATICRECURRENCE	CANCER,LCM	40
GSM452592	patient 033, cancer, LCM	GSM452592	Jun 25 2010	surgically resected material	ftp://ftp.ncbi.nlm.nih.gov/pub/geo/DATA/supplementary/samples/GSM452nnn/GSM452592/GSM452592.CEL.gz	Reanalyzed by: GSM537377		41	NONE	CANCER,LCM	41
GSM452593	patient 034, cancer, LCM	GSM452593	Jun 25 2010	surgically resected material	ftp://ftp.ncbi.nlm.nih.gov/pub/geo/DATA/supplementary/samples/GSM452nnn/GSM452593/GSM452593.CEL.gz	Reanalyzed by: GSM537378		42	NONE	CANCER,LCM	42
GSM452594	patient 036, cancer, LCM	GSM452594	Jun 25 2010	surgically resected material	ftp://ftp.ncbi.nlm.nih.gov/pub/geo/DATA/supplementary/samples/GSM452nnn/GSM452594/GSM452594.CEL.gz	Reanalyzed by: GSM537379		43	NONE	CANCER,LCM	43
GSM452595	patient 037, cancer, LCM	GSM452595	Jun 25 2010	surgically resected material	ftp://ftp.ncbi.nlm.nih.gov/pub/geo/DATA/supplementary/samples/GSM452nnn/GSM452595/GSM452595.CEL.gz	Reanalyzed by: GSM537380		44	NONE	CANCER,LCM	44
GSM452596	patient 038, cancer, LCM	GSM452596	Jun 25 2010	surgically resected material	ftp://ftp.ncbi.nlm.nih.gov/pub/geo/DATA/supplementary/samples/GSM452nnn/GSM452596/GSM452596.CEL.gz	Reanalyzed by: GSM537381		45	NONE	CANCER,LCM	45
GSM452597	patient 046, cancer, LCM	GSM452597	Jun 25 2010	surgically resected material	ftp://ftp.ncbi.nlm.nih.gov/pub/geo/DATA/supplementary/samples/GSM452nnn/GSM452597/GSM452597.CEL.gz	Reanalyzed by: GSM537383		46	NONE	CANCER,LCM	46
GSM452598	patient 048, cancer, LCM	GSM452598	Jun 25 2010	surgically resected material	ftp://ftp.ncbi.nlm.nih.gov/pub/geo/DATA/supplementary/samples/GSM452nnn/GSM452598/GSM452598.CEL.gz	Reanalyzed by: GSM537384		47	METASTASIS	CANCER,LCM	47
GSM452599	patient 053, cancer, LCM	GSM452599	Jun 25 2010	surgically resected material	ftp://ftp.ncbi.nlm.nih.gov/pub/geo/DATA/supplementary/samples/GSM452nnn/GSM452599/GSM452599.CEL.gz	Reanalyzed by: GSM537385		48	METASTATICRECURRENCE	CANCER,LCM	48
GSM452600	patient 057, cancer, LCM	GSM452600	Jun 25 2010	surgically resected material	ftp://ftp.ncbi.nlm.nih.gov/pub/geo/DATA/supplementary/samples/GSM452nnn/GSM452600/GSM452600.CEL.gz	Reanalyzed by: GSM537386		49	NONE	CANCER,LCM	49
GSM452601	patient 073, cancer, LCM	GSM452601	Jun 25 2010	surgically resected material	ftp://ftp.ncbi.nlm.nih.gov/pub/geo/DATA/supplementary/samples/GSM452nnn/GSM452601/GSM452601.CEL.gz	Reanalyzed by: GSM537391		50	METASTATICRECURRENCE	CANCER,LCM	50
GSM452602	patient 077, cancer, LCM	GSM452602	Jun 25 2010	surgically resected material	ftp://ftp.ncbi.nlm.nih.gov/pub/geo/DATA/supplementary/samples/GSM452nnn/GSM452602/GSM452602.CEL.gz	Reanalyzed by: GSM537392		51	NONE	CANCER,LCM	51
GSM452603	patient 078, cancer, LCM	GSM452603	Jun 25 2010	surgically resected material	ftp://ftp.ncbi.nlm.nih.gov/pub/geo/DATA/supplementary/samples/GSM452nnn/GSM452603/GSM452603.CEL.gz	Reanalyzed by: GSM537393		52	NONE	CANCER,LCM	52
GSM452604	patient 081, cancer, LCM	GSM452604	Jun 25 2010	surgically resected material	ftp://ftp.ncbi.nlm.nih.gov/pub/geo/DATA/supplementary/samples/GSM452nnn/GSM452604/GSM452604.CEL.gz	Reanalyzed by: GSM537394		53	METASTASIS	CANCER,LCM	53
GSM452605	patient 083, cancer, LCM	GSM452605	Jun 25 2010	surgically resected material	ftp://ftp.ncbi.nlm.nih.gov/pub/geo/DATA/supplementary/samples/GSM452nnn/GSM452605/GSM452605.CEL.gz	Reanalyzed by: GSM537396		54	METASTATICRECURRENCE	CANCER,LCM	54
GSM452606	patient 106, cancer, LCM	GSM452606	Mar 09 2011	surgically resected material	ftp://ftp.ncbi.nlm.nih.gov/pub/geo/DATA/supplementary/samples/GSM452nnn/GSM452606/GSM452606.CEL.gz	Reanalyzed by: GSM537401	Reanalyzed by: GSM687474	55	METASTATICRECURRENCE	CANCER,LCM	55
GSM452607	patient 121, cancer, LCM	GSM452607	Mar 09 2011	surgically resected material	ftp://ftp.ncbi.nlm.nih.gov/pub/geo/DATA/supplementary/samples/GSM452nnn/GSM452607/GSM452607.CEL.gz	Reanalyzed by: GSM537403	Reanalyzed by: GSM687487	56	METASTASIS	CANCER,LCM	56
GSM452608	patient 129, cancer, LCM	GSM452608	Mar 09 2011	surgically resected material	ftp://ftp.ncbi.nlm.nih.gov/pub/geo/DATA/supplementary/samples/GSM452nnn/GSM452608/GSM452608.CEL.gz	Reanalyzed by: GSM537404	Reanalyzed by: GSM687493	57	NONE	CANCER,LCM	57
GSM452609	patient 130, cancer, LCM	GSM452609	Mar 09 2011	surgically resected material	ftp://ftp.ncbi.nlm.nih.gov/pub/geo/DATA/supplementary/samples/GSM452nnn/GSM452609/GSM452609.CEL.gz	Reanalyzed by: GSM537405	Reanalyzed by: GSM687495	58	NONE	CANCER,LCM	58
GSM452610	patient 131, cancer, LCM	GSM452610	Mar 09 2011	surgically resected material	ftp://ftp.ncbi.nlm.nih.gov/pub/geo/DATA/supplementary/samples/GSM452nnn/GSM452610/GSM452610.CEL.gz	Reanalyzed by: GSM537406	Reanalyzed by: GSM687496	59	METASTASIS	CANCER,LCM	59
GSM452611	patient 133, cancer, LCM	GSM452611	Mar 09 2011	surgically resected material	ftp://ftp.ncbi.nlm.nih.gov/pub/geo/DATA/supplementary/samples/GSM452nnn/GSM452611/GSM452611.CEL.gz	Reanalyzed by: GSM537407	Reanalyzed by: GSM687497	60	NONE	CANCER,LCM	60
GSM452612	patient 140, cancer, LCM	GSM452612	Mar 09 2011	surgically resected material	ftp://ftp.ncbi.nlm.nih.gov/pub/geo/DATA/supplementary/samples/GSM452nnn/GSM452612/GSM452612.CEL.gz	Reanalyzed by: GSM537408	Reanalyzed by: GSM687503	61	NONE	CANCER,LCM	61
GSM452613	patient 141, cancer, LCM	GSM452613	Mar 09 2011	surgically resected material	ftp://ftp.ncbi.nlm.nih.gov/pub/geo/DATA/supplementary/samples/GSM452nnn/GSM452613/GSM452613.CEL.gz	Reanalyzed by: GSM537409	Reanalyzed by: GSM687504	62	NONE	CANCER,LCM	62
GSM452614	patient 146, cancer, LCM	GSM452614	Mar 09 2011	surgically resected material	ftp://ftp.ncbi.nlm.nih.gov/pub/geo/DATA/supplementary/samples/GSM452nnn/GSM452614/GSM452614.CEL.gz	Reanalyzed by: GSM537410	Reanalyzed by: GSM687509	63	NONE	CANCER,LCM	63
GSM452615	patient 149, cancer, LCM	GSM452615	Mar 09 2011	surgically resected material	ftp://ftp.ncbi.nlm.nih.gov/pub/geo/DATA/supplementary/samples/GSM452nnn/GSM452615/GSM452615.CEL.gz	Reanalyzed by: GSM537411	Reanalyzed by: GSM687512	64	METASTASIS	CANCER,LCM	64
GSM452616	patient 019, cancer, LCM	GSM452616	Jun 25 2010	surgically resected material	ftp://ftp.ncbi.nlm.nih.gov/pub/geo/DATA/supplementary/samples/GSM452nnn/GSM452616/GSM452616.CEL.gz	Reanalyzed by: GSM537412		65	METASTASIS	CANCER,LCM	65
GSM452617	patient 027, cancer, LCM	GSM452617	Jun 25 2010	surgically resected material	ftp://ftp.ncbi.nlm.nih.gov/pub/geo/DATA/supplementary/samples/GSM452nnn/GSM452617/GSM452617.CEL.gz	Reanalyzed by: GSM537413		66	NONE	CANCER,LCM	66
GSM452618	patient 032, cancer, LCM	GSM452618	Jun 25 2010	surgically resected material	ftp://ftp.ncbi.nlm.nih.gov/pub/geo/DATA/supplementary/samples/GSM452nnn/GSM452618/GSM452618.CEL.gz	Reanalyzed by: GSM537415		67	NONE	CANCER,LCM	67
GSM452619	patient 035, cancer, LCM	GSM452619	Jun 25 2010	surgically resected material	ftp://ftp.ncbi.nlm.nih.gov/pub/geo/DATA/supplementary/samples/GSM452nnn/GSM452619/GSM452619.CEL.gz	Reanalyzed by: GSM537416		68	METASTASIS	CANCER,LCM	68
GSM452620	patient 042, cancer, LCM	GSM452620	Jun 25 2010	surgically resected material	ftp://ftp.ncbi.nlm.nih.gov/pub/geo/DATA/supplementary/samples/GSM452nnn/GSM452620/GSM452620.CEL.gz	Reanalyzed by: GSM537417		69	NONE	CANCER,LCM	69
GSM452621	patient 045, cancer, LCM	GSM452621	Jun 25 2010	surgically resected material	ftp://ftp.ncbi.nlm.nih.gov/pub/geo/DATA/supplementary/samples/GSM452nnn/GSM452621/GSM452621.CEL.gz	Reanalyzed by: GSM537419		70	METASTATICRECURRENCE	CANCER,LCM	70
GSM452622	patient 059, cancer, LCM	GSM452622	Jun 25 2010	surgically resected material	ftp://ftp.ncbi.nlm.nih.gov/pub/geo/DATA/supplementary/samples/GSM452nnn/GSM452622/GSM452622.CEL.gz	Reanalyzed by: GSM537422		71	NONE	CANCER,LCM	71
GSM452623	patient 064, cancer, LCM	GSM452623	Jun 25 2010	surgically resected material	ftp://ftp.ncbi.nlm.nih.gov/pub/geo/DATA/supplementary/samples/GSM452nnn/GSM452623/GSM452623.CEL.gz	Reanalyzed by: GSM537423		72	NONE	CANCER,LCM	72
GSM452624	patient 079, cancer, LCM	GSM452624	Jun 25 2010	surgically resected material	ftp://ftp.ncbi.nlm.nih.gov/pub/geo/DATA/supplementary/samples/GSM452nnn/GSM452624/GSM452624.CEL.gz	Reanalyzed by: GSM537426		73	METASTASIS	CANCER,LCM	73
GSM452625	patient 084, cancer, LCM	GSM452625	Jun 25 2010	surgically resected material	ftp://ftp.ncbi.nlm.nih.gov/pub/geo/DATA/supplementary/samples/GSM452nnn/GSM452625/GSM452625.CEL.gz	Reanalyzed by: GSM537427		74	NONE	CANCER,LCM	74
GSM452626	patient 086, cancer, LCM	GSM452626	Jun 25 2010	surgically resected material	ftp://ftp.ncbi.nlm.nih.gov/pub/geo/DATA/supplementary/samples/GSM452nnn/GSM452626/GSM452626.CEL.gz	Reanalyzed by: GSM537428		75	NONE	CANCER,LCM	75
GSM452627	patient 090, cancer, LCM	GSM452627	Jun 25 2010	surgically resected material	ftp://ftp.ncbi.nlm.nih.gov/pub/geo/DATA/supplementary/samples/GSM452nnn/GSM452627/GSM452627.CEL.gz	Reanalyzed by: GSM537430		76	NONE	CANCER,LCM	76
GSM452628	patient 096, cancer, LCM	GSM452628	Jun 25 2010	surgically resected material	ftp://ftp.ncbi.nlm.nih.gov/pub/geo/DATA/supplementary/samples/GSM452nnn/GSM452628/GSM452628.CEL.gz	Reanalyzed by: GSM537431		77	METASTATICRECURRENCE	CANCER,LCM	77
GSM452629	patient 006, normal, homogenized	GSM452629	Sep 22 2011	surgically resected material	ftp://ftp.ncbi.nlm.nih.gov/pub/geo/DATA/supplementary/samples/GSM452nnn/GSM452629/GSM452629.CEL.gz	Reanalyzed by: GSM800742		78	METASTATICRECURRENCE	NORMAL,HOMOGENIZED	78
GSM452630	patient 011, normal, homogenized	GSM452630	Sep 22 2011	surgically resected material	ftp://ftp.ncbi.nlm.nih.gov/pub/geo/DATA/supplementary/samples/GSM452nnn/GSM452630/GSM452630.CEL.gz	Reanalyzed by: GSM800743		79	METASTASIS	NORMAL,HOMOGENIZED	79
GSM452631	patient 024, normal, homogenized	GSM452631	Sep 22 2011	surgically resected material	ftp://ftp.ncbi.nlm.nih.gov/pub/geo/DATA/supplementary/samples/GSM452nnn/GSM452631/GSM452631.CEL.gz	Reanalyzed by: GSM800744		80	METASTASIS	NORMAL,HOMOGENIZED	80
GSM452632	patient 027, normal, homogenized	GSM452632	Sep 22 2011	surgically resected material	ftp://ftp.ncbi.nlm.nih.gov/pub/geo/DATA/supplementary/samples/GSM452nnn/GSM452632/GSM452632.CEL.gz	Reanalyzed by: GSM800745		81	NONE	NORMAL,HOMOGENIZED	81
GSM452633	patient 028, normal, homogenized	GSM452633	Sep 22 2011	surgically resected material	ftp://ftp.ncbi.nlm.nih.gov/pub/geo/DATA/supplementary/samples/GSM452nnn/GSM452633/GSM452633.CEL.gz	Reanalyzed by: GSM800746		82	METASTATICRECURRENCE	NORMAL,HOMOGENIZED	82
GSM452634	patient 030, normal, homogenized	GSM452634	Sep 22 2011	surgically resected material	ftp://ftp.ncbi.nlm.nih.gov/pub/geo/DATA/supplementary/samples/GSM452nnn/GSM452634/GSM452634.CEL.gz	Reanalyzed by: GSM800747		83	NONE	NORMAL,HOMOGENIZED	83
GSM452635	patient 031, normal, homogenized	GSM452635	Sep 22 2011	surgically resected material	ftp://ftp.ncbi.nlm.nih.gov/pub/geo/DATA/supplementary/samples/GSM452nnn/GSM452635/GSM452635.CEL.gz	Reanalyzed by: GSM800748		84	NONE	NORMAL,HOMOGENIZED	84
GSM452636	patient 032, normal, homogenized	GSM452636	Sep 22 2011	surgically resected material	ftp://ftp.ncbi.nlm.nih.gov/pub/geo/DATA/supplementary/samples/GSM452nnn/GSM452636/GSM452636.CEL.gz	Reanalyzed by: GSM800749		85	NONE	NORMAL,HOMOGENIZED	85
GSM452637	patient 033, normal, homogenized	GSM452637	Sep 22 2011	surgically resected material	ftp://ftp.ncbi.nlm.nih.gov/pub/geo/DATA/supplementary/samples/GSM452nnn/GSM452637/GSM452637.CEL.gz	Reanalyzed by: GSM800750		86	NONE	NORMAL,HOMOGENIZED	86
GSM452638	patient 035, normal, homogenized	GSM452638	Sep 22 2011	surgically resected material	ftp://ftp.ncbi.nlm.nih.gov/pub/geo/DATA/supplementary/samples/GSM452nnn/GSM452638/GSM452638.CEL.gz	Reanalyzed by: GSM800751		87	METASTASIS	NORMAL,HOMOGENIZED	87
GSM452639	patient 036, normal, homogenized	GSM452639	Sep 22 2011	surgically resected material	ftp://ftp.ncbi.nlm.nih.gov/pub/geo/DATA/supplementary/samples/GSM452nnn/GSM452639/GSM452639.CEL.gz	Reanalyzed by: GSM800752		88	NONE	NORMAL,HOMOGENIZED	88
GSM452640	patient 038, normal, homogenized	GSM452640	Sep 22 2011	surgically resected material	ftp://ftp.ncbi.nlm.nih.gov/pub/geo/DATA/supplementary/samples/GSM452nnn/GSM452640/GSM452640.CEL.gz	Reanalyzed by: GSM800753		89	NONE	NORMAL,HOMOGENIZED	89
GSM452641	patient 041, normal, homogenized	GSM452641	Sep 22 2011	surgically resected material	ftp://ftp.ncbi.nlm.nih.gov/pub/geo/DATA/supplementary/samples/GSM452nnn/GSM452641/GSM452641.CEL.gz	Reanalyzed by: GSM800754		90	METASTATICRECURRENCE	NORMAL,HOMOGENIZED	90
GSM452642	patient 042, normal, homogenized	GSM452642	Sep 22 2011	surgically resected material	ftp://ftp.ncbi.nlm.nih.gov/pub/geo/DATA/supplementary/samples/GSM452nnn/GSM452642/GSM452642.CEL.gz	Reanalyzed by: GSM800755		91	NONE	NORMAL,HOMOGENIZED	91
GSM452643	patient 044, normal, homogenized	GSM452643	Sep 22 2011	surgically resected material	ftp://ftp.ncbi.nlm.nih.gov/pub/geo/DATA/supplementary/samples/GSM452nnn/GSM452643/GSM452643.CEL.gz	Reanalyzed by: GSM800756		92	NONE	NORMAL,HOMOGENIZED	92
GSM452644	patient 045, normal, homogenized	GSM452644	Sep 22 2011	surgically resected material	ftp://ftp.ncbi.nlm.nih.gov/pub/geo/DATA/supplementary/samples/GSM452nnn/GSM452644/GSM452644.CEL.gz	Reanalyzed by: GSM800757		93	METASTATICRECURRENCE	NORMAL,HOMOGENIZED	93
GSM452645	patient 047, normal, homogenized	GSM452645	Sep 22 2011	surgically resected material	ftp://ftp.ncbi.nlm.nih.gov/pub/geo/DATA/supplementary/samples/GSM452nnn/GSM452645/GSM452645.CEL.gz	Reanalyzed by: GSM800758		94	NONE	NORMAL,HOMOGENIZED	94
GSM452646	patient 006, cancer, homogenized	GSM452646	Sep 22 2011	surgically resected material	ftp://ftp.ncbi.nlm.nih.gov/pub/geo/DATA/supplementary/samples/GSM452nnn/GSM452646/GSM452646.CEL.gz	Reanalyzed by: GSM800759		95	METASTATICRECURRENCE	CANCER,HOMOGENIZED	95
GSM452647	patient 011, cancer, homogenized	GSM452647	Sep 22 2011	surgically resected material	ftp://ftp.ncbi.nlm.nih.gov/pub/geo/DATA/supplementary/samples/GSM452nnn/GSM452647/GSM452647.CEL.gz	Reanalyzed by: GSM800760		96	METASTASIS	CANCER,HOMOGENIZED	96
GSM452648	patient 024, cancer, homogenized	GSM452648	Sep 22 2011	surgically resected material	ftp://ftp.ncbi.nlm.nih.gov/pub/geo/DATA/supplementary/samples/GSM452nnn/GSM452648/GSM452648.CEL.gz	Reanalyzed by: GSM800761		97	METASTASIS	CANCER,HOMOGENIZED	97
GSM452649	patient 027, cancer, homogenized	GSM452649	Sep 22 2011	surgically resected material	ftp://ftp.ncbi.nlm.nih.gov/pub/geo/DATA/supplementary/samples/GSM452nnn/GSM452649/GSM452649.CEL.gz	Reanalyzed by: GSM800762		98	NONE	CANCER,HOMOGENIZED	98
GSM452650	patient 028, cancer, homogenized	GSM452650	Sep 22 2011	surgically resected material	ftp://ftp.ncbi.nlm.nih.gov/pub/geo/DATA/supplementary/samples/GSM452nnn/GSM452650/GSM452650.CEL.gz	Reanalyzed by: GSM800763		99	METASTATICRECURRENCE	CANCER,HOMOGENIZED	99
GSM452651	patient 030, cancer, homogenized	GSM452651	Sep 22 2011	surgically resected material	ftp://ftp.ncbi.nlm.nih.gov/pub/geo/DATA/supplementary/samples/GSM452nnn/GSM452651/GSM452651.CEL.gz	Reanalyzed by: GSM800764		100	NONE	CANCER,HOMOGENIZED	100
GSM452652	patient 031, cancer, homogenized	GSM452652	Sep 22 2011	surgically resected material	ftp://ftp.ncbi.nlm.nih.gov/pub/geo/DATA/supplementary/samples/GSM452nnn/GSM452652/GSM452652.CEL.gz	Reanalyzed by: GSM800765		101	NONE	CANCER,HOMOGENIZED	101
GSM452653	patient 032, cancer, homogenized	GSM452653	Sep 22 2011	surgically resected material	ftp://ftp.ncbi.nlm.nih.gov/pub/geo/DATA/supplementary/samples/GSM452nnn/GSM452653/GSM452653.CEL.gz	Reanalyzed by: GSM800766		102	NONE	CANCER,HOMOGENIZED	102
GSM452654	patient 033, cancer, homogenized	GSM452654	Sep 22 2011	surgically resected material	ftp://ftp.ncbi.nlm.nih.gov/pub/geo/DATA/supplementary/samples/GSM452nnn/GSM452654/GSM452654.CEL.gz	Reanalyzed by: GSM800767		103	NONE	CANCER,HOMOGENIZED	103
GSM452655	patient 035, cancer, homogenized	GSM452655	Sep 22 2011	surgically resected material	ftp://ftp.ncbi.nlm.nih.gov/pub/geo/DATA/supplementary/samples/GSM452nnn/GSM452655/GSM452655.CEL.gz	Reanalyzed by: GSM800768		104	METASTASIS	CANCER,HOMOGENIZED	104
GSM452656	patient 036, cancer, homogenized	GSM452656	Sep 22 2011	surgically resected material	ftp://ftp.ncbi.nlm.nih.gov/pub/geo/DATA/supplementary/samples/GSM452nnn/GSM452656/GSM452656.CEL.gz	Reanalyzed by: GSM800769		105	NONE	CANCER,HOMOGENIZED	105
GSM452657	patient 038, cancer, homogenized	GSM452657	Sep 22 2011	surgically resected material	ftp://ftp.ncbi.nlm.nih.gov/pub/geo/DATA/supplementary/samples/GSM452nnn/GSM452657/GSM452657.CEL.gz	Reanalyzed by: GSM800770		106	NONE	CANCER,HOMOGENIZED	106
GSM452658	patient 041, cancer, homogenized	GSM452658	Sep 22 2011	surgically resected material	ftp://ftp.ncbi.nlm.nih.gov/pub/geo/DATA/supplementary/samples/GSM452nnn/GSM452658/GSM452658.CEL.gz	Reanalyzed by: GSM800771		107	METASTATICRECURRENCE	CANCER,HOMOGENIZED	107
GSM452659	patient 042, cancer, homogenized	GSM452659	Sep 22 2011	surgically resected material	ftp://ftp.ncbi.nlm.nih.gov/pub/geo/DATA/supplementary/samples/GSM452nnn/GSM452659/GSM452659.CEL.gz	Reanalyzed by: GSM800772		108	NONE	CANCER,HOMOGENIZED	108
GSM452660	patient 044, cancer, homogenized	GSM452660	Sep 22 2011	surgically resected material	ftp://ftp.ncbi.nlm.nih.gov/pub/geo/DATA/supplementary/samples/GSM452nnn/GSM452660/GSM452660.CEL.gz	Reanalyzed by: GSM800773		109	NONE	CANCER,HOMOGENIZED	109
GSM452661	patient 045, cancer, homogenized	GSM452661	Sep 22 2011	surgically resected material	ftp://ftp.ncbi.nlm.nih.gov/pub/geo/DATA/supplementary/samples/GSM452nnn/GSM452661/GSM452661.CEL.gz	Reanalyzed by: GSM800774		110	METASTATICRECURRENCE	CANCER,HOMOGENIZED	110
GSM452662	patient 047, cancer, homogenized	GSM452662	Sep 22 2011	surgically resected material	ftp://ftp.ncbi.nlm.nih.gov/pub/geo/DATA/supplementary/samples/GSM452nnn/GSM452662/GSM452662.CEL.gz	Reanalyzed by: GSM800775		111	NONE	CANCER,HOMOGENIZED	111
