# Supplementary material for: Synthesizer: Expediting synthesis studies from context-free data with information retrieval techniques
Source: PLoS One. 2017 Apr 24;12(4):e0175860. doi: 10.1371/journal.pone.0175860 (PMC5402950; doi:10.1371/journal.pone.0175860)
Supplement: S1 Dataset — (ZIP) [file pone.0175860.s001.zip › SampleAnnotationsSupplement/SHAMBAVI/geoDatasets/colorectalCancer/GPL570/GSE20916.csv]

Row.names	title	geo_accession	last_update_date	source_name_ch1	extract_protocol_ch1	label_protocol_ch1	data_processing	supplementary_file	data_row_count	order2	tissue	tissue.morphology	Sex	malignacy	protocol	sex	age	localization	order1
GSM523242	mucosa_normal_colon_1 (micro)	GSM523242	Jun 28 2010	colon	Extraction of total RNA was performed using the RNeasy Plus Micro Kit (cat. 74034) according to Qiagen's instructions.	Biotinylated cRNA were prepared according to the standard two-cycle Affymetrix protocol from 10-50 ng total RNA (Expression Analysis Technical Manual With Specific Protocols for Using the GeneChip® Hybridization, Wash, and Stain Kit, 2005-2009, Affymetrix)	Cell intensity files were generated using GCOS (Affymetrix). The probe set data was generated using R/BioConductor (version 2.8.1) packages affy (version 1.20.2), gcrma (version 2.14.1), and FLUSH.LVS.bundle (version 1.2.1, proportion=0.6). For data filtration, we selected the probe sets with signal intensity above the threshold limit in at least 5% of samples. The threshold was established at th…	ftp://ftp.ncbi.nlm.nih.gov/pub/geo/DATA/supplementary/samples/GSM523nnn/GSM523242/GSM523242_Microdys_11AN.CEL.gz	24002	1	MUCOSA	MUCOSA	NA	NORMALCOLON	BIOTINYLATEDCRNAWEREPREPAREDACCORDINGTOTHESTANDARDTWO-CYCLEAFFYMETRIXPROTOCOLFROM10-50NGTOTALRNA(EXPRESSIONANALYSISTECHNICALMANUALWITHSPECIFICPROTOCOLSFORUSINGTHEGENECHIP®HYBRIDIZATION,WASH,ANDSTAINKIT,2005-2009,AFFYMETRIX)	FEMALE	CELLINTENSITYFILESWEREGENERATEDUSINGGCOS(AFFYMETRIX).THEPROBESETDATAWASGENERATEDUSINGR/BIOCONDUCTOR(VERSION2.8.1)PACKAGESAFFY(VERSION1.20.2),GCRMA(VERSION2.14.1),ANDFLUSH.LVS.BUNDLE(VERSION1.2.1,PROPORTION=0.6).FORDATAFILTRATION,WESELECTEDTHEPROBESETSWITHSIGNALINTENSITYABOVETHETHRESHOLDLIMITINATLEAST5%OFSAMPLES.THETHRESHOLDWASESTABLISHEDATTHE98THPERCENTILEOFTHEEXPRESSIONLEVELSFROMY-CHROMOSOME–LIN…	NA	1
GSM523243	mucosa_normal_colon_2 (micro)	GSM523243	Jun 28 2010	colon	Extraction of total RNA was performed using the RNeasy Plus Micro Kit (cat. 74034) according to Qiagen's instructions.	Biotinylated cRNA were prepared according to the standard two-cycle Affymetrix protocol from 10-50 ng total RNA (Expression Analysis Technical Manual With Specific Protocols for Using the GeneChip® Hybridization, Wash, and Stain Kit, 2005-2009, Affymetrix)	Cell intensity files were generated using GCOS (Affymetrix). The probe set data was generated using R/BioConductor (version 2.8.1) packages affy (version 1.20.2), gcrma (version 2.14.1), and FLUSH.LVS.bundle (version 1.2.1, proportion=0.6). For data filtration, we selected the probe sets with signal intensity above the threshold limit in at least 5% of samples. The threshold was established at th…	ftp://ftp.ncbi.nlm.nih.gov/pub/geo/DATA/supplementary/samples/GSM523nnn/GSM523243/GSM523243_Microdys_13AN.CEL.gz	24002	2	MUCOSA	MUCOSA	NA	NORMALCOLON	BIOTINYLATEDCRNAWEREPREPAREDACCORDINGTOTHESTANDARDTWO-CYCLEAFFYMETRIXPROTOCOLFROM10-50NGTOTALRNA(EXPRESSIONANALYSISTECHNICALMANUALWITHSPECIFICPROTOCOLSFORUSINGTHEGENECHIP®HYBRIDIZATION,WASH,ANDSTAINKIT,2005-2009,AFFYMETRIX)	FEMALE	CELLINTENSITYFILESWEREGENERATEDUSINGGCOS(AFFYMETRIX).THEPROBESETDATAWASGENERATEDUSINGR/BIOCONDUCTOR(VERSION2.8.1)PACKAGESAFFY(VERSION1.20.2),GCRMA(VERSION2.14.1),ANDFLUSH.LVS.BUNDLE(VERSION1.2.1,PROPORTION=0.6).FORDATAFILTRATION,WESELECTEDTHEPROBESETSWITHSIGNALINTENSITYABOVETHETHRESHOLDLIMITINATLEAST5%OFSAMPLES.THETHRESHOLDWASESTABLISHEDATTHE98THPERCENTILEOFTHEEXPRESSIONLEVELSFROMY-CHROMOSOME–LIN…	NA	2
GSM523244	mucosa_adenoma_3 (micro)	GSM523244	Jun 28 2010	colon	Extraction of total RNA was performed using the RNeasy Plus Micro Kit (cat. 74034) according to Qiagen's instructions.	Biotinylated cRNA were prepared according to the standard two-cycle Affymetrix protocol from 10-50 ng total RNA (Expression Analysis Technical Manual With Specific Protocols for Using the GeneChip® Hybridization, Wash, and Stain Kit, 2005-2009, Affymetrix)	Cell intensity files were generated using GCOS (Affymetrix). The probe set data was generated using R/BioConductor (version 2.8.1) packages affy (version 1.20.2), gcrma (version 2.14.1), and FLUSH.LVS.bundle (version 1.2.1, proportion=0.6). For data filtration, we selected the probe sets with signal intensity above the threshold limit in at least 5% of samples. The threshold was established at th…	ftp://ftp.ncbi.nlm.nih.gov/pub/geo/DATA/supplementary/samples/GSM523nnn/GSM523244/GSM523244_Microdys_19AA.CEL.gz	24002	3	MUCOSA	MUCOSA	NA	ADENOMA	BIOTINYLATEDCRNAWEREPREPAREDACCORDINGTOTHESTANDARDTWO-CYCLEAFFYMETRIXPROTOCOLFROM10-50NGTOTALRNA(EXPRESSIONANALYSISTECHNICALMANUALWITHSPECIFICPROTOCOLSFORUSINGTHEGENECHIP®HYBRIDIZATION,WASH,ANDSTAINKIT,2005-2009,AFFYMETRIX)	FEMALE	CELLINTENSITYFILESWEREGENERATEDUSINGGCOS(AFFYMETRIX).THEPROBESETDATAWASGENERATEDUSINGR/BIOCONDUCTOR(VERSION2.8.1)PACKAGESAFFY(VERSION1.20.2),GCRMA(VERSION2.14.1),ANDFLUSH.LVS.BUNDLE(VERSION1.2.1,PROPORTION=0.6).FORDATAFILTRATION,WESELECTEDTHEPROBESETSWITHSIGNALINTENSITYABOVETHETHRESHOLDLIMITINATLEAST5%OFSAMPLES.THETHRESHOLDWASESTABLISHEDATTHE98THPERCENTILEOFTHEEXPRESSIONLEVELSFROMY-CHROMOSOME–LIN…	NA	3
GSM523245	colonic_crypt_epithelial_cells_normal_colon_4 (micro)	GSM523245	Jun 28 2010	colon	Extraction of total RNA was performed using the RNeasy Plus Micro Kit (cat. 74034) according to Qiagen's instructions.	Biotinylated cRNA were prepared according to the standard two-cycle Affymetrix protocol from 10-50 ng total RNA (Expression Analysis Technical Manual With Specific Protocols for Using the GeneChip® Hybridization, Wash, and Stain Kit, 2005-2009, Affymetrix)	Cell intensity files were generated using GCOS (Affymetrix). The probe set data was generated using R/BioConductor (version 2.8.1) packages affy (version 1.20.2), gcrma (version 2.14.1), and FLUSH.LVS.bundle (version 1.2.1, proportion=0.6). For data filtration, we selected the probe sets with signal intensity above the threshold limit in at least 5% of samples. The threshold was established at th…	ftp://ftp.ncbi.nlm.nih.gov/pub/geo/DATA/supplementary/samples/GSM523nnn/GSM523245/GSM523245_Microdys_1EN.CEL.gz	24002	4	COLONICCRYPTEPITHELIALCELLS	COLONICCRYPTEPITHELIALCELLS	NA	NORMALCOLON	BIOTINYLATEDCRNAWEREPREPAREDACCORDINGTOTHESTANDARDTWO-CYCLEAFFYMETRIXPROTOCOLFROM10-50NGTOTALRNA(EXPRESSIONANALYSISTECHNICALMANUALWITHSPECIFICPROTOCOLSFORUSINGTHEGENECHIP®HYBRIDIZATION,WASH,ANDSTAINKIT,2005-2009,AFFYMETRIX)	FEMALE	CELLINTENSITYFILESWEREGENERATEDUSINGGCOS(AFFYMETRIX).THEPROBESETDATAWASGENERATEDUSINGR/BIOCONDUCTOR(VERSION2.8.1)PACKAGESAFFY(VERSION1.20.2),GCRMA(VERSION2.14.1),ANDFLUSH.LVS.BUNDLE(VERSION1.2.1,PROPORTION=0.6).FORDATAFILTRATION,WESELECTEDTHEPROBESETSWITHSIGNALINTENSITYABOVETHETHRESHOLDLIMITINATLEAST5%OFSAMPLES.THETHRESHOLDWASESTABLISHEDATTHE98THPERCENTILEOFTHEEXPRESSIONLEVELSFROMY-CHROMOSOME–LIN…	NA	4
GSM523246	mucosa_normal_colon_5 (micro)	GSM523246	Jun 28 2010	colon	Extraction of total RNA was performed using the RNeasy Plus Micro Kit (cat. 74034) according to Qiagen's instructions.	Biotinylated cRNA were prepared according to the standard two-cycle Affymetrix protocol from 10-50 ng total RNA (Expression Analysis Technical Manual With Specific Protocols for Using the GeneChip® Hybridization, Wash, and Stain Kit, 2005-2009, Affymetrix)	Cell intensity files were generated using GCOS (Affymetrix). The probe set data was generated using R/BioConductor (version 2.8.1) packages affy (version 1.20.2), gcrma (version 2.14.1), and FLUSH.LVS.bundle (version 1.2.1, proportion=0.6). For data filtration, we selected the probe sets with signal intensity above the threshold limit in at least 5% of samples. The threshold was established at th…	ftp://ftp.ncbi.nlm.nih.gov/pub/geo/DATA/supplementary/samples/GSM523nnn/GSM523246/GSM523246_Microdys_20AN.CEL.gz	24002	5	MUCOSA	MUCOSA	NA	NORMALCOLON	BIOTINYLATEDCRNAWEREPREPAREDACCORDINGTOTHESTANDARDTWO-CYCLEAFFYMETRIXPROTOCOLFROM10-50NGTOTALRNA(EXPRESSIONANALYSISTECHNICALMANUALWITHSPECIFICPROTOCOLSFORUSINGTHEGENECHIP®HYBRIDIZATION,WASH,ANDSTAINKIT,2005-2009,AFFYMETRIX)	FEMALE	CELLINTENSITYFILESWEREGENERATEDUSINGGCOS(AFFYMETRIX).THEPROBESETDATAWASGENERATEDUSINGR/BIOCONDUCTOR(VERSION2.8.1)PACKAGESAFFY(VERSION1.20.2),GCRMA(VERSION2.14.1),ANDFLUSH.LVS.BUNDLE(VERSION1.2.1,PROPORTION=0.6).FORDATAFILTRATION,WESELECTEDTHEPROBESETSWITHSIGNALINTENSITYABOVETHETHRESHOLDLIMITINATLEAST5%OFSAMPLES.THETHRESHOLDWASESTABLISHEDATTHE98THPERCENTILEOFTHEEXPRESSIONLEVELSFROMY-CHROMOSOME–LIN…	NA	5
GSM523247	mucosa_adenoma_6 (micro)	GSM523247	Jun 28 2010	colon	Extraction of total RNA was performed using the RNeasy Plus Micro Kit (cat. 74034) according to Qiagen's instructions.	Biotinylated cRNA were prepared according to the standard two-cycle Affymetrix protocol from 10-50 ng total RNA (Expression Analysis Technical Manual With Specific Protocols for Using the GeneChip® Hybridization, Wash, and Stain Kit, 2005-2009, Affymetrix)	Cell intensity files were generated using GCOS (Affymetrix). The probe set data was generated using R/BioConductor (version 2.8.1) packages affy (version 1.20.2), gcrma (version 2.14.1), and FLUSH.LVS.bundle (version 1.2.1, proportion=0.6). For data filtration, we selected the probe sets with signal intensity above the threshold limit in at least 5% of samples. The threshold was established at th…	ftp://ftp.ncbi.nlm.nih.gov/pub/geo/DATA/supplementary/samples/GSM523nnn/GSM523247/GSM523247_Microdys_21AA.CEL.gz	24002	6	MUCOSA	MUCOSA	NA	ADENOMA	BIOTINYLATEDCRNAWEREPREPAREDACCORDINGTOTHESTANDARDTWO-CYCLEAFFYMETRIXPROTOCOLFROM10-50NGTOTALRNA(EXPRESSIONANALYSISTECHNICALMANUALWITHSPECIFICPROTOCOLSFORUSINGTHEGENECHIP®HYBRIDIZATION,WASH,ANDSTAINKIT,2005-2009,AFFYMETRIX)	FEMALE	CELLINTENSITYFILESWEREGENERATEDUSINGGCOS(AFFYMETRIX).THEPROBESETDATAWASGENERATEDUSINGR/BIOCONDUCTOR(VERSION2.8.1)PACKAGESAFFY(VERSION1.20.2),GCRMA(VERSION2.14.1),ANDFLUSH.LVS.BUNDLE(VERSION1.2.1,PROPORTION=0.6).FORDATAFILTRATION,WESELECTEDTHEPROBESETSWITHSIGNALINTENSITYABOVETHETHRESHOLDLIMITINATLEAST5%OFSAMPLES.THETHRESHOLDWASESTABLISHEDATTHE98THPERCENTILEOFTHEEXPRESSIONLEVELSFROMY-CHROMOSOME–LIN…	NA	6
GSM523248	mucosa_carcinoma_7 (micro)	GSM523248	Jun 28 2010	colon	Extraction of total RNA was performed using the RNeasy Plus Micro Kit (cat. 74034) according to Qiagen's instructions.	Biotinylated cRNA were prepared according to the standard two-cycle Affymetrix protocol from 10-50 ng total RNA (Expression Analysis Technical Manual With Specific Protocols for Using the GeneChip® Hybridization, Wash, and Stain Kit, 2005-2009, Affymetrix)	Cell intensity files were generated using GCOS (Affymetrix). The probe set data was generated using R/BioConductor (version 2.8.1) packages affy (version 1.20.2), gcrma (version 2.14.1), and FLUSH.LVS.bundle (version 1.2.1, proportion=0.6). For data filtration, we selected the probe sets with signal intensity above the threshold limit in at least 5% of samples. The threshold was established at th…	ftp://ftp.ncbi.nlm.nih.gov/pub/geo/DATA/supplementary/samples/GSM523nnn/GSM523248/GSM523248_Microdys_22AC.CEL.gz	24002	7	MUCOSA	MUCOSA	NA	CARCINOMA	BIOTINYLATEDCRNAWEREPREPAREDACCORDINGTOTHESTANDARDTWO-CYCLEAFFYMETRIXPROTOCOLFROM10-50NGTOTALRNA(EXPRESSIONANALYSISTECHNICALMANUALWITHSPECIFICPROTOCOLSFORUSINGTHEGENECHIP®HYBRIDIZATION,WASH,ANDSTAINKIT,2005-2009,AFFYMETRIX)	FEMALE	CELLINTENSITYFILESWEREGENERATEDUSINGGCOS(AFFYMETRIX).THEPROBESETDATAWASGENERATEDUSINGR/BIOCONDUCTOR(VERSION2.8.1)PACKAGESAFFY(VERSION1.20.2),GCRMA(VERSION2.14.1),ANDFLUSH.LVS.BUNDLE(VERSION1.2.1,PROPORTION=0.6).FORDATAFILTRATION,WESELECTEDTHEPROBESETSWITHSIGNALINTENSITYABOVETHETHRESHOLDLIMITINATLEAST5%OFSAMPLES.THETHRESHOLDWASESTABLISHEDATTHE98THPERCENTILEOFTHEEXPRESSIONLEVELSFROMY-CHROMOSOME–LIN…	NA	7
GSM523249	mucosa_carcinoma_8 (micro)	GSM523249	Jun 28 2010	colon	Extraction of total RNA was performed using the RNeasy Plus Micro Kit (cat. 74034) according to Qiagen's instructions.	Biotinylated cRNA were prepared according to the standard two-cycle Affymetrix protocol from 10-50 ng total RNA (Expression Analysis Technical Manual With Specific Protocols for Using the GeneChip® Hybridization, Wash, and Stain Kit, 2005-2009, Affymetrix)	Cell intensity files were generated using GCOS (Affymetrix). The probe set data was generated using R/BioConductor (version 2.8.1) packages affy (version 1.20.2), gcrma (version 2.14.1), and FLUSH.LVS.bundle (version 1.2.1, proportion=0.6). For data filtration, we selected the probe sets with signal intensity above the threshold limit in at least 5% of samples. The threshold was established at th…	ftp://ftp.ncbi.nlm.nih.gov/pub/geo/DATA/supplementary/samples/GSM523nnn/GSM523249/GSM523249_Microdys_24AC.CEL.gz	24002	8	MUCOSA	MUCOSA	NA	CARCINOMA	BIOTINYLATEDCRNAWEREPREPAREDACCORDINGTOTHESTANDARDTWO-CYCLEAFFYMETRIXPROTOCOLFROM10-50NGTOTALRNA(EXPRESSIONANALYSISTECHNICALMANUALWITHSPECIFICPROTOCOLSFORUSINGTHEGENECHIP®HYBRIDIZATION,WASH,ANDSTAINKIT,2005-2009,AFFYMETRIX)	FEMALE	CELLINTENSITYFILESWEREGENERATEDUSINGGCOS(AFFYMETRIX).THEPROBESETDATAWASGENERATEDUSINGR/BIOCONDUCTOR(VERSION2.8.1)PACKAGESAFFY(VERSION1.20.2),GCRMA(VERSION2.14.1),ANDFLUSH.LVS.BUNDLE(VERSION1.2.1,PROPORTION=0.6).FORDATAFILTRATION,WESELECTEDTHEPROBESETSWITHSIGNALINTENSITYABOVETHETHRESHOLDLIMITINATLEAST5%OFSAMPLES.THETHRESHOLDWASESTABLISHEDATTHE98THPERCENTILEOFTHEEXPRESSIONLEVELSFROMY-CHROMOSOME–LIN…	NA	8
GSM523250	mucosa_carcinoma_9 (micro)	GSM523250	Jun 28 2010	colon	Extraction of total RNA was performed using the RNeasy Plus Micro Kit (cat. 74034) according to Qiagen's instructions.	Biotinylated cRNA were prepared according to the standard two-cycle Affymetrix protocol from 10-50 ng total RNA (Expression Analysis Technical Manual With Specific Protocols for Using the GeneChip® Hybridization, Wash, and Stain Kit, 2005-2009, Affymetrix)	Cell intensity files were generated using GCOS (Affymetrix). The probe set data was generated using R/BioConductor (version 2.8.1) packages affy (version 1.20.2), gcrma (version 2.14.1), and FLUSH.LVS.bundle (version 1.2.1, proportion=0.6). For data filtration, we selected the probe sets with signal intensity above the threshold limit in at least 5% of samples. The threshold was established at th…	ftp://ftp.ncbi.nlm.nih.gov/pub/geo/DATA/supplementary/samples/GSM523nnn/GSM523250/GSM523250_Microdys_26AC.CEL.gz	24002	9	MUCOSA	MUCOSA	NA	CARCINOMA	BIOTINYLATEDCRNAWEREPREPAREDACCORDINGTOTHESTANDARDTWO-CYCLEAFFYMETRIXPROTOCOLFROM10-50NGTOTALRNA(EXPRESSIONANALYSISTECHNICALMANUALWITHSPECIFICPROTOCOLSFORUSINGTHEGENECHIP®HYBRIDIZATION,WASH,ANDSTAINKIT,2005-2009,AFFYMETRIX)	FEMALE	CELLINTENSITYFILESWEREGENERATEDUSINGGCOS(AFFYMETRIX).THEPROBESETDATAWASGENERATEDUSINGR/BIOCONDUCTOR(VERSION2.8.1)PACKAGESAFFY(VERSION1.20.2),GCRMA(VERSION2.14.1),ANDFLUSH.LVS.BUNDLE(VERSION1.2.1,PROPORTION=0.6).FORDATAFILTRATION,WESELECTEDTHEPROBESETSWITHSIGNALINTENSITYABOVETHETHRESHOLDLIMITINATLEAST5%OFSAMPLES.THETHRESHOLDWASESTABLISHEDATTHE98THPERCENTILEOFTHEEXPRESSIONLEVELSFROMY-CHROMOSOME–LIN…	NA	9
GSM523251	mucosa_adenoma_10 (micro)	GSM523251	Jun 28 2010	colon	Extraction of total RNA was performed using the RNeasy Plus Micro Kit (cat. 74034) according to Qiagen's instructions.	Biotinylated cRNA were prepared according to the standard two-cycle Affymetrix protocol from 10-50 ng total RNA (Expression Analysis Technical Manual With Specific Protocols for Using the GeneChip® Hybridization, Wash, and Stain Kit, 2005-2009, Affymetrix)	Cell intensity files were generated using GCOS (Affymetrix). The probe set data was generated using R/BioConductor (version 2.8.1) packages affy (version 1.20.2), gcrma (version 2.14.1), and FLUSH.LVS.bundle (version 1.2.1, proportion=0.6). For data filtration, we selected the probe sets with signal intensity above the threshold limit in at least 5% of samples. The threshold was established at th…	ftp://ftp.ncbi.nlm.nih.gov/pub/geo/DATA/supplementary/samples/GSM523nnn/GSM523251/GSM523251_Microdys_27AA.CEL.gz	24002	10	MUCOSA	MUCOSA	NA	ADENOMA	BIOTINYLATEDCRNAWEREPREPAREDACCORDINGTOTHESTANDARDTWO-CYCLEAFFYMETRIXPROTOCOLFROM10-50NGTOTALRNA(EXPRESSIONANALYSISTECHNICALMANUALWITHSPECIFICPROTOCOLSFORUSINGTHEGENECHIP®HYBRIDIZATION,WASH,ANDSTAINKIT,2005-2009,AFFYMETRIX)	FEMALE	CELLINTENSITYFILESWEREGENERATEDUSINGGCOS(AFFYMETRIX).THEPROBESETDATAWASGENERATEDUSINGR/BIOCONDUCTOR(VERSION2.8.1)PACKAGESAFFY(VERSION1.20.2),GCRMA(VERSION2.14.1),ANDFLUSH.LVS.BUNDLE(VERSION1.2.1,PROPORTION=0.6).FORDATAFILTRATION,WESELECTEDTHEPROBESETSWITHSIGNALINTENSITYABOVETHETHRESHOLDLIMITINATLEAST5%OFSAMPLES.THETHRESHOLDWASESTABLISHEDATTHE98THPERCENTILEOFTHEEXPRESSIONLEVELSFROMY-CHROMOSOME–LIN…	NA	10
GSM523252	mucosa_adenoma_11 (micro)	GSM523252	Jun 28 2010	colon	Extraction of total RNA was performed using the RNeasy Plus Micro Kit (cat. 74034) according to Qiagen's instructions.	Biotinylated cRNA were prepared according to the standard two-cycle Affymetrix protocol from 10-50 ng total RNA (Expression Analysis Technical Manual With Specific Protocols for Using the GeneChip® Hybridization, Wash, and Stain Kit, 2005-2009, Affymetrix)	Cell intensity files were generated using GCOS (Affymetrix). The probe set data was generated using R/BioConductor (version 2.8.1) packages affy (version 1.20.2), gcrma (version 2.14.1), and FLUSH.LVS.bundle (version 1.2.1, proportion=0.6). For data filtration, we selected the probe sets with signal intensity above the threshold limit in at least 5% of samples. The threshold was established at th…	ftp://ftp.ncbi.nlm.nih.gov/pub/geo/DATA/supplementary/samples/GSM523nnn/GSM523252/GSM523252_Microdys_29AA.CEL.gz	24002	11	MUCOSA	MUCOSA	NA	ADENOMA	BIOTINYLATEDCRNAWEREPREPAREDACCORDINGTOTHESTANDARDTWO-CYCLEAFFYMETRIXPROTOCOLFROM10-50NGTOTALRNA(EXPRESSIONANALYSISTECHNICALMANUALWITHSPECIFICPROTOCOLSFORUSINGTHEGENECHIP®HYBRIDIZATION,WASH,ANDSTAINKIT,2005-2009,AFFYMETRIX)	FEMALE	CELLINTENSITYFILESWEREGENERATEDUSINGGCOS(AFFYMETRIX).THEPROBESETDATAWASGENERATEDUSINGR/BIOCONDUCTOR(VERSION2.8.1)PACKAGESAFFY(VERSION1.20.2),GCRMA(VERSION2.14.1),ANDFLUSH.LVS.BUNDLE(VERSION1.2.1,PROPORTION=0.6).FORDATAFILTRATION,WESELECTEDTHEPROBESETSWITHSIGNALINTENSITYABOVETHETHRESHOLDLIMITINATLEAST5%OFSAMPLES.THETHRESHOLDWASESTABLISHEDATTHE98THPERCENTILEOFTHEEXPRESSIONLEVELSFROMY-CHROMOSOME–LIN…	NA	11
GSM523253	mucosa_carcinoma_12 (micro)	GSM523253	Jun 28 2010	colon	Extraction of total RNA was performed using the RNeasy Plus Micro Kit (cat. 74034) according to Qiagen's instructions.	Biotinylated cRNA were prepared according to the standard two-cycle Affymetrix protocol from 10-50 ng total RNA (Expression Analysis Technical Manual With Specific Protocols for Using the GeneChip® Hybridization, Wash, and Stain Kit, 2005-2009, Affymetrix)	Cell intensity files were generated using GCOS (Affymetrix). The probe set data was generated using R/BioConductor (version 2.8.1) packages affy (version 1.20.2), gcrma (version 2.14.1), and FLUSH.LVS.bundle (version 1.2.1, proportion=0.6). For data filtration, we selected the probe sets with signal intensity above the threshold limit in at least 5% of samples. The threshold was established at th…	ftp://ftp.ncbi.nlm.nih.gov/pub/geo/DATA/supplementary/samples/GSM523nnn/GSM523253/GSM523253_Microdys_30AC.CEL.gz	24002	12	MUCOSA	MUCOSA	NA	CARCINOMA	BIOTINYLATEDCRNAWEREPREPAREDACCORDINGTOTHESTANDARDTWO-CYCLEAFFYMETRIXPROTOCOLFROM10-50NGTOTALRNA(EXPRESSIONANALYSISTECHNICALMANUALWITHSPECIFICPROTOCOLSFORUSINGTHEGENECHIP®HYBRIDIZATION,WASH,ANDSTAINKIT,2005-2009,AFFYMETRIX)	FEMALE	CELLINTENSITYFILESWEREGENERATEDUSINGGCOS(AFFYMETRIX).THEPROBESETDATAWASGENERATEDUSINGR/BIOCONDUCTOR(VERSION2.8.1)PACKAGESAFFY(VERSION1.20.2),GCRMA(VERSION2.14.1),ANDFLUSH.LVS.BUNDLE(VERSION1.2.1,PROPORTION=0.6).FORDATAFILTRATION,WESELECTEDTHEPROBESETSWITHSIGNALINTENSITYABOVETHETHRESHOLDLIMITINATLEAST5%OFSAMPLES.THETHRESHOLDWASESTABLISHEDATTHE98THPERCENTILEOFTHEEXPRESSIONLEVELSFROMY-CHROMOSOME–LIN…	NA	12
GSM523254	colonic_crypt_epithelial_cells_adenoma_13 (micro)	GSM523254	Jun 28 2010	colon	Extraction of total RNA was performed using the RNeasy Plus Micro Kit (cat. 74034) according to Qiagen's instructions.	Biotinylated cRNA were prepared according to the standard two-cycle Affymetrix protocol from 10-50 ng total RNA (Expression Analysis Technical Manual With Specific Protocols for Using the GeneChip® Hybridization, Wash, and Stain Kit, 2005-2009, Affymetrix)	Cell intensity files were generated using GCOS (Affymetrix). The probe set data was generated using R/BioConductor (version 2.8.1) packages affy (version 1.20.2), gcrma (version 2.14.1), and FLUSH.LVS.bundle (version 1.2.1, proportion=0.6). For data filtration, we selected the probe sets with signal intensity above the threshold limit in at least 5% of samples. The threshold was established at th…	ftp://ftp.ncbi.nlm.nih.gov/pub/geo/DATA/supplementary/samples/GSM523nnn/GSM523254/GSM523254_Microdys_31EA.CEL.gz	24002	13	COLONICCRYPTEPITHELIALCELLS	COLONICCRYPTEPITHELIALCELLS	NA	ADENOMA	BIOTINYLATEDCRNAWEREPREPAREDACCORDINGTOTHESTANDARDTWO-CYCLEAFFYMETRIXPROTOCOLFROM10-50NGTOTALRNA(EXPRESSIONANALYSISTECHNICALMANUALWITHSPECIFICPROTOCOLSFORUSINGTHEGENECHIP®HYBRIDIZATION,WASH,ANDSTAINKIT,2005-2009,AFFYMETRIX)	FEMALE	CELLINTENSITYFILESWEREGENERATEDUSINGGCOS(AFFYMETRIX).THEPROBESETDATAWASGENERATEDUSINGR/BIOCONDUCTOR(VERSION2.8.1)PACKAGESAFFY(VERSION1.20.2),GCRMA(VERSION2.14.1),ANDFLUSH.LVS.BUNDLE(VERSION1.2.1,PROPORTION=0.6).FORDATAFILTRATION,WESELECTEDTHEPROBESETSWITHSIGNALINTENSITYABOVETHETHRESHOLDLIMITINATLEAST5%OFSAMPLES.THETHRESHOLDWASESTABLISHEDATTHE98THPERCENTILEOFTHEEXPRESSIONLEVELSFROMY-CHROMOSOME–LIN…	NA	13
GSM523255	colonic_crypt_epithelial_cells_normal_colon_14 (micro)	GSM523255	Jun 28 2010	colon	Extraction of total RNA was performed using the RNeasy Plus Micro Kit (cat. 74034) according to Qiagen's instructions.	Biotinylated cRNA were prepared according to the standard two-cycle Affymetrix protocol from 10-50 ng total RNA (Expression Analysis Technical Manual With Specific Protocols for Using the GeneChip® Hybridization, Wash, and Stain Kit, 2005-2009, Affymetrix)	Cell intensity files were generated using GCOS (Affymetrix). The probe set data was generated using R/BioConductor (version 2.8.1) packages affy (version 1.20.2), gcrma (version 2.14.1), and FLUSH.LVS.bundle (version 1.2.1, proportion=0.6). For data filtration, we selected the probe sets with signal intensity above the threshold limit in at least 5% of samples. The threshold was established at th…	ftp://ftp.ncbi.nlm.nih.gov/pub/geo/DATA/supplementary/samples/GSM523nnn/GSM523255/GSM523255_Microdys_32EN.CEL.gz	24002	14	COLONICCRYPTEPITHELIALCELLS	COLONICCRYPTEPITHELIALCELLS	NA	NORMALCOLON	BIOTINYLATEDCRNAWEREPREPAREDACCORDINGTOTHESTANDARDTWO-CYCLEAFFYMETRIXPROTOCOLFROM10-50NGTOTALRNA(EXPRESSIONANALYSISTECHNICALMANUALWITHSPECIFICPROTOCOLSFORUSINGTHEGENECHIP®HYBRIDIZATION,WASH,ANDSTAINKIT,2005-2009,AFFYMETRIX)	FEMALE	CELLINTENSITYFILESWEREGENERATEDUSINGGCOS(AFFYMETRIX).THEPROBESETDATAWASGENERATEDUSINGR/BIOCONDUCTOR(VERSION2.8.1)PACKAGESAFFY(VERSION1.20.2),GCRMA(VERSION2.14.1),ANDFLUSH.LVS.BUNDLE(VERSION1.2.1,PROPORTION=0.6).FORDATAFILTRATION,WESELECTEDTHEPROBESETSWITHSIGNALINTENSITYABOVETHETHRESHOLDLIMITINATLEAST5%OFSAMPLES.THETHRESHOLDWASESTABLISHEDATTHE98THPERCENTILEOFTHEEXPRESSIONLEVELSFROMY-CHROMOSOME–LIN…	NA	14
GSM523256	colonic_crypt_epithelial_cells_adenoma_15 (micro)	GSM523256	Jun 28 2010	colon	Extraction of total RNA was performed using the RNeasy Plus Micro Kit (cat. 74034) according to Qiagen's instructions.	Biotinylated cRNA were prepared according to the standard two-cycle Affymetrix protocol from 10-50 ng total RNA (Expression Analysis Technical Manual With Specific Protocols for Using the GeneChip® Hybridization, Wash, and Stain Kit, 2005-2009, Affymetrix)	Cell intensity files were generated using GCOS (Affymetrix). The probe set data was generated using R/BioConductor (version 2.8.1) packages affy (version 1.20.2), gcrma (version 2.14.1), and FLUSH.LVS.bundle (version 1.2.1, proportion=0.6). For data filtration, we selected the probe sets with signal intensity above the threshold limit in at least 5% of samples. The threshold was established at th…	ftp://ftp.ncbi.nlm.nih.gov/pub/geo/DATA/supplementary/samples/GSM523nnn/GSM523256/GSM523256_Microdys_33EA.CEL.gz	24002	15	COLONICCRYPTEPITHELIALCELLS	COLONICCRYPTEPITHELIALCELLS	NA	ADENOMA	BIOTINYLATEDCRNAWEREPREPAREDACCORDINGTOTHESTANDARDTWO-CYCLEAFFYMETRIXPROTOCOLFROM10-50NGTOTALRNA(EXPRESSIONANALYSISTECHNICALMANUALWITHSPECIFICPROTOCOLSFORUSINGTHEGENECHIP®HYBRIDIZATION,WASH,ANDSTAINKIT,2005-2009,AFFYMETRIX)	FEMALE	CELLINTENSITYFILESWEREGENERATEDUSINGGCOS(AFFYMETRIX).THEPROBESETDATAWASGENERATEDUSINGR/BIOCONDUCTOR(VERSION2.8.1)PACKAGESAFFY(VERSION1.20.2),GCRMA(VERSION2.14.1),ANDFLUSH.LVS.BUNDLE(VERSION1.2.1,PROPORTION=0.6).FORDATAFILTRATION,WESELECTEDTHEPROBESETSWITHSIGNALINTENSITYABOVETHETHRESHOLDLIMITINATLEAST5%OFSAMPLES.THETHRESHOLDWASESTABLISHEDATTHE98THPERCENTILEOFTHEEXPRESSIONLEVELSFROMY-CHROMOSOME–LIN…	NA	15
GSM523257	colonic_crypt_epithelial_cells_carcinoma_16 (micro)	GSM523257	Jun 28 2010	colon	Extraction of total RNA was performed using the RNeasy Plus Micro Kit (cat. 74034) according to Qiagen's instructions.	Biotinylated cRNA were prepared according to the standard two-cycle Affymetrix protocol from 10-50 ng total RNA (Expression Analysis Technical Manual With Specific Protocols for Using the GeneChip® Hybridization, Wash, and Stain Kit, 2005-2009, Affymetrix)	Cell intensity files were generated using GCOS (Affymetrix). The probe set data was generated using R/BioConductor (version 2.8.1) packages affy (version 1.20.2), gcrma (version 2.14.1), and FLUSH.LVS.bundle (version 1.2.1, proportion=0.6). For data filtration, we selected the probe sets with signal intensity above the threshold limit in at least 5% of samples. The threshold was established at th…	ftp://ftp.ncbi.nlm.nih.gov/pub/geo/DATA/supplementary/samples/GSM523nnn/GSM523257/GSM523257_Microdys_34EC.CEL.gz	24002	16	COLONICCRYPTEPITHELIALCELLS	COLONICCRYPTEPITHELIALCELLS	NA	CARCINOMA	BIOTINYLATEDCRNAWEREPREPAREDACCORDINGTOTHESTANDARDTWO-CYCLEAFFYMETRIXPROTOCOLFROM10-50NGTOTALRNA(EXPRESSIONANALYSISTECHNICALMANUALWITHSPECIFICPROTOCOLSFORUSINGTHEGENECHIP®HYBRIDIZATION,WASH,ANDSTAINKIT,2005-2009,AFFYMETRIX)	FEMALE	CELLINTENSITYFILESWEREGENERATEDUSINGGCOS(AFFYMETRIX).THEPROBESETDATAWASGENERATEDUSINGR/BIOCONDUCTOR(VERSION2.8.1)PACKAGESAFFY(VERSION1.20.2),GCRMA(VERSION2.14.1),ANDFLUSH.LVS.BUNDLE(VERSION1.2.1,PROPORTION=0.6).FORDATAFILTRATION,WESELECTEDTHEPROBESETSWITHSIGNALINTENSITYABOVETHETHRESHOLDLIMITINATLEAST5%OFSAMPLES.THETHRESHOLDWASESTABLISHEDATTHE98THPERCENTILEOFTHEEXPRESSIONLEVELSFROMY-CHROMOSOME–LIN…	NA	16
GSM523258	colonic_crypt_epithelial_cells_carcinoma_17 (micro)	GSM523258	Jun 28 2010	colon	Extraction of total RNA was performed using the RNeasy Plus Micro Kit (cat. 74034) according to Qiagen's instructions.	Biotinylated cRNA were prepared according to the standard two-cycle Affymetrix protocol from 10-50 ng total RNA (Expression Analysis Technical Manual With Specific Protocols for Using the GeneChip® Hybridization, Wash, and Stain Kit, 2005-2009, Affymetrix)	Cell intensity files were generated using GCOS (Affymetrix). The probe set data was generated using R/BioConductor (version 2.8.1) packages affy (version 1.20.2), gcrma (version 2.14.1), and FLUSH.LVS.bundle (version 1.2.1, proportion=0.6). For data filtration, we selected the probe sets with signal intensity above the threshold limit in at least 5% of samples. The threshold was established at th…	ftp://ftp.ncbi.nlm.nih.gov/pub/geo/DATA/supplementary/samples/GSM523nnn/GSM523258/GSM523258_Microdys_35EC.CEL.gz	24002	17	COLONICCRYPTEPITHELIALCELLS	COLONICCRYPTEPITHELIALCELLS	NA	CARCINOMA	BIOTINYLATEDCRNAWEREPREPAREDACCORDINGTOTHESTANDARDTWO-CYCLEAFFYMETRIXPROTOCOLFROM10-50NGTOTALRNA(EXPRESSIONANALYSISTECHNICALMANUALWITHSPECIFICPROTOCOLSFORUSINGTHEGENECHIP®HYBRIDIZATION,WASH,ANDSTAINKIT,2005-2009,AFFYMETRIX)	FEMALE	CELLINTENSITYFILESWEREGENERATEDUSINGGCOS(AFFYMETRIX).THEPROBESETDATAWASGENERATEDUSINGR/BIOCONDUCTOR(VERSION2.8.1)PACKAGESAFFY(VERSION1.20.2),GCRMA(VERSION2.14.1),ANDFLUSH.LVS.BUNDLE(VERSION1.2.1,PROPORTION=0.6).FORDATAFILTRATION,WESELECTEDTHEPROBESETSWITHSIGNALINTENSITYABOVETHETHRESHOLDLIMITINATLEAST5%OFSAMPLES.THETHRESHOLDWASESTABLISHEDATTHE98THPERCENTILEOFTHEEXPRESSIONLEVELSFROMY-CHROMOSOME–LIN…	NA	17
GSM523259	colonic_crypt_epithelial_cells_adenoma_18 (micro)	GSM523259	Jun 28 2010	colon	Extraction of total RNA was performed using the RNeasy Plus Micro Kit (cat. 74034) according to Qiagen's instructions.	Biotinylated cRNA were prepared according to the standard two-cycle Affymetrix protocol from 10-50 ng total RNA (Expression Analysis Technical Manual With Specific Protocols for Using the GeneChip® Hybridization, Wash, and Stain Kit, 2005-2009, Affymetrix)	Cell intensity files were generated using GCOS (Affymetrix). The probe set data was generated using R/BioConductor (version 2.8.1) packages affy (version 1.20.2), gcrma (version 2.14.1), and FLUSH.LVS.bundle (version 1.2.1, proportion=0.6). For data filtration, we selected the probe sets with signal intensity above the threshold limit in at least 5% of samples. The threshold was established at th…	ftp://ftp.ncbi.nlm.nih.gov/pub/geo/DATA/supplementary/samples/GSM523nnn/GSM523259/GSM523259_Microdys_36EA.CEL.gz	24002	18	COLONICCRYPTEPITHELIALCELLS	COLONICCRYPTEPITHELIALCELLS	NA	ADENOMA	BIOTINYLATEDCRNAWEREPREPAREDACCORDINGTOTHESTANDARDTWO-CYCLEAFFYMETRIXPROTOCOLFROM10-50NGTOTALRNA(EXPRESSIONANALYSISTECHNICALMANUALWITHSPECIFICPROTOCOLSFORUSINGTHEGENECHIP®HYBRIDIZATION,WASH,ANDSTAINKIT,2005-2009,AFFYMETRIX)	FEMALE	CELLINTENSITYFILESWEREGENERATEDUSINGGCOS(AFFYMETRIX).THEPROBESETDATAWASGENERATEDUSINGR/BIOCONDUCTOR(VERSION2.8.1)PACKAGESAFFY(VERSION1.20.2),GCRMA(VERSION2.14.1),ANDFLUSH.LVS.BUNDLE(VERSION1.2.1,PROPORTION=0.6).FORDATAFILTRATION,WESELECTEDTHEPROBESETSWITHSIGNALINTENSITYABOVETHETHRESHOLDLIMITINATLEAST5%OFSAMPLES.THETHRESHOLDWASESTABLISHEDATTHE98THPERCENTILEOFTHEEXPRESSIONLEVELSFROMY-CHROMOSOME–LIN…	NA	18
GSM523260	colonic_crypt_epithelial_cells_normal_colon_19 (micro)	GSM523260	Jun 28 2010	colon	Extraction of total RNA was performed using the RNeasy Plus Micro Kit (cat. 74034) according to Qiagen's instructions.	Biotinylated cRNA were prepared according to the standard two-cycle Affymetrix protocol from 10-50 ng total RNA (Expression Analysis Technical Manual With Specific Protocols for Using the GeneChip® Hybridization, Wash, and Stain Kit, 2005-2009, Affymetrix)	Cell intensity files were generated using GCOS (Affymetrix). The probe set data was generated using R/BioConductor (version 2.8.1) packages affy (version 1.20.2), gcrma (version 2.14.1), and FLUSH.LVS.bundle (version 1.2.1, proportion=0.6). For data filtration, we selected the probe sets with signal intensity above the threshold limit in at least 5% of samples. The threshold was established at th…	ftp://ftp.ncbi.nlm.nih.gov/pub/geo/DATA/supplementary/samples/GSM523nnn/GSM523260/GSM523260_Microdys_37EN.CEL.gz	24002	19	COLONICCRYPTEPITHELIALCELLS	COLONICCRYPTEPITHELIALCELLS	NA	NORMALCOLON	BIOTINYLATEDCRNAWEREPREPAREDACCORDINGTOTHESTANDARDTWO-CYCLEAFFYMETRIXPROTOCOLFROM10-50NGTOTALRNA(EXPRESSIONANALYSISTECHNICALMANUALWITHSPECIFICPROTOCOLSFORUSINGTHEGENECHIP®HYBRIDIZATION,WASH,ANDSTAINKIT,2005-2009,AFFYMETRIX)	FEMALE	CELLINTENSITYFILESWEREGENERATEDUSINGGCOS(AFFYMETRIX).THEPROBESETDATAWASGENERATEDUSINGR/BIOCONDUCTOR(VERSION2.8.1)PACKAGESAFFY(VERSION1.20.2),GCRMA(VERSION2.14.1),ANDFLUSH.LVS.BUNDLE(VERSION1.2.1,PROPORTION=0.6).FORDATAFILTRATION,WESELECTEDTHEPROBESETSWITHSIGNALINTENSITYABOVETHETHRESHOLDLIMITINATLEAST5%OFSAMPLES.THETHRESHOLDWASESTABLISHEDATTHE98THPERCENTILEOFTHEEXPRESSIONLEVELSFROMY-CHROMOSOME–LIN…	NA	19
GSM523261	colonic_crypt_epithelial_cells_adenoma_20 (micro)	GSM523261	Jun 28 2010	colon	Extraction of total RNA was performed using the RNeasy Plus Micro Kit (cat. 74034) according to Qiagen's instructions.	Biotinylated cRNA were prepared according to the standard two-cycle Affymetrix protocol from 10-50 ng total RNA (Expression Analysis Technical Manual With Specific Protocols for Using the GeneChip® Hybridization, Wash, and Stain Kit, 2005-2009, Affymetrix)	Cell intensity files were generated using GCOS (Affymetrix). The probe set data was generated using R/BioConductor (version 2.8.1) packages affy (version 1.20.2), gcrma (version 2.14.1), and FLUSH.LVS.bundle (version 1.2.1, proportion=0.6). For data filtration, we selected the probe sets with signal intensity above the threshold limit in at least 5% of samples. The threshold was established at th…	ftp://ftp.ncbi.nlm.nih.gov/pub/geo/DATA/supplementary/samples/GSM523nnn/GSM523261/GSM523261_Microdys_38EA.CEL.gz	24002	20	COLONICCRYPTEPITHELIALCELLS	COLONICCRYPTEPITHELIALCELLS	NA	ADENOMA	BIOTINYLATEDCRNAWEREPREPAREDACCORDINGTOTHESTANDARDTWO-CYCLEAFFYMETRIXPROTOCOLFROM10-50NGTOTALRNA(EXPRESSIONANALYSISTECHNICALMANUALWITHSPECIFICPROTOCOLSFORUSINGTHEGENECHIP®HYBRIDIZATION,WASH,ANDSTAINKIT,2005-2009,AFFYMETRIX)	FEMALE	CELLINTENSITYFILESWEREGENERATEDUSINGGCOS(AFFYMETRIX).THEPROBESETDATAWASGENERATEDUSINGR/BIOCONDUCTOR(VERSION2.8.1)PACKAGESAFFY(VERSION1.20.2),GCRMA(VERSION2.14.1),ANDFLUSH.LVS.BUNDLE(VERSION1.2.1,PROPORTION=0.6).FORDATAFILTRATION,WESELECTEDTHEPROBESETSWITHSIGNALINTENSITYABOVETHETHRESHOLDLIMITINATLEAST5%OFSAMPLES.THETHRESHOLDWASESTABLISHEDATTHE98THPERCENTILEOFTHEEXPRESSIONLEVELSFROMY-CHROMOSOME–LIN…	NA	20
GSM523262	colonic_crypt_epithelial_cells_carcinoma_21 (micro)	GSM523262	Jun 28 2010	colon	Extraction of total RNA was performed using the RNeasy Plus Micro Kit (cat. 74034) according to Qiagen's instructions.	Biotinylated cRNA were prepared according to the standard two-cycle Affymetrix protocol from 10-50 ng total RNA (Expression Analysis Technical Manual With Specific Protocols for Using the GeneChip® Hybridization, Wash, and Stain Kit, 2005-2009, Affymetrix)	Cell intensity files were generated using GCOS (Affymetrix). The probe set data was generated using R/BioConductor (version 2.8.1) packages affy (version 1.20.2), gcrma (version 2.14.1), and FLUSH.LVS.bundle (version 1.2.1, proportion=0.6). For data filtration, we selected the probe sets with signal intensity above the threshold limit in at least 5% of samples. The threshold was established at th…	ftp://ftp.ncbi.nlm.nih.gov/pub/geo/DATA/supplementary/samples/GSM523nnn/GSM523262/GSM523262_Microdys_39EC.CEL.gz	24002	21	COLONICCRYPTEPITHELIALCELLS	COLONICCRYPTEPITHELIALCELLS	NA	CARCINOMA	BIOTINYLATEDCRNAWEREPREPAREDACCORDINGTOTHESTANDARDTWO-CYCLEAFFYMETRIXPROTOCOLFROM10-50NGTOTALRNA(EXPRESSIONANALYSISTECHNICALMANUALWITHSPECIFICPROTOCOLSFORUSINGTHEGENECHIP®HYBRIDIZATION,WASH,ANDSTAINKIT,2005-2009,AFFYMETRIX)	FEMALE	CELLINTENSITYFILESWEREGENERATEDUSINGGCOS(AFFYMETRIX).THEPROBESETDATAWASGENERATEDUSINGR/BIOCONDUCTOR(VERSION2.8.1)PACKAGESAFFY(VERSION1.20.2),GCRMA(VERSION2.14.1),ANDFLUSH.LVS.BUNDLE(VERSION1.2.1,PROPORTION=0.6).FORDATAFILTRATION,WESELECTEDTHEPROBESETSWITHSIGNALINTENSITYABOVETHETHRESHOLDLIMITINATLEAST5%OFSAMPLES.THETHRESHOLDWASESTABLISHEDATTHE98THPERCENTILEOFTHEEXPRESSIONLEVELSFROMY-CHROMOSOME–LIN…	NA	21
GSM523263	colonic_crypt_epithelial_cells_carcinoma_22 (micro)	GSM523263	Jun 28 2010	colon	Extraction of total RNA was performed using the RNeasy Plus Micro Kit (cat. 74034) according to Qiagen's instructions.	Biotinylated cRNA were prepared according to the standard two-cycle Affymetrix protocol from 10-50 ng total RNA (Expression Analysis Technical Manual With Specific Protocols for Using the GeneChip® Hybridization, Wash, and Stain Kit, 2005-2009, Affymetrix)	Cell intensity files were generated using GCOS (Affymetrix). The probe set data was generated using R/BioConductor (version 2.8.1) packages affy (version 1.20.2), gcrma (version 2.14.1), and FLUSH.LVS.bundle (version 1.2.1, proportion=0.6). For data filtration, we selected the probe sets with signal intensity above the threshold limit in at least 5% of samples. The threshold was established at th…	ftp://ftp.ncbi.nlm.nih.gov/pub/geo/DATA/supplementary/samples/GSM523nnn/GSM523263/GSM523263_Microdys_42EC.CEL.gz	24002	22	COLONICCRYPTEPITHELIALCELLS	COLONICCRYPTEPITHELIALCELLS	NA	CARCINOMA	BIOTINYLATEDCRNAWEREPREPAREDACCORDINGTOTHESTANDARDTWO-CYCLEAFFYMETRIXPROTOCOLFROM10-50NGTOTALRNA(EXPRESSIONANALYSISTECHNICALMANUALWITHSPECIFICPROTOCOLSFORUSINGTHEGENECHIP®HYBRIDIZATION,WASH,ANDSTAINKIT,2005-2009,AFFYMETRIX)	FEMALE	CELLINTENSITYFILESWEREGENERATEDUSINGGCOS(AFFYMETRIX).THEPROBESETDATAWASGENERATEDUSINGR/BIOCONDUCTOR(VERSION2.8.1)PACKAGESAFFY(VERSION1.20.2),GCRMA(VERSION2.14.1),ANDFLUSH.LVS.BUNDLE(VERSION1.2.1,PROPORTION=0.6).FORDATAFILTRATION,WESELECTEDTHEPROBESETSWITHSIGNALINTENSITYABOVETHETHRESHOLDLIMITINATLEAST5%OFSAMPLES.THETHRESHOLDWASESTABLISHEDATTHE98THPERCENTILEOFTHEEXPRESSIONLEVELSFROMY-CHROMOSOME–LIN…	NA	22
GSM523264	colonic_crypt_epithelial_cells_distant_normal_colon_23 (micro)	GSM523264	Jun 28 2010	colon	Extraction of total RNA was performed using the RNeasy Plus Micro Kit (cat. 74034) according to Qiagen's instructions.	Biotinylated cRNA were prepared according to the standard two-cycle Affymetrix protocol from 10-50 ng total RNA (Expression Analysis Technical Manual With Specific Protocols for Using the GeneChip® Hybridization, Wash, and Stain Kit, 2005-2009, Affymetrix)	Cell intensity files were generated using GCOS (Affymetrix). The probe set data was generated using R/BioConductor (version 2.8.1) packages affy (version 1.20.2), gcrma (version 2.14.1), and FLUSH.LVS.bundle (version 1.2.1, proportion=0.6). For data filtration, we selected the probe sets with signal intensity above the threshold limit in at least 5% of samples. The threshold was established at th…	ftp://ftp.ncbi.nlm.nih.gov/pub/geo/DATA/supplementary/samples/GSM523nnn/GSM523264/GSM523264_Microdys_49ENN.CEL.gz	24002	23	COLONICCRYPTEPITHELIALCELLS	COLONICCRYPTEPITHELIALCELLS	NA	DISTANTNORMALCOLON	BIOTINYLATEDCRNAWEREPREPAREDACCORDINGTOTHESTANDARDTWO-CYCLEAFFYMETRIXPROTOCOLFROM10-50NGTOTALRNA(EXPRESSIONANALYSISTECHNICALMANUALWITHSPECIFICPROTOCOLSFORUSINGTHEGENECHIP®HYBRIDIZATION,WASH,ANDSTAINKIT,2005-2009,AFFYMETRIX)	FEMALE	CELLINTENSITYFILESWEREGENERATEDUSINGGCOS(AFFYMETRIX).THEPROBESETDATAWASGENERATEDUSINGR/BIOCONDUCTOR(VERSION2.8.1)PACKAGESAFFY(VERSION1.20.2),GCRMA(VERSION2.14.1),ANDFLUSH.LVS.BUNDLE(VERSION1.2.1,PROPORTION=0.6).FORDATAFILTRATION,WESELECTEDTHEPROBESETSWITHSIGNALINTENSITYABOVETHETHRESHOLDLIMITINATLEAST5%OFSAMPLES.THETHRESHOLDWASESTABLISHEDATTHE98THPERCENTILEOFTHEEXPRESSIONLEVELSFROMY-CHROMOSOME–LIN…	NA	23
GSM523265	colonic_crypt_epithelial_cells_distant_normal_colon_24 (micro)	GSM523265	Jun 28 2010	colon	Extraction of total RNA was performed using the RNeasy Plus Micro Kit (cat. 74034) according to Qiagen's instructions.	Biotinylated cRNA were prepared according to the standard two-cycle Affymetrix protocol from 10-50 ng total RNA (Expression Analysis Technical Manual With Specific Protocols for Using the GeneChip® Hybridization, Wash, and Stain Kit, 2005-2009, Affymetrix)	Cell intensity files were generated using GCOS (Affymetrix). The probe set data was generated using R/BioConductor (version 2.8.1) packages affy (version 1.20.2), gcrma (version 2.14.1), and FLUSH.LVS.bundle (version 1.2.1, proportion=0.6). For data filtration, we selected the probe sets with signal intensity above the threshold limit in at least 5% of samples. The threshold was established at th…	ftp://ftp.ncbi.nlm.nih.gov/pub/geo/DATA/supplementary/samples/GSM523nnn/GSM523265/GSM523265_Microdys_50ENN.CEL.gz	24002	24	COLONICCRYPTEPITHELIALCELLS	COLONICCRYPTEPITHELIALCELLS	NA	DISTANTNORMALCOLON	BIOTINYLATEDCRNAWEREPREPAREDACCORDINGTOTHESTANDARDTWO-CYCLEAFFYMETRIXPROTOCOLFROM10-50NGTOTALRNA(EXPRESSIONANALYSISTECHNICALMANUALWITHSPECIFICPROTOCOLSFORUSINGTHEGENECHIP®HYBRIDIZATION,WASH,ANDSTAINKIT,2005-2009,AFFYMETRIX)	FEMALE	CELLINTENSITYFILESWEREGENERATEDUSINGGCOS(AFFYMETRIX).THEPROBESETDATAWASGENERATEDUSINGR/BIOCONDUCTOR(VERSION2.8.1)PACKAGESAFFY(VERSION1.20.2),GCRMA(VERSION2.14.1),ANDFLUSH.LVS.BUNDLE(VERSION1.2.1,PROPORTION=0.6).FORDATAFILTRATION,WESELECTEDTHEPROBESETSWITHSIGNALINTENSITYABOVETHETHRESHOLDLIMITINATLEAST5%OFSAMPLES.THETHRESHOLDWASESTABLISHEDATTHE98THPERCENTILEOFTHEEXPRESSIONLEVELSFROMY-CHROMOSOME–LIN…	NA	24
GSM523266	colonic_crypt_epithelial_cells_distant_normal_colon_25 (micro)	GSM523266	Jun 28 2010	colon	Extraction of total RNA was performed using the RNeasy Plus Micro Kit (cat. 74034) according to Qiagen's instructions.	Biotinylated cRNA were prepared according to the standard two-cycle Affymetrix protocol from 10-50 ng total RNA (Expression Analysis Technical Manual With Specific Protocols for Using the GeneChip® Hybridization, Wash, and Stain Kit, 2005-2009, Affymetrix)	Cell intensity files were generated using GCOS (Affymetrix). The probe set data was generated using R/BioConductor (version 2.8.1) packages affy (version 1.20.2), gcrma (version 2.14.1), and FLUSH.LVS.bundle (version 1.2.1, proportion=0.6). For data filtration, we selected the probe sets with signal intensity above the threshold limit in at least 5% of samples. The threshold was established at th…	ftp://ftp.ncbi.nlm.nih.gov/pub/geo/DATA/supplementary/samples/GSM523nnn/GSM523266/GSM523266_Microdys_51ENN.CEL.gz	24002	25	COLONICCRYPTEPITHELIALCELLS	COLONICCRYPTEPITHELIALCELLS	NA	DISTANTNORMALCOLON	BIOTINYLATEDCRNAWEREPREPAREDACCORDINGTOTHESTANDARDTWO-CYCLEAFFYMETRIXPROTOCOLFROM10-50NGTOTALRNA(EXPRESSIONANALYSISTECHNICALMANUALWITHSPECIFICPROTOCOLSFORUSINGTHEGENECHIP®HYBRIDIZATION,WASH,ANDSTAINKIT,2005-2009,AFFYMETRIX)	FEMALE	CELLINTENSITYFILESWEREGENERATEDUSINGGCOS(AFFYMETRIX).THEPROBESETDATAWASGENERATEDUSINGR/BIOCONDUCTOR(VERSION2.8.1)PACKAGESAFFY(VERSION1.20.2),GCRMA(VERSION2.14.1),ANDFLUSH.LVS.BUNDLE(VERSION1.2.1,PROPORTION=0.6).FORDATAFILTRATION,WESELECTEDTHEPROBESETSWITHSIGNALINTENSITYABOVETHETHRESHOLDLIMITINATLEAST5%OFSAMPLES.THETHRESHOLDWASESTABLISHEDATTHE98THPERCENTILEOFTHEEXPRESSIONLEVELSFROMY-CHROMOSOME–LIN…	NA	25
GSM523267	colonic_crypt_epithelial_cells_distant_normal_colon_26 (micro)	GSM523267	Jun 28 2010	colon	Extraction of total RNA was performed using the RNeasy Plus Micro Kit (cat. 74034) according to Qiagen's instructions.	Biotinylated cRNA were prepared according to the standard two-cycle Affymetrix protocol from 10-50 ng total RNA (Expression Analysis Technical Manual With Specific Protocols for Using the GeneChip® Hybridization, Wash, and Stain Kit, 2005-2009, Affymetrix)	Cell intensity files were generated using GCOS (Affymetrix). The probe set data was generated using R/BioConductor (version 2.8.1) packages affy (version 1.20.2), gcrma (version 2.14.1), and FLUSH.LVS.bundle (version 1.2.1, proportion=0.6). For data filtration, we selected the probe sets with signal intensity above the threshold limit in at least 5% of samples. The threshold was established at th…	ftp://ftp.ncbi.nlm.nih.gov/pub/geo/DATA/supplementary/samples/GSM523nnn/GSM523267/GSM523267_Microdys_52ENN.CEL.gz	24002	26	COLONICCRYPTEPITHELIALCELLS	COLONICCRYPTEPITHELIALCELLS	NA	DISTANTNORMALCOLON	BIOTINYLATEDCRNAWEREPREPAREDACCORDINGTOTHESTANDARDTWO-CYCLEAFFYMETRIXPROTOCOLFROM10-50NGTOTALRNA(EXPRESSIONANALYSISTECHNICALMANUALWITHSPECIFICPROTOCOLSFORUSINGTHEGENECHIP®HYBRIDIZATION,WASH,ANDSTAINKIT,2005-2009,AFFYMETRIX)	FEMALE	CELLINTENSITYFILESWEREGENERATEDUSINGGCOS(AFFYMETRIX).THEPROBESETDATAWASGENERATEDUSINGR/BIOCONDUCTOR(VERSION2.8.1)PACKAGESAFFY(VERSION1.20.2),GCRMA(VERSION2.14.1),ANDFLUSH.LVS.BUNDLE(VERSION1.2.1,PROPORTION=0.6).FORDATAFILTRATION,WESELECTEDTHEPROBESETSWITHSIGNALINTENSITYABOVETHETHRESHOLDLIMITINATLEAST5%OFSAMPLES.THETHRESHOLDWASESTABLISHEDATTHE98THPERCENTILEOFTHEEXPRESSIONLEVELSFROMY-CHROMOSOME–LIN…	NA	26
GSM523268	mucosa_distant_normal_colon_27 (micro)	GSM523268	Jun 28 2010	colon	Extraction of total RNA was performed using the RNeasy Plus Micro Kit (cat. 74034) according to Qiagen's instructions.	Biotinylated cRNA were prepared according to the standard two-cycle Affymetrix protocol from 10-50 ng total RNA (Expression Analysis Technical Manual With Specific Protocols for Using the GeneChip® Hybridization, Wash, and Stain Kit, 2005-2009, Affymetrix)	Cell intensity files were generated using GCOS (Affymetrix). The probe set data was generated using R/BioConductor (version 2.8.1) packages affy (version 1.20.2), gcrma (version 2.14.1), and FLUSH.LVS.bundle (version 1.2.1, proportion=0.6). For data filtration, we selected the probe sets with signal intensity above the threshold limit in at least 5% of samples. The threshold was established at th…	ftp://ftp.ncbi.nlm.nih.gov/pub/geo/DATA/supplementary/samples/GSM523nnn/GSM523268/GSM523268_Microdys_54ANN.CEL.gz	24002	27	MUCOSA	MUCOSA	NA	DISTANTNORMALCOLON	BIOTINYLATEDCRNAWEREPREPAREDACCORDINGTOTHESTANDARDTWO-CYCLEAFFYMETRIXPROTOCOLFROM10-50NGTOTALRNA(EXPRESSIONANALYSISTECHNICALMANUALWITHSPECIFICPROTOCOLSFORUSINGTHEGENECHIP®HYBRIDIZATION,WASH,ANDSTAINKIT,2005-2009,AFFYMETRIX)	FEMALE	CELLINTENSITYFILESWEREGENERATEDUSINGGCOS(AFFYMETRIX).THEPROBESETDATAWASGENERATEDUSINGR/BIOCONDUCTOR(VERSION2.8.1)PACKAGESAFFY(VERSION1.20.2),GCRMA(VERSION2.14.1),ANDFLUSH.LVS.BUNDLE(VERSION1.2.1,PROPORTION=0.6).FORDATAFILTRATION,WESELECTEDTHEPROBESETSWITHSIGNALINTENSITYABOVETHETHRESHOLDLIMITINATLEAST5%OFSAMPLES.THETHRESHOLDWASESTABLISHEDATTHE98THPERCENTILEOFTHEEXPRESSIONLEVELSFROMY-CHROMOSOME–LIN…	NA	27
GSM523269	mucosa_distant_normal_colon_28 (micro)	GSM523269	Jun 28 2010	colon	Extraction of total RNA was performed using the RNeasy Plus Micro Kit (cat. 74034) according to Qiagen's instructions.	Biotinylated cRNA were prepared according to the standard two-cycle Affymetrix protocol from 10-50 ng total RNA (Expression Analysis Technical Manual With Specific Protocols for Using the GeneChip® Hybridization, Wash, and Stain Kit, 2005-2009, Affymetrix)	Cell intensity files were generated using GCOS (Affymetrix). The probe set data was generated using R/BioConductor (version 2.8.1) packages affy (version 1.20.2), gcrma (version 2.14.1), and FLUSH.LVS.bundle (version 1.2.1, proportion=0.6). For data filtration, we selected the probe sets with signal intensity above the threshold limit in at least 5% of samples. The threshold was established at th…	ftp://ftp.ncbi.nlm.nih.gov/pub/geo/DATA/supplementary/samples/GSM523nnn/GSM523269/GSM523269_Microdys_55ANN.CEL.gz	24002	28	MUCOSA	MUCOSA	NA	DISTANTNORMALCOLON	BIOTINYLATEDCRNAWEREPREPAREDACCORDINGTOTHESTANDARDTWO-CYCLEAFFYMETRIXPROTOCOLFROM10-50NGTOTALRNA(EXPRESSIONANALYSISTECHNICALMANUALWITHSPECIFICPROTOCOLSFORUSINGTHEGENECHIP®HYBRIDIZATION,WASH,ANDSTAINKIT,2005-2009,AFFYMETRIX)	FEMALE	CELLINTENSITYFILESWEREGENERATEDUSINGGCOS(AFFYMETRIX).THEPROBESETDATAWASGENERATEDUSINGR/BIOCONDUCTOR(VERSION2.8.1)PACKAGESAFFY(VERSION1.20.2),GCRMA(VERSION2.14.1),ANDFLUSH.LVS.BUNDLE(VERSION1.2.1,PROPORTION=0.6).FORDATAFILTRATION,WESELECTEDTHEPROBESETSWITHSIGNALINTENSITYABOVETHETHRESHOLDLIMITINATLEAST5%OFSAMPLES.THETHRESHOLDWASESTABLISHEDATTHE98THPERCENTILEOFTHEEXPRESSIONLEVELSFROMY-CHROMOSOME–LIN…	NA	28
GSM523270	mucosa_distant_normal_colon_29 (micro)	GSM523270	Jun 28 2010	colon	Extraction of total RNA was performed using the RNeasy Plus Micro Kit (cat. 74034) according to Qiagen's instructions.	Biotinylated cRNA were prepared according to the standard two-cycle Affymetrix protocol from 10-50 ng total RNA (Expression Analysis Technical Manual With Specific Protocols for Using the GeneChip® Hybridization, Wash, and Stain Kit, 2005-2009, Affymetrix)	Cell intensity files were generated using GCOS (Affymetrix). The probe set data was generated using R/BioConductor (version 2.8.1) packages affy (version 1.20.2), gcrma (version 2.14.1), and FLUSH.LVS.bundle (version 1.2.1, proportion=0.6). For data filtration, we selected the probe sets with signal intensity above the threshold limit in at least 5% of samples. The threshold was established at th…	ftp://ftp.ncbi.nlm.nih.gov/pub/geo/DATA/supplementary/samples/GSM523nnn/GSM523270/GSM523270_Microdys_56ANN.CEL.gz	24002	29	MUCOSA	MUCOSA	NA	DISTANTNORMALCOLON	BIOTINYLATEDCRNAWEREPREPAREDACCORDINGTOTHESTANDARDTWO-CYCLEAFFYMETRIXPROTOCOLFROM10-50NGTOTALRNA(EXPRESSIONANALYSISTECHNICALMANUALWITHSPECIFICPROTOCOLSFORUSINGTHEGENECHIP®HYBRIDIZATION,WASH,ANDSTAINKIT,2005-2009,AFFYMETRIX)	FEMALE	CELLINTENSITYFILESWEREGENERATEDUSINGGCOS(AFFYMETRIX).THEPROBESETDATAWASGENERATEDUSINGR/BIOCONDUCTOR(VERSION2.8.1)PACKAGESAFFY(VERSION1.20.2),GCRMA(VERSION2.14.1),ANDFLUSH.LVS.BUNDLE(VERSION1.2.1,PROPORTION=0.6).FORDATAFILTRATION,WESELECTEDTHEPROBESETSWITHSIGNALINTENSITYABOVETHETHRESHOLDLIMITINATLEAST5%OFSAMPLES.THETHRESHOLDWASESTABLISHEDATTHE98THPERCENTILEOFTHEEXPRESSIONLEVELSFROMY-CHROMOSOME–LIN…	NA	29
GSM523271	mucosa_distant_normal_colon_30 (micro)	GSM523271	Jun 28 2010	colon	Extraction of total RNA was performed using the RNeasy Plus Micro Kit (cat. 74034) according to Qiagen's instructions.	Biotinylated cRNA were prepared according to the standard two-cycle Affymetrix protocol from 10-50 ng total RNA (Expression Analysis Technical Manual With Specific Protocols for Using the GeneChip® Hybridization, Wash, and Stain Kit, 2005-2009, Affymetrix)	Cell intensity files were generated using GCOS (Affymetrix). The probe set data was generated using R/BioConductor (version 2.8.1) packages affy (version 1.20.2), gcrma (version 2.14.1), and FLUSH.LVS.bundle (version 1.2.1, proportion=0.6). For data filtration, we selected the probe sets with signal intensity above the threshold limit in at least 5% of samples. The threshold was established at th…	ftp://ftp.ncbi.nlm.nih.gov/pub/geo/DATA/supplementary/samples/GSM523nnn/GSM523271/GSM523271_Microdys_58ANN.CEL.gz	24002	30	MUCOSA	MUCOSA	NA	DISTANTNORMALCOLON	BIOTINYLATEDCRNAWEREPREPAREDACCORDINGTOTHESTANDARDTWO-CYCLEAFFYMETRIXPROTOCOLFROM10-50NGTOTALRNA(EXPRESSIONANALYSISTECHNICALMANUALWITHSPECIFICPROTOCOLSFORUSINGTHEGENECHIP®HYBRIDIZATION,WASH,ANDSTAINKIT,2005-2009,AFFYMETRIX)	FEMALE	CELLINTENSITYFILESWEREGENERATEDUSINGGCOS(AFFYMETRIX).THEPROBESETDATAWASGENERATEDUSINGR/BIOCONDUCTOR(VERSION2.8.1)PACKAGESAFFY(VERSION1.20.2),GCRMA(VERSION2.14.1),ANDFLUSH.LVS.BUNDLE(VERSION1.2.1,PROPORTION=0.6).FORDATAFILTRATION,WESELECTEDTHEPROBESETSWITHSIGNALINTENSITYABOVETHETHRESHOLDLIMITINATLEAST5%OFSAMPLES.THETHRESHOLDWASESTABLISHEDATTHE98THPERCENTILEOFTHEEXPRESSIONLEVELSFROMY-CHROMOSOME–LIN…	NA	30
GSM523272	colonic_crypt_epithelial_cells_normal_colon_31 (micro)	GSM523272	Jun 28 2010	colon	Extraction of total RNA was performed using the RNeasy Plus Micro Kit (cat. 74034) according to Qiagen's instructions.	Biotinylated cRNA were prepared according to the standard two-cycle Affymetrix protocol from 10-50 ng total RNA (Expression Analysis Technical Manual With Specific Protocols for Using the GeneChip® Hybridization, Wash, and Stain Kit, 2005-2009, Affymetrix)	Cell intensity files were generated using GCOS (Affymetrix). The probe set data was generated using R/BioConductor (version 2.8.1) packages affy (version 1.20.2), gcrma (version 2.14.1), and FLUSH.LVS.bundle (version 1.2.1, proportion=0.6). For data filtration, we selected the probe sets with signal intensity above the threshold limit in at least 5% of samples. The threshold was established at th…	ftp://ftp.ncbi.nlm.nih.gov/pub/geo/DATA/supplementary/samples/GSM523nnn/GSM523272/GSM523272_Microdys_6EN.CEL.gz	24002	31	COLONICCRYPTEPITHELIALCELLS	COLONICCRYPTEPITHELIALCELLS	NA	NORMALCOLON	BIOTINYLATEDCRNAWEREPREPAREDACCORDINGTOTHESTANDARDTWO-CYCLEAFFYMETRIXPROTOCOLFROM10-50NGTOTALRNA(EXPRESSIONANALYSISTECHNICALMANUALWITHSPECIFICPROTOCOLSFORUSINGTHEGENECHIP®HYBRIDIZATION,WASH,ANDSTAINKIT,2005-2009,AFFYMETRIX)	FEMALE	CELLINTENSITYFILESWEREGENERATEDUSINGGCOS(AFFYMETRIX).THEPROBESETDATAWASGENERATEDUSINGR/BIOCONDUCTOR(VERSION2.8.1)PACKAGESAFFY(VERSION1.20.2),GCRMA(VERSION2.14.1),ANDFLUSH.LVS.BUNDLE(VERSION1.2.1,PROPORTION=0.6).FORDATAFILTRATION,WESELECTEDTHEPROBESETSWITHSIGNALINTENSITYABOVETHETHRESHOLDLIMITINATLEAST5%OFSAMPLES.THETHRESHOLDWASESTABLISHEDATTHE98THPERCENTILEOFTHEEXPRESSIONLEVELSFROMY-CHROMOSOME–LIN…	NA	31
GSM523273	mucosa_normal_colon_32 (micro)	GSM523273	Jun 28 2010	colon	Extraction of total RNA was performed using the RNeasy Plus Micro Kit (cat. 74034) according to Qiagen's instructions.	Biotinylated cRNA were prepared according to the standard two-cycle Affymetrix protocol from 10-50 ng total RNA (Expression Analysis Technical Manual With Specific Protocols for Using the GeneChip® Hybridization, Wash, and Stain Kit, 2005-2009, Affymetrix)	Cell intensity files were generated using GCOS (Affymetrix). The probe set data was generated using R/BioConductor (version 2.8.1) packages affy (version 1.20.2), gcrma (version 2.14.1), and FLUSH.LVS.bundle (version 1.2.1, proportion=0.6). For data filtration, we selected the probe sets with signal intensity above the threshold limit in at least 5% of samples. The threshold was established at th…	ftp://ftp.ncbi.nlm.nih.gov/pub/geo/DATA/supplementary/samples/GSM523nnn/GSM523273/GSM523273_Microdys_9AN.CEL.gz	24002	32	MUCOSA	MUCOSA	NA	NORMALCOLON	BIOTINYLATEDCRNAWEREPREPAREDACCORDINGTOTHESTANDARDTWO-CYCLEAFFYMETRIXPROTOCOLFROM10-50NGTOTALRNA(EXPRESSIONANALYSISTECHNICALMANUALWITHSPECIFICPROTOCOLSFORUSINGTHEGENECHIP®HYBRIDIZATION,WASH,ANDSTAINKIT,2005-2009,AFFYMETRIX)	FEMALE	CELLINTENSITYFILESWEREGENERATEDUSINGGCOS(AFFYMETRIX).THEPROBESETDATAWASGENERATEDUSINGR/BIOCONDUCTOR(VERSION2.8.1)PACKAGESAFFY(VERSION1.20.2),GCRMA(VERSION2.14.1),ANDFLUSH.LVS.BUNDLE(VERSION1.2.1,PROPORTION=0.6).FORDATAFILTRATION,WESELECTEDTHEPROBESETSWITHSIGNALINTENSITYABOVETHETHRESHOLDLIMITINATLEAST5%OFSAMPLES.THETHRESHOLDWASESTABLISHEDATTHE98THPERCENTILEOFTHEEXPRESSIONLEVELSFROMY-CHROMOSOME–LIN…	NA	32
GSM523274	mucosa_normal_colon_33 (micro)	GSM523274	Jun 28 2010	colon	Extraction of total RNA was performed using the RNeasy Plus Micro Kit (cat. 74034) according to Qiagen's instructions.	Biotinylated cRNA were prepared according to the standard two-cycle Affymetrix protocol from 10-50 ng total RNA (Expression Analysis Technical Manual With Specific Protocols for Using the GeneChip® Hybridization, Wash, and Stain Kit, 2005-2009, Affymetrix)	Cell intensity files were generated using GCOS (Affymetrix). The probe set data was generated using R/BioConductor (version 2.8.1) packages affy (version 1.20.2), gcrma (version 2.14.1), and FLUSH.LVS.bundle (version 1.2.1, proportion=0.6). For data filtration, we selected the probe sets with signal intensity above the threshold limit in at least 5% of samples. The threshold was established at th…	ftp://ftp.ncbi.nlm.nih.gov/pub/geo/DATA/supplementary/samples/GSM523nnn/GSM523274/GSM523274_Microdys_23AN.CEL.gz	24002	33	MUCOSA	MUCOSA	NA	NORMALCOLON	BIOTINYLATEDCRNAWEREPREPAREDACCORDINGTOTHESTANDARDTWO-CYCLEAFFYMETRIXPROTOCOLFROM10-50NGTOTALRNA(EXPRESSIONANALYSISTECHNICALMANUALWITHSPECIFICPROTOCOLSFORUSINGTHEGENECHIP®HYBRIDIZATION,WASH,ANDSTAINKIT,2005-2009,AFFYMETRIX)	FEMALE	CELLINTENSITYFILESWEREGENERATEDUSINGGCOS(AFFYMETRIX).THEPROBESETDATAWASGENERATEDUSINGR/BIOCONDUCTOR(VERSION2.8.1)PACKAGESAFFY(VERSION1.20.2),GCRMA(VERSION2.14.1),ANDFLUSH.LVS.BUNDLE(VERSION1.2.1,PROPORTION=0.6).FORDATAFILTRATION,WESELECTEDTHEPROBESETSWITHSIGNALINTENSITYABOVETHETHRESHOLDLIMITINATLEAST5%OFSAMPLES.THETHRESHOLDWASESTABLISHEDATTHE98THPERCENTILEOFTHEEXPRESSIONLEVELSFROMY-CHROMOSOME–LIN…	NA	33
GSM523275	mucosa_carcinoma_34 (micro)	GSM523275	Jun 28 2010	colon	Extraction of total RNA was performed using the RNeasy Plus Micro Kit (cat. 74034) according to Qiagen's instructions.	Biotinylated cRNA were prepared according to the standard two-cycle Affymetrix protocol from 10-50 ng total RNA (Expression Analysis Technical Manual With Specific Protocols for Using the GeneChip® Hybridization, Wash, and Stain Kit, 2005-2009, Affymetrix)	Cell intensity files were generated using GCOS (Affymetrix). The probe set data was generated using R/BioConductor (version 2.8.1) packages affy (version 1.20.2), gcrma (version 2.14.1), and FLUSH.LVS.bundle (version 1.2.1, proportion=0.6). For data filtration, we selected the probe sets with signal intensity above the threshold limit in at least 5% of samples. The threshold was established at th…	ftp://ftp.ncbi.nlm.nih.gov/pub/geo/DATA/supplementary/samples/GSM523nnn/GSM523275/GSM523275_Microdys_28AC.CEL.gz	24002	34	MUCOSA	MUCOSA	NA	CARCINOMA	BIOTINYLATEDCRNAWEREPREPAREDACCORDINGTOTHESTANDARDTWO-CYCLEAFFYMETRIXPROTOCOLFROM10-50NGTOTALRNA(EXPRESSIONANALYSISTECHNICALMANUALWITHSPECIFICPROTOCOLSFORUSINGTHEGENECHIP®HYBRIDIZATION,WASH,ANDSTAINKIT,2005-2009,AFFYMETRIX)	FEMALE	CELLINTENSITYFILESWEREGENERATEDUSINGGCOS(AFFYMETRIX).THEPROBESETDATAWASGENERATEDUSINGR/BIOCONDUCTOR(VERSION2.8.1)PACKAGESAFFY(VERSION1.20.2),GCRMA(VERSION2.14.1),ANDFLUSH.LVS.BUNDLE(VERSION1.2.1,PROPORTION=0.6).FORDATAFILTRATION,WESELECTEDTHEPROBESETSWITHSIGNALINTENSITYABOVETHETHRESHOLDLIMITINATLEAST5%OFSAMPLES.THETHRESHOLDWASESTABLISHEDATTHE98THPERCENTILEOFTHEEXPRESSIONLEVELSFROMY-CHROMOSOME–LIN…	NA	34
GSM523276	colonic_crypt_epithelial_cells_normal_colon_35 (micro)	GSM523276	Jun 28 2010	colon	Extraction of total RNA was performed using the RNeasy Plus Micro Kit (cat. 74034) according to Qiagen's instructions.	Biotinylated cRNA were prepared according to the standard two-cycle Affymetrix protocol from 10-50 ng total RNA (Expression Analysis Technical Manual With Specific Protocols for Using the GeneChip® Hybridization, Wash, and Stain Kit, 2005-2009, Affymetrix)	Cell intensity files were generated using GCOS (Affymetrix). The probe set data was generated using R/BioConductor (version 2.8.1) packages affy (version 1.20.2), gcrma (version 2.14.1), and FLUSH.LVS.bundle (version 1.2.1, proportion=0.6). For data filtration, we selected the probe sets with signal intensity above the threshold limit in at least 5% of samples. The threshold was established at th…	ftp://ftp.ncbi.nlm.nih.gov/pub/geo/DATA/supplementary/samples/GSM523nnn/GSM523276/GSM523276_Microdys_40EN.CEL.gz	24002	35	COLONICCRYPTEPITHELIALCELLS	COLONICCRYPTEPITHELIALCELLS	NA	NORMALCOLON	BIOTINYLATEDCRNAWEREPREPAREDACCORDINGTOTHESTANDARDTWO-CYCLEAFFYMETRIXPROTOCOLFROM10-50NGTOTALRNA(EXPRESSIONANALYSISTECHNICALMANUALWITHSPECIFICPROTOCOLSFORUSINGTHEGENECHIP®HYBRIDIZATION,WASH,ANDSTAINKIT,2005-2009,AFFYMETRIX)	FEMALE	CELLINTENSITYFILESWEREGENERATEDUSINGGCOS(AFFYMETRIX).THEPROBESETDATAWASGENERATEDUSINGR/BIOCONDUCTOR(VERSION2.8.1)PACKAGESAFFY(VERSION1.20.2),GCRMA(VERSION2.14.1),ANDFLUSH.LVS.BUNDLE(VERSION1.2.1,PROPORTION=0.6).FORDATAFILTRATION,WESELECTEDTHEPROBESETSWITHSIGNALINTENSITYABOVETHETHRESHOLDLIMITINATLEAST5%OFSAMPLES.THETHRESHOLDWASESTABLISHEDATTHE98THPERCENTILEOFTHEEXPRESSIONLEVELSFROMY-CHROMOSOME–LIN…	NA	35
GSM523277	colonic_crypt_epithelial_cells_adenoma_36 (micro)	GSM523277	Jun 28 2010	colon	Extraction of total RNA was performed using the RNeasy Plus Micro Kit (cat. 74034) according to Qiagen's instructions.	Biotinylated cRNA were prepared according to the standard two-cycle Affymetrix protocol from 10-50 ng total RNA (Expression Analysis Technical Manual With Specific Protocols for Using the GeneChip® Hybridization, Wash, and Stain Kit, 2005-2009, Affymetrix)	Cell intensity files were generated using GCOS (Affymetrix). The probe set data was generated using R/BioConductor (version 2.8.1) packages affy (version 1.20.2), gcrma (version 2.14.1), and FLUSH.LVS.bundle (version 1.2.1, proportion=0.6). For data filtration, we selected the probe sets with signal intensity above the threshold limit in at least 5% of samples. The threshold was established at th…	ftp://ftp.ncbi.nlm.nih.gov/pub/geo/DATA/supplementary/samples/GSM523nnn/GSM523277/GSM523277_Microdys_41EA.CEL.gz	24002	36	COLONICCRYPTEPITHELIALCELLS	COLONICCRYPTEPITHELIALCELLS	NA	ADENOMA	BIOTINYLATEDCRNAWEREPREPAREDACCORDINGTOTHESTANDARDTWO-CYCLEAFFYMETRIXPROTOCOLFROM10-50NGTOTALRNA(EXPRESSIONANALYSISTECHNICALMANUALWITHSPECIFICPROTOCOLSFORUSINGTHEGENECHIP®HYBRIDIZATION,WASH,ANDSTAINKIT,2005-2009,AFFYMETRIX)	FEMALE	CELLINTENSITYFILESWEREGENERATEDUSINGGCOS(AFFYMETRIX).THEPROBESETDATAWASGENERATEDUSINGR/BIOCONDUCTOR(VERSION2.8.1)PACKAGESAFFY(VERSION1.20.2),GCRMA(VERSION2.14.1),ANDFLUSH.LVS.BUNDLE(VERSION1.2.1,PROPORTION=0.6).FORDATAFILTRATION,WESELECTEDTHEPROBESETSWITHSIGNALINTENSITYABOVETHETHRESHOLDLIMITINATLEAST5%OFSAMPLES.THETHRESHOLDWASESTABLISHEDATTHE98THPERCENTILEOFTHEEXPRESSIONLEVELSFROMY-CHROMOSOME–LIN…	NA	36
GSM523278	colonic_crypt_epithelial_cells_carcinoma_37 (micro)	GSM523278	Jun 28 2010	colon	Extraction of total RNA was performed using the RNeasy Plus Micro Kit (cat. 74034) according to Qiagen's instructions.	Biotinylated cRNA were prepared according to the standard two-cycle Affymetrix protocol from 10-50 ng total RNA (Expression Analysis Technical Manual With Specific Protocols for Using the GeneChip® Hybridization, Wash, and Stain Kit, 2005-2009, Affymetrix)	Cell intensity files were generated using GCOS (Affymetrix). The probe set data was generated using R/BioConductor (version 2.8.1) packages affy (version 1.20.2), gcrma (version 2.14.1), and FLUSH.LVS.bundle (version 1.2.1, proportion=0.6). For data filtration, we selected the probe sets with signal intensity above the threshold limit in at least 5% of samples. The threshold was established at th…	ftp://ftp.ncbi.nlm.nih.gov/pub/geo/DATA/supplementary/samples/GSM523nnn/GSM523278/GSM523278_Microdys_43EC.CEL.gz	24002	37	COLONICCRYPTEPITHELIALCELLS	COLONICCRYPTEPITHELIALCELLS	NA	CARCINOMA	BIOTINYLATEDCRNAWEREPREPAREDACCORDINGTOTHESTANDARDTWO-CYCLEAFFYMETRIXPROTOCOLFROM10-50NGTOTALRNA(EXPRESSIONANALYSISTECHNICALMANUALWITHSPECIFICPROTOCOLSFORUSINGTHEGENECHIP®HYBRIDIZATION,WASH,ANDSTAINKIT,2005-2009,AFFYMETRIX)	FEMALE	CELLINTENSITYFILESWEREGENERATEDUSINGGCOS(AFFYMETRIX).THEPROBESETDATAWASGENERATEDUSINGR/BIOCONDUCTOR(VERSION2.8.1)PACKAGESAFFY(VERSION1.20.2),GCRMA(VERSION2.14.1),ANDFLUSH.LVS.BUNDLE(VERSION1.2.1,PROPORTION=0.6).FORDATAFILTRATION,WESELECTEDTHEPROBESETSWITHSIGNALINTENSITYABOVETHETHRESHOLDLIMITINATLEAST5%OFSAMPLES.THETHRESHOLDWASESTABLISHEDATTHE98THPERCENTILEOFTHEEXPRESSIONLEVELSFROMY-CHROMOSOME–LIN…	NA	37
GSM523279	colonic_crypt_epithelial_cells_distant_normal_colon_38 (micro)	GSM523279	Jun 28 2010	colon	Extraction of total RNA was performed using the RNeasy Plus Micro Kit (cat. 74034) according to Qiagen's instructions.	Biotinylated cRNA were prepared according to the standard two-cycle Affymetrix protocol from 10-50 ng total RNA (Expression Analysis Technical Manual With Specific Protocols for Using the GeneChip® Hybridization, Wash, and Stain Kit, 2005-2009, Affymetrix)	Cell intensity files were generated using GCOS (Affymetrix). The probe set data was generated using R/BioConductor (version 2.8.1) packages affy (version 1.20.2), gcrma (version 2.14.1), and FLUSH.LVS.bundle (version 1.2.1, proportion=0.6). For data filtration, we selected the probe sets with signal intensity above the threshold limit in at least 5% of samples. The threshold was established at th…	ftp://ftp.ncbi.nlm.nih.gov/pub/geo/DATA/supplementary/samples/GSM523nnn/GSM523279/GSM523279_Microdys_53ENN.CEL.gz	24002	38	COLONICCRYPTEPITHELIALCELLS	COLONICCRYPTEPITHELIALCELLS	NA	DISTANTNORMALCOLON	BIOTINYLATEDCRNAWEREPREPAREDACCORDINGTOTHESTANDARDTWO-CYCLEAFFYMETRIXPROTOCOLFROM10-50NGTOTALRNA(EXPRESSIONANALYSISTECHNICALMANUALWITHSPECIFICPROTOCOLSFORUSINGTHEGENECHIP®HYBRIDIZATION,WASH,ANDSTAINKIT,2005-2009,AFFYMETRIX)	FEMALE	CELLINTENSITYFILESWEREGENERATEDUSINGGCOS(AFFYMETRIX).THEPROBESETDATAWASGENERATEDUSINGR/BIOCONDUCTOR(VERSION2.8.1)PACKAGESAFFY(VERSION1.20.2),GCRMA(VERSION2.14.1),ANDFLUSH.LVS.BUNDLE(VERSION1.2.1,PROPORTION=0.6).FORDATAFILTRATION,WESELECTEDTHEPROBESETSWITHSIGNALINTENSITYABOVETHETHRESHOLDLIMITINATLEAST5%OFSAMPLES.THETHRESHOLDWASESTABLISHEDATTHE98THPERCENTILEOFTHEEXPRESSIONLEVELSFROMY-CHROMOSOME–LIN…	NA	38
GSM523280	mucosa_distant_normal_colon_39 (micro)	GSM523280	Jun 28 2010	colon	Extraction of total RNA was performed using the RNeasy Plus Micro Kit (cat. 74034) according to Qiagen's instructions.	Biotinylated cRNA were prepared according to the standard two-cycle Affymetrix protocol from 10-50 ng total RNA (Expression Analysis Technical Manual With Specific Protocols for Using the GeneChip® Hybridization, Wash, and Stain Kit, 2005-2009, Affymetrix)	Cell intensity files were generated using GCOS (Affymetrix). The probe set data was generated using R/BioConductor (version 2.8.1) packages affy (version 1.20.2), gcrma (version 2.14.1), and FLUSH.LVS.bundle (version 1.2.1, proportion=0.6). For data filtration, we selected the probe sets with signal intensity above the threshold limit in at least 5% of samples. The threshold was established at th…	ftp://ftp.ncbi.nlm.nih.gov/pub/geo/DATA/supplementary/samples/GSM523nnn/GSM523280/GSM523280_Microdys_59ANN.CEL.gz	24002	39	MUCOSA	MUCOSA	NA	DISTANTNORMALCOLON	BIOTINYLATEDCRNAWEREPREPAREDACCORDINGTOTHESTANDARDTWO-CYCLEAFFYMETRIXPROTOCOLFROM10-50NGTOTALRNA(EXPRESSIONANALYSISTECHNICALMANUALWITHSPECIFICPROTOCOLSFORUSINGTHEGENECHIP®HYBRIDIZATION,WASH,ANDSTAINKIT,2005-2009,AFFYMETRIX)	FEMALE	CELLINTENSITYFILESWEREGENERATEDUSINGGCOS(AFFYMETRIX).THEPROBESETDATAWASGENERATEDUSINGR/BIOCONDUCTOR(VERSION2.8.1)PACKAGESAFFY(VERSION1.20.2),GCRMA(VERSION2.14.1),ANDFLUSH.LVS.BUNDLE(VERSION1.2.1,PROPORTION=0.6).FORDATAFILTRATION,WESELECTEDTHEPROBESETSWITHSIGNALINTENSITYABOVETHETHRESHOLDLIMITINATLEAST5%OFSAMPLES.THETHRESHOLDWASESTABLISHEDATTHE98THPERCENTILEOFTHEEXPRESSIONLEVELSFROMY-CHROMOSOME–LIN…	NA	39
GSM523281	mucosa_adenoma_40 (micro)	GSM523281	Jun 28 2010	colon	Extraction of total RNA was performed using the RNeasy Plus Micro Kit (cat. 74034) according to Qiagen's instructions.	Biotinylated cRNA were prepared according to the standard two-cycle Affymetrix protocol from 10-50 ng total RNA (Expression Analysis Technical Manual With Specific Protocols for Using the GeneChip® Hybridization, Wash, and Stain Kit, 2005-2009, Affymetrix)	Cell intensity files were generated using GCOS (Affymetrix). The probe set data was generated using R/BioConductor (version 2.8.1) packages affy (version 1.20.2), gcrma (version 2.14.1), and FLUSH.LVS.bundle (version 1.2.1, proportion=0.6). For data filtration, we selected the probe sets with signal intensity above the threshold limit in at least 5% of samples. The threshold was established at th…	ftp://ftp.ncbi.nlm.nih.gov/pub/geo/DATA/supplementary/samples/GSM523nnn/GSM523281/GSM523281_Microdys_64AA.CEL.gz	24002	40	MUCOSA	MUCOSA	NA	ADENOMA	BIOTINYLATEDCRNAWEREPREPAREDACCORDINGTOTHESTANDARDTWO-CYCLEAFFYMETRIXPROTOCOLFROM10-50NGTOTALRNA(EXPRESSIONANALYSISTECHNICALMANUALWITHSPECIFICPROTOCOLSFORUSINGTHEGENECHIP®HYBRIDIZATION,WASH,ANDSTAINKIT,2005-2009,AFFYMETRIX)	FEMALE	CELLINTENSITYFILESWEREGENERATEDUSINGGCOS(AFFYMETRIX).THEPROBESETDATAWASGENERATEDUSINGR/BIOCONDUCTOR(VERSION2.8.1)PACKAGESAFFY(VERSION1.20.2),GCRMA(VERSION2.14.1),ANDFLUSH.LVS.BUNDLE(VERSION1.2.1,PROPORTION=0.6).FORDATAFILTRATION,WESELECTEDTHEPROBESETSWITHSIGNALINTENSITYABOVETHETHRESHOLDLIMITINATLEAST5%OFSAMPLES.THETHRESHOLDWASESTABLISHEDATTHE98THPERCENTILEOFTHEEXPRESSIONLEVELSFROMY-CHROMOSOME–LIN…	NA	40
GSM523282	normal_colon_1 (macro)	GSM523282	Nov 24 2010	colon	Extraction of total RNA was performed using the RNeasy Plus Mini Kit (cat. 74134) according to Qiagen's instructions.	Biotinylated cRNA were prepared according to the standard one-cycle Affymetrix protocol from 5 ug total RNA (Expression Analysis Technical Manual With Specific Protocols for Using the GeneChip® Hybridization, Wash, and Stain Kit, 2005-2009, Affymetrix)	Cell intensity files were generated using GCOS (Affymetrix). The probe set data was generated using R/BioConductor (version 2.8.1) packages affy (version 1.20.2), gcrma (version 2.14.1), and FLUSH.LVS.bundle (version 1.2.1, proportion=0.6). For data filtration, we selected the probe sets with signal intensity above the threshold limit in at least 5% of samples. The threshold was established at th…	ftp://ftp.ncbi.nlm.nih.gov/pub/geo/DATA/supplementary/samples/GSM523nnn/GSM523282/GSM523282_ColonCa_Seria01_18A.CEL.gz	25410	41	NORMALCOLON	NA	FEMALE	NA	BIOTINYLATEDCRNAWEREPREPAREDACCORDINGTOTHESTANDARDONE-CYCLEAFFYMETRIXPROTOCOLFROM5UGTOTALRNA(EXPRESSIONANALYSISTECHNICALMANUALWITHSPECIFICPROTOCOLSFORUSINGTHEGENECHIP®HYBRIDIZATION,WASH,ANDSTAINKIT,2005-2009,AFFYMETRIX)	NA	CELLINTENSITYFILESWEREGENERATEDUSINGGCOS(AFFYMETRIX).THEPROBESETDATAWASGENERATEDUSINGR/BIOCONDUCTOR(VERSION2.8.1)PACKAGESAFFY(VERSION1.20.2),GCRMA(VERSION2.14.1),ANDFLUSH.LVS.BUNDLE(VERSION1.2.1,PROPORTION=0.6).FORDATAFILTRATION,WESELECTEDTHEPROBESETSWITHSIGNALINTENSITYABOVETHETHRESHOLDLIMITINATLEAST5%OFSAMPLES.THETHRESHOLDWASESTABLISHEDATTHE98THPERCENTILEOFTHEEXPRESSIONLEVELSFROMY-CHROMOSOME–LIN…	SIGMOID	41
GSM523283	carcinoma_2 (macro)	GSM523283	Nov 24 2010	colon	Extraction of total RNA was performed using the RNeasy Plus Mini Kit (cat. 74134) according to Qiagen's instructions.	Biotinylated cRNA were prepared according to the standard one-cycle Affymetrix protocol from 5 ug total RNA (Expression Analysis Technical Manual With Specific Protocols for Using the GeneChip® Hybridization, Wash, and Stain Kit, 2005-2009, Affymetrix)	Cell intensity files were generated using GCOS (Affymetrix). The probe set data was generated using R/BioConductor (version 2.8.1) packages affy (version 1.20.2), gcrma (version 2.14.1), and FLUSH.LVS.bundle (version 1.2.1, proportion=0.6). For data filtration, we selected the probe sets with signal intensity above the threshold limit in at least 5% of samples. The threshold was established at th…	ftp://ftp.ncbi.nlm.nih.gov/pub/geo/DATA/supplementary/samples/GSM523nnn/GSM523283/GSM523283_ColonCa_Seria01_18B1.CEL.gz	25410	42	CARCINOMA	NA	FEMALE	NA	BIOTINYLATEDCRNAWEREPREPAREDACCORDINGTOTHESTANDARDONE-CYCLEAFFYMETRIXPROTOCOLFROM5UGTOTALRNA(EXPRESSIONANALYSISTECHNICALMANUALWITHSPECIFICPROTOCOLSFORUSINGTHEGENECHIP®HYBRIDIZATION,WASH,ANDSTAINKIT,2005-2009,AFFYMETRIX)	NA	CELLINTENSITYFILESWEREGENERATEDUSINGGCOS(AFFYMETRIX).THEPROBESETDATAWASGENERATEDUSINGR/BIOCONDUCTOR(VERSION2.8.1)PACKAGESAFFY(VERSION1.20.2),GCRMA(VERSION2.14.1),ANDFLUSH.LVS.BUNDLE(VERSION1.2.1,PROPORTION=0.6).FORDATAFILTRATION,WESELECTEDTHEPROBESETSWITHSIGNALINTENSITYABOVETHETHRESHOLDLIMITINATLEAST5%OFSAMPLES.THETHRESHOLDWASESTABLISHEDATTHE98THPERCENTILEOFTHEEXPRESSIONLEVELSFROMY-CHROMOSOME–LIN…	SIGMOID	42
GSM523284	carcinoma_3 (macro)	GSM523284	Nov 24 2010	colon	Extraction of total RNA was performed using the RNeasy Plus Mini Kit (cat. 74134) according to Qiagen's instructions.	Biotinylated cRNA were prepared according to the standard one-cycle Affymetrix protocol from 5 ug total RNA (Expression Analysis Technical Manual With Specific Protocols for Using the GeneChip® Hybridization, Wash, and Stain Kit, 2005-2009, Affymetrix)	Cell intensity files were generated using GCOS (Affymetrix). The probe set data was generated using R/BioConductor (version 2.8.1) packages affy (version 1.20.2), gcrma (version 2.14.1), and FLUSH.LVS.bundle (version 1.2.1, proportion=0.6). For data filtration, we selected the probe sets with signal intensity above the threshold limit in at least 5% of samples. The threshold was established at th…	ftp://ftp.ncbi.nlm.nih.gov/pub/geo/DATA/supplementary/samples/GSM523nnn/GSM523284/GSM523284_ColonCa_Seria01_24B1.CEL.gz	25410	43	CARCINOMA	NA	MALE	NA	BIOTINYLATEDCRNAWEREPREPAREDACCORDINGTOTHESTANDARDONE-CYCLEAFFYMETRIXPROTOCOLFROM5UGTOTALRNA(EXPRESSIONANALYSISTECHNICALMANUALWITHSPECIFICPROTOCOLSFORUSINGTHEGENECHIP®HYBRIDIZATION,WASH,ANDSTAINKIT,2005-2009,AFFYMETRIX)	NA	CELLINTENSITYFILESWEREGENERATEDUSINGGCOS(AFFYMETRIX).THEPROBESETDATAWASGENERATEDUSINGR/BIOCONDUCTOR(VERSION2.8.1)PACKAGESAFFY(VERSION1.20.2),GCRMA(VERSION2.14.1),ANDFLUSH.LVS.BUNDLE(VERSION1.2.1,PROPORTION=0.6).FORDATAFILTRATION,WESELECTEDTHEPROBESETSWITHSIGNALINTENSITYABOVETHETHRESHOLDLIMITINATLEAST5%OFSAMPLES.THETHRESHOLDWASESTABLISHEDATTHE98THPERCENTILEOFTHEEXPRESSIONLEVELSFROMY-CHROMOSOME–LIN…	RECTUM	43
GSM523285	carcinoma_4 (macro)	GSM523285	Nov 24 2010	colon	Extraction of total RNA was performed using the RNeasy Plus Mini Kit (cat. 74134) according to Qiagen's instructions.	Biotinylated cRNA were prepared according to the standard one-cycle Affymetrix protocol from 5 ug total RNA (Expression Analysis Technical Manual With Specific Protocols for Using the GeneChip® Hybridization, Wash, and Stain Kit, 2005-2009, Affymetrix)	Cell intensity files were generated using GCOS (Affymetrix). The probe set data was generated using R/BioConductor (version 2.8.1) packages affy (version 1.20.2), gcrma (version 2.14.1), and FLUSH.LVS.bundle (version 1.2.1, proportion=0.6). For data filtration, we selected the probe sets with signal intensity above the threshold limit in at least 5% of samples. The threshold was established at th…	ftp://ftp.ncbi.nlm.nih.gov/pub/geo/DATA/supplementary/samples/GSM523nnn/GSM523285/GSM523285_ColonCa_Seria01_42.6B2.CEL.gz	25410	44	CARCINOMA	NA	FEMALE	NA	BIOTINYLATEDCRNAWEREPREPAREDACCORDINGTOTHESTANDARDONE-CYCLEAFFYMETRIXPROTOCOLFROM5UGTOTALRNA(EXPRESSIONANALYSISTECHNICALMANUALWITHSPECIFICPROTOCOLSFORUSINGTHEGENECHIP®HYBRIDIZATION,WASH,ANDSTAINKIT,2005-2009,AFFYMETRIX)	NA	CELLINTENSITYFILESWEREGENERATEDUSINGGCOS(AFFYMETRIX).THEPROBESETDATAWASGENERATEDUSINGR/BIOCONDUCTOR(VERSION2.8.1)PACKAGESAFFY(VERSION1.20.2),GCRMA(VERSION2.14.1),ANDFLUSH.LVS.BUNDLE(VERSION1.2.1,PROPORTION=0.6).FORDATAFILTRATION,WESELECTEDTHEPROBESETSWITHSIGNALINTENSITYABOVETHETHRESHOLDLIMITINATLEAST5%OFSAMPLES.THETHRESHOLDWASESTABLISHEDATTHE98THPERCENTILEOFTHEEXPRESSIONLEVELSFROMY-CHROMOSOME–LIN…	SIGMOID	44
GSM523286	normal_colon_5 (macro)	GSM523286	Nov 24 2010	colon	Extraction of total RNA was performed using the RNeasy Plus Mini Kit (cat. 74134) according to Qiagen's instructions.	Biotinylated cRNA were prepared according to the standard one-cycle Affymetrix protocol from 5 ug total RNA (Expression Analysis Technical Manual With Specific Protocols for Using the GeneChip® Hybridization, Wash, and Stain Kit, 2005-2009, Affymetrix)	Cell intensity files were generated using GCOS (Affymetrix). The probe set data was generated using R/BioConductor (version 2.8.1) packages affy (version 1.20.2), gcrma (version 2.14.1), and FLUSH.LVS.bundle (version 1.2.1, proportion=0.6). For data filtration, we selected the probe sets with signal intensity above the threshold limit in at least 5% of samples. The threshold was established at th…	ftp://ftp.ncbi.nlm.nih.gov/pub/geo/DATA/supplementary/samples/GSM523nnn/GSM523286/GSM523286_ColonCa_Seria01_8K.CEL.gz	25410	45	NORMALCOLON	NA	FEMALE	NA	BIOTINYLATEDCRNAWEREPREPAREDACCORDINGTOTHESTANDARDONE-CYCLEAFFYMETRIXPROTOCOLFROM5UGTOTALRNA(EXPRESSIONANALYSISTECHNICALMANUALWITHSPECIFICPROTOCOLSFORUSINGTHEGENECHIP®HYBRIDIZATION,WASH,ANDSTAINKIT,2005-2009,AFFYMETRIX)	NA	CELLINTENSITYFILESWEREGENERATEDUSINGGCOS(AFFYMETRIX).THEPROBESETDATAWASGENERATEDUSINGR/BIOCONDUCTOR(VERSION2.8.1)PACKAGESAFFY(VERSION1.20.2),GCRMA(VERSION2.14.1),ANDFLUSH.LVS.BUNDLE(VERSION1.2.1,PROPORTION=0.6).FORDATAFILTRATION,WESELECTEDTHEPROBESETSWITHSIGNALINTENSITYABOVETHETHRESHOLDLIMITINATLEAST5%OFSAMPLES.THETHRESHOLDWASESTABLISHEDATTHE98THPERCENTILEOFTHEEXPRESSIONLEVELSFROMY-CHROMOSOME–LIN…	SIGMOID	45
GSM523287	adenocarcinoma_6 (macro)	GSM523287	Nov 24 2010	colon	Extraction of total RNA was performed using the RNeasy Plus Mini Kit (cat. 74134) according to Qiagen's instructions.	Biotinylated cRNA were prepared according to the standard one-cycle Affymetrix protocol from 5 ug total RNA (Expression Analysis Technical Manual With Specific Protocols for Using the GeneChip® Hybridization, Wash, and Stain Kit, 2005-2009, Affymetrix)	Cell intensity files were generated using GCOS (Affymetrix). The probe set data was generated using R/BioConductor (version 2.8.1) packages affy (version 1.20.2), gcrma (version 2.14.1), and FLUSH.LVS.bundle (version 1.2.1, proportion=0.6). For data filtration, we selected the probe sets with signal intensity above the threshold limit in at least 5% of samples. The threshold was established at th…	ftp://ftp.ncbi.nlm.nih.gov/pub/geo/DATA/supplementary/samples/GSM523nnn/GSM523287/GSM523287_ColonCa_Seria01_P1.CEL.gz	25410	46	ADENOCARCINOMA	NA	FEMALE	NA	BIOTINYLATEDCRNAWEREPREPAREDACCORDINGTOTHESTANDARDONE-CYCLEAFFYMETRIXPROTOCOLFROM5UGTOTALRNA(EXPRESSIONANALYSISTECHNICALMANUALWITHSPECIFICPROTOCOLSFORUSINGTHEGENECHIP®HYBRIDIZATION,WASH,ANDSTAINKIT,2005-2009,AFFYMETRIX)	NA	CELLINTENSITYFILESWEREGENERATEDUSINGGCOS(AFFYMETRIX).THEPROBESETDATAWASGENERATEDUSINGR/BIOCONDUCTOR(VERSION2.8.1)PACKAGESAFFY(VERSION1.20.2),GCRMA(VERSION2.14.1),ANDFLUSH.LVS.BUNDLE(VERSION1.2.1,PROPORTION=0.6).FORDATAFILTRATION,WESELECTEDTHEPROBESETSWITHSIGNALINTENSITYABOVETHETHRESHOLDLIMITINATLEAST5%OFSAMPLES.THETHRESHOLDWASESTABLISHEDATTHE98THPERCENTILEOFTHEEXPRESSIONLEVELSFROMY-CHROMOSOME–LIN…	SIGMOID	46
GSM523288	adenocarcinoma_7 (macro)	GSM523288	Nov 24 2010	colon	Extraction of total RNA was performed using the RNeasy Plus Mini Kit (cat. 74134) according to Qiagen's instructions.	Biotinylated cRNA were prepared according to the standard one-cycle Affymetrix protocol from 5 ug total RNA (Expression Analysis Technical Manual With Specific Protocols for Using the GeneChip® Hybridization, Wash, and Stain Kit, 2005-2009, Affymetrix)	Cell intensity files were generated using GCOS (Affymetrix). The probe set data was generated using R/BioConductor (version 2.8.1) packages affy (version 1.20.2), gcrma (version 2.14.1), and FLUSH.LVS.bundle (version 1.2.1, proportion=0.6). For data filtration, we selected the probe sets with signal intensity above the threshold limit in at least 5% of samples. The threshold was established at th…	ftp://ftp.ncbi.nlm.nih.gov/pub/geo/DATA/supplementary/samples/GSM523nnn/GSM523288/GSM523288_ColonCa_Seria01_P5D.CEL.gz	25410	47	ADENOCARCINOMA	NA	MALE	NA	BIOTINYLATEDCRNAWEREPREPAREDACCORDINGTOTHESTANDARDONE-CYCLEAFFYMETRIXPROTOCOLFROM5UGTOTALRNA(EXPRESSIONANALYSISTECHNICALMANUALWITHSPECIFICPROTOCOLSFORUSINGTHEGENECHIP®HYBRIDIZATION,WASH,ANDSTAINKIT,2005-2009,AFFYMETRIX)	NA	CELLINTENSITYFILESWEREGENERATEDUSINGGCOS(AFFYMETRIX).THEPROBESETDATAWASGENERATEDUSINGR/BIOCONDUCTOR(VERSION2.8.1)PACKAGESAFFY(VERSION1.20.2),GCRMA(VERSION2.14.1),ANDFLUSH.LVS.BUNDLE(VERSION1.2.1,PROPORTION=0.6).FORDATAFILTRATION,WESELECTEDTHEPROBESETSWITHSIGNALINTENSITYABOVETHETHRESHOLDLIMITINATLEAST5%OFSAMPLES.THETHRESHOLDWASESTABLISHEDATTHE98THPERCENTILEOFTHEEXPRESSIONLEVELSFROMY-CHROMOSOME–LIN…	SIGMOID	47
GSM523289	normal_colon_8 (macro)	GSM523289	Nov 24 2010	colon	Extraction of total RNA was performed using the RNeasy Plus Mini Kit (cat. 74134) according to Qiagen's instructions.	Biotinylated cRNA were prepared according to the standard one-cycle Affymetrix protocol from 5 ug total RNA (Expression Analysis Technical Manual With Specific Protocols for Using the GeneChip® Hybridization, Wash, and Stain Kit, 2005-2009, Affymetrix)	Cell intensity files were generated using GCOS (Affymetrix). The probe set data was generated using R/BioConductor (version 2.8.1) packages affy (version 1.20.2), gcrma (version 2.14.1), and FLUSH.LVS.bundle (version 1.2.1, proportion=0.6). For data filtration, we selected the probe sets with signal intensity above the threshold limit in at least 5% of samples. The threshold was established at th…	ftp://ftp.ncbi.nlm.nih.gov/pub/geo/DATA/supplementary/samples/GSM523nnn/GSM523289/GSM523289_ColonCa_Seria02_11B1N_2.CEL.gz	25410	48	NORMALCOLON	NA	MALE	NA	BIOTINYLATEDCRNAWEREPREPAREDACCORDINGTOTHESTANDARDONE-CYCLEAFFYMETRIXPROTOCOLFROM5UGTOTALRNA(EXPRESSIONANALYSISTECHNICALMANUALWITHSPECIFICPROTOCOLSFORUSINGTHEGENECHIP®HYBRIDIZATION,WASH,ANDSTAINKIT,2005-2009,AFFYMETRIX)	NA	CELLINTENSITYFILESWEREGENERATEDUSINGGCOS(AFFYMETRIX).THEPROBESETDATAWASGENERATEDUSINGR/BIOCONDUCTOR(VERSION2.8.1)PACKAGESAFFY(VERSION1.20.2),GCRMA(VERSION2.14.1),ANDFLUSH.LVS.BUNDLE(VERSION1.2.1,PROPORTION=0.6).FORDATAFILTRATION,WESELECTEDTHEPROBESETSWITHSIGNALINTENSITYABOVETHETHRESHOLDLIMITINATLEAST5%OFSAMPLES.THETHRESHOLDWASESTABLISHEDATTHE98THPERCENTILEOFTHEEXPRESSIONLEVELSFROMY-CHROMOSOME–LIN…	ASCENDING	48
GSM523290	normal_colon_9 (macro)	GSM523290	Nov 24 2010	colon	Extraction of total RNA was performed using the RNeasy Plus Mini Kit (cat. 74134) according to Qiagen's instructions.	Biotinylated cRNA were prepared according to the standard one-cycle Affymetrix protocol from 5 ug total RNA (Expression Analysis Technical Manual With Specific Protocols for Using the GeneChip® Hybridization, Wash, and Stain Kit, 2005-2009, Affymetrix)	Cell intensity files were generated using GCOS (Affymetrix). The probe set data was generated using R/BioConductor (version 2.8.1) packages affy (version 1.20.2), gcrma (version 2.14.1), and FLUSH.LVS.bundle (version 1.2.1, proportion=0.6). For data filtration, we selected the probe sets with signal intensity above the threshold limit in at least 5% of samples. The threshold was established at th…	ftp://ftp.ncbi.nlm.nih.gov/pub/geo/DATA/supplementary/samples/GSM523nnn/GSM523290/GSM523290_ColonCa_Seria02_1K.CEL.gz	25410	49	NORMALCOLON	NA	FEMALE	NA	BIOTINYLATEDCRNAWEREPREPAREDACCORDINGTOTHESTANDARDONE-CYCLEAFFYMETRIXPROTOCOLFROM5UGTOTALRNA(EXPRESSIONANALYSISTECHNICALMANUALWITHSPECIFICPROTOCOLSFORUSINGTHEGENECHIP®HYBRIDIZATION,WASH,ANDSTAINKIT,2005-2009,AFFYMETRIX)	NA	CELLINTENSITYFILESWEREGENERATEDUSINGGCOS(AFFYMETRIX).THEPROBESETDATAWASGENERATEDUSINGR/BIOCONDUCTOR(VERSION2.8.1)PACKAGESAFFY(VERSION1.20.2),GCRMA(VERSION2.14.1),ANDFLUSH.LVS.BUNDLE(VERSION1.2.1,PROPORTION=0.6).FORDATAFILTRATION,WESELECTEDTHEPROBESETSWITHSIGNALINTENSITYABOVETHETHRESHOLDLIMITINATLEAST5%OFSAMPLES.THETHRESHOLDWASESTABLISHEDATTHE98THPERCENTILEOFTHEEXPRESSIONLEVELSFROMY-CHROMOSOME–LIN…	CAECUM	49
GSM523291	normal_colon_10 (macro)	GSM523291	Nov 24 2010	colon	Extraction of total RNA was performed using the RNeasy Plus Mini Kit (cat. 74134) according to Qiagen's instructions.	Biotinylated cRNA were prepared according to the standard one-cycle Affymetrix protocol from 5 ug total RNA (Expression Analysis Technical Manual With Specific Protocols for Using the GeneChip® Hybridization, Wash, and Stain Kit, 2005-2009, Affymetrix)	Cell intensity files were generated using GCOS (Affymetrix). The probe set data was generated using R/BioConductor (version 2.8.1) packages affy (version 1.20.2), gcrma (version 2.14.1), and FLUSH.LVS.bundle (version 1.2.1, proportion=0.6). For data filtration, we selected the probe sets with signal intensity above the threshold limit in at least 5% of samples. The threshold was established at th…	ftp://ftp.ncbi.nlm.nih.gov/pub/geo/DATA/supplementary/samples/GSM523nnn/GSM523291/GSM523291_ColonCa_Seria02_27A.CEL.gz	25410	50	NORMALCOLON	NA	MALE	NA	BIOTINYLATEDCRNAWEREPREPAREDACCORDINGTOTHESTANDARDONE-CYCLEAFFYMETRIXPROTOCOLFROM5UGTOTALRNA(EXPRESSIONANALYSISTECHNICALMANUALWITHSPECIFICPROTOCOLSFORUSINGTHEGENECHIP®HYBRIDIZATION,WASH,ANDSTAINKIT,2005-2009,AFFYMETRIX)	NA	CELLINTENSITYFILESWEREGENERATEDUSINGGCOS(AFFYMETRIX).THEPROBESETDATAWASGENERATEDUSINGR/BIOCONDUCTOR(VERSION2.8.1)PACKAGESAFFY(VERSION1.20.2),GCRMA(VERSION2.14.1),ANDFLUSH.LVS.BUNDLE(VERSION1.2.1,PROPORTION=0.6).FORDATAFILTRATION,WESELECTEDTHEPROBESETSWITHSIGNALINTENSITYABOVETHETHRESHOLDLIMITINATLEAST5%OFSAMPLES.THETHRESHOLDWASESTABLISHEDATTHE98THPERCENTILEOFTHEEXPRESSIONLEVELSFROMY-CHROMOSOME–LIN…	RECTUM	50
GSM523292	carcinoma_11 (macro)	GSM523292	Nov 24 2010	colon	Extraction of total RNA was performed using the RNeasy Plus Mini Kit (cat. 74134) according to Qiagen's instructions.	Biotinylated cRNA were prepared according to the standard one-cycle Affymetrix protocol from 5 ug total RNA (Expression Analysis Technical Manual With Specific Protocols for Using the GeneChip® Hybridization, Wash, and Stain Kit, 2005-2009, Affymetrix)	Cell intensity files were generated using GCOS (Affymetrix). The probe set data was generated using R/BioConductor (version 2.8.1) packages affy (version 1.20.2), gcrma (version 2.14.1), and FLUSH.LVS.bundle (version 1.2.1, proportion=0.6). For data filtration, we selected the probe sets with signal intensity above the threshold limit in at least 5% of samples. The threshold was established at th…	ftp://ftp.ncbi.nlm.nih.gov/pub/geo/DATA/supplementary/samples/GSM523nnn/GSM523292/GSM523292_ColonCa_Seria02_27B1.CEL.gz	25410	51	CARCINOMA	NA	MALE	NA	BIOTINYLATEDCRNAWEREPREPAREDACCORDINGTOTHESTANDARDONE-CYCLEAFFYMETRIXPROTOCOLFROM5UGTOTALRNA(EXPRESSIONANALYSISTECHNICALMANUALWITHSPECIFICPROTOCOLSFORUSINGTHEGENECHIP®HYBRIDIZATION,WASH,ANDSTAINKIT,2005-2009,AFFYMETRIX)	NA	CELLINTENSITYFILESWEREGENERATEDUSINGGCOS(AFFYMETRIX).THEPROBESETDATAWASGENERATEDUSINGR/BIOCONDUCTOR(VERSION2.8.1)PACKAGESAFFY(VERSION1.20.2),GCRMA(VERSION2.14.1),ANDFLUSH.LVS.BUNDLE(VERSION1.2.1,PROPORTION=0.6).FORDATAFILTRATION,WESELECTEDTHEPROBESETSWITHSIGNALINTENSITYABOVETHETHRESHOLDLIMITINATLEAST5%OFSAMPLES.THETHRESHOLDWASESTABLISHEDATTHE98THPERCENTILEOFTHEEXPRESSIONLEVELSFROMY-CHROMOSOME–LIN…	RECTUM	51
GSM523293	adenocarcinoma_12 (macro)	GSM523293	Nov 24 2010	colon	Extraction of total RNA was performed using the RNeasy Plus Mini Kit (cat. 74134) according to Qiagen's instructions.	Biotinylated cRNA were prepared according to the standard one-cycle Affymetrix protocol from 5 ug total RNA (Expression Analysis Technical Manual With Specific Protocols for Using the GeneChip® Hybridization, Wash, and Stain Kit, 2005-2009, Affymetrix)	Cell intensity files were generated using GCOS (Affymetrix). The probe set data was generated using R/BioConductor (version 2.8.1) packages affy (version 1.20.2), gcrma (version 2.14.1), and FLUSH.LVS.bundle (version 1.2.1, proportion=0.6). For data filtration, we selected the probe sets with signal intensity above the threshold limit in at least 5% of samples. The threshold was established at th…	ftp://ftp.ncbi.nlm.nih.gov/pub/geo/DATA/supplementary/samples/GSM523nnn/GSM523293/GSM523293_ColonCa_Seria02_46BII6D.CEL.gz	25410	52	ADENOCARCINOMA	NA	FEMALE	NA	BIOTINYLATEDCRNAWEREPREPAREDACCORDINGTOTHESTANDARDONE-CYCLEAFFYMETRIXPROTOCOLFROM5UGTOTALRNA(EXPRESSIONANALYSISTECHNICALMANUALWITHSPECIFICPROTOCOLSFORUSINGTHEGENECHIP®HYBRIDIZATION,WASH,ANDSTAINKIT,2005-2009,AFFYMETRIX)	NA	CELLINTENSITYFILESWEREGENERATEDUSINGGCOS(AFFYMETRIX).THEPROBESETDATAWASGENERATEDUSINGR/BIOCONDUCTOR(VERSION2.8.1)PACKAGESAFFY(VERSION1.20.2),GCRMA(VERSION2.14.1),ANDFLUSH.LVS.BUNDLE(VERSION1.2.1,PROPORTION=0.6).FORDATAFILTRATION,WESELECTEDTHEPROBESETSWITHSIGNALINTENSITYABOVETHETHRESHOLDLIMITINATLEAST5%OFSAMPLES.THETHRESHOLDWASESTABLISHEDATTHE98THPERCENTILEOFTHEEXPRESSIONLEVELSFROMY-CHROMOSOME–LIN…	ASCENDING	52
GSM523294	adenocarcinoma_13 (macro)	GSM523294	Nov 24 2010	colon	Extraction of total RNA was performed using the RNeasy Plus Mini Kit (cat. 74134) according to Qiagen's instructions.	Biotinylated cRNA were prepared according to the standard one-cycle Affymetrix protocol from 5 ug total RNA (Expression Analysis Technical Manual With Specific Protocols for Using the GeneChip® Hybridization, Wash, and Stain Kit, 2005-2009, Affymetrix)	Cell intensity files were generated using GCOS (Affymetrix). The probe set data was generated using R/BioConductor (version 2.8.1) packages affy (version 1.20.2), gcrma (version 2.14.1), and FLUSH.LVS.bundle (version 1.2.1, proportion=0.6). For data filtration, we selected the probe sets with signal intensity above the threshold limit in at least 5% of samples. The threshold was established at th…	ftp://ftp.ncbi.nlm.nih.gov/pub/geo/DATA/supplementary/samples/GSM523nnn/GSM523294/GSM523294_ColonCa_Seria02_P2.CEL.gz	25410	53	ADENOCARCINOMA	NA	FEMALE	NA	BIOTINYLATEDCRNAWEREPREPAREDACCORDINGTOTHESTANDARDONE-CYCLEAFFYMETRIXPROTOCOLFROM5UGTOTALRNA(EXPRESSIONANALYSISTECHNICALMANUALWITHSPECIFICPROTOCOLSFORUSINGTHEGENECHIP®HYBRIDIZATION,WASH,ANDSTAINKIT,2005-2009,AFFYMETRIX)	NA	CELLINTENSITYFILESWEREGENERATEDUSINGGCOS(AFFYMETRIX).THEPROBESETDATAWASGENERATEDUSINGR/BIOCONDUCTOR(VERSION2.8.1)PACKAGESAFFY(VERSION1.20.2),GCRMA(VERSION2.14.1),ANDFLUSH.LVS.BUNDLE(VERSION1.2.1,PROPORTION=0.6).FORDATAFILTRATION,WESELECTEDTHEPROBESETSWITHSIGNALINTENSITYABOVETHETHRESHOLDLIMITINATLEAST5%OFSAMPLES.THETHRESHOLDWASESTABLISHEDATTHE98THPERCENTILEOFTHEEXPRESSIONLEVELSFROMY-CHROMOSOME–LIN…	DESCENDING	53
GSM523295	adenocarcinoma_14 (macro)	GSM523295	Nov 24 2010	colon	Extraction of total RNA was performed using the RNeasy Plus Mini Kit (cat. 74134) according to Qiagen's instructions.	Biotinylated cRNA were prepared according to the standard one-cycle Affymetrix protocol from 5 ug total RNA (Expression Analysis Technical Manual With Specific Protocols for Using the GeneChip® Hybridization, Wash, and Stain Kit, 2005-2009, Affymetrix)	Cell intensity files were generated using GCOS (Affymetrix). The probe set data was generated using R/BioConductor (version 2.8.1) packages affy (version 1.20.2), gcrma (version 2.14.1), and FLUSH.LVS.bundle (version 1.2.1, proportion=0.6). For data filtration, we selected the probe sets with signal intensity above the threshold limit in at least 5% of samples. The threshold was established at th…	ftp://ftp.ncbi.nlm.nih.gov/pub/geo/DATA/supplementary/samples/GSM523nnn/GSM523295/GSM523295_ColonCa_Seria02_P6.CEL.gz	25410	54	ADENOCARCINOMA	NA	MALE	NA	BIOTINYLATEDCRNAWEREPREPAREDACCORDINGTOTHESTANDARDONE-CYCLEAFFYMETRIXPROTOCOLFROM5UGTOTALRNA(EXPRESSIONANALYSISTECHNICALMANUALWITHSPECIFICPROTOCOLSFORUSINGTHEGENECHIP®HYBRIDIZATION,WASH,ANDSTAINKIT,2005-2009,AFFYMETRIX)	NA	CELLINTENSITYFILESWEREGENERATEDUSINGGCOS(AFFYMETRIX).THEPROBESETDATAWASGENERATEDUSINGR/BIOCONDUCTOR(VERSION2.8.1)PACKAGESAFFY(VERSION1.20.2),GCRMA(VERSION2.14.1),ANDFLUSH.LVS.BUNDLE(VERSION1.2.1,PROPORTION=0.6).FORDATAFILTRATION,WESELECTEDTHEPROBESETSWITHSIGNALINTENSITYABOVETHETHRESHOLDLIMITINATLEAST5%OFSAMPLES.THETHRESHOLDWASESTABLISHEDATTHE98THPERCENTILEOFTHEEXPRESSIONLEVELSFROMY-CHROMOSOME–LIN…	TRANSVERSE	54
GSM523296	carcinoma_15 (macro)	GSM523296	Nov 24 2010	colon	Extraction of total RNA was performed using the RNeasy Plus Mini Kit (cat. 74134) according to Qiagen's instructions.	Biotinylated cRNA were prepared according to the standard one-cycle Affymetrix protocol from 5 ug total RNA (Expression Analysis Technical Manual With Specific Protocols for Using the GeneChip® Hybridization, Wash, and Stain Kit, 2005-2009, Affymetrix)	Cell intensity files were generated using GCOS (Affymetrix). The probe set data was generated using R/BioConductor (version 2.8.1) packages affy (version 1.20.2), gcrma (version 2.14.1), and FLUSH.LVS.bundle (version 1.2.1, proportion=0.6). For data filtration, we selected the probe sets with signal intensity above the threshold limit in at least 5% of samples. The threshold was established at th…	ftp://ftp.ncbi.nlm.nih.gov/pub/geo/DATA/supplementary/samples/GSM523nnn/GSM523296/GSM523296_ColonCa_Seria03_14B2.CEL.gz	25410	55	CARCINOMA	NA	FEMALE	NA	BIOTINYLATEDCRNAWEREPREPAREDACCORDINGTOTHESTANDARDONE-CYCLEAFFYMETRIXPROTOCOLFROM5UGTOTALRNA(EXPRESSIONANALYSISTECHNICALMANUALWITHSPECIFICPROTOCOLSFORUSINGTHEGENECHIP®HYBRIDIZATION,WASH,ANDSTAINKIT,2005-2009,AFFYMETRIX)	NA	CELLINTENSITYFILESWEREGENERATEDUSINGGCOS(AFFYMETRIX).THEPROBESETDATAWASGENERATEDUSINGR/BIOCONDUCTOR(VERSION2.8.1)PACKAGESAFFY(VERSION1.20.2),GCRMA(VERSION2.14.1),ANDFLUSH.LVS.BUNDLE(VERSION1.2.1,PROPORTION=0.6).FORDATAFILTRATION,WESELECTEDTHEPROBESETSWITHSIGNALINTENSITYABOVETHETHRESHOLDLIMITINATLEAST5%OFSAMPLES.THETHRESHOLDWASESTABLISHEDATTHE98THPERCENTILEOFTHEEXPRESSIONLEVELSFROMY-CHROMOSOME–LIN…	RECTUM	55
GSM523297	normal_colon_16 (macro)	GSM523297	Nov 24 2010	colon	Extraction of total RNA was performed using the RNeasy Plus Mini Kit (cat. 74134) according to Qiagen's instructions.	Biotinylated cRNA were prepared according to the standard one-cycle Affymetrix protocol from 5 ug total RNA (Expression Analysis Technical Manual With Specific Protocols for Using the GeneChip® Hybridization, Wash, and Stain Kit, 2005-2009, Affymetrix)	Cell intensity files were generated using GCOS (Affymetrix). The probe set data was generated using R/BioConductor (version 2.8.1) packages affy (version 1.20.2), gcrma (version 2.14.1), and FLUSH.LVS.bundle (version 1.2.1, proportion=0.6). For data filtration, we selected the probe sets with signal intensity above the threshold limit in at least 5% of samples. The threshold was established at th…	ftp://ftp.ncbi.nlm.nih.gov/pub/geo/DATA/supplementary/samples/GSM523nnn/GSM523297/GSM523297_ColonCa_Seria03_22A_2.CEL.gz	25410	56	NORMALCOLON	NA	MALE	NA	BIOTINYLATEDCRNAWEREPREPAREDACCORDINGTOTHESTANDARDONE-CYCLEAFFYMETRIXPROTOCOLFROM5UGTOTALRNA(EXPRESSIONANALYSISTECHNICALMANUALWITHSPECIFICPROTOCOLSFORUSINGTHEGENECHIP®HYBRIDIZATION,WASH,ANDSTAINKIT,2005-2009,AFFYMETRIX)	NA	CELLINTENSITYFILESWEREGENERATEDUSINGGCOS(AFFYMETRIX).THEPROBESETDATAWASGENERATEDUSINGR/BIOCONDUCTOR(VERSION2.8.1)PACKAGESAFFY(VERSION1.20.2),GCRMA(VERSION2.14.1),ANDFLUSH.LVS.BUNDLE(VERSION1.2.1,PROPORTION=0.6).FORDATAFILTRATION,WESELECTEDTHEPROBESETSWITHSIGNALINTENSITYABOVETHETHRESHOLDLIMITINATLEAST5%OFSAMPLES.THETHRESHOLDWASESTABLISHEDATTHE98THPERCENTILEOFTHEEXPRESSIONLEVELSFROMY-CHROMOSOME–LIN…	SIGMOID	56
GSM523298	carcinoma_17 (macro)	GSM523298	Nov 24 2010	colon	Extraction of total RNA was performed using the RNeasy Plus Mini Kit (cat. 74134) according to Qiagen's instructions.	Biotinylated cRNA were prepared according to the standard one-cycle Affymetrix protocol from 5 ug total RNA (Expression Analysis Technical Manual With Specific Protocols for Using the GeneChip® Hybridization, Wash, and Stain Kit, 2005-2009, Affymetrix)	Cell intensity files were generated using GCOS (Affymetrix). The probe set data was generated using R/BioConductor (version 2.8.1) packages affy (version 1.20.2), gcrma (version 2.14.1), and FLUSH.LVS.bundle (version 1.2.1, proportion=0.6). For data filtration, we selected the probe sets with signal intensity above the threshold limit in at least 5% of samples. The threshold was established at th…	ftp://ftp.ncbi.nlm.nih.gov/pub/geo/DATA/supplementary/samples/GSM523nnn/GSM523298/GSM523298_ColonCa_Seria03_22B1.CEL.gz	25410	57	CARCINOMA	NA	MALE	NA	BIOTINYLATEDCRNAWEREPREPAREDACCORDINGTOTHESTANDARDONE-CYCLEAFFYMETRIXPROTOCOLFROM5UGTOTALRNA(EXPRESSIONANALYSISTECHNICALMANUALWITHSPECIFICPROTOCOLSFORUSINGTHEGENECHIP®HYBRIDIZATION,WASH,ANDSTAINKIT,2005-2009,AFFYMETRIX)	NA	CELLINTENSITYFILESWEREGENERATEDUSINGGCOS(AFFYMETRIX).THEPROBESETDATAWASGENERATEDUSINGR/BIOCONDUCTOR(VERSION2.8.1)PACKAGESAFFY(VERSION1.20.2),GCRMA(VERSION2.14.1),ANDFLUSH.LVS.BUNDLE(VERSION1.2.1,PROPORTION=0.6).FORDATAFILTRATION,WESELECTEDTHEPROBESETSWITHSIGNALINTENSITYABOVETHETHRESHOLDLIMITINATLEAST5%OFSAMPLES.THETHRESHOLDWASESTABLISHEDATTHE98THPERCENTILEOFTHEEXPRESSIONLEVELSFROMY-CHROMOSOME–LIN…	SIGMOID	57
GSM523299	normal_colon_18 (macro)	GSM523299	Nov 24 2010	colon	Extraction of total RNA was performed using the RNeasy Plus Mini Kit (cat. 74134) according to Qiagen's instructions.	Biotinylated cRNA were prepared according to the standard one-cycle Affymetrix protocol from 5 ug total RNA (Expression Analysis Technical Manual With Specific Protocols for Using the GeneChip® Hybridization, Wash, and Stain Kit, 2005-2009, Affymetrix)	Cell intensity files were generated using GCOS (Affymetrix). The probe set data was generated using R/BioConductor (version 2.8.1) packages affy (version 1.20.2), gcrma (version 2.14.1), and FLUSH.LVS.bundle (version 1.2.1, proportion=0.6). For data filtration, we selected the probe sets with signal intensity above the threshold limit in at least 5% of samples. The threshold was established at th…	ftp://ftp.ncbi.nlm.nih.gov/pub/geo/DATA/supplementary/samples/GSM523nnn/GSM523299/GSM523299_ColonCa_Seria03_2K.CEL.gz	25410	58	NORMALCOLON	NA	FEMALE	NA	BIOTINYLATEDCRNAWEREPREPAREDACCORDINGTOTHESTANDARDONE-CYCLEAFFYMETRIXPROTOCOLFROM5UGTOTALRNA(EXPRESSIONANALYSISTECHNICALMANUALWITHSPECIFICPROTOCOLSFORUSINGTHEGENECHIP®HYBRIDIZATION,WASH,ANDSTAINKIT,2005-2009,AFFYMETRIX)	NA	CELLINTENSITYFILESWEREGENERATEDUSINGGCOS(AFFYMETRIX).THEPROBESETDATAWASGENERATEDUSINGR/BIOCONDUCTOR(VERSION2.8.1)PACKAGESAFFY(VERSION1.20.2),GCRMA(VERSION2.14.1),ANDFLUSH.LVS.BUNDLE(VERSION1.2.1,PROPORTION=0.6).FORDATAFILTRATION,WESELECTEDTHEPROBESETSWITHSIGNALINTENSITYABOVETHETHRESHOLDLIMITINATLEAST5%OFSAMPLES.THETHRESHOLDWASESTABLISHEDATTHE98THPERCENTILEOFTHEEXPRESSIONLEVELSFROMY-CHROMOSOME–LIN…	ASCENDING	58
GSM523300	adenocarcinoma_19 (macro)	GSM523300	Nov 24 2010	colon	Extraction of total RNA was performed using the RNeasy Plus Mini Kit (cat. 74134) according to Qiagen's instructions.	Biotinylated cRNA were prepared according to the standard one-cycle Affymetrix protocol from 5 ug total RNA (Expression Analysis Technical Manual With Specific Protocols for Using the GeneChip® Hybridization, Wash, and Stain Kit, 2005-2009, Affymetrix)	Cell intensity files were generated using GCOS (Affymetrix). The probe set data was generated using R/BioConductor (version 2.8.1) packages affy (version 1.20.2), gcrma (version 2.14.1), and FLUSH.LVS.bundle (version 1.2.1, proportion=0.6). For data filtration, we selected the probe sets with signal intensity above the threshold limit in at least 5% of samples. The threshold was established at th…	ftp://ftp.ncbi.nlm.nih.gov/pub/geo/DATA/supplementary/samples/GSM523nnn/GSM523300/GSM523300_ColonCa_Seria03_P7.CEL.gz	25410	59	ADENOCARCINOMA	NA	FEMALE	NA	BIOTINYLATEDCRNAWEREPREPAREDACCORDINGTOTHESTANDARDONE-CYCLEAFFYMETRIXPROTOCOLFROM5UGTOTALRNA(EXPRESSIONANALYSISTECHNICALMANUALWITHSPECIFICPROTOCOLSFORUSINGTHEGENECHIP®HYBRIDIZATION,WASH,ANDSTAINKIT,2005-2009,AFFYMETRIX)	NA	CELLINTENSITYFILESWEREGENERATEDUSINGGCOS(AFFYMETRIX).THEPROBESETDATAWASGENERATEDUSINGR/BIOCONDUCTOR(VERSION2.8.1)PACKAGESAFFY(VERSION1.20.2),GCRMA(VERSION2.14.1),ANDFLUSH.LVS.BUNDLE(VERSION1.2.1,PROPORTION=0.6).FORDATAFILTRATION,WESELECTEDTHEPROBESETSWITHSIGNALINTENSITYABOVETHETHRESHOLDLIMITINATLEAST5%OFSAMPLES.THETHRESHOLDWASESTABLISHEDATTHE98THPERCENTILEOFTHEEXPRESSIONLEVELSFROMY-CHROMOSOME–LIN…	DESCENDING	59
GSM523301	adenocarcinoma_20 (macro)	GSM523301	Nov 24 2010	colon	Extraction of total RNA was performed using the RNeasy Plus Mini Kit (cat. 74134) according to Qiagen's instructions.	Biotinylated cRNA were prepared according to the standard one-cycle Affymetrix protocol from 5 ug total RNA (Expression Analysis Technical Manual With Specific Protocols for Using the GeneChip® Hybridization, Wash, and Stain Kit, 2005-2009, Affymetrix)	Cell intensity files were generated using GCOS (Affymetrix). The probe set data was generated using R/BioConductor (version 2.8.1) packages affy (version 1.20.2), gcrma (version 2.14.1), and FLUSH.LVS.bundle (version 1.2.1, proportion=0.6). For data filtration, we selected the probe sets with signal intensity above the threshold limit in at least 5% of samples. The threshold was established at th…	ftp://ftp.ncbi.nlm.nih.gov/pub/geo/DATA/supplementary/samples/GSM523nnn/GSM523301/GSM523301_ColonCa_Seria03_P8.CEL.gz	25410	60	ADENOCARCINOMA	NA	MALE	NA	BIOTINYLATEDCRNAWEREPREPAREDACCORDINGTOTHESTANDARDONE-CYCLEAFFYMETRIXPROTOCOLFROM5UGTOTALRNA(EXPRESSIONANALYSISTECHNICALMANUALWITHSPECIFICPROTOCOLSFORUSINGTHEGENECHIP®HYBRIDIZATION,WASH,ANDSTAINKIT,2005-2009,AFFYMETRIX)	NA	CELLINTENSITYFILESWEREGENERATEDUSINGGCOS(AFFYMETRIX).THEPROBESETDATAWASGENERATEDUSINGR/BIOCONDUCTOR(VERSION2.8.1)PACKAGESAFFY(VERSION1.20.2),GCRMA(VERSION2.14.1),ANDFLUSH.LVS.BUNDLE(VERSION1.2.1,PROPORTION=0.6).FORDATAFILTRATION,WESELECTEDTHEPROBESETSWITHSIGNALINTENSITYABOVETHETHRESHOLDLIMITINATLEAST5%OFSAMPLES.THETHRESHOLDWASESTABLISHEDATTHE98THPERCENTILEOFTHEEXPRESSIONLEVELSFROMY-CHROMOSOME–LIN…	TRANSVERSE	60
GSM523302	adenocarcinoma_21 (macro)	GSM523302	Nov 24 2010	colon	Extraction of total RNA was performed using the RNeasy Plus Mini Kit (cat. 74134) according to Qiagen's instructions.	Biotinylated cRNA were prepared according to the standard one-cycle Affymetrix protocol from 5 ug total RNA (Expression Analysis Technical Manual With Specific Protocols for Using the GeneChip® Hybridization, Wash, and Stain Kit, 2005-2009, Affymetrix)	Cell intensity files were generated using GCOS (Affymetrix). The probe set data was generated using R/BioConductor (version 2.8.1) packages affy (version 1.20.2), gcrma (version 2.14.1), and FLUSH.LVS.bundle (version 1.2.1, proportion=0.6). For data filtration, we selected the probe sets with signal intensity above the threshold limit in at least 5% of samples. The threshold was established at th…	ftp://ftp.ncbi.nlm.nih.gov/pub/geo/DATA/supplementary/samples/GSM523nnn/GSM523302/GSM523302_ColonCa_Seria03_P9A.CEL.gz	25410	61	ADENOCARCINOMA	NA	MALE	NA	BIOTINYLATEDCRNAWEREPREPAREDACCORDINGTOTHESTANDARDONE-CYCLEAFFYMETRIXPROTOCOLFROM5UGTOTALRNA(EXPRESSIONANALYSISTECHNICALMANUALWITHSPECIFICPROTOCOLSFORUSINGTHEGENECHIP®HYBRIDIZATION,WASH,ANDSTAINKIT,2005-2009,AFFYMETRIX)	NA	CELLINTENSITYFILESWEREGENERATEDUSINGGCOS(AFFYMETRIX).THEPROBESETDATAWASGENERATEDUSINGR/BIOCONDUCTOR(VERSION2.8.1)PACKAGESAFFY(VERSION1.20.2),GCRMA(VERSION2.14.1),ANDFLUSH.LVS.BUNDLE(VERSION1.2.1,PROPORTION=0.6).FORDATAFILTRATION,WESELECTEDTHEPROBESETSWITHSIGNALINTENSITYABOVETHETHRESHOLDLIMITINATLEAST5%OFSAMPLES.THETHRESHOLDWASESTABLISHEDATTHE98THPERCENTILEOFTHEEXPRESSIONLEVELSFROMY-CHROMOSOME–LIN…	SIGMOID	61
GSM523303	carcinoma_22 (macro)	GSM523303	Nov 24 2010	colon	Extraction of total RNA was performed using the RNeasy Plus Mini Kit (cat. 74134) according to Qiagen's instructions.	Biotinylated cRNA were prepared according to the standard one-cycle Affymetrix protocol from 5 ug total RNA (Expression Analysis Technical Manual With Specific Protocols for Using the GeneChip® Hybridization, Wash, and Stain Kit, 2005-2009, Affymetrix)	Cell intensity files were generated using GCOS (Affymetrix). The probe set data was generated using R/BioConductor (version 2.8.1) packages affy (version 1.20.2), gcrma (version 2.14.1), and FLUSH.LVS.bundle (version 1.2.1, proportion=0.6). For data filtration, we selected the probe sets with signal intensity above the threshold limit in at least 5% of samples. The threshold was established at th…	ftp://ftp.ncbi.nlm.nih.gov/pub/geo/DATA/supplementary/samples/GSM523nnn/GSM523303/GSM523303_ColonCa_Seria04_15B1.CEL.gz	25410	62	CARCINOMA	NA	FEMALE	NA	BIOTINYLATEDCRNAWEREPREPAREDACCORDINGTOTHESTANDARDONE-CYCLEAFFYMETRIXPROTOCOLFROM5UGTOTALRNA(EXPRESSIONANALYSISTECHNICALMANUALWITHSPECIFICPROTOCOLSFORUSINGTHEGENECHIP®HYBRIDIZATION,WASH,ANDSTAINKIT,2005-2009,AFFYMETRIX)	NA	CELLINTENSITYFILESWEREGENERATEDUSINGGCOS(AFFYMETRIX).THEPROBESETDATAWASGENERATEDUSINGR/BIOCONDUCTOR(VERSION2.8.1)PACKAGESAFFY(VERSION1.20.2),GCRMA(VERSION2.14.1),ANDFLUSH.LVS.BUNDLE(VERSION1.2.1,PROPORTION=0.6).FORDATAFILTRATION,WESELECTEDTHEPROBESETSWITHSIGNALINTENSITYABOVETHETHRESHOLDLIMITINATLEAST5%OFSAMPLES.THETHRESHOLDWASESTABLISHEDATTHE98THPERCENTILEOFTHEEXPRESSIONLEVELSFROMY-CHROMOSOME–LIN…	DESCENDING	62
GSM523304	normal_colon_23 (macro)	GSM523304	Nov 24 2010	colon	Extraction of total RNA was performed using the RNeasy Plus Mini Kit (cat. 74134) according to Qiagen's instructions.	Biotinylated cRNA were prepared according to the standard one-cycle Affymetrix protocol from 5 ug total RNA (Expression Analysis Technical Manual With Specific Protocols for Using the GeneChip® Hybridization, Wash, and Stain Kit, 2005-2009, Affymetrix)	Cell intensity files were generated using GCOS (Affymetrix). The probe set data was generated using R/BioConductor (version 2.8.1) packages affy (version 1.20.2), gcrma (version 2.14.1), and FLUSH.LVS.bundle (version 1.2.1, proportion=0.6). For data filtration, we selected the probe sets with signal intensity above the threshold limit in at least 5% of samples. The threshold was established at th…	ftp://ftp.ncbi.nlm.nih.gov/pub/geo/DATA/supplementary/samples/GSM523nnn/GSM523304/GSM523304_ColonCa_Seria04_33A.CEL.gz	25410	63	NORMALCOLON	NA	MALE	NA	BIOTINYLATEDCRNAWEREPREPAREDACCORDINGTOTHESTANDARDONE-CYCLEAFFYMETRIXPROTOCOLFROM5UGTOTALRNA(EXPRESSIONANALYSISTECHNICALMANUALWITHSPECIFICPROTOCOLSFORUSINGTHEGENECHIP®HYBRIDIZATION,WASH,ANDSTAINKIT,2005-2009,AFFYMETRIX)	NA	CELLINTENSITYFILESWEREGENERATEDUSINGGCOS(AFFYMETRIX).THEPROBESETDATAWASGENERATEDUSINGR/BIOCONDUCTOR(VERSION2.8.1)PACKAGESAFFY(VERSION1.20.2),GCRMA(VERSION2.14.1),ANDFLUSH.LVS.BUNDLE(VERSION1.2.1,PROPORTION=0.6).FORDATAFILTRATION,WESELECTEDTHEPROBESETSWITHSIGNALINTENSITYABOVETHETHRESHOLDLIMITINATLEAST5%OFSAMPLES.THETHRESHOLDWASESTABLISHEDATTHE98THPERCENTILEOFTHEEXPRESSIONLEVELSFROMY-CHROMOSOME–LIN…	RECTUM	63
GSM523305	carcinoma_24 (macro)	GSM523305	Nov 24 2010	colon	Extraction of total RNA was performed using the RNeasy Plus Mini Kit (cat. 74134) according to Qiagen's instructions.	Biotinylated cRNA were prepared according to the standard one-cycle Affymetrix protocol from 5 ug total RNA (Expression Analysis Technical Manual With Specific Protocols for Using the GeneChip® Hybridization, Wash, and Stain Kit, 2005-2009, Affymetrix)	Cell intensity files were generated using GCOS (Affymetrix). The probe set data was generated using R/BioConductor (version 2.8.1) packages affy (version 1.20.2), gcrma (version 2.14.1), and FLUSH.LVS.bundle (version 1.2.1, proportion=0.6). For data filtration, we selected the probe sets with signal intensity above the threshold limit in at least 5% of samples. The threshold was established at th…	ftp://ftp.ncbi.nlm.nih.gov/pub/geo/DATA/supplementary/samples/GSM523nnn/GSM523305/GSM523305_ColonCa_Seria04_33B2.CEL.gz	25410	64	CARCINOMA	NA	MALE	NA	BIOTINYLATEDCRNAWEREPREPAREDACCORDINGTOTHESTANDARDONE-CYCLEAFFYMETRIXPROTOCOLFROM5UGTOTALRNA(EXPRESSIONANALYSISTECHNICALMANUALWITHSPECIFICPROTOCOLSFORUSINGTHEGENECHIP®HYBRIDIZATION,WASH,ANDSTAINKIT,2005-2009,AFFYMETRIX)	NA	CELLINTENSITYFILESWEREGENERATEDUSINGGCOS(AFFYMETRIX).THEPROBESETDATAWASGENERATEDUSINGR/BIOCONDUCTOR(VERSION2.8.1)PACKAGESAFFY(VERSION1.20.2),GCRMA(VERSION2.14.1),ANDFLUSH.LVS.BUNDLE(VERSION1.2.1,PROPORTION=0.6).FORDATAFILTRATION,WESELECTEDTHEPROBESETSWITHSIGNALINTENSITYABOVETHETHRESHOLDLIMITINATLEAST5%OFSAMPLES.THETHRESHOLDWASESTABLISHEDATTHE98THPERCENTILEOFTHEEXPRESSIONLEVELSFROMY-CHROMOSOME–LIN…	RECTUM	64
GSM523306	carcinoma_25 (macro)	GSM523306	Nov 24 2010	colon	Extraction of total RNA was performed using the RNeasy Plus Mini Kit (cat. 74134) according to Qiagen's instructions.	Biotinylated cRNA were prepared according to the standard one-cycle Affymetrix protocol from 5 ug total RNA (Expression Analysis Technical Manual With Specific Protocols for Using the GeneChip® Hybridization, Wash, and Stain Kit, 2005-2009, Affymetrix)	Cell intensity files were generated using GCOS (Affymetrix). The probe set data was generated using R/BioConductor (version 2.8.1) packages affy (version 1.20.2), gcrma (version 2.14.1), and FLUSH.LVS.bundle (version 1.2.1, proportion=0.6). For data filtration, we selected the probe sets with signal intensity above the threshold limit in at least 5% of samples. The threshold was established at th…	ftp://ftp.ncbi.nlm.nih.gov/pub/geo/DATA/supplementary/samples/GSM523nnn/GSM523306/GSM523306_ColonCa_Seria04_45B1.CEL.gz	25410	65	CARCINOMA	NA	MALE	NA	BIOTINYLATEDCRNAWEREPREPAREDACCORDINGTOTHESTANDARDONE-CYCLEAFFYMETRIXPROTOCOLFROM5UGTOTALRNA(EXPRESSIONANALYSISTECHNICALMANUALWITHSPECIFICPROTOCOLSFORUSINGTHEGENECHIP®HYBRIDIZATION,WASH,ANDSTAINKIT,2005-2009,AFFYMETRIX)	NA	CELLINTENSITYFILESWEREGENERATEDUSINGGCOS(AFFYMETRIX).THEPROBESETDATAWASGENERATEDUSINGR/BIOCONDUCTOR(VERSION2.8.1)PACKAGESAFFY(VERSION1.20.2),GCRMA(VERSION2.14.1),ANDFLUSH.LVS.BUNDLE(VERSION1.2.1,PROPORTION=0.6).FORDATAFILTRATION,WESELECTEDTHEPROBESETSWITHSIGNALINTENSITYABOVETHETHRESHOLDLIMITINATLEAST5%OFSAMPLES.THETHRESHOLDWASESTABLISHEDATTHE98THPERCENTILEOFTHEEXPRESSIONLEVELSFROMY-CHROMOSOME–LIN…	CAECUM	65
GSM523307	adenocarcinoma_26 (macro)	GSM523307	Nov 24 2010	colon	Extraction of total RNA was performed using the RNeasy Plus Mini Kit (cat. 74134) according to Qiagen's instructions.	Biotinylated cRNA were prepared according to the standard one-cycle Affymetrix protocol from 5 ug total RNA (Expression Analysis Technical Manual With Specific Protocols for Using the GeneChip® Hybridization, Wash, and Stain Kit, 2005-2009, Affymetrix)	Cell intensity files were generated using GCOS (Affymetrix). The probe set data was generated using R/BioConductor (version 2.8.1) packages affy (version 1.20.2), gcrma (version 2.14.1), and FLUSH.LVS.bundle (version 1.2.1, proportion=0.6). For data filtration, we selected the probe sets with signal intensity above the threshold limit in at least 5% of samples. The threshold was established at th…	ftp://ftp.ncbi.nlm.nih.gov/pub/geo/DATA/supplementary/samples/GSM523nnn/GSM523307/GSM523307_ColonCa_Seria04_P10.CEL.gz	25410	66	ADENOCARCINOMA	NA	MALE	NA	BIOTINYLATEDCRNAWEREPREPAREDACCORDINGTOTHESTANDARDONE-CYCLEAFFYMETRIXPROTOCOLFROM5UGTOTALRNA(EXPRESSIONANALYSISTECHNICALMANUALWITHSPECIFICPROTOCOLSFORUSINGTHEGENECHIP®HYBRIDIZATION,WASH,ANDSTAINKIT,2005-2009,AFFYMETRIX)	NA	CELLINTENSITYFILESWEREGENERATEDUSINGGCOS(AFFYMETRIX).THEPROBESETDATAWASGENERATEDUSINGR/BIOCONDUCTOR(VERSION2.8.1)PACKAGESAFFY(VERSION1.20.2),GCRMA(VERSION2.14.1),ANDFLUSH.LVS.BUNDLE(VERSION1.2.1,PROPORTION=0.6).FORDATAFILTRATION,WESELECTEDTHEPROBESETSWITHSIGNALINTENSITYABOVETHETHRESHOLDLIMITINATLEAST5%OFSAMPLES.THETHRESHOLDWASESTABLISHEDATTHE98THPERCENTILEOFTHEEXPRESSIONLEVELSFROMY-CHROMOSOME–LIN…	TRANSVERSE	66
GSM523308	adenocarcinoma_27 (macro)	GSM523308	Nov 24 2010	colon	Extraction of total RNA was performed using the RNeasy Plus Mini Kit (cat. 74134) according to Qiagen's instructions.	Biotinylated cRNA were prepared according to the standard one-cycle Affymetrix protocol from 5 ug total RNA (Expression Analysis Technical Manual With Specific Protocols for Using the GeneChip® Hybridization, Wash, and Stain Kit, 2005-2009, Affymetrix)	Cell intensity files were generated using GCOS (Affymetrix). The probe set data was generated using R/BioConductor (version 2.8.1) packages affy (version 1.20.2), gcrma (version 2.14.1), and FLUSH.LVS.bundle (version 1.2.1, proportion=0.6). For data filtration, we selected the probe sets with signal intensity above the threshold limit in at least 5% of samples. The threshold was established at th…	ftp://ftp.ncbi.nlm.nih.gov/pub/geo/DATA/supplementary/samples/GSM523nnn/GSM523308/GSM523308_ColonCa_Seria04_P4.CEL.gz	25410	67	ADENOCARCINOMA	NA	FEMALE	NA	BIOTINYLATEDCRNAWEREPREPAREDACCORDINGTOTHESTANDARDONE-CYCLEAFFYMETRIXPROTOCOLFROM5UGTOTALRNA(EXPRESSIONANALYSISTECHNICALMANUALWITHSPECIFICPROTOCOLSFORUSINGTHEGENECHIP®HYBRIDIZATION,WASH,ANDSTAINKIT,2005-2009,AFFYMETRIX)	NA	CELLINTENSITYFILESWEREGENERATEDUSINGGCOS(AFFYMETRIX).THEPROBESETDATAWASGENERATEDUSINGR/BIOCONDUCTOR(VERSION2.8.1)PACKAGESAFFY(VERSION1.20.2),GCRMA(VERSION2.14.1),ANDFLUSH.LVS.BUNDLE(VERSION1.2.1,PROPORTION=0.6).FORDATAFILTRATION,WESELECTEDTHEPROBESETSWITHSIGNALINTENSITYABOVETHETHRESHOLDLIMITINATLEAST5%OFSAMPLES.THETHRESHOLDWASESTABLISHEDATTHE98THPERCENTILEOFTHEEXPRESSIONLEVELSFROMY-CHROMOSOME–LIN…	SIGMOID	67
GSM523309	adenocarcinoma_28 (macro)	GSM523309	Nov 24 2010	colon	Extraction of total RNA was performed using the RNeasy Plus Mini Kit (cat. 74134) according to Qiagen's instructions.	Biotinylated cRNA were prepared according to the standard one-cycle Affymetrix protocol from 5 ug total RNA (Expression Analysis Technical Manual With Specific Protocols for Using the GeneChip® Hybridization, Wash, and Stain Kit, 2005-2009, Affymetrix)	Cell intensity files were generated using GCOS (Affymetrix). The probe set data was generated using R/BioConductor (version 2.8.1) packages affy (version 1.20.2), gcrma (version 2.14.1), and FLUSH.LVS.bundle (version 1.2.1, proportion=0.6). For data filtration, we selected the probe sets with signal intensity above the threshold limit in at least 5% of samples. The threshold was established at th…	ftp://ftp.ncbi.nlm.nih.gov/pub/geo/DATA/supplementary/samples/GSM523nnn/GSM523309/GSM523309_ColonCa_Seria04_P9BD.CEL.gz	25410	68	ADENOCARCINOMA	NA	MALE	NA	BIOTINYLATEDCRNAWEREPREPAREDACCORDINGTOTHESTANDARDONE-CYCLEAFFYMETRIXPROTOCOLFROM5UGTOTALRNA(EXPRESSIONANALYSISTECHNICALMANUALWITHSPECIFICPROTOCOLSFORUSINGTHEGENECHIP®HYBRIDIZATION,WASH,ANDSTAINKIT,2005-2009,AFFYMETRIX)	NA	CELLINTENSITYFILESWEREGENERATEDUSINGGCOS(AFFYMETRIX).THEPROBESETDATAWASGENERATEDUSINGR/BIOCONDUCTOR(VERSION2.8.1)PACKAGESAFFY(VERSION1.20.2),GCRMA(VERSION2.14.1),ANDFLUSH.LVS.BUNDLE(VERSION1.2.1,PROPORTION=0.6).FORDATAFILTRATION,WESELECTEDTHEPROBESETSWITHSIGNALINTENSITYABOVETHETHRESHOLDLIMITINATLEAST5%OFSAMPLES.THETHRESHOLDWASESTABLISHEDATTHE98THPERCENTILEOFTHEEXPRESSIONLEVELSFROMY-CHROMOSOME–LIN…	SIGMOID	68
GSM523310	normal_colon_29 (macro)	GSM523310	Nov 24 2010	colon	Extraction of total RNA was performed using the RNeasy Plus Mini Kit (cat. 74134) according to Qiagen's instructions.	Biotinylated cRNA were prepared according to the standard one-cycle Affymetrix protocol from 5 ug total RNA (Expression Analysis Technical Manual With Specific Protocols for Using the GeneChip® Hybridization, Wash, and Stain Kit, 2005-2009, Affymetrix)	Cell intensity files were generated using GCOS (Affymetrix). The probe set data was generated using R/BioConductor (version 2.8.1) packages affy (version 1.20.2), gcrma (version 2.14.1), and FLUSH.LVS.bundle (version 1.2.1, proportion=0.6). For data filtration, we selected the probe sets with signal intensity above the threshold limit in at least 5% of samples. The threshold was established at th…	ftp://ftp.ncbi.nlm.nih.gov/pub/geo/DATA/supplementary/samples/GSM523nnn/GSM523310/GSM523310_ColonCa_Seria05_36B1N.CEL.gz	25410	69	NORMALCOLON	NA	FEMALE	NA	BIOTINYLATEDCRNAWEREPREPAREDACCORDINGTOTHESTANDARDONE-CYCLEAFFYMETRIXPROTOCOLFROM5UGTOTALRNA(EXPRESSIONANALYSISTECHNICALMANUALWITHSPECIFICPROTOCOLSFORUSINGTHEGENECHIP®HYBRIDIZATION,WASH,ANDSTAINKIT,2005-2009,AFFYMETRIX)	NA	CELLINTENSITYFILESWEREGENERATEDUSINGGCOS(AFFYMETRIX).THEPROBESETDATAWASGENERATEDUSINGR/BIOCONDUCTOR(VERSION2.8.1)PACKAGESAFFY(VERSION1.20.2),GCRMA(VERSION2.14.1),ANDFLUSH.LVS.BUNDLE(VERSION1.2.1,PROPORTION=0.6).FORDATAFILTRATION,WESELECTEDTHEPROBESETSWITHSIGNALINTENSITYABOVETHETHRESHOLDLIMITINATLEAST5%OFSAMPLES.THETHRESHOLDWASESTABLISHEDATTHE98THPERCENTILEOFTHEEXPRESSIONLEVELSFROMY-CHROMOSOME–LIN…	SIGMOID	69
GSM523311	normal_colon_30 (macro)	GSM523311	Nov 24 2010	colon	Extraction of total RNA was performed using the RNeasy Plus Mini Kit (cat. 74134) according to Qiagen's instructions.	Biotinylated cRNA were prepared according to the standard one-cycle Affymetrix protocol from 5 ug total RNA (Expression Analysis Technical Manual With Specific Protocols for Using the GeneChip® Hybridization, Wash, and Stain Kit, 2005-2009, Affymetrix)	Cell intensity files were generated using GCOS (Affymetrix). The probe set data was generated using R/BioConductor (version 2.8.1) packages affy (version 1.20.2), gcrma (version 2.14.1), and FLUSH.LVS.bundle (version 1.2.1, proportion=0.6). For data filtration, we selected the probe sets with signal intensity above the threshold limit in at least 5% of samples. The threshold was established at th…	ftp://ftp.ncbi.nlm.nih.gov/pub/geo/DATA/supplementary/samples/GSM523nnn/GSM523311/GSM523311_ColonCa_Seria05_41A.CEL.gz	25410	70	NORMALCOLON	NA	FEMALE	NA	BIOTINYLATEDCRNAWEREPREPAREDACCORDINGTOTHESTANDARDONE-CYCLEAFFYMETRIXPROTOCOLFROM5UGTOTALRNA(EXPRESSIONANALYSISTECHNICALMANUALWITHSPECIFICPROTOCOLSFORUSINGTHEGENECHIP®HYBRIDIZATION,WASH,ANDSTAINKIT,2005-2009,AFFYMETRIX)	NA	CELLINTENSITYFILESWEREGENERATEDUSINGGCOS(AFFYMETRIX).THEPROBESETDATAWASGENERATEDUSINGR/BIOCONDUCTOR(VERSION2.8.1)PACKAGESAFFY(VERSION1.20.2),GCRMA(VERSION2.14.1),ANDFLUSH.LVS.BUNDLE(VERSION1.2.1,PROPORTION=0.6).FORDATAFILTRATION,WESELECTEDTHEPROBESETSWITHSIGNALINTENSITYABOVETHETHRESHOLDLIMITINATLEAST5%OFSAMPLES.THETHRESHOLDWASESTABLISHEDATTHE98THPERCENTILEOFTHEEXPRESSIONLEVELSFROMY-CHROMOSOME–LIN…	SIGMOID	70
GSM523312	carcinoma_31 (macro)	GSM523312	Nov 24 2010	colon	Extraction of total RNA was performed using the RNeasy Plus Mini Kit (cat. 74134) according to Qiagen's instructions.	Biotinylated cRNA were prepared according to the standard one-cycle Affymetrix protocol from 5 ug total RNA (Expression Analysis Technical Manual With Specific Protocols for Using the GeneChip® Hybridization, Wash, and Stain Kit, 2005-2009, Affymetrix)	Cell intensity files were generated using GCOS (Affymetrix). The probe set data was generated using R/BioConductor (version 2.8.1) packages affy (version 1.20.2), gcrma (version 2.14.1), and FLUSH.LVS.bundle (version 1.2.1, proportion=0.6). For data filtration, we selected the probe sets with signal intensity above the threshold limit in at least 5% of samples. The threshold was established at th…	ftp://ftp.ncbi.nlm.nih.gov/pub/geo/DATA/supplementary/samples/GSM523nnn/GSM523312/GSM523312_ColonCa_Seria05_41B1.CEL.gz	25410	71	CARCINOMA	NA	FEMALE	NA	BIOTINYLATEDCRNAWEREPREPAREDACCORDINGTOTHESTANDARDONE-CYCLEAFFYMETRIXPROTOCOLFROM5UGTOTALRNA(EXPRESSIONANALYSISTECHNICALMANUALWITHSPECIFICPROTOCOLSFORUSINGTHEGENECHIP®HYBRIDIZATION,WASH,ANDSTAINKIT,2005-2009,AFFYMETRIX)	NA	CELLINTENSITYFILESWEREGENERATEDUSINGGCOS(AFFYMETRIX).THEPROBESETDATAWASGENERATEDUSINGR/BIOCONDUCTOR(VERSION2.8.1)PACKAGESAFFY(VERSION1.20.2),GCRMA(VERSION2.14.1),ANDFLUSH.LVS.BUNDLE(VERSION1.2.1,PROPORTION=0.6).FORDATAFILTRATION,WESELECTEDTHEPROBESETSWITHSIGNALINTENSITYABOVETHETHRESHOLDLIMITINATLEAST5%OFSAMPLES.THETHRESHOLDWASESTABLISHEDATTHE98THPERCENTILEOFTHEEXPRESSIONLEVELSFROMY-CHROMOSOME–LIN…	SIGMOID	71
GSM523313	carcinoma_32 (macro)	GSM523313	Nov 24 2010	colon	Extraction of total RNA was performed using the RNeasy Plus Mini Kit (cat. 74134) according to Qiagen's instructions.	Biotinylated cRNA were prepared according to the standard one-cycle Affymetrix protocol from 5 ug total RNA (Expression Analysis Technical Manual With Specific Protocols for Using the GeneChip® Hybridization, Wash, and Stain Kit, 2005-2009, Affymetrix)	Cell intensity files were generated using GCOS (Affymetrix). The probe set data was generated using R/BioConductor (version 2.8.1) packages affy (version 1.20.2), gcrma (version 2.14.1), and FLUSH.LVS.bundle (version 1.2.1, proportion=0.6). For data filtration, we selected the probe sets with signal intensity above the threshold limit in at least 5% of samples. The threshold was established at th…	ftp://ftp.ncbi.nlm.nih.gov/pub/geo/DATA/supplementary/samples/GSM523nnn/GSM523313/GSM523313_ColonCa_Seria05_44B1.CEL.gz	25410	72	CARCINOMA	NA	FEMALE	NA	BIOTINYLATEDCRNAWEREPREPAREDACCORDINGTOTHESTANDARDONE-CYCLEAFFYMETRIXPROTOCOLFROM5UGTOTALRNA(EXPRESSIONANALYSISTECHNICALMANUALWITHSPECIFICPROTOCOLSFORUSINGTHEGENECHIP®HYBRIDIZATION,WASH,ANDSTAINKIT,2005-2009,AFFYMETRIX)	NA	CELLINTENSITYFILESWEREGENERATEDUSINGGCOS(AFFYMETRIX).THEPROBESETDATAWASGENERATEDUSINGR/BIOCONDUCTOR(VERSION2.8.1)PACKAGESAFFY(VERSION1.20.2),GCRMA(VERSION2.14.1),ANDFLUSH.LVS.BUNDLE(VERSION1.2.1,PROPORTION=0.6).FORDATAFILTRATION,WESELECTEDTHEPROBESETSWITHSIGNALINTENSITYABOVETHETHRESHOLDLIMITINATLEAST5%OFSAMPLES.THETHRESHOLDWASESTABLISHEDATTHE98THPERCENTILEOFTHEEXPRESSIONLEVELSFROMY-CHROMOSOME–LIN…	RECTOSIGMOID	72
GSM523314	normal_colon_33 (macro)	GSM523314	Nov 24 2010	colon	Extraction of total RNA was performed using the RNeasy Plus Mini Kit (cat. 74134) according to Qiagen's instructions.	Biotinylated cRNA were prepared according to the standard one-cycle Affymetrix protocol from 5 ug total RNA (Expression Analysis Technical Manual With Specific Protocols for Using the GeneChip® Hybridization, Wash, and Stain Kit, 2005-2009, Affymetrix)	Cell intensity files were generated using GCOS (Affymetrix). The probe set data was generated using R/BioConductor (version 2.8.1) packages affy (version 1.20.2), gcrma (version 2.14.1), and FLUSH.LVS.bundle (version 1.2.1, proportion=0.6). For data filtration, we selected the probe sets with signal intensity above the threshold limit in at least 5% of samples. The threshold was established at th…	ftp://ftp.ncbi.nlm.nih.gov/pub/geo/DATA/supplementary/samples/GSM523nnn/GSM523314/GSM523314_ColonCa_Seria05_5K.CEL.gz	25410	73	NORMALCOLON	NA	MALE	NA	BIOTINYLATEDCRNAWEREPREPAREDACCORDINGTOTHESTANDARDONE-CYCLEAFFYMETRIXPROTOCOLFROM5UGTOTALRNA(EXPRESSIONANALYSISTECHNICALMANUALWITHSPECIFICPROTOCOLSFORUSINGTHEGENECHIP®HYBRIDIZATION,WASH,ANDSTAINKIT,2005-2009,AFFYMETRIX)	NA	CELLINTENSITYFILESWEREGENERATEDUSINGGCOS(AFFYMETRIX).THEPROBESETDATAWASGENERATEDUSINGR/BIOCONDUCTOR(VERSION2.8.1)PACKAGESAFFY(VERSION1.20.2),GCRMA(VERSION2.14.1),ANDFLUSH.LVS.BUNDLE(VERSION1.2.1,PROPORTION=0.6).FORDATAFILTRATION,WESELECTEDTHEPROBESETSWITHSIGNALINTENSITYABOVETHETHRESHOLDLIMITINATLEAST5%OFSAMPLES.THETHRESHOLDWASESTABLISHEDATTHE98THPERCENTILEOFTHEEXPRESSIONLEVELSFROMY-CHROMOSOME–LIN…	TRANSVERSE	73
GSM523315	adenocarcinoma_34 (macro)	GSM523315	Nov 24 2010	colon	Extraction of total RNA was performed using the RNeasy Plus Mini Kit (cat. 74134) according to Qiagen's instructions.	Biotinylated cRNA were prepared according to the standard one-cycle Affymetrix protocol from 5 ug total RNA (Expression Analysis Technical Manual With Specific Protocols for Using the GeneChip® Hybridization, Wash, and Stain Kit, 2005-2009, Affymetrix)	Cell intensity files were generated using GCOS (Affymetrix). The probe set data was generated using R/BioConductor (version 2.8.1) packages affy (version 1.20.2), gcrma (version 2.14.1), and FLUSH.LVS.bundle (version 1.2.1, proportion=0.6). For data filtration, we selected the probe sets with signal intensity above the threshold limit in at least 5% of samples. The threshold was established at th…	ftp://ftp.ncbi.nlm.nih.gov/pub/geo/DATA/supplementary/samples/GSM523nnn/GSM523315/GSM523315_ColonCa_Seria05_P13.CEL.gz	25410	74	ADENOCARCINOMA	NA	FEMALE	NA	BIOTINYLATEDCRNAWEREPREPAREDACCORDINGTOTHESTANDARDONE-CYCLEAFFYMETRIXPROTOCOLFROM5UGTOTALRNA(EXPRESSIONANALYSISTECHNICALMANUALWITHSPECIFICPROTOCOLSFORUSINGTHEGENECHIP®HYBRIDIZATION,WASH,ANDSTAINKIT,2005-2009,AFFYMETRIX)	NA	CELLINTENSITYFILESWEREGENERATEDUSINGGCOS(AFFYMETRIX).THEPROBESETDATAWASGENERATEDUSINGR/BIOCONDUCTOR(VERSION2.8.1)PACKAGESAFFY(VERSION1.20.2),GCRMA(VERSION2.14.1),ANDFLUSH.LVS.BUNDLE(VERSION1.2.1,PROPORTION=0.6).FORDATAFILTRATION,WESELECTEDTHEPROBESETSWITHSIGNALINTENSITYABOVETHETHRESHOLDLIMITINATLEAST5%OFSAMPLES.THETHRESHOLDWASESTABLISHEDATTHE98THPERCENTILEOFTHEEXPRESSIONLEVELSFROMY-CHROMOSOME–LIN…	SIGMOID	74
GSM523316	carcinoma_35 (macro)	GSM523316	Nov 24 2010	colon	Extraction of total RNA was performed using the RNeasy Plus Mini Kit (cat. 74134) according to Qiagen's instructions.	Biotinylated cRNA were prepared according to the standard one-cycle Affymetrix protocol from 5 ug total RNA (Expression Analysis Technical Manual With Specific Protocols for Using the GeneChip® Hybridization, Wash, and Stain Kit, 2005-2009, Affymetrix)	Cell intensity files were generated using GCOS (Affymetrix). The probe set data was generated using R/BioConductor (version 2.8.1) packages affy (version 1.20.2), gcrma (version 2.14.1), and FLUSH.LVS.bundle (version 1.2.1, proportion=0.6). For data filtration, we selected the probe sets with signal intensity above the threshold limit in at least 5% of samples. The threshold was established at th…	ftp://ftp.ncbi.nlm.nih.gov/pub/geo/DATA/supplementary/samples/GSM523nnn/GSM523316/GSM523316_ColonCa_Seria06_15B2.CEL.gz	25410	75	CARCINOMA	NA	FEMALE	NA	BIOTINYLATEDCRNAWEREPREPAREDACCORDINGTOTHESTANDARDONE-CYCLEAFFYMETRIXPROTOCOLFROM5UGTOTALRNA(EXPRESSIONANALYSISTECHNICALMANUALWITHSPECIFICPROTOCOLSFORUSINGTHEGENECHIP®HYBRIDIZATION,WASH,ANDSTAINKIT,2005-2009,AFFYMETRIX)	NA	CELLINTENSITYFILESWEREGENERATEDUSINGGCOS(AFFYMETRIX).THEPROBESETDATAWASGENERATEDUSINGR/BIOCONDUCTOR(VERSION2.8.1)PACKAGESAFFY(VERSION1.20.2),GCRMA(VERSION2.14.1),ANDFLUSH.LVS.BUNDLE(VERSION1.2.1,PROPORTION=0.6).FORDATAFILTRATION,WESELECTEDTHEPROBESETSWITHSIGNALINTENSITYABOVETHETHRESHOLDLIMITINATLEAST5%OFSAMPLES.THETHRESHOLDWASESTABLISHEDATTHE98THPERCENTILEOFTHEEXPRESSIONLEVELSFROMY-CHROMOSOME–LIN…	DESCENDING	75
GSM523317	carcinoma_36 (macro)	GSM523317	Nov 24 2010	colon	Extraction of total RNA was performed using the RNeasy Plus Mini Kit (cat. 74134) according to Qiagen's instructions.	Biotinylated cRNA were prepared according to the standard one-cycle Affymetrix protocol from 5 ug total RNA (Expression Analysis Technical Manual With Specific Protocols for Using the GeneChip® Hybridization, Wash, and Stain Kit, 2005-2009, Affymetrix)	Cell intensity files were generated using GCOS (Affymetrix). The probe set data was generated using R/BioConductor (version 2.8.1) packages affy (version 1.20.2), gcrma (version 2.14.1), and FLUSH.LVS.bundle (version 1.2.1, proportion=0.6). For data filtration, we selected the probe sets with signal intensity above the threshold limit in at least 5% of samples. The threshold was established at th…	ftp://ftp.ncbi.nlm.nih.gov/pub/geo/DATA/supplementary/samples/GSM523nnn/GSM523317/GSM523317_ColonCa_Seria06_30B1.CEL.gz	25410	76	CARCINOMA	NA	FEMALE	NA	BIOTINYLATEDCRNAWEREPREPAREDACCORDINGTOTHESTANDARDONE-CYCLEAFFYMETRIXPROTOCOLFROM5UGTOTALRNA(EXPRESSIONANALYSISTECHNICALMANUALWITHSPECIFICPROTOCOLSFORUSINGTHEGENECHIP®HYBRIDIZATION,WASH,ANDSTAINKIT,2005-2009,AFFYMETRIX)	NA	CELLINTENSITYFILESWEREGENERATEDUSINGGCOS(AFFYMETRIX).THEPROBESETDATAWASGENERATEDUSINGR/BIOCONDUCTOR(VERSION2.8.1)PACKAGESAFFY(VERSION1.20.2),GCRMA(VERSION2.14.1),ANDFLUSH.LVS.BUNDLE(VERSION1.2.1,PROPORTION=0.6).FORDATAFILTRATION,WESELECTEDTHEPROBESETSWITHSIGNALINTENSITYABOVETHETHRESHOLDLIMITINATLEAST5%OFSAMPLES.THETHRESHOLDWASESTABLISHEDATTHE98THPERCENTILEOFTHEEXPRESSIONLEVELSFROMY-CHROMOSOME–LIN…	ASCENDING	76
GSM523318	carcinoma_37 (macro)	GSM523318	Nov 24 2010	colon	Extraction of total RNA was performed using the RNeasy Plus Mini Kit (cat. 74134) according to Qiagen's instructions.	Biotinylated cRNA were prepared according to the standard one-cycle Affymetrix protocol from 5 ug total RNA (Expression Analysis Technical Manual With Specific Protocols for Using the GeneChip® Hybridization, Wash, and Stain Kit, 2005-2009, Affymetrix)	Cell intensity files were generated using GCOS (Affymetrix). The probe set data was generated using R/BioConductor (version 2.8.1) packages affy (version 1.20.2), gcrma (version 2.14.1), and FLUSH.LVS.bundle (version 1.2.1, proportion=0.6). For data filtration, we selected the probe sets with signal intensity above the threshold limit in at least 5% of samples. The threshold was established at th…	ftp://ftp.ncbi.nlm.nih.gov/pub/geo/DATA/supplementary/samples/GSM523nnn/GSM523318/GSM523318_ColonCa_Seria06_3B1.CEL.gz	25410	77	CARCINOMA	NA	FEMALE	NA	BIOTINYLATEDCRNAWEREPREPAREDACCORDINGTOTHESTANDARDONE-CYCLEAFFYMETRIXPROTOCOLFROM5UGTOTALRNA(EXPRESSIONANALYSISTECHNICALMANUALWITHSPECIFICPROTOCOLSFORUSINGTHEGENECHIP®HYBRIDIZATION,WASH,ANDSTAINKIT,2005-2009,AFFYMETRIX)	NA	CELLINTENSITYFILESWEREGENERATEDUSINGGCOS(AFFYMETRIX).THEPROBESETDATAWASGENERATEDUSINGR/BIOCONDUCTOR(VERSION2.8.1)PACKAGESAFFY(VERSION1.20.2),GCRMA(VERSION2.14.1),ANDFLUSH.LVS.BUNDLE(VERSION1.2.1,PROPORTION=0.6).FORDATAFILTRATION,WESELECTEDTHEPROBESETSWITHSIGNALINTENSITYABOVETHETHRESHOLDLIMITINATLEAST5%OFSAMPLES.THETHRESHOLDWASESTABLISHEDATTHE98THPERCENTILEOFTHEEXPRESSIONLEVELSFROMY-CHROMOSOME–LIN…	CAECUM	77
GSM523319	adenocarcinoma_38 (macro)	GSM523319	Nov 24 2010	colon	Extraction of total RNA was performed using the RNeasy Plus Mini Kit (cat. 74134) according to Qiagen's instructions.	Biotinylated cRNA were prepared according to the standard one-cycle Affymetrix protocol from 5 ug total RNA (Expression Analysis Technical Manual With Specific Protocols for Using the GeneChip® Hybridization, Wash, and Stain Kit, 2005-2009, Affymetrix)	Cell intensity files were generated using GCOS (Affymetrix). The probe set data was generated using R/BioConductor (version 2.8.1) packages affy (version 1.20.2), gcrma (version 2.14.1), and FLUSH.LVS.bundle (version 1.2.1, proportion=0.6). For data filtration, we selected the probe sets with signal intensity above the threshold limit in at least 5% of samples. The threshold was established at th…	ftp://ftp.ncbi.nlm.nih.gov/pub/geo/DATA/supplementary/samples/GSM523nnn/GSM523319/GSM523319_ColonCa_Seria06_P14.CEL.gz	25410	78	ADENOCARCINOMA	NA	MALE	NA	BIOTINYLATEDCRNAWEREPREPAREDACCORDINGTOTHESTANDARDONE-CYCLEAFFYMETRIXPROTOCOLFROM5UGTOTALRNA(EXPRESSIONANALYSISTECHNICALMANUALWITHSPECIFICPROTOCOLSFORUSINGTHEGENECHIP®HYBRIDIZATION,WASH,ANDSTAINKIT,2005-2009,AFFYMETRIX)	NA	CELLINTENSITYFILESWEREGENERATEDUSINGGCOS(AFFYMETRIX).THEPROBESETDATAWASGENERATEDUSINGR/BIOCONDUCTOR(VERSION2.8.1)PACKAGESAFFY(VERSION1.20.2),GCRMA(VERSION2.14.1),ANDFLUSH.LVS.BUNDLE(VERSION1.2.1,PROPORTION=0.6).FORDATAFILTRATION,WESELECTEDTHEPROBESETSWITHSIGNALINTENSITYABOVETHETHRESHOLDLIMITINATLEAST5%OFSAMPLES.THETHRESHOLDWASESTABLISHEDATTHE98THPERCENTILEOFTHEEXPRESSIONLEVELSFROMY-CHROMOSOME–LIN…	TRANSVERSE	78
GSM523320	adenocarcinoma_39 (macro)	GSM523320	Nov 24 2010	colon	Extraction of total RNA was performed using the RNeasy Plus Mini Kit (cat. 74134) according to Qiagen's instructions.	Biotinylated cRNA were prepared according to the standard one-cycle Affymetrix protocol from 5 ug total RNA (Expression Analysis Technical Manual With Specific Protocols for Using the GeneChip® Hybridization, Wash, and Stain Kit, 2005-2009, Affymetrix)	Cell intensity files were generated using GCOS (Affymetrix). The probe set data was generated using R/BioConductor (version 2.8.1) packages affy (version 1.20.2), gcrma (version 2.14.1), and FLUSH.LVS.bundle (version 1.2.1, proportion=0.6). For data filtration, we selected the probe sets with signal intensity above the threshold limit in at least 5% of samples. The threshold was established at th…	ftp://ftp.ncbi.nlm.nih.gov/pub/geo/DATA/supplementary/samples/GSM523nnn/GSM523320/GSM523320_ColonCa_Seria06_P15.CEL.gz	25410	79	ADENOCARCINOMA	NA	MALE	NA	BIOTINYLATEDCRNAWEREPREPAREDACCORDINGTOTHESTANDARDONE-CYCLEAFFYMETRIXPROTOCOLFROM5UGTOTALRNA(EXPRESSIONANALYSISTECHNICALMANUALWITHSPECIFICPROTOCOLSFORUSINGTHEGENECHIP®HYBRIDIZATION,WASH,ANDSTAINKIT,2005-2009,AFFYMETRIX)	NA	CELLINTENSITYFILESWEREGENERATEDUSINGGCOS(AFFYMETRIX).THEPROBESETDATAWASGENERATEDUSINGR/BIOCONDUCTOR(VERSION2.8.1)PACKAGESAFFY(VERSION1.20.2),GCRMA(VERSION2.14.1),ANDFLUSH.LVS.BUNDLE(VERSION1.2.1,PROPORTION=0.6).FORDATAFILTRATION,WESELECTEDTHEPROBESETSWITHSIGNALINTENSITYABOVETHETHRESHOLDLIMITINATLEAST5%OFSAMPLES.THETHRESHOLDWASESTABLISHEDATTHE98THPERCENTILEOFTHEEXPRESSIONLEVELSFROMY-CHROMOSOME–LIN…	SIGMOID	79
GSM523321	adenocarcinoma_40 (macro)	GSM523321	Nov 24 2010	colon	Extraction of total RNA was performed using the RNeasy Plus Mini Kit (cat. 74134) according to Qiagen's instructions.	Biotinylated cRNA were prepared according to the standard one-cycle Affymetrix protocol from 5 ug total RNA (Expression Analysis Technical Manual With Specific Protocols for Using the GeneChip® Hybridization, Wash, and Stain Kit, 2005-2009, Affymetrix)	Cell intensity files were generated using GCOS (Affymetrix). The probe set data was generated using R/BioConductor (version 2.8.1) packages affy (version 1.20.2), gcrma (version 2.14.1), and FLUSH.LVS.bundle (version 1.2.1, proportion=0.6). For data filtration, we selected the probe sets with signal intensity above the threshold limit in at least 5% of samples. The threshold was established at th…	ftp://ftp.ncbi.nlm.nih.gov/pub/geo/DATA/supplementary/samples/GSM523nnn/GSM523321/GSM523321_ColonCa_Seria06_P19.CEL.gz	25410	80	ADENOCARCINOMA	NA	MALE	NA	BIOTINYLATEDCRNAWEREPREPAREDACCORDINGTOTHESTANDARDONE-CYCLEAFFYMETRIXPROTOCOLFROM5UGTOTALRNA(EXPRESSIONANALYSISTECHNICALMANUALWITHSPECIFICPROTOCOLSFORUSINGTHEGENECHIP®HYBRIDIZATION,WASH,ANDSTAINKIT,2005-2009,AFFYMETRIX)	NA	CELLINTENSITYFILESWEREGENERATEDUSINGGCOS(AFFYMETRIX).THEPROBESETDATAWASGENERATEDUSINGR/BIOCONDUCTOR(VERSION2.8.1)PACKAGESAFFY(VERSION1.20.2),GCRMA(VERSION2.14.1),ANDFLUSH.LVS.BUNDLE(VERSION1.2.1,PROPORTION=0.6).FORDATAFILTRATION,WESELECTEDTHEPROBESETSWITHSIGNALINTENSITYABOVETHETHRESHOLDLIMITINATLEAST5%OFSAMPLES.THETHRESHOLDWASESTABLISHEDATTHE98THPERCENTILEOFTHEEXPRESSIONLEVELSFROMY-CHROMOSOME–LIN…	CAECUM	80
GSM523322	adenocarcinoma_41 (macro)	GSM523322	Nov 24 2010	colon	Extraction of total RNA was performed using the RNeasy Plus Mini Kit (cat. 74134) according to Qiagen's instructions.	Biotinylated cRNA were prepared according to the standard one-cycle Affymetrix protocol from 5 ug total RNA (Expression Analysis Technical Manual With Specific Protocols for Using the GeneChip® Hybridization, Wash, and Stain Kit, 2005-2009, Affymetrix)	Cell intensity files were generated using GCOS (Affymetrix). The probe set data was generated using R/BioConductor (version 2.8.1) packages affy (version 1.20.2), gcrma (version 2.14.1), and FLUSH.LVS.bundle (version 1.2.1, proportion=0.6). For data filtration, we selected the probe sets with signal intensity above the threshold limit in at least 5% of samples. The threshold was established at th…	ftp://ftp.ncbi.nlm.nih.gov/pub/geo/DATA/supplementary/samples/GSM523nnn/GSM523322/GSM523322_ColonCa_Seria06_P24.CEL.gz	25410	81	ADENOCARCINOMA	NA	MALE	NA	BIOTINYLATEDCRNAWEREPREPAREDACCORDINGTOTHESTANDARDONE-CYCLEAFFYMETRIXPROTOCOLFROM5UGTOTALRNA(EXPRESSIONANALYSISTECHNICALMANUALWITHSPECIFICPROTOCOLSFORUSINGTHEGENECHIP®HYBRIDIZATION,WASH,ANDSTAINKIT,2005-2009,AFFYMETRIX)	NA	CELLINTENSITYFILESWEREGENERATEDUSINGGCOS(AFFYMETRIX).THEPROBESETDATAWASGENERATEDUSINGR/BIOCONDUCTOR(VERSION2.8.1)PACKAGESAFFY(VERSION1.20.2),GCRMA(VERSION2.14.1),ANDFLUSH.LVS.BUNDLE(VERSION1.2.1,PROPORTION=0.6).FORDATAFILTRATION,WESELECTEDTHEPROBESETSWITHSIGNALINTENSITYABOVETHETHRESHOLDLIMITINATLEAST5%OFSAMPLES.THETHRESHOLDWASESTABLISHEDATTHE98THPERCENTILEOFTHEEXPRESSIONLEVELSFROMY-CHROMOSOME–LIN…	RECTUM	81
GSM523323	carcinoma_42 (macro)	GSM523323	Nov 24 2010	colon	Extraction of total RNA was performed using the RNeasy Plus Mini Kit (cat. 74134) according to Qiagen's instructions.	Biotinylated cRNA were prepared according to the standard one-cycle Affymetrix protocol from 5 ug total RNA (Expression Analysis Technical Manual With Specific Protocols for Using the GeneChip® Hybridization, Wash, and Stain Kit, 2005-2009, Affymetrix)	Cell intensity files were generated using GCOS (Affymetrix). The probe set data was generated using R/BioConductor (version 2.8.1) packages affy (version 1.20.2), gcrma (version 2.14.1), and FLUSH.LVS.bundle (version 1.2.1, proportion=0.6). For data filtration, we selected the probe sets with signal intensity above the threshold limit in at least 5% of samples. The threshold was established at th…	ftp://ftp.ncbi.nlm.nih.gov/pub/geo/DATA/supplementary/samples/GSM523nnn/GSM523323/GSM523323_ColonCa_Seria07_13B1.CEL.gz	25410	82	CARCINOMA	NA	MALE	NA	BIOTINYLATEDCRNAWEREPREPAREDACCORDINGTOTHESTANDARDONE-CYCLEAFFYMETRIXPROTOCOLFROM5UGTOTALRNA(EXPRESSIONANALYSISTECHNICALMANUALWITHSPECIFICPROTOCOLSFORUSINGTHEGENECHIP®HYBRIDIZATION,WASH,ANDSTAINKIT,2005-2009,AFFYMETRIX)	NA	CELLINTENSITYFILESWEREGENERATEDUSINGGCOS(AFFYMETRIX).THEPROBESETDATAWASGENERATEDUSINGR/BIOCONDUCTOR(VERSION2.8.1)PACKAGESAFFY(VERSION1.20.2),GCRMA(VERSION2.14.1),ANDFLUSH.LVS.BUNDLE(VERSION1.2.1,PROPORTION=0.6).FORDATAFILTRATION,WESELECTEDTHEPROBESETSWITHSIGNALINTENSITYABOVETHETHRESHOLDLIMITINATLEAST5%OFSAMPLES.THETHRESHOLDWASESTABLISHEDATTHE98THPERCENTILEOFTHEEXPRESSIONLEVELSFROMY-CHROMOSOME–LIN…	RECTOSIGMOID	82
GSM523324	normal_colon_43 (macro)	GSM523324	Nov 24 2010	colon	Extraction of total RNA was performed using the RNeasy Plus Mini Kit (cat. 74134) according to Qiagen's instructions.	Biotinylated cRNA were prepared according to the standard one-cycle Affymetrix protocol from 5 ug total RNA (Expression Analysis Technical Manual With Specific Protocols for Using the GeneChip® Hybridization, Wash, and Stain Kit, 2005-2009, Affymetrix)	Cell intensity files were generated using GCOS (Affymetrix). The probe set data was generated using R/BioConductor (version 2.8.1) packages affy (version 1.20.2), gcrma (version 2.14.1), and FLUSH.LVS.bundle (version 1.2.1, proportion=0.6). For data filtration, we selected the probe sets with signal intensity above the threshold limit in at least 5% of samples. The threshold was established at th…	ftp://ftp.ncbi.nlm.nih.gov/pub/geo/DATA/supplementary/samples/GSM523nnn/GSM523324/GSM523324_ColonCa_Seria07_29A.CEL.gz	25410	83	NORMALCOLON	NA	FEMALE	NA	BIOTINYLATEDCRNAWEREPREPAREDACCORDINGTOTHESTANDARDONE-CYCLEAFFYMETRIXPROTOCOLFROM5UGTOTALRNA(EXPRESSIONANALYSISTECHNICALMANUALWITHSPECIFICPROTOCOLSFORUSINGTHEGENECHIP®HYBRIDIZATION,WASH,ANDSTAINKIT,2005-2009,AFFYMETRIX)	NA	CELLINTENSITYFILESWEREGENERATEDUSINGGCOS(AFFYMETRIX).THEPROBESETDATAWASGENERATEDUSINGR/BIOCONDUCTOR(VERSION2.8.1)PACKAGESAFFY(VERSION1.20.2),GCRMA(VERSION2.14.1),ANDFLUSH.LVS.BUNDLE(VERSION1.2.1,PROPORTION=0.6).FORDATAFILTRATION,WESELECTEDTHEPROBESETSWITHSIGNALINTENSITYABOVETHETHRESHOLDLIMITINATLEAST5%OFSAMPLES.THETHRESHOLDWASESTABLISHEDATTHE98THPERCENTILEOFTHEEXPRESSIONLEVELSFROMY-CHROMOSOME–LIN…	SIGMOID	83
GSM523325	carcinoma_44 (macro)	GSM523325	Nov 24 2010	colon	Extraction of total RNA was performed using the RNeasy Plus Mini Kit (cat. 74134) according to Qiagen's instructions.	Biotinylated cRNA were prepared according to the standard one-cycle Affymetrix protocol from 5 ug total RNA (Expression Analysis Technical Manual With Specific Protocols for Using the GeneChip® Hybridization, Wash, and Stain Kit, 2005-2009, Affymetrix)	Cell intensity files were generated using GCOS (Affymetrix). The probe set data was generated using R/BioConductor (version 2.8.1) packages affy (version 1.20.2), gcrma (version 2.14.1), and FLUSH.LVS.bundle (version 1.2.1, proportion=0.6). For data filtration, we selected the probe sets with signal intensity above the threshold limit in at least 5% of samples. The threshold was established at th…	ftp://ftp.ncbi.nlm.nih.gov/pub/geo/DATA/supplementary/samples/GSM523nnn/GSM523325/GSM523325_ColonCa_Seria07_29B1.CEL.gz	25410	84	CARCINOMA	NA	FEMALE	NA	BIOTINYLATEDCRNAWEREPREPAREDACCORDINGTOTHESTANDARDONE-CYCLEAFFYMETRIXPROTOCOLFROM5UGTOTALRNA(EXPRESSIONANALYSISTECHNICALMANUALWITHSPECIFICPROTOCOLSFORUSINGTHEGENECHIP®HYBRIDIZATION,WASH,ANDSTAINKIT,2005-2009,AFFYMETRIX)	NA	CELLINTENSITYFILESWEREGENERATEDUSINGGCOS(AFFYMETRIX).THEPROBESETDATAWASGENERATEDUSINGR/BIOCONDUCTOR(VERSION2.8.1)PACKAGESAFFY(VERSION1.20.2),GCRMA(VERSION2.14.1),ANDFLUSH.LVS.BUNDLE(VERSION1.2.1,PROPORTION=0.6).FORDATAFILTRATION,WESELECTEDTHEPROBESETSWITHSIGNALINTENSITYABOVETHETHRESHOLDLIMITINATLEAST5%OFSAMPLES.THETHRESHOLDWASESTABLISHEDATTHE98THPERCENTILEOFTHEEXPRESSIONLEVELSFROMY-CHROMOSOME–LIN…	SIGMOID	84
GSM523326	carcinoma_45 (macro)	GSM523326	Nov 24 2010	colon	Extraction of total RNA was performed using the RNeasy Plus Mini Kit (cat. 74134) according to Qiagen's instructions.	Biotinylated cRNA were prepared according to the standard one-cycle Affymetrix protocol from 5 ug total RNA (Expression Analysis Technical Manual With Specific Protocols for Using the GeneChip® Hybridization, Wash, and Stain Kit, 2005-2009, Affymetrix)	Cell intensity files were generated using GCOS (Affymetrix). The probe set data was generated using R/BioConductor (version 2.8.1) packages affy (version 1.20.2), gcrma (version 2.14.1), and FLUSH.LVS.bundle (version 1.2.1, proportion=0.6). For data filtration, we selected the probe sets with signal intensity above the threshold limit in at least 5% of samples. The threshold was established at th…	ftp://ftp.ncbi.nlm.nih.gov/pub/geo/DATA/supplementary/samples/GSM523nnn/GSM523326/GSM523326_ColonCa_Seria07_40B2D.CEL.gz	25410	85	CARCINOMA	NA	MALE	NA	BIOTINYLATEDCRNAWEREPREPAREDACCORDINGTOTHESTANDARDONE-CYCLEAFFYMETRIXPROTOCOLFROM5UGTOTALRNA(EXPRESSIONANALYSISTECHNICALMANUALWITHSPECIFICPROTOCOLSFORUSINGTHEGENECHIP®HYBRIDIZATION,WASH,ANDSTAINKIT,2005-2009,AFFYMETRIX)	NA	CELLINTENSITYFILESWEREGENERATEDUSINGGCOS(AFFYMETRIX).THEPROBESETDATAWASGENERATEDUSINGR/BIOCONDUCTOR(VERSION2.8.1)PACKAGESAFFY(VERSION1.20.2),GCRMA(VERSION2.14.1),ANDFLUSH.LVS.BUNDLE(VERSION1.2.1,PROPORTION=0.6).FORDATAFILTRATION,WESELECTEDTHEPROBESETSWITHSIGNALINTENSITYABOVETHETHRESHOLDLIMITINATLEAST5%OFSAMPLES.THETHRESHOLDWASESTABLISHEDATTHE98THPERCENTILEOFTHEEXPRESSIONLEVELSFROMY-CHROMOSOME–LIN…	CAECUM	85
GSM523327	adenocarcinoma_46 (macro)	GSM523327	Nov 24 2010	colon	Extraction of total RNA was performed using the RNeasy Plus Mini Kit (cat. 74134) according to Qiagen's instructions.	Biotinylated cRNA were prepared according to the standard one-cycle Affymetrix protocol from 5 ug total RNA (Expression Analysis Technical Manual With Specific Protocols for Using the GeneChip® Hybridization, Wash, and Stain Kit, 2005-2009, Affymetrix)	Cell intensity files were generated using GCOS (Affymetrix). The probe set data was generated using R/BioConductor (version 2.8.1) packages affy (version 1.20.2), gcrma (version 2.14.1), and FLUSH.LVS.bundle (version 1.2.1, proportion=0.6). For data filtration, we selected the probe sets with signal intensity above the threshold limit in at least 5% of samples. The threshold was established at th…	ftp://ftp.ncbi.nlm.nih.gov/pub/geo/DATA/supplementary/samples/GSM523nnn/GSM523327/GSM523327_ColonCa_Seria07_43P.CEL.gz	25410	86	ADENOCARCINOMA	NA	FEMALE	NA	BIOTINYLATEDCRNAWEREPREPAREDACCORDINGTOTHESTANDARDONE-CYCLEAFFYMETRIXPROTOCOLFROM5UGTOTALRNA(EXPRESSIONANALYSISTECHNICALMANUALWITHSPECIFICPROTOCOLSFORUSINGTHEGENECHIP®HYBRIDIZATION,WASH,ANDSTAINKIT,2005-2009,AFFYMETRIX)	NA	CELLINTENSITYFILESWEREGENERATEDUSINGGCOS(AFFYMETRIX).THEPROBESETDATAWASGENERATEDUSINGR/BIOCONDUCTOR(VERSION2.8.1)PACKAGESAFFY(VERSION1.20.2),GCRMA(VERSION2.14.1),ANDFLUSH.LVS.BUNDLE(VERSION1.2.1,PROPORTION=0.6).FORDATAFILTRATION,WESELECTEDTHEPROBESETSWITHSIGNALINTENSITYABOVETHETHRESHOLDLIMITINATLEAST5%OFSAMPLES.THETHRESHOLDWASESTABLISHEDATTHE98THPERCENTILEOFTHEEXPRESSIONLEVELSFROMY-CHROMOSOME–LIN…	RECTUM	86
GSM523328	adenocarcinoma_47 (macro)	GSM523328	Nov 24 2010	colon	Extraction of total RNA was performed using the RNeasy Plus Mini Kit (cat. 74134) according to Qiagen's instructions.	Biotinylated cRNA were prepared according to the standard one-cycle Affymetrix protocol from 5 ug total RNA (Expression Analysis Technical Manual With Specific Protocols for Using the GeneChip® Hybridization, Wash, and Stain Kit, 2005-2009, Affymetrix)	Cell intensity files were generated using GCOS (Affymetrix). The probe set data was generated using R/BioConductor (version 2.8.1) packages affy (version 1.20.2), gcrma (version 2.14.1), and FLUSH.LVS.bundle (version 1.2.1, proportion=0.6). For data filtration, we selected the probe sets with signal intensity above the threshold limit in at least 5% of samples. The threshold was established at th…	ftp://ftp.ncbi.nlm.nih.gov/pub/geo/DATA/supplementary/samples/GSM523nnn/GSM523328/GSM523328_ColonCa_Seria07_50PD.CEL.gz	25410	87	ADENOCARCINOMA	NA	MALE	NA	BIOTINYLATEDCRNAWEREPREPAREDACCORDINGTOTHESTANDARDONE-CYCLEAFFYMETRIXPROTOCOLFROM5UGTOTALRNA(EXPRESSIONANALYSISTECHNICALMANUALWITHSPECIFICPROTOCOLSFORUSINGTHEGENECHIP®HYBRIDIZATION,WASH,ANDSTAINKIT,2005-2009,AFFYMETRIX)	NA	CELLINTENSITYFILESWEREGENERATEDUSINGGCOS(AFFYMETRIX).THEPROBESETDATAWASGENERATEDUSINGR/BIOCONDUCTOR(VERSION2.8.1)PACKAGESAFFY(VERSION1.20.2),GCRMA(VERSION2.14.1),ANDFLUSH.LVS.BUNDLE(VERSION1.2.1,PROPORTION=0.6).FORDATAFILTRATION,WESELECTEDTHEPROBESETSWITHSIGNALINTENSITYABOVETHETHRESHOLDLIMITINATLEAST5%OFSAMPLES.THETHRESHOLDWASESTABLISHEDATTHE98THPERCENTILEOFTHEEXPRESSIONLEVELSFROMY-CHROMOSOME–LIN…	SIGMOID	87
GSM523329	adenocarcinoma_48 (macro)	GSM523329	Nov 24 2010	colon	Extraction of total RNA was performed using the RNeasy Plus Mini Kit (cat. 74134) according to Qiagen's instructions.	Biotinylated cRNA were prepared according to the standard one-cycle Affymetrix protocol from 5 ug total RNA (Expression Analysis Technical Manual With Specific Protocols for Using the GeneChip® Hybridization, Wash, and Stain Kit, 2005-2009, Affymetrix)	Cell intensity files were generated using GCOS (Affymetrix). The probe set data was generated using R/BioConductor (version 2.8.1) packages affy (version 1.20.2), gcrma (version 2.14.1), and FLUSH.LVS.bundle (version 1.2.1, proportion=0.6). For data filtration, we selected the probe sets with signal intensity above the threshold limit in at least 5% of samples. The threshold was established at th…	ftp://ftp.ncbi.nlm.nih.gov/pub/geo/DATA/supplementary/samples/GSM523nnn/GSM523329/GSM523329_ColonCa_Seria07_P21.CEL.gz	25410	88	ADENOCARCINOMA	NA	MALE	NA	BIOTINYLATEDCRNAWEREPREPAREDACCORDINGTOTHESTANDARDONE-CYCLEAFFYMETRIXPROTOCOLFROM5UGTOTALRNA(EXPRESSIONANALYSISTECHNICALMANUALWITHSPECIFICPROTOCOLSFORUSINGTHEGENECHIP®HYBRIDIZATION,WASH,ANDSTAINKIT,2005-2009,AFFYMETRIX)	NA	CELLINTENSITYFILESWEREGENERATEDUSINGGCOS(AFFYMETRIX).THEPROBESETDATAWASGENERATEDUSINGR/BIOCONDUCTOR(VERSION2.8.1)PACKAGESAFFY(VERSION1.20.2),GCRMA(VERSION2.14.1),ANDFLUSH.LVS.BUNDLE(VERSION1.2.1,PROPORTION=0.6).FORDATAFILTRATION,WESELECTEDTHEPROBESETSWITHSIGNALINTENSITYABOVETHETHRESHOLDLIMITINATLEAST5%OFSAMPLES.THETHRESHOLDWASESTABLISHEDATTHE98THPERCENTILEOFTHEEXPRESSIONLEVELSFROMY-CHROMOSOME–LIN…	SIGMOID	88
GSM523330	normal_colon_49 (macro)	GSM523330	Nov 24 2010	colon	Extraction of total RNA was performed using the RNeasy Plus Mini Kit (cat. 74134) according to Qiagen's instructions.	Biotinylated cRNA were prepared according to the standard one-cycle Affymetrix protocol from 5 ug total RNA (Expression Analysis Technical Manual With Specific Protocols for Using the GeneChip® Hybridization, Wash, and Stain Kit, 2005-2009, Affymetrix)	Cell intensity files were generated using GCOS (Affymetrix). The probe set data was generated using R/BioConductor (version 2.8.1) packages affy (version 1.20.2), gcrma (version 2.14.1), and FLUSH.LVS.bundle (version 1.2.1, proportion=0.6). For data filtration, we selected the probe sets with signal intensity above the threshold limit in at least 5% of samples. The threshold was established at th…	ftp://ftp.ncbi.nlm.nih.gov/pub/geo/DATA/supplementary/samples/GSM523nnn/GSM523330/GSM523330_ColonCa_Seria08_31A_2.CEL.gz	25410	89	NORMALCOLON	NA	FEMALE	NA	BIOTINYLATEDCRNAWEREPREPAREDACCORDINGTOTHESTANDARDONE-CYCLEAFFYMETRIXPROTOCOLFROM5UGTOTALRNA(EXPRESSIONANALYSISTECHNICALMANUALWITHSPECIFICPROTOCOLSFORUSINGTHEGENECHIP®HYBRIDIZATION,WASH,ANDSTAINKIT,2005-2009,AFFYMETRIX)	NA	CELLINTENSITYFILESWEREGENERATEDUSINGGCOS(AFFYMETRIX).THEPROBESETDATAWASGENERATEDUSINGR/BIOCONDUCTOR(VERSION2.8.1)PACKAGESAFFY(VERSION1.20.2),GCRMA(VERSION2.14.1),ANDFLUSH.LVS.BUNDLE(VERSION1.2.1,PROPORTION=0.6).FORDATAFILTRATION,WESELECTEDTHEPROBESETSWITHSIGNALINTENSITYABOVETHETHRESHOLDLIMITINATLEAST5%OFSAMPLES.THETHRESHOLDWASESTABLISHEDATTHE98THPERCENTILEOFTHEEXPRESSIONLEVELSFROMY-CHROMOSOME–LIN…	ASCENDING	89
GSM523331	carcinoma_50 (macro)	GSM523331	Nov 24 2010	colon	Extraction of total RNA was performed using the RNeasy Plus Mini Kit (cat. 74134) according to Qiagen's instructions.	Biotinylated cRNA were prepared according to the standard one-cycle Affymetrix protocol from 5 ug total RNA (Expression Analysis Technical Manual With Specific Protocols for Using the GeneChip® Hybridization, Wash, and Stain Kit, 2005-2009, Affymetrix)	Cell intensity files were generated using GCOS (Affymetrix). The probe set data was generated using R/BioConductor (version 2.8.1) packages affy (version 1.20.2), gcrma (version 2.14.1), and FLUSH.LVS.bundle (version 1.2.1, proportion=0.6). For data filtration, we selected the probe sets with signal intensity above the threshold limit in at least 5% of samples. The threshold was established at th…	ftp://ftp.ncbi.nlm.nih.gov/pub/geo/DATA/supplementary/samples/GSM523nnn/GSM523331/GSM523331_ColonCa_Seria08_31BI1_2.CEL.gz	25410	90	CARCINOMA	NA	FEMALE	NA	BIOTINYLATEDCRNAWEREPREPAREDACCORDINGTOTHESTANDARDONE-CYCLEAFFYMETRIXPROTOCOLFROM5UGTOTALRNA(EXPRESSIONANALYSISTECHNICALMANUALWITHSPECIFICPROTOCOLSFORUSINGTHEGENECHIP®HYBRIDIZATION,WASH,ANDSTAINKIT,2005-2009,AFFYMETRIX)	NA	CELLINTENSITYFILESWEREGENERATEDUSINGGCOS(AFFYMETRIX).THEPROBESETDATAWASGENERATEDUSINGR/BIOCONDUCTOR(VERSION2.8.1)PACKAGESAFFY(VERSION1.20.2),GCRMA(VERSION2.14.1),ANDFLUSH.LVS.BUNDLE(VERSION1.2.1,PROPORTION=0.6).FORDATAFILTRATION,WESELECTEDTHEPROBESETSWITHSIGNALINTENSITYABOVETHETHRESHOLDLIMITINATLEAST5%OFSAMPLES.THETHRESHOLDWASESTABLISHEDATTHE98THPERCENTILEOFTHEEXPRESSIONLEVELSFROMY-CHROMOSOME–LIN…	ASCENDING	90
GSM523332	carcinoma_51 (macro)	GSM523332	Nov 24 2010	colon	Extraction of total RNA was performed using the RNeasy Plus Mini Kit (cat. 74134) according to Qiagen's instructions.	Biotinylated cRNA were prepared according to the standard one-cycle Affymetrix protocol from 5 ug total RNA (Expression Analysis Technical Manual With Specific Protocols for Using the GeneChip® Hybridization, Wash, and Stain Kit, 2005-2009, Affymetrix)	Cell intensity files were generated using GCOS (Affymetrix). The probe set data was generated using R/BioConductor (version 2.8.1) packages affy (version 1.20.2), gcrma (version 2.14.1), and FLUSH.LVS.bundle (version 1.2.1, proportion=0.6). For data filtration, we selected the probe sets with signal intensity above the threshold limit in at least 5% of samples. The threshold was established at th…	ftp://ftp.ncbi.nlm.nih.gov/pub/geo/DATA/supplementary/samples/GSM523nnn/GSM523332/GSM523332_ColonCa_Seria08_5B1_2.CEL.gz	25410	91	CARCINOMA	NA	MALE	NA	BIOTINYLATEDCRNAWEREPREPAREDACCORDINGTOTHESTANDARDONE-CYCLEAFFYMETRIXPROTOCOLFROM5UGTOTALRNA(EXPRESSIONANALYSISTECHNICALMANUALWITHSPECIFICPROTOCOLSFORUSINGTHEGENECHIP®HYBRIDIZATION,WASH,ANDSTAINKIT,2005-2009,AFFYMETRIX)	NA	CELLINTENSITYFILESWEREGENERATEDUSINGGCOS(AFFYMETRIX).THEPROBESETDATAWASGENERATEDUSINGR/BIOCONDUCTOR(VERSION2.8.1)PACKAGESAFFY(VERSION1.20.2),GCRMA(VERSION2.14.1),ANDFLUSH.LVS.BUNDLE(VERSION1.2.1,PROPORTION=0.6).FORDATAFILTRATION,WESELECTEDTHEPROBESETSWITHSIGNALINTENSITYABOVETHETHRESHOLDLIMITINATLEAST5%OFSAMPLES.THETHRESHOLDWASESTABLISHEDATTHE98THPERCENTILEOFTHEEXPRESSIONLEVELSFROMY-CHROMOSOME–LIN…	ASCENDING	91
GSM523333	adenocarcinoma_52 (macro)	GSM523333	Nov 24 2010	colon	Extraction of total RNA was performed using the RNeasy Plus Mini Kit (cat. 74134) according to Qiagen's instructions.	Biotinylated cRNA were prepared according to the standard one-cycle Affymetrix protocol from 5 ug total RNA (Expression Analysis Technical Manual With Specific Protocols for Using the GeneChip® Hybridization, Wash, and Stain Kit, 2005-2009, Affymetrix)	Cell intensity files were generated using GCOS (Affymetrix). The probe set data was generated using R/BioConductor (version 2.8.1) packages affy (version 1.20.2), gcrma (version 2.14.1), and FLUSH.LVS.bundle (version 1.2.1, proportion=0.6). For data filtration, we selected the probe sets with signal intensity above the threshold limit in at least 5% of samples. The threshold was established at th…	ftp://ftp.ncbi.nlm.nih.gov/pub/geo/DATA/supplementary/samples/GSM523nnn/GSM523333/GSM523333_ColonCa_Seria08_P16_2.CEL.gz	25410	92	ADENOCARCINOMA	NA	MALE	NA	BIOTINYLATEDCRNAWEREPREPAREDACCORDINGTOTHESTANDARDONE-CYCLEAFFYMETRIXPROTOCOLFROM5UGTOTALRNA(EXPRESSIONANALYSISTECHNICALMANUALWITHSPECIFICPROTOCOLSFORUSINGTHEGENECHIP®HYBRIDIZATION,WASH,ANDSTAINKIT,2005-2009,AFFYMETRIX)	NA	CELLINTENSITYFILESWEREGENERATEDUSINGGCOS(AFFYMETRIX).THEPROBESETDATAWASGENERATEDUSINGR/BIOCONDUCTOR(VERSION2.8.1)PACKAGESAFFY(VERSION1.20.2),GCRMA(VERSION2.14.1),ANDFLUSH.LVS.BUNDLE(VERSION1.2.1,PROPORTION=0.6).FORDATAFILTRATION,WESELECTEDTHEPROBESETSWITHSIGNALINTENSITYABOVETHETHRESHOLDLIMITINATLEAST5%OFSAMPLES.THETHRESHOLDWASESTABLISHEDATTHE98THPERCENTILEOFTHEEXPRESSIONLEVELSFROMY-CHROMOSOME–LIN…	SIGMOID	92
GSM523334	adenocarcinoma_53 (macro)	GSM523334	Nov 24 2010	colon	Extraction of total RNA was performed using the RNeasy Plus Mini Kit (cat. 74134) according to Qiagen's instructions.	Biotinylated cRNA were prepared according to the standard one-cycle Affymetrix protocol from 5 ug total RNA (Expression Analysis Technical Manual With Specific Protocols for Using the GeneChip® Hybridization, Wash, and Stain Kit, 2005-2009, Affymetrix)	Cell intensity files were generated using GCOS (Affymetrix). The probe set data was generated using R/BioConductor (version 2.8.1) packages affy (version 1.20.2), gcrma (version 2.14.1), and FLUSH.LVS.bundle (version 1.2.1, proportion=0.6). For data filtration, we selected the probe sets with signal intensity above the threshold limit in at least 5% of samples. The threshold was established at th…	ftp://ftp.ncbi.nlm.nih.gov/pub/geo/DATA/supplementary/samples/GSM523nnn/GSM523334/GSM523334_ColonCa_Seria08_P17_2.CEL.gz	25410	93	ADENOCARCINOMA	NA	MALE	NA	BIOTINYLATEDCRNAWEREPREPAREDACCORDINGTOTHESTANDARDONE-CYCLEAFFYMETRIXPROTOCOLFROM5UGTOTALRNA(EXPRESSIONANALYSISTECHNICALMANUALWITHSPECIFICPROTOCOLSFORUSINGTHEGENECHIP®HYBRIDIZATION,WASH,ANDSTAINKIT,2005-2009,AFFYMETRIX)	NA	CELLINTENSITYFILESWEREGENERATEDUSINGGCOS(AFFYMETRIX).THEPROBESETDATAWASGENERATEDUSINGR/BIOCONDUCTOR(VERSION2.8.1)PACKAGESAFFY(VERSION1.20.2),GCRMA(VERSION2.14.1),ANDFLUSH.LVS.BUNDLE(VERSION1.2.1,PROPORTION=0.6).FORDATAFILTRATION,WESELECTEDTHEPROBESETSWITHSIGNALINTENSITYABOVETHETHRESHOLDLIMITINATLEAST5%OFSAMPLES.THETHRESHOLDWASESTABLISHEDATTHE98THPERCENTILEOFTHEEXPRESSIONLEVELSFROMY-CHROMOSOME–LIN…	SIGMOID	93
GSM523335	adenocarcinoma_54 (macro)	GSM523335	Nov 24 2010	colon	Extraction of total RNA was performed using the RNeasy Plus Mini Kit (cat. 74134) according to Qiagen's instructions.	Biotinylated cRNA were prepared according to the standard one-cycle Affymetrix protocol from 5 ug total RNA (Expression Analysis Technical Manual With Specific Protocols for Using the GeneChip® Hybridization, Wash, and Stain Kit, 2005-2009, Affymetrix)	Cell intensity files were generated using GCOS (Affymetrix). The probe set data was generated using R/BioConductor (version 2.8.1) packages affy (version 1.20.2), gcrma (version 2.14.1), and FLUSH.LVS.bundle (version 1.2.1, proportion=0.6). For data filtration, we selected the probe sets with signal intensity above the threshold limit in at least 5% of samples. The threshold was established at th…	ftp://ftp.ncbi.nlm.nih.gov/pub/geo/DATA/supplementary/samples/GSM523nnn/GSM523335/GSM523335_ColonCa_Seria08_P18_2.CEL.gz	25410	94	ADENOCARCINOMA	NA	FEMALE	NA	BIOTINYLATEDCRNAWEREPREPAREDACCORDINGTOTHESTANDARDONE-CYCLEAFFYMETRIXPROTOCOLFROM5UGTOTALRNA(EXPRESSIONANALYSISTECHNICALMANUALWITHSPECIFICPROTOCOLSFORUSINGTHEGENECHIP®HYBRIDIZATION,WASH,ANDSTAINKIT,2005-2009,AFFYMETRIX)	NA	CELLINTENSITYFILESWEREGENERATEDUSINGGCOS(AFFYMETRIX).THEPROBESETDATAWASGENERATEDUSINGR/BIOCONDUCTOR(VERSION2.8.1)PACKAGESAFFY(VERSION1.20.2),GCRMA(VERSION2.14.1),ANDFLUSH.LVS.BUNDLE(VERSION1.2.1,PROPORTION=0.6).FORDATAFILTRATION,WESELECTEDTHEPROBESETSWITHSIGNALINTENSITYABOVETHETHRESHOLDLIMITINATLEAST5%OFSAMPLES.THETHRESHOLDWASESTABLISHEDATTHE98THPERCENTILEOFTHEEXPRESSIONLEVELSFROMY-CHROMOSOME–LIN…	SIGMOID	94
GSM523336	adenocarcinoma_55 (macro)	GSM523336	Nov 24 2010	colon	Extraction of total RNA was performed using the RNeasy Plus Mini Kit (cat. 74134) according to Qiagen's instructions.	Biotinylated cRNA were prepared according to the standard one-cycle Affymetrix protocol from 5 ug total RNA (Expression Analysis Technical Manual With Specific Protocols for Using the GeneChip® Hybridization, Wash, and Stain Kit, 2005-2009, Affymetrix)	Cell intensity files were generated using GCOS (Affymetrix). The probe set data was generated using R/BioConductor (version 2.8.1) packages affy (version 1.20.2), gcrma (version 2.14.1), and FLUSH.LVS.bundle (version 1.2.1, proportion=0.6). For data filtration, we selected the probe sets with signal intensity above the threshold limit in at least 5% of samples. The threshold was established at th…	ftp://ftp.ncbi.nlm.nih.gov/pub/geo/DATA/supplementary/samples/GSM523nnn/GSM523336/GSM523336_ColonCa_Seria08_P25_2.CEL.gz	25410	95	ADENOCARCINOMA	NA	FEMALE	NA	BIOTINYLATEDCRNAWEREPREPAREDACCORDINGTOTHESTANDARDONE-CYCLEAFFYMETRIXPROTOCOLFROM5UGTOTALRNA(EXPRESSIONANALYSISTECHNICALMANUALWITHSPECIFICPROTOCOLSFORUSINGTHEGENECHIP®HYBRIDIZATION,WASH,ANDSTAINKIT,2005-2009,AFFYMETRIX)	NA	CELLINTENSITYFILESWEREGENERATEDUSINGGCOS(AFFYMETRIX).THEPROBESETDATAWASGENERATEDUSINGR/BIOCONDUCTOR(VERSION2.8.1)PACKAGESAFFY(VERSION1.20.2),GCRMA(VERSION2.14.1),ANDFLUSH.LVS.BUNDLE(VERSION1.2.1,PROPORTION=0.6).FORDATAFILTRATION,WESELECTEDTHEPROBESETSWITHSIGNALINTENSITYABOVETHETHRESHOLDLIMITINATLEAST5%OFSAMPLES.THETHRESHOLDWASESTABLISHEDATTHE98THPERCENTILEOFTHEEXPRESSIONLEVELSFROMY-CHROMOSOME–LIN…	RECTUM	95
GSM523337	carcinoma_56 (macro)	GSM523337	Nov 24 2010	colon	Extraction of total RNA was performed using the RNeasy Plus Mini Kit (cat. 74134) according to Qiagen's instructions.	Biotinylated cRNA were prepared according to the standard one-cycle Affymetrix protocol from 5 ug total RNA (Expression Analysis Technical Manual With Specific Protocols for Using the GeneChip® Hybridization, Wash, and Stain Kit, 2005-2009, Affymetrix)	Cell intensity files were generated using GCOS (Affymetrix). The probe set data was generated using R/BioConductor (version 2.8.1) packages affy (version 1.20.2), gcrma (version 2.14.1), and FLUSH.LVS.bundle (version 1.2.1, proportion=0.6). For data filtration, we selected the probe sets with signal intensity above the threshold limit in at least 5% of samples. The threshold was established at th…	ftp://ftp.ncbi.nlm.nih.gov/pub/geo/DATA/supplementary/samples/GSM523nnn/GSM523337/GSM523337_ColonCa_Seria09_38B1.CEL.gz	25410	96	CARCINOMA	NA	FEMALE	NA	BIOTINYLATEDCRNAWEREPREPAREDACCORDINGTOTHESTANDARDONE-CYCLEAFFYMETRIXPROTOCOLFROM5UGTOTALRNA(EXPRESSIONANALYSISTECHNICALMANUALWITHSPECIFICPROTOCOLSFORUSINGTHEGENECHIP®HYBRIDIZATION,WASH,ANDSTAINKIT,2005-2009,AFFYMETRIX)	NA	CELLINTENSITYFILESWEREGENERATEDUSINGGCOS(AFFYMETRIX).THEPROBESETDATAWASGENERATEDUSINGR/BIOCONDUCTOR(VERSION2.8.1)PACKAGESAFFY(VERSION1.20.2),GCRMA(VERSION2.14.1),ANDFLUSH.LVS.BUNDLE(VERSION1.2.1,PROPORTION=0.6).FORDATAFILTRATION,WESELECTEDTHEPROBESETSWITHSIGNALINTENSITYABOVETHETHRESHOLDLIMITINATLEAST5%OFSAMPLES.THETHRESHOLDWASESTABLISHEDATTHE98THPERCENTILEOFTHEEXPRESSIONLEVELSFROMY-CHROMOSOME–LIN…	ASCENDING	96
GSM523338	normal_colon_57 (macro)	GSM523338	Nov 24 2010	colon	Extraction of total RNA was performed using the RNeasy Plus Mini Kit (cat. 74134) according to Qiagen's instructions.	Biotinylated cRNA were prepared according to the standard one-cycle Affymetrix protocol from 5 ug total RNA (Expression Analysis Technical Manual With Specific Protocols for Using the GeneChip® Hybridization, Wash, and Stain Kit, 2005-2009, Affymetrix)	Cell intensity files were generated using GCOS (Affymetrix). The probe set data was generated using R/BioConductor (version 2.8.1) packages affy (version 1.20.2), gcrma (version 2.14.1), and FLUSH.LVS.bundle (version 1.2.1, proportion=0.6). For data filtration, we selected the probe sets with signal intensity above the threshold limit in at least 5% of samples. The threshold was established at th…	ftp://ftp.ncbi.nlm.nih.gov/pub/geo/DATA/supplementary/samples/GSM523nnn/GSM523338/GSM523338_ColonCa_Seria09_9A.CEL.gz	25410	97	NORMALCOLON	NA	FEMALE	NA	BIOTINYLATEDCRNAWEREPREPAREDACCORDINGTOTHESTANDARDONE-CYCLEAFFYMETRIXPROTOCOLFROM5UGTOTALRNA(EXPRESSIONANALYSISTECHNICALMANUALWITHSPECIFICPROTOCOLSFORUSINGTHEGENECHIP®HYBRIDIZATION,WASH,ANDSTAINKIT,2005-2009,AFFYMETRIX)	NA	CELLINTENSITYFILESWEREGENERATEDUSINGGCOS(AFFYMETRIX).THEPROBESETDATAWASGENERATEDUSINGR/BIOCONDUCTOR(VERSION2.8.1)PACKAGESAFFY(VERSION1.20.2),GCRMA(VERSION2.14.1),ANDFLUSH.LVS.BUNDLE(VERSION1.2.1,PROPORTION=0.6).FORDATAFILTRATION,WESELECTEDTHEPROBESETSWITHSIGNALINTENSITYABOVETHETHRESHOLDLIMITINATLEAST5%OFSAMPLES.THETHRESHOLDWASESTABLISHEDATTHE98THPERCENTILEOFTHEEXPRESSIONLEVELSFROMY-CHROMOSOME–LIN…	RECTUM	97
GSM523339	carcinoma_58 (macro)	GSM523339	Nov 24 2010	colon	Extraction of total RNA was performed using the RNeasy Plus Mini Kit (cat. 74134) according to Qiagen's instructions.	Biotinylated cRNA were prepared according to the standard one-cycle Affymetrix protocol from 5 ug total RNA (Expression Analysis Technical Manual With Specific Protocols for Using the GeneChip® Hybridization, Wash, and Stain Kit, 2005-2009, Affymetrix)	Cell intensity files were generated using GCOS (Affymetrix). The probe set data was generated using R/BioConductor (version 2.8.1) packages affy (version 1.20.2), gcrma (version 2.14.1), and FLUSH.LVS.bundle (version 1.2.1, proportion=0.6). For data filtration, we selected the probe sets with signal intensity above the threshold limit in at least 5% of samples. The threshold was established at th…	ftp://ftp.ncbi.nlm.nih.gov/pub/geo/DATA/supplementary/samples/GSM523nnn/GSM523339/GSM523339_ColonCa_Seria09_9B2.CEL.gz	25410	98	CARCINOMA	NA	FEMALE	NA	BIOTINYLATEDCRNAWEREPREPAREDACCORDINGTOTHESTANDARDONE-CYCLEAFFYMETRIXPROTOCOLFROM5UGTOTALRNA(EXPRESSIONANALYSISTECHNICALMANUALWITHSPECIFICPROTOCOLSFORUSINGTHEGENECHIP®HYBRIDIZATION,WASH,ANDSTAINKIT,2005-2009,AFFYMETRIX)	NA	CELLINTENSITYFILESWEREGENERATEDUSINGGCOS(AFFYMETRIX).THEPROBESETDATAWASGENERATEDUSINGR/BIOCONDUCTOR(VERSION2.8.1)PACKAGESAFFY(VERSION1.20.2),GCRMA(VERSION2.14.1),ANDFLUSH.LVS.BUNDLE(VERSION1.2.1,PROPORTION=0.6).FORDATAFILTRATION,WESELECTEDTHEPROBESETSWITHSIGNALINTENSITYABOVETHETHRESHOLDLIMITINATLEAST5%OFSAMPLES.THETHRESHOLDWASESTABLISHEDATTHE98THPERCENTILEOFTHEEXPRESSIONLEVELSFROMY-CHROMOSOME–LIN…	RECTUM	98
GSM523340	adenocarcinoma_59 (macro)	GSM523340	Nov 24 2010	colon	Extraction of total RNA was performed using the RNeasy Plus Mini Kit (cat. 74134) according to Qiagen's instructions.	Biotinylated cRNA were prepared according to the standard one-cycle Affymetrix protocol from 5 ug total RNA (Expression Analysis Technical Manual With Specific Protocols for Using the GeneChip® Hybridization, Wash, and Stain Kit, 2005-2009, Affymetrix)	Cell intensity files were generated using GCOS (Affymetrix). The probe set data was generated using R/BioConductor (version 2.8.1) packages affy (version 1.20.2), gcrma (version 2.14.1), and FLUSH.LVS.bundle (version 1.2.1, proportion=0.6). For data filtration, we selected the probe sets with signal intensity above the threshold limit in at least 5% of samples. The threshold was established at th…	ftp://ftp.ncbi.nlm.nih.gov/pub/geo/DATA/supplementary/samples/GSM523nnn/GSM523340/GSM523340_ColonCa_Seria09_P20.CEL.gz	25410	99	ADENOCARCINOMA	NA	MALE	NA	BIOTINYLATEDCRNAWEREPREPAREDACCORDINGTOTHESTANDARDONE-CYCLEAFFYMETRIXPROTOCOLFROM5UGTOTALRNA(EXPRESSIONANALYSISTECHNICALMANUALWITHSPECIFICPROTOCOLSFORUSINGTHEGENECHIP®HYBRIDIZATION,WASH,ANDSTAINKIT,2005-2009,AFFYMETRIX)	NA	CELLINTENSITYFILESWEREGENERATEDUSINGGCOS(AFFYMETRIX).THEPROBESETDATAWASGENERATEDUSINGR/BIOCONDUCTOR(VERSION2.8.1)PACKAGESAFFY(VERSION1.20.2),GCRMA(VERSION2.14.1),ANDFLUSH.LVS.BUNDLE(VERSION1.2.1,PROPORTION=0.6).FORDATAFILTRATION,WESELECTEDTHEPROBESETSWITHSIGNALINTENSITYABOVETHETHRESHOLDLIMITINATLEAST5%OFSAMPLES.THETHRESHOLDWASESTABLISHEDATTHE98THPERCENTILEOFTHEEXPRESSIONLEVELSFROMY-CHROMOSOME–LIN…	SIGMOID	99
GSM523341	adenocarcinoma_60 (macro)	GSM523341	Nov 24 2010	colon	Extraction of total RNA was performed using the RNeasy Plus Mini Kit (cat. 74134) according to Qiagen's instructions.	Biotinylated cRNA were prepared according to the standard one-cycle Affymetrix protocol from 5 ug total RNA (Expression Analysis Technical Manual With Specific Protocols for Using the GeneChip® Hybridization, Wash, and Stain Kit, 2005-2009, Affymetrix)	Cell intensity files were generated using GCOS (Affymetrix). The probe set data was generated using R/BioConductor (version 2.8.1) packages affy (version 1.20.2), gcrma (version 2.14.1), and FLUSH.LVS.bundle (version 1.2.1, proportion=0.6). For data filtration, we selected the probe sets with signal intensity above the threshold limit in at least 5% of samples. The threshold was established at th…	ftp://ftp.ncbi.nlm.nih.gov/pub/geo/DATA/supplementary/samples/GSM523nnn/GSM523341/GSM523341_ColonCa_Seria09_P26.CEL.gz	25410	100	ADENOCARCINOMA	NA	MALE	NA	BIOTINYLATEDCRNAWEREPREPAREDACCORDINGTOTHESTANDARDONE-CYCLEAFFYMETRIXPROTOCOLFROM5UGTOTALRNA(EXPRESSIONANALYSISTECHNICALMANUALWITHSPECIFICPROTOCOLSFORUSINGTHEGENECHIP®HYBRIDIZATION,WASH,ANDSTAINKIT,2005-2009,AFFYMETRIX)	NA	CELLINTENSITYFILESWEREGENERATEDUSINGGCOS(AFFYMETRIX).THEPROBESETDATAWASGENERATEDUSINGR/BIOCONDUCTOR(VERSION2.8.1)PACKAGESAFFY(VERSION1.20.2),GCRMA(VERSION2.14.1),ANDFLUSH.LVS.BUNDLE(VERSION1.2.1,PROPORTION=0.6).FORDATAFILTRATION,WESELECTEDTHEPROBESETSWITHSIGNALINTENSITYABOVETHETHRESHOLDLIMITINATLEAST5%OFSAMPLES.THETHRESHOLDWASESTABLISHEDATTHE98THPERCENTILEOFTHEEXPRESSIONLEVELSFROMY-CHROMOSOME–LIN…	SIGMOID	100
GSM523342	adenocarcinoma_61 (macro)	GSM523342	Nov 24 2010	colon	Extraction of total RNA was performed using the RNeasy Plus Mini Kit (cat. 74134) according to Qiagen's instructions.	Biotinylated cRNA were prepared according to the standard one-cycle Affymetrix protocol from 5 ug total RNA (Expression Analysis Technical Manual With Specific Protocols for Using the GeneChip® Hybridization, Wash, and Stain Kit, 2005-2009, Affymetrix)	Cell intensity files were generated using GCOS (Affymetrix). The probe set data was generated using R/BioConductor (version 2.8.1) packages affy (version 1.20.2), gcrma (version 2.14.1), and FLUSH.LVS.bundle (version 1.2.1, proportion=0.6). For data filtration, we selected the probe sets with signal intensity above the threshold limit in at least 5% of samples. The threshold was established at th…	ftp://ftp.ncbi.nlm.nih.gov/pub/geo/DATA/supplementary/samples/GSM523nnn/GSM523342/GSM523342_ColonCa_Seria09_P29B.CEL.gz	25410	101	ADENOCARCINOMA	NA	MALE	NA	BIOTINYLATEDCRNAWEREPREPAREDACCORDINGTOTHESTANDARDONE-CYCLEAFFYMETRIXPROTOCOLFROM5UGTOTALRNA(EXPRESSIONANALYSISTECHNICALMANUALWITHSPECIFICPROTOCOLSFORUSINGTHEGENECHIP®HYBRIDIZATION,WASH,ANDSTAINKIT,2005-2009,AFFYMETRIX)	NA	CELLINTENSITYFILESWEREGENERATEDUSINGGCOS(AFFYMETRIX).THEPROBESETDATAWASGENERATEDUSINGR/BIOCONDUCTOR(VERSION2.8.1)PACKAGESAFFY(VERSION1.20.2),GCRMA(VERSION2.14.1),ANDFLUSH.LVS.BUNDLE(VERSION1.2.1,PROPORTION=0.6).FORDATAFILTRATION,WESELECTEDTHEPROBESETSWITHSIGNALINTENSITYABOVETHETHRESHOLDLIMITINATLEAST5%OFSAMPLES.THETHRESHOLDWASESTABLISHEDATTHE98THPERCENTILEOFTHEEXPRESSIONLEVELSFROMY-CHROMOSOME–LIN…	SIGMOID	101
GSM523343	normal_colon_62 (macro)	GSM523343	Nov 24 2010	colon	Extraction of total RNA was performed using the RNeasy Plus Mini Kit (cat. 74134) according to Qiagen's instructions.	Biotinylated cRNA were prepared according to the standard one-cycle Affymetrix protocol from 5 ug total RNA (Expression Analysis Technical Manual With Specific Protocols for Using the GeneChip® Hybridization, Wash, and Stain Kit, 2005-2009, Affymetrix)	Cell intensity files were generated using GCOS (Affymetrix). The probe set data was generated using R/BioConductor (version 2.8.1) packages affy (version 1.20.2), gcrma (version 2.14.1), and FLUSH.LVS.bundle (version 1.2.1, proportion=0.6). For data filtration, we selected the probe sets with signal intensity above the threshold limit in at least 5% of samples. The threshold was established at th…	ftp://ftp.ncbi.nlm.nih.gov/pub/geo/DATA/supplementary/samples/GSM523nnn/GSM523343/GSM523343_ColonCa_Seria10_23A.CEL.gz	25410	102	NORMALCOLON	NA	FEMALE	NA	BIOTINYLATEDCRNAWEREPREPAREDACCORDINGTOTHESTANDARDONE-CYCLEAFFYMETRIXPROTOCOLFROM5UGTOTALRNA(EXPRESSIONANALYSISTECHNICALMANUALWITHSPECIFICPROTOCOLSFORUSINGTHEGENECHIP®HYBRIDIZATION,WASH,ANDSTAINKIT,2005-2009,AFFYMETRIX)	NA	CELLINTENSITYFILESWEREGENERATEDUSINGGCOS(AFFYMETRIX).THEPROBESETDATAWASGENERATEDUSINGR/BIOCONDUCTOR(VERSION2.8.1)PACKAGESAFFY(VERSION1.20.2),GCRMA(VERSION2.14.1),ANDFLUSH.LVS.BUNDLE(VERSION1.2.1,PROPORTION=0.6).FORDATAFILTRATION,WESELECTEDTHEPROBESETSWITHSIGNALINTENSITYABOVETHETHRESHOLDLIMITINATLEAST5%OFSAMPLES.THETHRESHOLDWASESTABLISHEDATTHE98THPERCENTILEOFTHEEXPRESSIONLEVELSFROMY-CHROMOSOME–LIN…	SIGMOID	102
GSM523344	carcinoma_63 (macro)	GSM523344	Nov 24 2010	colon	Extraction of total RNA was performed using the RNeasy Plus Mini Kit (cat. 74134) according to Qiagen's instructions.	Biotinylated cRNA were prepared according to the standard one-cycle Affymetrix protocol from 5 ug total RNA (Expression Analysis Technical Manual With Specific Protocols for Using the GeneChip® Hybridization, Wash, and Stain Kit, 2005-2009, Affymetrix)	Cell intensity files were generated using GCOS (Affymetrix). The probe set data was generated using R/BioConductor (version 2.8.1) packages affy (version 1.20.2), gcrma (version 2.14.1), and FLUSH.LVS.bundle (version 1.2.1, proportion=0.6). For data filtration, we selected the probe sets with signal intensity above the threshold limit in at least 5% of samples. The threshold was established at th…	ftp://ftp.ncbi.nlm.nih.gov/pub/geo/DATA/supplementary/samples/GSM523nnn/GSM523344/GSM523344_ColonCa_Seria10_23B1.CEL.gz	25410	103	CARCINOMA	NA	FEMALE	NA	BIOTINYLATEDCRNAWEREPREPAREDACCORDINGTOTHESTANDARDONE-CYCLEAFFYMETRIXPROTOCOLFROM5UGTOTALRNA(EXPRESSIONANALYSISTECHNICALMANUALWITHSPECIFICPROTOCOLSFORUSINGTHEGENECHIP®HYBRIDIZATION,WASH,ANDSTAINKIT,2005-2009,AFFYMETRIX)	NA	CELLINTENSITYFILESWEREGENERATEDUSINGGCOS(AFFYMETRIX).THEPROBESETDATAWASGENERATEDUSINGR/BIOCONDUCTOR(VERSION2.8.1)PACKAGESAFFY(VERSION1.20.2),GCRMA(VERSION2.14.1),ANDFLUSH.LVS.BUNDLE(VERSION1.2.1,PROPORTION=0.6).FORDATAFILTRATION,WESELECTEDTHEPROBESETSWITHSIGNALINTENSITYABOVETHETHRESHOLDLIMITINATLEAST5%OFSAMPLES.THETHRESHOLDWASESTABLISHEDATTHE98THPERCENTILEOFTHEEXPRESSIONLEVELSFROMY-CHROMOSOME–LIN…	SIGMOID	103
GSM523345	carcinoma_64 (macro)	GSM523345	Nov 24 2010	colon	Extraction of total RNA was performed using the RNeasy Plus Mini Kit (cat. 74134) according to Qiagen's instructions.	Biotinylated cRNA were prepared according to the standard one-cycle Affymetrix protocol from 5 ug total RNA (Expression Analysis Technical Manual With Specific Protocols for Using the GeneChip® Hybridization, Wash, and Stain Kit, 2005-2009, Affymetrix)	Cell intensity files were generated using GCOS (Affymetrix). The probe set data was generated using R/BioConductor (version 2.8.1) packages affy (version 1.20.2), gcrma (version 2.14.1), and FLUSH.LVS.bundle (version 1.2.1, proportion=0.6). For data filtration, we selected the probe sets with signal intensity above the threshold limit in at least 5% of samples. The threshold was established at th…	ftp://ftp.ncbi.nlm.nih.gov/pub/geo/DATA/supplementary/samples/GSM523nnn/GSM523345/GSM523345_ColonCa_Seria10_433B1.CEL.gz	25410	104	CARCINOMA	NA	MALE	NA	BIOTINYLATEDCRNAWEREPREPAREDACCORDINGTOTHESTANDARDONE-CYCLEAFFYMETRIXPROTOCOLFROM5UGTOTALRNA(EXPRESSIONANALYSISTECHNICALMANUALWITHSPECIFICPROTOCOLSFORUSINGTHEGENECHIP®HYBRIDIZATION,WASH,ANDSTAINKIT,2005-2009,AFFYMETRIX)	NA	CELLINTENSITYFILESWEREGENERATEDUSINGGCOS(AFFYMETRIX).THEPROBESETDATAWASGENERATEDUSINGR/BIOCONDUCTOR(VERSION2.8.1)PACKAGESAFFY(VERSION1.20.2),GCRMA(VERSION2.14.1),ANDFLUSH.LVS.BUNDLE(VERSION1.2.1,PROPORTION=0.6).FORDATAFILTRATION,WESELECTEDTHEPROBESETSWITHSIGNALINTENSITYABOVETHETHRESHOLDLIMITINATLEAST5%OFSAMPLES.THETHRESHOLDWASESTABLISHEDATTHE98THPERCENTILEOFTHEEXPRESSIONLEVELSFROMY-CHROMOSOME–LIN…	RECTUM	104
GSM523346	adenocarcinoma_65 (macro)	GSM523346	Nov 24 2010	colon	Extraction of total RNA was performed using the RNeasy Plus Mini Kit (cat. 74134) according to Qiagen's instructions.	Biotinylated cRNA were prepared according to the standard one-cycle Affymetrix protocol from 5 ug total RNA (Expression Analysis Technical Manual With Specific Protocols for Using the GeneChip® Hybridization, Wash, and Stain Kit, 2005-2009, Affymetrix)	Cell intensity files were generated using GCOS (Affymetrix). The probe set data was generated using R/BioConductor (version 2.8.1) packages affy (version 1.20.2), gcrma (version 2.14.1), and FLUSH.LVS.bundle (version 1.2.1, proportion=0.6). For data filtration, we selected the probe sets with signal intensity above the threshold limit in at least 5% of samples. The threshold was established at th…	ftp://ftp.ncbi.nlm.nih.gov/pub/geo/DATA/supplementary/samples/GSM523nnn/GSM523346/GSM523346_ColonCa_Seria10_P22.CEL.gz	25410	105	ADENOCARCINOMA	NA	MALE	NA	BIOTINYLATEDCRNAWEREPREPAREDACCORDINGTOTHESTANDARDONE-CYCLEAFFYMETRIXPROTOCOLFROM5UGTOTALRNA(EXPRESSIONANALYSISTECHNICALMANUALWITHSPECIFICPROTOCOLSFORUSINGTHEGENECHIP®HYBRIDIZATION,WASH,ANDSTAINKIT,2005-2009,AFFYMETRIX)	NA	CELLINTENSITYFILESWEREGENERATEDUSINGGCOS(AFFYMETRIX).THEPROBESETDATAWASGENERATEDUSINGR/BIOCONDUCTOR(VERSION2.8.1)PACKAGESAFFY(VERSION1.20.2),GCRMA(VERSION2.14.1),ANDFLUSH.LVS.BUNDLE(VERSION1.2.1,PROPORTION=0.6).FORDATAFILTRATION,WESELECTEDTHEPROBESETSWITHSIGNALINTENSITYABOVETHETHRESHOLDLIMITINATLEAST5%OFSAMPLES.THETHRESHOLDWASESTABLISHEDATTHE98THPERCENTILEOFTHEEXPRESSIONLEVELSFROMY-CHROMOSOME–LIN…	SIGMOID	105
GSM523347	adenocarcinoma_66 (macro)	GSM523347	Nov 24 2010	colon	Extraction of total RNA was performed using the RNeasy Plus Mini Kit (cat. 74134) according to Qiagen's instructions.	Biotinylated cRNA were prepared according to the standard one-cycle Affymetrix protocol from 5 ug total RNA (Expression Analysis Technical Manual With Specific Protocols for Using the GeneChip® Hybridization, Wash, and Stain Kit, 2005-2009, Affymetrix)	Cell intensity files were generated using GCOS (Affymetrix). The probe set data was generated using R/BioConductor (version 2.8.1) packages affy (version 1.20.2), gcrma (version 2.14.1), and FLUSH.LVS.bundle (version 1.2.1, proportion=0.6). For data filtration, we selected the probe sets with signal intensity above the threshold limit in at least 5% of samples. The threshold was established at th…	ftp://ftp.ncbi.nlm.nih.gov/pub/geo/DATA/supplementary/samples/GSM523nnn/GSM523347/GSM523347_ColonCa_Seria10_P28C.CEL.gz	25410	106	ADENOCARCINOMA	NA	FEMALE	NA	BIOTINYLATEDCRNAWEREPREPAREDACCORDINGTOTHESTANDARDONE-CYCLEAFFYMETRIXPROTOCOLFROM5UGTOTALRNA(EXPRESSIONANALYSISTECHNICALMANUALWITHSPECIFICPROTOCOLSFORUSINGTHEGENECHIP®HYBRIDIZATION,WASH,ANDSTAINKIT,2005-2009,AFFYMETRIX)	NA	CELLINTENSITYFILESWEREGENERATEDUSINGGCOS(AFFYMETRIX).THEPROBESETDATAWASGENERATEDUSINGR/BIOCONDUCTOR(VERSION2.8.1)PACKAGESAFFY(VERSION1.20.2),GCRMA(VERSION2.14.1),ANDFLUSH.LVS.BUNDLE(VERSION1.2.1,PROPORTION=0.6).FORDATAFILTRATION,WESELECTEDTHEPROBESETSWITHSIGNALINTENSITYABOVETHETHRESHOLDLIMITINATLEAST5%OFSAMPLES.THETHRESHOLDWASESTABLISHEDATTHE98THPERCENTILEOFTHEEXPRESSIONLEVELSFROMY-CHROMOSOME–LIN…	CAECUM	106
GSM523348	adenocarcinoma_67 (macro)	GSM523348	Nov 24 2010	colon	Extraction of total RNA was performed using the RNeasy Plus Mini Kit (cat. 74134) according to Qiagen's instructions.	Biotinylated cRNA were prepared according to the standard one-cycle Affymetrix protocol from 5 ug total RNA (Expression Analysis Technical Manual With Specific Protocols for Using the GeneChip® Hybridization, Wash, and Stain Kit, 2005-2009, Affymetrix)	Cell intensity files were generated using GCOS (Affymetrix). The probe set data was generated using R/BioConductor (version 2.8.1) packages affy (version 1.20.2), gcrma (version 2.14.1), and FLUSH.LVS.bundle (version 1.2.1, proportion=0.6). For data filtration, we selected the probe sets with signal intensity above the threshold limit in at least 5% of samples. The threshold was established at th…	ftp://ftp.ncbi.nlm.nih.gov/pub/geo/DATA/supplementary/samples/GSM523nnn/GSM523348/GSM523348_ColonCa_Seria10_P31.CEL.gz	25410	107	ADENOCARCINOMA	NA	MALE	NA	BIOTINYLATEDCRNAWEREPREPAREDACCORDINGTOTHESTANDARDONE-CYCLEAFFYMETRIXPROTOCOLFROM5UGTOTALRNA(EXPRESSIONANALYSISTECHNICALMANUALWITHSPECIFICPROTOCOLSFORUSINGTHEGENECHIP®HYBRIDIZATION,WASH,ANDSTAINKIT,2005-2009,AFFYMETRIX)	NA	CELLINTENSITYFILESWEREGENERATEDUSINGGCOS(AFFYMETRIX).THEPROBESETDATAWASGENERATEDUSINGR/BIOCONDUCTOR(VERSION2.8.1)PACKAGESAFFY(VERSION1.20.2),GCRMA(VERSION2.14.1),ANDFLUSH.LVS.BUNDLE(VERSION1.2.1,PROPORTION=0.6).FORDATAFILTRATION,WESELECTEDTHEPROBESETSWITHSIGNALINTENSITYABOVETHETHRESHOLDLIMITINATLEAST5%OFSAMPLES.THETHRESHOLDWASESTABLISHEDATTHE98THPERCENTILEOFTHEEXPRESSIONLEVELSFROMY-CHROMOSOME–LIN…	SIGMOID	107
GSM523349	normal_colon_68 (macro)	GSM523349	Nov 24 2010	colon	Extraction of total RNA was performed using the RNeasy Plus Mini Kit (cat. 74134) according to Qiagen's instructions.	Biotinylated cRNA were prepared according to the standard one-cycle Affymetrix protocol from 5 ug total RNA (Expression Analysis Technical Manual With Specific Protocols for Using the GeneChip® Hybridization, Wash, and Stain Kit, 2005-2009, Affymetrix)	Cell intensity files were generated using GCOS (Affymetrix). The probe set data was generated using R/BioConductor (version 2.8.1) packages affy (version 1.20.2), gcrma (version 2.14.1), and FLUSH.LVS.bundle (version 1.2.1, proportion=0.6). For data filtration, we selected the probe sets with signal intensity above the threshold limit in at least 5% of samples. The threshold was established at th…	ftp://ftp.ncbi.nlm.nih.gov/pub/geo/DATA/supplementary/samples/GSM523nnn/GSM523349/GSM523349_ColonCa_Seria11_16A.CEL.gz	25410	108	NORMALCOLON	NA	MALE	NA	BIOTINYLATEDCRNAWEREPREPAREDACCORDINGTOTHESTANDARDONE-CYCLEAFFYMETRIXPROTOCOLFROM5UGTOTALRNA(EXPRESSIONANALYSISTECHNICALMANUALWITHSPECIFICPROTOCOLSFORUSINGTHEGENECHIP®HYBRIDIZATION,WASH,ANDSTAINKIT,2005-2009,AFFYMETRIX)	NA	CELLINTENSITYFILESWEREGENERATEDUSINGGCOS(AFFYMETRIX).THEPROBESETDATAWASGENERATEDUSINGR/BIOCONDUCTOR(VERSION2.8.1)PACKAGESAFFY(VERSION1.20.2),GCRMA(VERSION2.14.1),ANDFLUSH.LVS.BUNDLE(VERSION1.2.1,PROPORTION=0.6).FORDATAFILTRATION,WESELECTEDTHEPROBESETSWITHSIGNALINTENSITYABOVETHETHRESHOLDLIMITINATLEAST5%OFSAMPLES.THETHRESHOLDWASESTABLISHEDATTHE98THPERCENTILEOFTHEEXPRESSIONLEVELSFROMY-CHROMOSOME–LIN…	RECTUM	108
GSM523350	carcinoma_69 (macro)	GSM523350	Nov 24 2010	colon	Extraction of total RNA was performed using the RNeasy Plus Mini Kit (cat. 74134) according to Qiagen's instructions.	Biotinylated cRNA were prepared according to the standard one-cycle Affymetrix protocol from 5 ug total RNA (Expression Analysis Technical Manual With Specific Protocols for Using the GeneChip® Hybridization, Wash, and Stain Kit, 2005-2009, Affymetrix)	Cell intensity files were generated using GCOS (Affymetrix). The probe set data was generated using R/BioConductor (version 2.8.1) packages affy (version 1.20.2), gcrma (version 2.14.1), and FLUSH.LVS.bundle (version 1.2.1, proportion=0.6). For data filtration, we selected the probe sets with signal intensity above the threshold limit in at least 5% of samples. The threshold was established at th…	ftp://ftp.ncbi.nlm.nih.gov/pub/geo/DATA/supplementary/samples/GSM523nnn/GSM523350/GSM523350_ColonCa_Seria11_16B1.CEL.gz	25410	109	CARCINOMA	NA	MALE	NA	BIOTINYLATEDCRNAWEREPREPAREDACCORDINGTOTHESTANDARDONE-CYCLEAFFYMETRIXPROTOCOLFROM5UGTOTALRNA(EXPRESSIONANALYSISTECHNICALMANUALWITHSPECIFICPROTOCOLSFORUSINGTHEGENECHIP®HYBRIDIZATION,WASH,ANDSTAINKIT,2005-2009,AFFYMETRIX)	NA	CELLINTENSITYFILESWEREGENERATEDUSINGGCOS(AFFYMETRIX).THEPROBESETDATAWASGENERATEDUSINGR/BIOCONDUCTOR(VERSION2.8.1)PACKAGESAFFY(VERSION1.20.2),GCRMA(VERSION2.14.1),ANDFLUSH.LVS.BUNDLE(VERSION1.2.1,PROPORTION=0.6).FORDATAFILTRATION,WESELECTEDTHEPROBESETSWITHSIGNALINTENSITYABOVETHETHRESHOLDLIMITINATLEAST5%OFSAMPLES.THETHRESHOLDWASESTABLISHEDATTHE98THPERCENTILEOFTHEEXPRESSIONLEVELSFROMY-CHROMOSOME–LIN…	RECTUM	109
GSM523351	carcinoma_70 (macro)	GSM523351	Nov 24 2010	colon	Extraction of total RNA was performed using the RNeasy Plus Mini Kit (cat. 74134) according to Qiagen's instructions.	Biotinylated cRNA were prepared according to the standard one-cycle Affymetrix protocol from 5 ug total RNA (Expression Analysis Technical Manual With Specific Protocols for Using the GeneChip® Hybridization, Wash, and Stain Kit, 2005-2009, Affymetrix)	Cell intensity files were generated using GCOS (Affymetrix). The probe set data was generated using R/BioConductor (version 2.8.1) packages affy (version 1.20.2), gcrma (version 2.14.1), and FLUSH.LVS.bundle (version 1.2.1, proportion=0.6). For data filtration, we selected the probe sets with signal intensity above the threshold limit in at least 5% of samples. The threshold was established at th…	ftp://ftp.ncbi.nlm.nih.gov/pub/geo/DATA/supplementary/samples/GSM523nnn/GSM523351/GSM523351_ColonCa_Seria11_20B1.CEL.gz	25410	110	CARCINOMA	NA	MALE	NA	BIOTINYLATEDCRNAWEREPREPAREDACCORDINGTOTHESTANDARDONE-CYCLEAFFYMETRIXPROTOCOLFROM5UGTOTALRNA(EXPRESSIONANALYSISTECHNICALMANUALWITHSPECIFICPROTOCOLSFORUSINGTHEGENECHIP®HYBRIDIZATION,WASH,ANDSTAINKIT,2005-2009,AFFYMETRIX)	NA	CELLINTENSITYFILESWEREGENERATEDUSINGGCOS(AFFYMETRIX).THEPROBESETDATAWASGENERATEDUSINGR/BIOCONDUCTOR(VERSION2.8.1)PACKAGESAFFY(VERSION1.20.2),GCRMA(VERSION2.14.1),ANDFLUSH.LVS.BUNDLE(VERSION1.2.1,PROPORTION=0.6).FORDATAFILTRATION,WESELECTEDTHEPROBESETSWITHSIGNALINTENSITYABOVETHETHRESHOLDLIMITINATLEAST5%OFSAMPLES.THETHRESHOLDWASESTABLISHEDATTHE98THPERCENTILEOFTHEEXPRESSIONLEVELSFROMY-CHROMOSOME–LIN…	RECTUM	110
GSM523352	carcinoma_71 (macro)	GSM523352	Nov 24 2010	colon	Extraction of total RNA was performed using the RNeasy Plus Mini Kit (cat. 74134) according to Qiagen's instructions.	Biotinylated cRNA were prepared according to the standard one-cycle Affymetrix protocol from 5 ug total RNA (Expression Analysis Technical Manual With Specific Protocols for Using the GeneChip® Hybridization, Wash, and Stain Kit, 2005-2009, Affymetrix)	Cell intensity files were generated using GCOS (Affymetrix). The probe set data was generated using R/BioConductor (version 2.8.1) packages affy (version 1.20.2), gcrma (version 2.14.1), and FLUSH.LVS.bundle (version 1.2.1, proportion=0.6). For data filtration, we selected the probe sets with signal intensity above the threshold limit in at least 5% of samples. The threshold was established at th…	ftp://ftp.ncbi.nlm.nih.gov/pub/geo/DATA/supplementary/samples/GSM523nnn/GSM523352/GSM523352_ColonCa_Seria11_31IIB1.CEL.gz	25410	111	CARCINOMA	NA	MALE	NA	BIOTINYLATEDCRNAWEREPREPAREDACCORDINGTOTHESTANDARDONE-CYCLEAFFYMETRIXPROTOCOLFROM5UGTOTALRNA(EXPRESSIONANALYSISTECHNICALMANUALWITHSPECIFICPROTOCOLSFORUSINGTHEGENECHIP®HYBRIDIZATION,WASH,ANDSTAINKIT,2005-2009,AFFYMETRIX)	NA	CELLINTENSITYFILESWEREGENERATEDUSINGGCOS(AFFYMETRIX).THEPROBESETDATAWASGENERATEDUSINGR/BIOCONDUCTOR(VERSION2.8.1)PACKAGESAFFY(VERSION1.20.2),GCRMA(VERSION2.14.1),ANDFLUSH.LVS.BUNDLE(VERSION1.2.1,PROPORTION=0.6).FORDATAFILTRATION,WESELECTEDTHEPROBESETSWITHSIGNALINTENSITYABOVETHETHRESHOLDLIMITINATLEAST5%OFSAMPLES.THETHRESHOLDWASESTABLISHEDATTHE98THPERCENTILEOFTHEEXPRESSIONLEVELSFROMY-CHROMOSOME–LIN…	DESCENDING	111
GSM523353	adenocarcinoma_72 (macro)	GSM523353	Nov 24 2010	colon	Extraction of total RNA was performed using the RNeasy Plus Mini Kit (cat. 74134) according to Qiagen's instructions.	Biotinylated cRNA were prepared according to the standard one-cycle Affymetrix protocol from 5 ug total RNA (Expression Analysis Technical Manual With Specific Protocols for Using the GeneChip® Hybridization, Wash, and Stain Kit, 2005-2009, Affymetrix)	Cell intensity files were generated using GCOS (Affymetrix). The probe set data was generated using R/BioConductor (version 2.8.1) packages affy (version 1.20.2), gcrma (version 2.14.1), and FLUSH.LVS.bundle (version 1.2.1, proportion=0.6). For data filtration, we selected the probe sets with signal intensity above the threshold limit in at least 5% of samples. The threshold was established at th…	ftp://ftp.ncbi.nlm.nih.gov/pub/geo/DATA/supplementary/samples/GSM523nnn/GSM523353/GSM523353_ColonCa_Seria11_39P1.CEL.gz	25410	112	ADENOCARCINOMA	NA	MALE	NA	BIOTINYLATEDCRNAWEREPREPAREDACCORDINGTOTHESTANDARDONE-CYCLEAFFYMETRIXPROTOCOLFROM5UGTOTALRNA(EXPRESSIONANALYSISTECHNICALMANUALWITHSPECIFICPROTOCOLSFORUSINGTHEGENECHIP®HYBRIDIZATION,WASH,ANDSTAINKIT,2005-2009,AFFYMETRIX)	NA	CELLINTENSITYFILESWEREGENERATEDUSINGGCOS(AFFYMETRIX).THEPROBESETDATAWASGENERATEDUSINGR/BIOCONDUCTOR(VERSION2.8.1)PACKAGESAFFY(VERSION1.20.2),GCRMA(VERSION2.14.1),ANDFLUSH.LVS.BUNDLE(VERSION1.2.1,PROPORTION=0.6).FORDATAFILTRATION,WESELECTEDTHEPROBESETSWITHSIGNALINTENSITYABOVETHETHRESHOLDLIMITINATLEAST5%OFSAMPLES.THETHRESHOLDWASESTABLISHEDATTHE98THPERCENTILEOFTHEEXPRESSIONLEVELSFROMY-CHROMOSOME–LIN…	RECTUM	112
GSM523354	adenocarcinoma_73 (macro)	GSM523354	Nov 24 2010	colon	Extraction of total RNA was performed using the RNeasy Plus Mini Kit (cat. 74134) according to Qiagen's instructions.	Biotinylated cRNA were prepared according to the standard one-cycle Affymetrix protocol from 5 ug total RNA (Expression Analysis Technical Manual With Specific Protocols for Using the GeneChip® Hybridization, Wash, and Stain Kit, 2005-2009, Affymetrix)	Cell intensity files were generated using GCOS (Affymetrix). The probe set data was generated using R/BioConductor (version 2.8.1) packages affy (version 1.20.2), gcrma (version 2.14.1), and FLUSH.LVS.bundle (version 1.2.1, proportion=0.6). For data filtration, we selected the probe sets with signal intensity above the threshold limit in at least 5% of samples. The threshold was established at th…	ftp://ftp.ncbi.nlm.nih.gov/pub/geo/DATA/supplementary/samples/GSM523nnn/GSM523354/GSM523354_ColonCa_Seria11_40P.CEL.gz	25410	113	ADENOCARCINOMA	NA	FEMALE	NA	BIOTINYLATEDCRNAWEREPREPAREDACCORDINGTOTHESTANDARDONE-CYCLEAFFYMETRIXPROTOCOLFROM5UGTOTALRNA(EXPRESSIONANALYSISTECHNICALMANUALWITHSPECIFICPROTOCOLSFORUSINGTHEGENECHIP®HYBRIDIZATION,WASH,ANDSTAINKIT,2005-2009,AFFYMETRIX)	NA	CELLINTENSITYFILESWEREGENERATEDUSINGGCOS(AFFYMETRIX).THEPROBESETDATAWASGENERATEDUSINGR/BIOCONDUCTOR(VERSION2.8.1)PACKAGESAFFY(VERSION1.20.2),GCRMA(VERSION2.14.1),ANDFLUSH.LVS.BUNDLE(VERSION1.2.1,PROPORTION=0.6).FORDATAFILTRATION,WESELECTEDTHEPROBESETSWITHSIGNALINTENSITYABOVETHETHRESHOLDLIMITINATLEAST5%OFSAMPLES.THETHRESHOLDWASESTABLISHEDATTHE98THPERCENTILEOFTHEEXPRESSIONLEVELSFROMY-CHROMOSOME–LIN…	SIGMOID	113
GSM523355	adenocarcinoma_74 (macro)	GSM523355	Nov 24 2010	colon	Extraction of total RNA was performed using the RNeasy Plus Mini Kit (cat. 74134) according to Qiagen's instructions.	Biotinylated cRNA were prepared according to the standard one-cycle Affymetrix protocol from 5 ug total RNA (Expression Analysis Technical Manual With Specific Protocols for Using the GeneChip® Hybridization, Wash, and Stain Kit, 2005-2009, Affymetrix)	Cell intensity files were generated using GCOS (Affymetrix). The probe set data was generated using R/BioConductor (version 2.8.1) packages affy (version 1.20.2), gcrma (version 2.14.1), and FLUSH.LVS.bundle (version 1.2.1, proportion=0.6). For data filtration, we selected the probe sets with signal intensity above the threshold limit in at least 5% of samples. The threshold was established at th…	ftp://ftp.ncbi.nlm.nih.gov/pub/geo/DATA/supplementary/samples/GSM523nnn/GSM523355/GSM523355_ColonCa_Seria11_P33.CEL.gz	25410	114	ADENOCARCINOMA	NA	MALE	NA	BIOTINYLATEDCRNAWEREPREPAREDACCORDINGTOTHESTANDARDONE-CYCLEAFFYMETRIXPROTOCOLFROM5UGTOTALRNA(EXPRESSIONANALYSISTECHNICALMANUALWITHSPECIFICPROTOCOLSFORUSINGTHEGENECHIP®HYBRIDIZATION,WASH,ANDSTAINKIT,2005-2009,AFFYMETRIX)	NA	CELLINTENSITYFILESWEREGENERATEDUSINGGCOS(AFFYMETRIX).THEPROBESETDATAWASGENERATEDUSINGR/BIOCONDUCTOR(VERSION2.8.1)PACKAGESAFFY(VERSION1.20.2),GCRMA(VERSION2.14.1),ANDFLUSH.LVS.BUNDLE(VERSION1.2.1,PROPORTION=0.6).FORDATAFILTRATION,WESELECTEDTHEPROBESETSWITHSIGNALINTENSITYABOVETHETHRESHOLDLIMITINATLEAST5%OFSAMPLES.THETHRESHOLDWASESTABLISHEDATTHE98THPERCENTILEOFTHEEXPRESSIONLEVELSFROMY-CHROMOSOME–LIN…	SIGMOID	114
GSM523356	adenocarcinoma_75 (macro)	GSM523356	Nov 24 2010	colon	Extraction of total RNA was performed using the RNeasy Plus Mini Kit (cat. 74134) according to Qiagen's instructions.	Biotinylated cRNA were prepared according to the standard one-cycle Affymetrix protocol from 5 ug total RNA (Expression Analysis Technical Manual With Specific Protocols for Using the GeneChip® Hybridization, Wash, and Stain Kit, 2005-2009, Affymetrix)	Cell intensity files were generated using GCOS (Affymetrix). The probe set data was generated using R/BioConductor (version 2.8.1) packages affy (version 1.20.2), gcrma (version 2.14.1), and FLUSH.LVS.bundle (version 1.2.1, proportion=0.6). For data filtration, we selected the probe sets with signal intensity above the threshold limit in at least 5% of samples. The threshold was established at th…	ftp://ftp.ncbi.nlm.nih.gov/pub/geo/DATA/supplementary/samples/GSM523nnn/GSM523356/GSM523356_ColonCa_Seria11_P38.CEL.gz	25410	115	ADENOCARCINOMA	NA	MALE	NA	BIOTINYLATEDCRNAWEREPREPAREDACCORDINGTOTHESTANDARDONE-CYCLEAFFYMETRIXPROTOCOLFROM5UGTOTALRNA(EXPRESSIONANALYSISTECHNICALMANUALWITHSPECIFICPROTOCOLSFORUSINGTHEGENECHIP®HYBRIDIZATION,WASH,ANDSTAINKIT,2005-2009,AFFYMETRIX)	NA	CELLINTENSITYFILESWEREGENERATEDUSINGGCOS(AFFYMETRIX).THEPROBESETDATAWASGENERATEDUSINGR/BIOCONDUCTOR(VERSION2.8.1)PACKAGESAFFY(VERSION1.20.2),GCRMA(VERSION2.14.1),ANDFLUSH.LVS.BUNDLE(VERSION1.2.1,PROPORTION=0.6).FORDATAFILTRATION,WESELECTEDTHEPROBESETSWITHSIGNALINTENSITYABOVETHETHRESHOLDLIMITINATLEAST5%OFSAMPLES.THETHRESHOLDWASESTABLISHEDATTHE98THPERCENTILEOFTHEEXPRESSIONLEVELSFROMY-CHROMOSOME–LIN…	CAECUM	115
GSM523357	carcinoma_76 (macro)	GSM523357	Nov 24 2010	colon	Extraction of total RNA was performed using the RNeasy Plus Mini Kit (cat. 74134) according to Qiagen's instructions.	Biotinylated cRNA were prepared according to the standard one-cycle Affymetrix protocol from 5 ug total RNA (Expression Analysis Technical Manual With Specific Protocols for Using the GeneChip® Hybridization, Wash, and Stain Kit, 2005-2009, Affymetrix)	Cell intensity files were generated using GCOS (Affymetrix). The probe set data was generated using R/BioConductor (version 2.8.1) packages affy (version 1.20.2), gcrma (version 2.14.1), and FLUSH.LVS.bundle (version 1.2.1, proportion=0.6). For data filtration, we selected the probe sets with signal intensity above the threshold limit in at least 5% of samples. The threshold was established at th…	ftp://ftp.ncbi.nlm.nih.gov/pub/geo/DATA/supplementary/samples/GSM523nnn/GSM523357/GSM523357_ColonCa_Seria12_19B2_2.CEL.gz	25410	116	CARCINOMA	NA	MALE	NA	BIOTINYLATEDCRNAWEREPREPAREDACCORDINGTOTHESTANDARDONE-CYCLEAFFYMETRIXPROTOCOLFROM5UGTOTALRNA(EXPRESSIONANALYSISTECHNICALMANUALWITHSPECIFICPROTOCOLSFORUSINGTHEGENECHIP®HYBRIDIZATION,WASH,ANDSTAINKIT,2005-2009,AFFYMETRIX)	NA	CELLINTENSITYFILESWEREGENERATEDUSINGGCOS(AFFYMETRIX).THEPROBESETDATAWASGENERATEDUSINGR/BIOCONDUCTOR(VERSION2.8.1)PACKAGESAFFY(VERSION1.20.2),GCRMA(VERSION2.14.1),ANDFLUSH.LVS.BUNDLE(VERSION1.2.1,PROPORTION=0.6).FORDATAFILTRATION,WESELECTEDTHEPROBESETSWITHSIGNALINTENSITYABOVETHETHRESHOLDLIMITINATLEAST5%OFSAMPLES.THETHRESHOLDWASESTABLISHEDATTHE98THPERCENTILEOFTHEEXPRESSIONLEVELSFROMY-CHROMOSOME–LIN…	SIGMOID	116
GSM523358	normal_colon_77 (macro)	GSM523358	Nov 24 2010	colon	Extraction of total RNA was performed using the RNeasy Plus Mini Kit (cat. 74134) according to Qiagen's instructions.	Biotinylated cRNA were prepared according to the standard one-cycle Affymetrix protocol from 5 ug total RNA (Expression Analysis Technical Manual With Specific Protocols for Using the GeneChip® Hybridization, Wash, and Stain Kit, 2005-2009, Affymetrix)	Cell intensity files were generated using GCOS (Affymetrix). The probe set data was generated using R/BioConductor (version 2.8.1) packages affy (version 1.20.2), gcrma (version 2.14.1), and FLUSH.LVS.bundle (version 1.2.1, proportion=0.6). For data filtration, we selected the probe sets with signal intensity above the threshold limit in at least 5% of samples. The threshold was established at th…	ftp://ftp.ncbi.nlm.nih.gov/pub/geo/DATA/supplementary/samples/GSM523nnn/GSM523358/GSM523358_ColonCa_Seria12_21A.CEL.gz	25410	117	NORMALCOLON	NA	FEMALE	NA	BIOTINYLATEDCRNAWEREPREPAREDACCORDINGTOTHESTANDARDONE-CYCLEAFFYMETRIXPROTOCOLFROM5UGTOTALRNA(EXPRESSIONANALYSISTECHNICALMANUALWITHSPECIFICPROTOCOLSFORUSINGTHEGENECHIP®HYBRIDIZATION,WASH,ANDSTAINKIT,2005-2009,AFFYMETRIX)	NA	CELLINTENSITYFILESWEREGENERATEDUSINGGCOS(AFFYMETRIX).THEPROBESETDATAWASGENERATEDUSINGR/BIOCONDUCTOR(VERSION2.8.1)PACKAGESAFFY(VERSION1.20.2),GCRMA(VERSION2.14.1),ANDFLUSH.LVS.BUNDLE(VERSION1.2.1,PROPORTION=0.6).FORDATAFILTRATION,WESELECTEDTHEPROBESETSWITHSIGNALINTENSITYABOVETHETHRESHOLDLIMITINATLEAST5%OFSAMPLES.THETHRESHOLDWASESTABLISHEDATTHE98THPERCENTILEOFTHEEXPRESSIONLEVELSFROMY-CHROMOSOME–LIN…	DESCENDING	117
GSM523359	carcinoma_78 (macro)	GSM523359	Nov 24 2010	colon	Extraction of total RNA was performed using the RNeasy Plus Mini Kit (cat. 74134) according to Qiagen's instructions.	Biotinylated cRNA were prepared according to the standard one-cycle Affymetrix protocol from 5 ug total RNA (Expression Analysis Technical Manual With Specific Protocols for Using the GeneChip® Hybridization, Wash, and Stain Kit, 2005-2009, Affymetrix)	Cell intensity files were generated using GCOS (Affymetrix). The probe set data was generated using R/BioConductor (version 2.8.1) packages affy (version 1.20.2), gcrma (version 2.14.1), and FLUSH.LVS.bundle (version 1.2.1, proportion=0.6). For data filtration, we selected the probe sets with signal intensity above the threshold limit in at least 5% of samples. The threshold was established at th…	ftp://ftp.ncbi.nlm.nih.gov/pub/geo/DATA/supplementary/samples/GSM523nnn/GSM523359/GSM523359_ColonCa_Seria12_21B1_2.CEL.gz	25410	118	CARCINOMA	NA	FEMALE	NA	BIOTINYLATEDCRNAWEREPREPAREDACCORDINGTOTHESTANDARDONE-CYCLEAFFYMETRIXPROTOCOLFROM5UGTOTALRNA(EXPRESSIONANALYSISTECHNICALMANUALWITHSPECIFICPROTOCOLSFORUSINGTHEGENECHIP®HYBRIDIZATION,WASH,ANDSTAINKIT,2005-2009,AFFYMETRIX)	NA	CELLINTENSITYFILESWEREGENERATEDUSINGGCOS(AFFYMETRIX).THEPROBESETDATAWASGENERATEDUSINGR/BIOCONDUCTOR(VERSION2.8.1)PACKAGESAFFY(VERSION1.20.2),GCRMA(VERSION2.14.1),ANDFLUSH.LVS.BUNDLE(VERSION1.2.1,PROPORTION=0.6).FORDATAFILTRATION,WESELECTEDTHEPROBESETSWITHSIGNALINTENSITYABOVETHETHRESHOLDLIMITINATLEAST5%OFSAMPLES.THETHRESHOLDWASESTABLISHEDATTHE98THPERCENTILEOFTHEEXPRESSIONLEVELSFROMY-CHROMOSOME–LIN…	DESCENDING+SIGMOID	118
GSM523360	normal_colon_79 (macro)	GSM523360	Nov 24 2010	colon	Extraction of total RNA was performed using the RNeasy Plus Mini Kit (cat. 74134) according to Qiagen's instructions.	Biotinylated cRNA were prepared according to the standard one-cycle Affymetrix protocol from 5 ug total RNA (Expression Analysis Technical Manual With Specific Protocols for Using the GeneChip® Hybridization, Wash, and Stain Kit, 2005-2009, Affymetrix)	Cell intensity files were generated using GCOS (Affymetrix). The probe set data was generated using R/BioConductor (version 2.8.1) packages affy (version 1.20.2), gcrma (version 2.14.1), and FLUSH.LVS.bundle (version 1.2.1, proportion=0.6). For data filtration, we selected the probe sets with signal intensity above the threshold limit in at least 5% of samples. The threshold was established at th…	ftp://ftp.ncbi.nlm.nih.gov/pub/geo/DATA/supplementary/samples/GSM523nnn/GSM523360/GSM523360_ColonCa_Seria12_9K.CEL.gz	25410	119	NORMALCOLON	NA	FEMALE	NA	BIOTINYLATEDCRNAWEREPREPAREDACCORDINGTOTHESTANDARDONE-CYCLEAFFYMETRIXPROTOCOLFROM5UGTOTALRNA(EXPRESSIONANALYSISTECHNICALMANUALWITHSPECIFICPROTOCOLSFORUSINGTHEGENECHIP®HYBRIDIZATION,WASH,ANDSTAINKIT,2005-2009,AFFYMETRIX)	NA	CELLINTENSITYFILESWEREGENERATEDUSINGGCOS(AFFYMETRIX).THEPROBESETDATAWASGENERATEDUSINGR/BIOCONDUCTOR(VERSION2.8.1)PACKAGESAFFY(VERSION1.20.2),GCRMA(VERSION2.14.1),ANDFLUSH.LVS.BUNDLE(VERSION1.2.1,PROPORTION=0.6).FORDATAFILTRATION,WESELECTEDTHEPROBESETSWITHSIGNALINTENSITYABOVETHETHRESHOLDLIMITINATLEAST5%OFSAMPLES.THETHRESHOLDWASESTABLISHEDATTHE98THPERCENTILEOFTHEEXPRESSIONLEVELSFROMY-CHROMOSOME–LIN…	RECTUM	119
GSM523361	adenocarcinoma_80 (macro)	GSM523361	Nov 24 2010	colon	Extraction of total RNA was performed using the RNeasy Plus Mini Kit (cat. 74134) according to Qiagen's instructions.	Biotinylated cRNA were prepared according to the standard one-cycle Affymetrix protocol from 5 ug total RNA (Expression Analysis Technical Manual With Specific Protocols for Using the GeneChip® Hybridization, Wash, and Stain Kit, 2005-2009, Affymetrix)	Cell intensity files were generated using GCOS (Affymetrix). The probe set data was generated using R/BioConductor (version 2.8.1) packages affy (version 1.20.2), gcrma (version 2.14.1), and FLUSH.LVS.bundle (version 1.2.1, proportion=0.6). For data filtration, we selected the probe sets with signal intensity above the threshold limit in at least 5% of samples. The threshold was established at th…	ftp://ftp.ncbi.nlm.nih.gov/pub/geo/DATA/supplementary/samples/GSM523nnn/GSM523361/GSM523361_ColonCa_Seria12_P23.CEL.gz	25410	120	ADENOCARCINOMA	NA	FEMALE	NA	BIOTINYLATEDCRNAWEREPREPAREDACCORDINGTOTHESTANDARDONE-CYCLEAFFYMETRIXPROTOCOLFROM5UGTOTALRNA(EXPRESSIONANALYSISTECHNICALMANUALWITHSPECIFICPROTOCOLSFORUSINGTHEGENECHIP®HYBRIDIZATION,WASH,ANDSTAINKIT,2005-2009,AFFYMETRIX)	NA	CELLINTENSITYFILESWEREGENERATEDUSINGGCOS(AFFYMETRIX).THEPROBESETDATAWASGENERATEDUSINGR/BIOCONDUCTOR(VERSION2.8.1)PACKAGESAFFY(VERSION1.20.2),GCRMA(VERSION2.14.1),ANDFLUSH.LVS.BUNDLE(VERSION1.2.1,PROPORTION=0.6).FORDATAFILTRATION,WESELECTEDTHEPROBESETSWITHSIGNALINTENSITYABOVETHETHRESHOLDLIMITINATLEAST5%OFSAMPLES.THETHRESHOLDWASESTABLISHEDATTHE98THPERCENTILEOFTHEEXPRESSIONLEVELSFROMY-CHROMOSOME–LIN…	TRANSVERSE	120
GSM523362	adenocarcinoma_81 (macro)	GSM523362	Nov 24 2010	colon	Extraction of total RNA was performed using the RNeasy Plus Mini Kit (cat. 74134) according to Qiagen's instructions.	Biotinylated cRNA were prepared according to the standard one-cycle Affymetrix protocol from 5 ug total RNA (Expression Analysis Technical Manual With Specific Protocols for Using the GeneChip® Hybridization, Wash, and Stain Kit, 2005-2009, Affymetrix)	Cell intensity files were generated using GCOS (Affymetrix). The probe set data was generated using R/BioConductor (version 2.8.1) packages affy (version 1.20.2), gcrma (version 2.14.1), and FLUSH.LVS.bundle (version 1.2.1, proportion=0.6). For data filtration, we selected the probe sets with signal intensity above the threshold limit in at least 5% of samples. The threshold was established at th…	ftp://ftp.ncbi.nlm.nih.gov/pub/geo/DATA/supplementary/samples/GSM523nnn/GSM523362/GSM523362_ColonCa_Seria12_P32A.CEL.gz	25410	121	ADENOCARCINOMA	NA	FEMALE	NA	BIOTINYLATEDCRNAWEREPREPAREDACCORDINGTOTHESTANDARDONE-CYCLEAFFYMETRIXPROTOCOLFROM5UGTOTALRNA(EXPRESSIONANALYSISTECHNICALMANUALWITHSPECIFICPROTOCOLSFORUSINGTHEGENECHIP®HYBRIDIZATION,WASH,ANDSTAINKIT,2005-2009,AFFYMETRIX)	NA	CELLINTENSITYFILESWEREGENERATEDUSINGGCOS(AFFYMETRIX).THEPROBESETDATAWASGENERATEDUSINGR/BIOCONDUCTOR(VERSION2.8.1)PACKAGESAFFY(VERSION1.20.2),GCRMA(VERSION2.14.1),ANDFLUSH.LVS.BUNDLE(VERSION1.2.1,PROPORTION=0.6).FORDATAFILTRATION,WESELECTEDTHEPROBESETSWITHSIGNALINTENSITYABOVETHETHRESHOLDLIMITINATLEAST5%OFSAMPLES.THETHRESHOLDWASESTABLISHEDATTHE98THPERCENTILEOFTHEEXPRESSIONLEVELSFROMY-CHROMOSOME–LIN…	SIGMOID	121
GSM523363	adenocarcinoma_82 (macro)	GSM523363	Nov 24 2010	colon	Extraction of total RNA was performed using the RNeasy Plus Mini Kit (cat. 74134) according to Qiagen's instructions.	Biotinylated cRNA were prepared according to the standard one-cycle Affymetrix protocol from 5 ug total RNA (Expression Analysis Technical Manual With Specific Protocols for Using the GeneChip® Hybridization, Wash, and Stain Kit, 2005-2009, Affymetrix)	Cell intensity files were generated using GCOS (Affymetrix). The probe set data was generated using R/BioConductor (version 2.8.1) packages affy (version 1.20.2), gcrma (version 2.14.1), and FLUSH.LVS.bundle (version 1.2.1, proportion=0.6). For data filtration, we selected the probe sets with signal intensity above the threshold limit in at least 5% of samples. The threshold was established at th…	ftp://ftp.ncbi.nlm.nih.gov/pub/geo/DATA/supplementary/samples/GSM523nnn/GSM523363/GSM523363_ColonCa_Seria12_P34.CEL.gz	25410	122	ADENOCARCINOMA	NA	FEMALE	NA	BIOTINYLATEDCRNAWEREPREPAREDACCORDINGTOTHESTANDARDONE-CYCLEAFFYMETRIXPROTOCOLFROM5UGTOTALRNA(EXPRESSIONANALYSISTECHNICALMANUALWITHSPECIFICPROTOCOLSFORUSINGTHEGENECHIP®HYBRIDIZATION,WASH,ANDSTAINKIT,2005-2009,AFFYMETRIX)	NA	CELLINTENSITYFILESWEREGENERATEDUSINGGCOS(AFFYMETRIX).THEPROBESETDATAWASGENERATEDUSINGR/BIOCONDUCTOR(VERSION2.8.1)PACKAGESAFFY(VERSION1.20.2),GCRMA(VERSION2.14.1),ANDFLUSH.LVS.BUNDLE(VERSION1.2.1,PROPORTION=0.6).FORDATAFILTRATION,WESELECTEDTHEPROBESETSWITHSIGNALINTENSITYABOVETHETHRESHOLDLIMITINATLEAST5%OFSAMPLES.THETHRESHOLDWASESTABLISHEDATTHE98THPERCENTILEOFTHEEXPRESSIONLEVELSFROMY-CHROMOSOME–LIN…	RECTUM	122
GSM523364	normal_colon_83 (macro)	GSM523364	Nov 24 2010	colon	Extraction of total RNA was performed using the RNeasy Plus Mini Kit (cat. 74134) according to Qiagen's instructions.	Biotinylated cRNA were prepared according to the standard one-cycle Affymetrix protocol from 5 ug total RNA (Expression Analysis Technical Manual With Specific Protocols for Using the GeneChip® Hybridization, Wash, and Stain Kit, 2005-2009, Affymetrix)	Cell intensity files were generated using GCOS (Affymetrix). The probe set data was generated using R/BioConductor (version 2.8.1) packages affy (version 1.20.2), gcrma (version 2.14.1), and FLUSH.LVS.bundle (version 1.2.1, proportion=0.6). For data filtration, we selected the probe sets with signal intensity above the threshold limit in at least 5% of samples. The threshold was established at th…	ftp://ftp.ncbi.nlm.nih.gov/pub/geo/DATA/supplementary/samples/GSM523nnn/GSM523364/GSM523364_ColonCa_Seria13_12A.CEL.gz	25410	123	NORMALCOLON	NA	FEMALE	NA	BIOTINYLATEDCRNAWEREPREPAREDACCORDINGTOTHESTANDARDONE-CYCLEAFFYMETRIXPROTOCOLFROM5UGTOTALRNA(EXPRESSIONANALYSISTECHNICALMANUALWITHSPECIFICPROTOCOLSFORUSINGTHEGENECHIP®HYBRIDIZATION,WASH,ANDSTAINKIT,2005-2009,AFFYMETRIX)	NA	CELLINTENSITYFILESWEREGENERATEDUSINGGCOS(AFFYMETRIX).THEPROBESETDATAWASGENERATEDUSINGR/BIOCONDUCTOR(VERSION2.8.1)PACKAGESAFFY(VERSION1.20.2),GCRMA(VERSION2.14.1),ANDFLUSH.LVS.BUNDLE(VERSION1.2.1,PROPORTION=0.6).FORDATAFILTRATION,WESELECTEDTHEPROBESETSWITHSIGNALINTENSITYABOVETHETHRESHOLDLIMITINATLEAST5%OFSAMPLES.THETHRESHOLDWASESTABLISHEDATTHE98THPERCENTILEOFTHEEXPRESSIONLEVELSFROMY-CHROMOSOME–LIN…	SIGMOID	123
GSM523365	normal_colon_84 (macro)	GSM523365	Nov 24 2010	colon	Extraction of total RNA was performed using the RNeasy Plus Mini Kit (cat. 74134) according to Qiagen's instructions.	Biotinylated cRNA were prepared according to the standard one-cycle Affymetrix protocol from 5 ug total RNA (Expression Analysis Technical Manual With Specific Protocols for Using the GeneChip® Hybridization, Wash, and Stain Kit, 2005-2009, Affymetrix)	Cell intensity files were generated using GCOS (Affymetrix). The probe set data was generated using R/BioConductor (version 2.8.1) packages affy (version 1.20.2), gcrma (version 2.14.1), and FLUSH.LVS.bundle (version 1.2.1, proportion=0.6). For data filtration, we selected the probe sets with signal intensity above the threshold limit in at least 5% of samples. The threshold was established at th…	ftp://ftp.ncbi.nlm.nih.gov/pub/geo/DATA/supplementary/samples/GSM523nnn/GSM523365/GSM523365_ColonCa_Seria13_25B1N.CEL.gz	25410	124	NORMALCOLON	NA	FEMALE	NA	BIOTINYLATEDCRNAWEREPREPAREDACCORDINGTOTHESTANDARDONE-CYCLEAFFYMETRIXPROTOCOLFROM5UGTOTALRNA(EXPRESSIONANALYSISTECHNICALMANUALWITHSPECIFICPROTOCOLSFORUSINGTHEGENECHIP®HYBRIDIZATION,WASH,ANDSTAINKIT,2005-2009,AFFYMETRIX)	NA	CELLINTENSITYFILESWEREGENERATEDUSINGGCOS(AFFYMETRIX).THEPROBESETDATAWASGENERATEDUSINGR/BIOCONDUCTOR(VERSION2.8.1)PACKAGESAFFY(VERSION1.20.2),GCRMA(VERSION2.14.1),ANDFLUSH.LVS.BUNDLE(VERSION1.2.1,PROPORTION=0.6).FORDATAFILTRATION,WESELECTEDTHEPROBESETSWITHSIGNALINTENSITYABOVETHETHRESHOLDLIMITINATLEAST5%OFSAMPLES.THETHRESHOLDWASESTABLISHEDATTHE98THPERCENTILEOFTHEEXPRESSIONLEVELSFROMY-CHROMOSOME–LIN…	RECTUM	124
GSM523366	carcinoma_85 (macro)	GSM523366	Nov 24 2010	colon	Extraction of total RNA was performed using the RNeasy Plus Mini Kit (cat. 74134) according to Qiagen's instructions.	Biotinylated cRNA were prepared according to the standard one-cycle Affymetrix protocol from 5 ug total RNA (Expression Analysis Technical Manual With Specific Protocols for Using the GeneChip® Hybridization, Wash, and Stain Kit, 2005-2009, Affymetrix)	Cell intensity files were generated using GCOS (Affymetrix). The probe set data was generated using R/BioConductor (version 2.8.1) packages affy (version 1.20.2), gcrma (version 2.14.1), and FLUSH.LVS.bundle (version 1.2.1, proportion=0.6). For data filtration, we selected the probe sets with signal intensity above the threshold limit in at least 5% of samples. The threshold was established at th…	ftp://ftp.ncbi.nlm.nih.gov/pub/geo/DATA/supplementary/samples/GSM523nnn/GSM523366/GSM523366_ColonCa_Seria13_37B.CEL.gz	25410	125	CARCINOMA	NA	MALE	NA	BIOTINYLATEDCRNAWEREPREPAREDACCORDINGTOTHESTANDARDONE-CYCLEAFFYMETRIXPROTOCOLFROM5UGTOTALRNA(EXPRESSIONANALYSISTECHNICALMANUALWITHSPECIFICPROTOCOLSFORUSINGTHEGENECHIP®HYBRIDIZATION,WASH,ANDSTAINKIT,2005-2009,AFFYMETRIX)	NA	CELLINTENSITYFILESWEREGENERATEDUSINGGCOS(AFFYMETRIX).THEPROBESETDATAWASGENERATEDUSINGR/BIOCONDUCTOR(VERSION2.8.1)PACKAGESAFFY(VERSION1.20.2),GCRMA(VERSION2.14.1),ANDFLUSH.LVS.BUNDLE(VERSION1.2.1,PROPORTION=0.6).FORDATAFILTRATION,WESELECTEDTHEPROBESETSWITHSIGNALINTENSITYABOVETHETHRESHOLDLIMITINATLEAST5%OFSAMPLES.THETHRESHOLDWASESTABLISHEDATTHE98THPERCENTILEOFTHEEXPRESSIONLEVELSFROMY-CHROMOSOME–LIN…	SIGMOID	125
GSM523367	adenocarcinoma_86 (macro)	GSM523367	Nov 24 2010	colon	Extraction of total RNA was performed using the RNeasy Plus Mini Kit (cat. 74134) according to Qiagen's instructions.	Biotinylated cRNA were prepared according to the standard one-cycle Affymetrix protocol from 5 ug total RNA (Expression Analysis Technical Manual With Specific Protocols for Using the GeneChip® Hybridization, Wash, and Stain Kit, 2005-2009, Affymetrix)	Cell intensity files were generated using GCOS (Affymetrix). The probe set data was generated using R/BioConductor (version 2.8.1) packages affy (version 1.20.2), gcrma (version 2.14.1), and FLUSH.LVS.bundle (version 1.2.1, proportion=0.6). For data filtration, we selected the probe sets with signal intensity above the threshold limit in at least 5% of samples. The threshold was established at th…	ftp://ftp.ncbi.nlm.nih.gov/pub/geo/DATA/supplementary/samples/GSM523nnn/GSM523367/GSM523367_ColonCa_Seria13_41P.CEL.gz	25410	126	ADENOCARCINOMA	NA	MALE	NA	BIOTINYLATEDCRNAWEREPREPAREDACCORDINGTOTHESTANDARDONE-CYCLEAFFYMETRIXPROTOCOLFROM5UGTOTALRNA(EXPRESSIONANALYSISTECHNICALMANUALWITHSPECIFICPROTOCOLSFORUSINGTHEGENECHIP®HYBRIDIZATION,WASH,ANDSTAINKIT,2005-2009,AFFYMETRIX)	NA	CELLINTENSITYFILESWEREGENERATEDUSINGGCOS(AFFYMETRIX).THEPROBESETDATAWASGENERATEDUSINGR/BIOCONDUCTOR(VERSION2.8.1)PACKAGESAFFY(VERSION1.20.2),GCRMA(VERSION2.14.1),ANDFLUSH.LVS.BUNDLE(VERSION1.2.1,PROPORTION=0.6).FORDATAFILTRATION,WESELECTEDTHEPROBESETSWITHSIGNALINTENSITYABOVETHETHRESHOLDLIMITINATLEAST5%OFSAMPLES.THETHRESHOLDWASESTABLISHEDATTHE98THPERCENTILEOFTHEEXPRESSIONLEVELSFROMY-CHROMOSOME–LIN…	SIGMOID	126
GSM523368	carcinoma_87 (macro)	GSM523368	Nov 24 2010	colon	Extraction of total RNA was performed using the RNeasy Plus Mini Kit (cat. 74134) according to Qiagen's instructions.	Biotinylated cRNA were prepared according to the standard one-cycle Affymetrix protocol from 5 ug total RNA (Expression Analysis Technical Manual With Specific Protocols for Using the GeneChip® Hybridization, Wash, and Stain Kit, 2005-2009, Affymetrix)	Cell intensity files were generated using GCOS (Affymetrix). The probe set data was generated using R/BioConductor (version 2.8.1) packages affy (version 1.20.2), gcrma (version 2.14.1), and FLUSH.LVS.bundle (version 1.2.1, proportion=0.6). For data filtration, we selected the probe sets with signal intensity above the threshold limit in at least 5% of samples. The threshold was established at th…	ftp://ftp.ncbi.nlm.nih.gov/pub/geo/DATA/supplementary/samples/GSM523nnn/GSM523368/GSM523368_ColonCa_Seria13_47BIV1.CEL.gz	25410	127	CARCINOMA	NA	MALE	NA	BIOTINYLATEDCRNAWEREPREPAREDACCORDINGTOTHESTANDARDONE-CYCLEAFFYMETRIXPROTOCOLFROM5UGTOTALRNA(EXPRESSIONANALYSISTECHNICALMANUALWITHSPECIFICPROTOCOLSFORUSINGTHEGENECHIP®HYBRIDIZATION,WASH,ANDSTAINKIT,2005-2009,AFFYMETRIX)	NA	CELLINTENSITYFILESWEREGENERATEDUSINGGCOS(AFFYMETRIX).THEPROBESETDATAWASGENERATEDUSINGR/BIOCONDUCTOR(VERSION2.8.1)PACKAGESAFFY(VERSION1.20.2),GCRMA(VERSION2.14.1),ANDFLUSH.LVS.BUNDLE(VERSION1.2.1,PROPORTION=0.6).FORDATAFILTRATION,WESELECTEDTHEPROBESETSWITHSIGNALINTENSITYABOVETHETHRESHOLDLIMITINATLEAST5%OFSAMPLES.THETHRESHOLDWASESTABLISHEDATTHE98THPERCENTILEOFTHEEXPRESSIONLEVELSFROMY-CHROMOSOME–LIN…	TRANSVERSE	127
GSM523369	normal_colon_88 (macro)	GSM523369	Nov 24 2010	colon	Extraction of total RNA was performed using the RNeasy Plus Mini Kit (cat. 74134) according to Qiagen's instructions.	Biotinylated cRNA were prepared according to the standard one-cycle Affymetrix protocol from 5 ug total RNA (Expression Analysis Technical Manual With Specific Protocols for Using the GeneChip® Hybridization, Wash, and Stain Kit, 2005-2009, Affymetrix)	Cell intensity files were generated using GCOS (Affymetrix). The probe set data was generated using R/BioConductor (version 2.8.1) packages affy (version 1.20.2), gcrma (version 2.14.1), and FLUSH.LVS.bundle (version 1.2.1, proportion=0.6). For data filtration, we selected the probe sets with signal intensity above the threshold limit in at least 5% of samples. The threshold was established at th…	ftp://ftp.ncbi.nlm.nih.gov/pub/geo/DATA/supplementary/samples/GSM523nnn/GSM523369/GSM523369_ColonCa_Seria13_4K.CEL.gz	25410	128	NORMALCOLON	NA	MALE	NA	BIOTINYLATEDCRNAWEREPREPAREDACCORDINGTOTHESTANDARDONE-CYCLEAFFYMETRIXPROTOCOLFROM5UGTOTALRNA(EXPRESSIONANALYSISTECHNICALMANUALWITHSPECIFICPROTOCOLSFORUSINGTHEGENECHIP®HYBRIDIZATION,WASH,ANDSTAINKIT,2005-2009,AFFYMETRIX)	NA	CELLINTENSITYFILESWEREGENERATEDUSINGGCOS(AFFYMETRIX).THEPROBESETDATAWASGENERATEDUSINGR/BIOCONDUCTOR(VERSION2.8.1)PACKAGESAFFY(VERSION1.20.2),GCRMA(VERSION2.14.1),ANDFLUSH.LVS.BUNDLE(VERSION1.2.1,PROPORTION=0.6).FORDATAFILTRATION,WESELECTEDTHEPROBESETSWITHSIGNALINTENSITYABOVETHETHRESHOLDLIMITINATLEAST5%OFSAMPLES.THETHRESHOLDWASESTABLISHEDATTHE98THPERCENTILEOFTHEEXPRESSIONLEVELSFROMY-CHROMOSOME–LIN…	TRANSVERSE	128
GSM523370	carcinoma_89 (macro)	GSM523370	Nov 24 2010	colon	Extraction of total RNA was performed using the RNeasy Plus Mini Kit (cat. 74134) according to Qiagen's instructions.	Biotinylated cRNA were prepared according to the standard one-cycle Affymetrix protocol from 5 ug total RNA (Expression Analysis Technical Manual With Specific Protocols for Using the GeneChip® Hybridization, Wash, and Stain Kit, 2005-2009, Affymetrix)	Cell intensity files were generated using GCOS (Affymetrix). The probe set data was generated using R/BioConductor (version 2.8.1) packages affy (version 1.20.2), gcrma (version 2.14.1), and FLUSH.LVS.bundle (version 1.2.1, proportion=0.6). For data filtration, we selected the probe sets with signal intensity above the threshold limit in at least 5% of samples. The threshold was established at th…	ftp://ftp.ncbi.nlm.nih.gov/pub/geo/DATA/supplementary/samples/GSM523nnn/GSM523370/GSM523370_ColonCa_Seria14_1B2.CEL.gz	25410	129	CARCINOMA	NA	MALE	NA	BIOTINYLATEDCRNAWEREPREPAREDACCORDINGTOTHESTANDARDONE-CYCLEAFFYMETRIXPROTOCOLFROM5UGTOTALRNA(EXPRESSIONANALYSISTECHNICALMANUALWITHSPECIFICPROTOCOLSFORUSINGTHEGENECHIP®HYBRIDIZATION,WASH,ANDSTAINKIT,2005-2009,AFFYMETRIX)	NA	CELLINTENSITYFILESWEREGENERATEDUSINGGCOS(AFFYMETRIX).THEPROBESETDATAWASGENERATEDUSINGR/BIOCONDUCTOR(VERSION2.8.1)PACKAGESAFFY(VERSION1.20.2),GCRMA(VERSION2.14.1),ANDFLUSH.LVS.BUNDLE(VERSION1.2.1,PROPORTION=0.6).FORDATAFILTRATION,WESELECTEDTHEPROBESETSWITHSIGNALINTENSITYABOVETHETHRESHOLDLIMITINATLEAST5%OFSAMPLES.THETHRESHOLDWASESTABLISHEDATTHE98THPERCENTILEOFTHEEXPRESSIONLEVELSFROMY-CHROMOSOME–LIN…	TRANSVERSE	129
GSM523371	carcinoma_90 (macro)	GSM523371	Nov 24 2010	colon	Extraction of total RNA was performed using the RNeasy Plus Mini Kit (cat. 74134) according to Qiagen's instructions.	Biotinylated cRNA were prepared according to the standard one-cycle Affymetrix protocol from 5 ug total RNA (Expression Analysis Technical Manual With Specific Protocols for Using the GeneChip® Hybridization, Wash, and Stain Kit, 2005-2009, Affymetrix)	Cell intensity files were generated using GCOS (Affymetrix). The probe set data was generated using R/BioConductor (version 2.8.1) packages affy (version 1.20.2), gcrma (version 2.14.1), and FLUSH.LVS.bundle (version 1.2.1, proportion=0.6). For data filtration, we selected the probe sets with signal intensity above the threshold limit in at least 5% of samples. The threshold was established at th…	ftp://ftp.ncbi.nlm.nih.gov/pub/geo/DATA/supplementary/samples/GSM523nnn/GSM523371/GSM523371_ColonCa_Seria14_28B1.CEL.gz	25410	130	CARCINOMA	NA	FEMALE	NA	BIOTINYLATEDCRNAWEREPREPAREDACCORDINGTOTHESTANDARDONE-CYCLEAFFYMETRIXPROTOCOLFROM5UGTOTALRNA(EXPRESSIONANALYSISTECHNICALMANUALWITHSPECIFICPROTOCOLSFORUSINGTHEGENECHIP®HYBRIDIZATION,WASH,ANDSTAINKIT,2005-2009,AFFYMETRIX)	NA	CELLINTENSITYFILESWEREGENERATEDUSINGGCOS(AFFYMETRIX).THEPROBESETDATAWASGENERATEDUSINGR/BIOCONDUCTOR(VERSION2.8.1)PACKAGESAFFY(VERSION1.20.2),GCRMA(VERSION2.14.1),ANDFLUSH.LVS.BUNDLE(VERSION1.2.1,PROPORTION=0.6).FORDATAFILTRATION,WESELECTEDTHEPROBESETSWITHSIGNALINTENSITYABOVETHETHRESHOLDLIMITINATLEAST5%OFSAMPLES.THETHRESHOLDWASESTABLISHEDATTHE98THPERCENTILEOFTHEEXPRESSIONLEVELSFROMY-CHROMOSOME–LIN…	DESCENDING	130
GSM523372	carcinoma_91 (macro)	GSM523372	Nov 24 2010	colon	Extraction of total RNA was performed using the RNeasy Plus Mini Kit (cat. 74134) according to Qiagen's instructions.	Biotinylated cRNA were prepared according to the standard one-cycle Affymetrix protocol from 5 ug total RNA (Expression Analysis Technical Manual With Specific Protocols for Using the GeneChip® Hybridization, Wash, and Stain Kit, 2005-2009, Affymetrix)	Cell intensity files were generated using GCOS (Affymetrix). The probe set data was generated using R/BioConductor (version 2.8.1) packages affy (version 1.20.2), gcrma (version 2.14.1), and FLUSH.LVS.bundle (version 1.2.1, proportion=0.6). For data filtration, we selected the probe sets with signal intensity above the threshold limit in at least 5% of samples. The threshold was established at th…	ftp://ftp.ncbi.nlm.nih.gov/pub/geo/DATA/supplementary/samples/GSM523nnn/GSM523372/GSM523372_ColonCa_Seria14_35B2.CEL.gz	25410	131	CARCINOMA	NA	FEMALE	NA	BIOTINYLATEDCRNAWEREPREPAREDACCORDINGTOTHESTANDARDONE-CYCLEAFFYMETRIXPROTOCOLFROM5UGTOTALRNA(EXPRESSIONANALYSISTECHNICALMANUALWITHSPECIFICPROTOCOLSFORUSINGTHEGENECHIP®HYBRIDIZATION,WASH,ANDSTAINKIT,2005-2009,AFFYMETRIX)	NA	CELLINTENSITYFILESWEREGENERATEDUSINGGCOS(AFFYMETRIX).THEPROBESETDATAWASGENERATEDUSINGR/BIOCONDUCTOR(VERSION2.8.1)PACKAGESAFFY(VERSION1.20.2),GCRMA(VERSION2.14.1),ANDFLUSH.LVS.BUNDLE(VERSION1.2.1,PROPORTION=0.6).FORDATAFILTRATION,WESELECTEDTHEPROBESETSWITHSIGNALINTENSITYABOVETHETHRESHOLDLIMITINATLEAST5%OFSAMPLES.THETHRESHOLDWASESTABLISHEDATTHE98THPERCENTILEOFTHEEXPRESSIONLEVELSFROMY-CHROMOSOME–LIN…	ASCENDING	131
GSM523373	normal_colon_92 (macro)	GSM523373	Nov 24 2010	colon	Extraction of total RNA was performed using the RNeasy Plus Mini Kit (cat. 74134) according to Qiagen's instructions.	Biotinylated cRNA were prepared according to the standard one-cycle Affymetrix protocol from 5 ug total RNA (Expression Analysis Technical Manual With Specific Protocols for Using the GeneChip® Hybridization, Wash, and Stain Kit, 2005-2009, Affymetrix)	Cell intensity files were generated using GCOS (Affymetrix). The probe set data was generated using R/BioConductor (version 2.8.1) packages affy (version 1.20.2), gcrma (version 2.14.1), and FLUSH.LVS.bundle (version 1.2.1, proportion=0.6). For data filtration, we selected the probe sets with signal intensity above the threshold limit in at least 5% of samples. The threshold was established at th…	ftp://ftp.ncbi.nlm.nih.gov/pub/geo/DATA/supplementary/samples/GSM523nnn/GSM523373/GSM523373_ColonCa_Seria14_3K.CEL.gz	25410	132	NORMALCOLON	NA	FEMALE	NA	BIOTINYLATEDCRNAWEREPREPAREDACCORDINGTOTHESTANDARDONE-CYCLEAFFYMETRIXPROTOCOLFROM5UGTOTALRNA(EXPRESSIONANALYSISTECHNICALMANUALWITHSPECIFICPROTOCOLSFORUSINGTHEGENECHIP®HYBRIDIZATION,WASH,ANDSTAINKIT,2005-2009,AFFYMETRIX)	NA	CELLINTENSITYFILESWEREGENERATEDUSINGGCOS(AFFYMETRIX).THEPROBESETDATAWASGENERATEDUSINGR/BIOCONDUCTOR(VERSION2.8.1)PACKAGESAFFY(VERSION1.20.2),GCRMA(VERSION2.14.1),ANDFLUSH.LVS.BUNDLE(VERSION1.2.1,PROPORTION=0.6).FORDATAFILTRATION,WESELECTEDTHEPROBESETSWITHSIGNALINTENSITYABOVETHETHRESHOLDLIMITINATLEAST5%OFSAMPLES.THETHRESHOLDWASESTABLISHEDATTHE98THPERCENTILEOFTHEEXPRESSIONLEVELSFROMY-CHROMOSOME–LIN…	SIGMOID	132
GSM523374	adenocarcinoma_93 (macro)	GSM523374	Nov 24 2010	colon	Extraction of total RNA was performed using the RNeasy Plus Mini Kit (cat. 74134) according to Qiagen's instructions.	Biotinylated cRNA were prepared according to the standard one-cycle Affymetrix protocol from 5 ug total RNA (Expression Analysis Technical Manual With Specific Protocols for Using the GeneChip® Hybridization, Wash, and Stain Kit, 2005-2009, Affymetrix)	Cell intensity files were generated using GCOS (Affymetrix). The probe set data was generated using R/BioConductor (version 2.8.1) packages affy (version 1.20.2), gcrma (version 2.14.1), and FLUSH.LVS.bundle (version 1.2.1, proportion=0.6). For data filtration, we selected the probe sets with signal intensity above the threshold limit in at least 5% of samples. The threshold was established at th…	ftp://ftp.ncbi.nlm.nih.gov/pub/geo/DATA/supplementary/samples/GSM523nnn/GSM523374/GSM523374_ColonCa_Seria14_42P.CEL.gz	25410	133	ADENOCARCINOMA	NA	FEMALE	NA	BIOTINYLATEDCRNAWEREPREPAREDACCORDINGTOTHESTANDARDONE-CYCLEAFFYMETRIXPROTOCOLFROM5UGTOTALRNA(EXPRESSIONANALYSISTECHNICALMANUALWITHSPECIFICPROTOCOLSFORUSINGTHEGENECHIP®HYBRIDIZATION,WASH,ANDSTAINKIT,2005-2009,AFFYMETRIX)	NA	CELLINTENSITYFILESWEREGENERATEDUSINGGCOS(AFFYMETRIX).THEPROBESETDATAWASGENERATEDUSINGR/BIOCONDUCTOR(VERSION2.8.1)PACKAGESAFFY(VERSION1.20.2),GCRMA(VERSION2.14.1),ANDFLUSH.LVS.BUNDLE(VERSION1.2.1,PROPORTION=0.6).FORDATAFILTRATION,WESELECTEDTHEPROBESETSWITHSIGNALINTENSITYABOVETHETHRESHOLDLIMITINATLEAST5%OFSAMPLES.THETHRESHOLDWASESTABLISHEDATTHE98THPERCENTILEOFTHEEXPRESSIONLEVELSFROMY-CHROMOSOME–LIN…	SIGMOID	133
GSM523375	adenocarcinoma_94 (macro)	GSM523375	Nov 24 2010	colon	Extraction of total RNA was performed using the RNeasy Plus Mini Kit (cat. 74134) according to Qiagen's instructions.	Biotinylated cRNA were prepared according to the standard one-cycle Affymetrix protocol from 5 ug total RNA (Expression Analysis Technical Manual With Specific Protocols for Using the GeneChip® Hybridization, Wash, and Stain Kit, 2005-2009, Affymetrix)	Cell intensity files were generated using GCOS (Affymetrix). The probe set data was generated using R/BioConductor (version 2.8.1) packages affy (version 1.20.2), gcrma (version 2.14.1), and FLUSH.LVS.bundle (version 1.2.1, proportion=0.6). For data filtration, we selected the probe sets with signal intensity above the threshold limit in at least 5% of samples. The threshold was established at th…	ftp://ftp.ncbi.nlm.nih.gov/pub/geo/DATA/supplementary/samples/GSM523nnn/GSM523375/GSM523375_ColonCa_Seria14_45P.CEL.gz	25410	134	ADENOCARCINOMA	NA	MALE	NA	BIOTINYLATEDCRNAWEREPREPAREDACCORDINGTOTHESTANDARDONE-CYCLEAFFYMETRIXPROTOCOLFROM5UGTOTALRNA(EXPRESSIONANALYSISTECHNICALMANUALWITHSPECIFICPROTOCOLSFORUSINGTHEGENECHIP®HYBRIDIZATION,WASH,ANDSTAINKIT,2005-2009,AFFYMETRIX)	NA	CELLINTENSITYFILESWEREGENERATEDUSINGGCOS(AFFYMETRIX).THEPROBESETDATAWASGENERATEDUSINGR/BIOCONDUCTOR(VERSION2.8.1)PACKAGESAFFY(VERSION1.20.2),GCRMA(VERSION2.14.1),ANDFLUSH.LVS.BUNDLE(VERSION1.2.1,PROPORTION=0.6).FORDATAFILTRATION,WESELECTEDTHEPROBESETSWITHSIGNALINTENSITYABOVETHETHRESHOLDLIMITINATLEAST5%OFSAMPLES.THETHRESHOLDWASESTABLISHEDATTHE98THPERCENTILEOFTHEEXPRESSIONLEVELSFROMY-CHROMOSOME–LIN…	SIGMOID	134
GSM523376	adenocarcinoma_95 (macro)	GSM523376	Nov 24 2010	colon	Extraction of total RNA was performed using the RNeasy Plus Mini Kit (cat. 74134) according to Qiagen's instructions.	Biotinylated cRNA were prepared according to the standard one-cycle Affymetrix protocol from 5 ug total RNA (Expression Analysis Technical Manual With Specific Protocols for Using the GeneChip® Hybridization, Wash, and Stain Kit, 2005-2009, Affymetrix)	Cell intensity files were generated using GCOS (Affymetrix). The probe set data was generated using R/BioConductor (version 2.8.1) packages affy (version 1.20.2), gcrma (version 2.14.1), and FLUSH.LVS.bundle (version 1.2.1, proportion=0.6). For data filtration, we selected the probe sets with signal intensity above the threshold limit in at least 5% of samples. The threshold was established at th…	ftp://ftp.ncbi.nlm.nih.gov/pub/geo/DATA/supplementary/samples/GSM523nnn/GSM523376/GSM523376_ColonCa_Seria14_47P.CEL.gz	25410	135	ADENOCARCINOMA	NA	MALE	NA	BIOTINYLATEDCRNAWEREPREPAREDACCORDINGTOTHESTANDARDONE-CYCLEAFFYMETRIXPROTOCOLFROM5UGTOTALRNA(EXPRESSIONANALYSISTECHNICALMANUALWITHSPECIFICPROTOCOLSFORUSINGTHEGENECHIP®HYBRIDIZATION,WASH,ANDSTAINKIT,2005-2009,AFFYMETRIX)	NA	CELLINTENSITYFILESWEREGENERATEDUSINGGCOS(AFFYMETRIX).THEPROBESETDATAWASGENERATEDUSINGR/BIOCONDUCTOR(VERSION2.8.1)PACKAGESAFFY(VERSION1.20.2),GCRMA(VERSION2.14.1),ANDFLUSH.LVS.BUNDLE(VERSION1.2.1,PROPORTION=0.6).FORDATAFILTRATION,WESELECTEDTHEPROBESETSWITHSIGNALINTENSITYABOVETHETHRESHOLDLIMITINATLEAST5%OFSAMPLES.THETHRESHOLDWASESTABLISHEDATTHE98THPERCENTILEOFTHEEXPRESSIONLEVELSFROMY-CHROMOSOME–LIN…	ASCENDING	135
GSM523377	normal_colon_96 (macro)	GSM523377	Nov 24 2010	colon	Extraction of total RNA was performed using the RNeasy Plus Mini Kit (cat. 74134) according to Qiagen's instructions.	Biotinylated cRNA were prepared according to the standard one-cycle Affymetrix protocol from 5 ug total RNA (Expression Analysis Technical Manual With Specific Protocols for Using the GeneChip® Hybridization, Wash, and Stain Kit, 2005-2009, Affymetrix)	Cell intensity files were generated using GCOS (Affymetrix). The probe set data was generated using R/BioConductor (version 2.8.1) packages affy (version 1.20.2), gcrma (version 2.14.1), and FLUSH.LVS.bundle (version 1.2.1, proportion=0.6). For data filtration, we selected the probe sets with signal intensity above the threshold limit in at least 5% of samples. The threshold was established at th…	ftp://ftp.ncbi.nlm.nih.gov/pub/geo/DATA/supplementary/samples/GSM523nnn/GSM523377/GSM523377_ColonCa_Seria14_48A.CEL.gz	25410	136	NORMALCOLON	NA	FEMALE	NA	BIOTINYLATEDCRNAWEREPREPAREDACCORDINGTOTHESTANDARDONE-CYCLEAFFYMETRIXPROTOCOLFROM5UGTOTALRNA(EXPRESSIONANALYSISTECHNICALMANUALWITHSPECIFICPROTOCOLSFORUSINGTHEGENECHIP®HYBRIDIZATION,WASH,ANDSTAINKIT,2005-2009,AFFYMETRIX)	NA	CELLINTENSITYFILESWEREGENERATEDUSINGGCOS(AFFYMETRIX).THEPROBESETDATAWASGENERATEDUSINGR/BIOCONDUCTOR(VERSION2.8.1)PACKAGESAFFY(VERSION1.20.2),GCRMA(VERSION2.14.1),ANDFLUSH.LVS.BUNDLE(VERSION1.2.1,PROPORTION=0.6).FORDATAFILTRATION,WESELECTEDTHEPROBESETSWITHSIGNALINTENSITYABOVETHETHRESHOLDLIMITINATLEAST5%OFSAMPLES.THETHRESHOLDWASESTABLISHEDATTHE98THPERCENTILEOFTHEEXPRESSIONLEVELSFROMY-CHROMOSOME–LIN…	RECTUM	136
GSM523378	carcinoma_97 (macro)	GSM523378	Nov 24 2010	colon	Extraction of total RNA was performed using the RNeasy Plus Mini Kit (cat. 74134) according to Qiagen's instructions.	Biotinylated cRNA were prepared according to the standard one-cycle Affymetrix protocol from 5 ug total RNA (Expression Analysis Technical Manual With Specific Protocols for Using the GeneChip® Hybridization, Wash, and Stain Kit, 2005-2009, Affymetrix)	Cell intensity files were generated using GCOS (Affymetrix). The probe set data was generated using R/BioConductor (version 2.8.1) packages affy (version 1.20.2), gcrma (version 2.14.1), and FLUSH.LVS.bundle (version 1.2.1, proportion=0.6). For data filtration, we selected the probe sets with signal intensity above the threshold limit in at least 5% of samples. The threshold was established at th…	ftp://ftp.ncbi.nlm.nih.gov/pub/geo/DATA/supplementary/samples/GSM523nnn/GSM523378/GSM523378_ColonCa_Seria15_26B2.CEL.gz	25410	137	CARCINOMA	NA	FEMALE	NA	BIOTINYLATEDCRNAWEREPREPAREDACCORDINGTOTHESTANDARDONE-CYCLEAFFYMETRIXPROTOCOLFROM5UGTOTALRNA(EXPRESSIONANALYSISTECHNICALMANUALWITHSPECIFICPROTOCOLSFORUSINGTHEGENECHIP®HYBRIDIZATION,WASH,ANDSTAINKIT,2005-2009,AFFYMETRIX)	NA	CELLINTENSITYFILESWEREGENERATEDUSINGGCOS(AFFYMETRIX).THEPROBESETDATAWASGENERATEDUSINGR/BIOCONDUCTOR(VERSION2.8.1)PACKAGESAFFY(VERSION1.20.2),GCRMA(VERSION2.14.1),ANDFLUSH.LVS.BUNDLE(VERSION1.2.1,PROPORTION=0.6).FORDATAFILTRATION,WESELECTEDTHEPROBESETSWITHSIGNALINTENSITYABOVETHETHRESHOLDLIMITINATLEAST5%OFSAMPLES.THETHRESHOLDWASESTABLISHEDATTHE98THPERCENTILEOFTHEEXPRESSIONLEVELSFROMY-CHROMOSOME–LIN…	ASCENDING	137
GSM523379	carcinoma_98 (macro)	GSM523379	Nov 24 2010	colon	Extraction of total RNA was performed using the RNeasy Plus Mini Kit (cat. 74134) according to Qiagen's instructions.	Biotinylated cRNA were prepared according to the standard one-cycle Affymetrix protocol from 5 ug total RNA (Expression Analysis Technical Manual With Specific Protocols for Using the GeneChip® Hybridization, Wash, and Stain Kit, 2005-2009, Affymetrix)	Cell intensity files were generated using GCOS (Affymetrix). The probe set data was generated using R/BioConductor (version 2.8.1) packages affy (version 1.20.2), gcrma (version 2.14.1), and FLUSH.LVS.bundle (version 1.2.1, proportion=0.6). For data filtration, we selected the probe sets with signal intensity above the threshold limit in at least 5% of samples. The threshold was established at th…	ftp://ftp.ncbi.nlm.nih.gov/pub/geo/DATA/supplementary/samples/GSM523nnn/GSM523379/GSM523379_ColonCa_Seria15_2B2D.CEL.gz	25410	138	CARCINOMA	NA	FEMALE	NA	BIOTINYLATEDCRNAWEREPREPAREDACCORDINGTOTHESTANDARDONE-CYCLEAFFYMETRIXPROTOCOLFROM5UGTOTALRNA(EXPRESSIONANALYSISTECHNICALMANUALWITHSPECIFICPROTOCOLSFORUSINGTHEGENECHIP®HYBRIDIZATION,WASH,ANDSTAINKIT,2005-2009,AFFYMETRIX)	NA	CELLINTENSITYFILESWEREGENERATEDUSINGGCOS(AFFYMETRIX).THEPROBESETDATAWASGENERATEDUSINGR/BIOCONDUCTOR(VERSION2.8.1)PACKAGESAFFY(VERSION1.20.2),GCRMA(VERSION2.14.1),ANDFLUSH.LVS.BUNDLE(VERSION1.2.1,PROPORTION=0.6).FORDATAFILTRATION,WESELECTEDTHEPROBESETSWITHSIGNALINTENSITYABOVETHETHRESHOLDLIMITINATLEAST5%OFSAMPLES.THETHRESHOLDWASESTABLISHEDATTHE98THPERCENTILEOFTHEEXPRESSIONLEVELSFROMY-CHROMOSOME–LIN…	CAECUM	138
GSM523380	carcinoma_99 (macro)	GSM523380	Nov 24 2010	colon	Extraction of total RNA was performed using the RNeasy Plus Mini Kit (cat. 74134) according to Qiagen's instructions.	Biotinylated cRNA were prepared according to the standard one-cycle Affymetrix protocol from 5 ug total RNA (Expression Analysis Technical Manual With Specific Protocols for Using the GeneChip® Hybridization, Wash, and Stain Kit, 2005-2009, Affymetrix)	Cell intensity files were generated using GCOS (Affymetrix). The probe set data was generated using R/BioConductor (version 2.8.1) packages affy (version 1.20.2), gcrma (version 2.14.1), and FLUSH.LVS.bundle (version 1.2.1, proportion=0.6). For data filtration, we selected the probe sets with signal intensity above the threshold limit in at least 5% of samples. The threshold was established at th…	ftp://ftp.ncbi.nlm.nih.gov/pub/geo/DATA/supplementary/samples/GSM523nnn/GSM523380/GSM523380_ColonCa_Seria15_39B2.CEL.gz	25410	139	CARCINOMA	NA	FEMALE	NA	BIOTINYLATEDCRNAWEREPREPAREDACCORDINGTOTHESTANDARDONE-CYCLEAFFYMETRIXPROTOCOLFROM5UGTOTALRNA(EXPRESSIONANALYSISTECHNICALMANUALWITHSPECIFICPROTOCOLSFORUSINGTHEGENECHIP®HYBRIDIZATION,WASH,ANDSTAINKIT,2005-2009,AFFYMETRIX)	NA	CELLINTENSITYFILESWEREGENERATEDUSINGGCOS(AFFYMETRIX).THEPROBESETDATAWASGENERATEDUSINGR/BIOCONDUCTOR(VERSION2.8.1)PACKAGESAFFY(VERSION1.20.2),GCRMA(VERSION2.14.1),ANDFLUSH.LVS.BUNDLE(VERSION1.2.1,PROPORTION=0.6).FORDATAFILTRATION,WESELECTEDTHEPROBESETSWITHSIGNALINTENSITYABOVETHETHRESHOLDLIMITINATLEAST5%OFSAMPLES.THETHRESHOLDWASESTABLISHEDATTHE98THPERCENTILEOFTHEEXPRESSIONLEVELSFROMY-CHROMOSOME–LIN…	ASCENDING	139
GSM523381	adenocarcinoma_100 (macro)	GSM523381	Nov 24 2010	colon	Extraction of total RNA was performed using the RNeasy Plus Mini Kit (cat. 74134) according to Qiagen's instructions.	Biotinylated cRNA were prepared according to the standard one-cycle Affymetrix protocol from 5 ug total RNA (Expression Analysis Technical Manual With Specific Protocols for Using the GeneChip® Hybridization, Wash, and Stain Kit, 2005-2009, Affymetrix)	Cell intensity files were generated using GCOS (Affymetrix). The probe set data was generated using R/BioConductor (version 2.8.1) packages affy (version 1.20.2), gcrma (version 2.14.1), and FLUSH.LVS.bundle (version 1.2.1, proportion=0.6). For data filtration, we selected the probe sets with signal intensity above the threshold limit in at least 5% of samples. The threshold was established at th…	ftp://ftp.ncbi.nlm.nih.gov/pub/geo/DATA/supplementary/samples/GSM523nnn/GSM523381/GSM523381_ColonCa_Seria15_48P.CEL.gz	25410	140	ADENOCARCINOMA	NA	MALE	NA	BIOTINYLATEDCRNAWEREPREPAREDACCORDINGTOTHESTANDARDONE-CYCLEAFFYMETRIXPROTOCOLFROM5UGTOTALRNA(EXPRESSIONANALYSISTECHNICALMANUALWITHSPECIFICPROTOCOLSFORUSINGTHEGENECHIP®HYBRIDIZATION,WASH,ANDSTAINKIT,2005-2009,AFFYMETRIX)	NA	CELLINTENSITYFILESWEREGENERATEDUSINGGCOS(AFFYMETRIX).THEPROBESETDATAWASGENERATEDUSINGR/BIOCONDUCTOR(VERSION2.8.1)PACKAGESAFFY(VERSION1.20.2),GCRMA(VERSION2.14.1),ANDFLUSH.LVS.BUNDLE(VERSION1.2.1,PROPORTION=0.6).FORDATAFILTRATION,WESELECTEDTHEPROBESETSWITHSIGNALINTENSITYABOVETHETHRESHOLDLIMITINATLEAST5%OFSAMPLES.THETHRESHOLDWASESTABLISHEDATTHE98THPERCENTILEOFTHEEXPRESSIONLEVELSFROMY-CHROMOSOME–LIN…	SIGMOID	140
GSM523382	normal_colon_101 (macro)	GSM523382	Nov 24 2010	colon	Extraction of total RNA was performed using the RNeasy Plus Mini Kit (cat. 74134) according to Qiagen's instructions.	Biotinylated cRNA were prepared according to the standard one-cycle Affymetrix protocol from 5 ug total RNA (Expression Analysis Technical Manual With Specific Protocols for Using the GeneChip® Hybridization, Wash, and Stain Kit, 2005-2009, Affymetrix)	Cell intensity files were generated using GCOS (Affymetrix). The probe set data was generated using R/BioConductor (version 2.8.1) packages affy (version 1.20.2), gcrma (version 2.14.1), and FLUSH.LVS.bundle (version 1.2.1, proportion=0.6). For data filtration, we selected the probe sets with signal intensity above the threshold limit in at least 5% of samples. The threshold was established at th…	ftp://ftp.ncbi.nlm.nih.gov/pub/geo/DATA/supplementary/samples/GSM523nnn/GSM523382/GSM523382_ColonCa_Seria15_8A.CEL.gz	25410	141	NORMALCOLON	NA	MALE	NA	BIOTINYLATEDCRNAWEREPREPAREDACCORDINGTOTHESTANDARDONE-CYCLEAFFYMETRIXPROTOCOLFROM5UGTOTALRNA(EXPRESSIONANALYSISTECHNICALMANUALWITHSPECIFICPROTOCOLSFORUSINGTHEGENECHIP®HYBRIDIZATION,WASH,ANDSTAINKIT,2005-2009,AFFYMETRIX)	NA	CELLINTENSITYFILESWEREGENERATEDUSINGGCOS(AFFYMETRIX).THEPROBESETDATAWASGENERATEDUSINGR/BIOCONDUCTOR(VERSION2.8.1)PACKAGESAFFY(VERSION1.20.2),GCRMA(VERSION2.14.1),ANDFLUSH.LVS.BUNDLE(VERSION1.2.1,PROPORTION=0.6).FORDATAFILTRATION,WESELECTEDTHEPROBESETSWITHSIGNALINTENSITYABOVETHETHRESHOLDLIMITINATLEAST5%OFSAMPLES.THETHRESHOLDWASESTABLISHEDATTHE98THPERCENTILEOFTHEEXPRESSIONLEVELSFROMY-CHROMOSOME–LIN…	CAECUM	141
GSM523383	adenocarcinoma_102 (macro)	GSM523383	Nov 24 2010	colon	Extraction of total RNA was performed using the RNeasy Plus Mini Kit (cat. 74134) according to Qiagen's instructions.	Biotinylated cRNA were prepared according to the standard one-cycle Affymetrix protocol from 5 ug total RNA (Expression Analysis Technical Manual With Specific Protocols for Using the GeneChip® Hybridization, Wash, and Stain Kit, 2005-2009, Affymetrix)	Cell intensity files were generated using GCOS (Affymetrix). The probe set data was generated using R/BioConductor (version 2.8.1) packages affy (version 1.20.2), gcrma (version 2.14.1), and FLUSH.LVS.bundle (version 1.2.1, proportion=0.6). For data filtration, we selected the probe sets with signal intensity above the threshold limit in at least 5% of samples. The threshold was established at th…	ftp://ftp.ncbi.nlm.nih.gov/pub/geo/DATA/supplementary/samples/GSM523nnn/GSM523383/GSM523383_ColonCa_Seria15_P27.CEL.gz	25410	142	ADENOCARCINOMA	NA	MALE	NA	BIOTINYLATEDCRNAWEREPREPAREDACCORDINGTOTHESTANDARDONE-CYCLEAFFYMETRIXPROTOCOLFROM5UGTOTALRNA(EXPRESSIONANALYSISTECHNICALMANUALWITHSPECIFICPROTOCOLSFORUSINGTHEGENECHIP®HYBRIDIZATION,WASH,ANDSTAINKIT,2005-2009,AFFYMETRIX)	NA	CELLINTENSITYFILESWEREGENERATEDUSINGGCOS(AFFYMETRIX).THEPROBESETDATAWASGENERATEDUSINGR/BIOCONDUCTOR(VERSION2.8.1)PACKAGESAFFY(VERSION1.20.2),GCRMA(VERSION2.14.1),ANDFLUSH.LVS.BUNDLE(VERSION1.2.1,PROPORTION=0.6).FORDATAFILTRATION,WESELECTEDTHEPROBESETSWITHSIGNALINTENSITYABOVETHETHRESHOLDLIMITINATLEAST5%OFSAMPLES.THETHRESHOLDWASESTABLISHEDATTHE98THPERCENTILEOFTHEEXPRESSIONLEVELSFROMY-CHROMOSOME–LIN…	ASCENDING	142
GSM523384	adenocarcinoma_103 (macro)	GSM523384	Nov 24 2010	colon	Extraction of total RNA was performed using the RNeasy Plus Mini Kit (cat. 74134) according to Qiagen's instructions.	Biotinylated cRNA were prepared according to the standard one-cycle Affymetrix protocol from 5 ug total RNA (Expression Analysis Technical Manual With Specific Protocols for Using the GeneChip® Hybridization, Wash, and Stain Kit, 2005-2009, Affymetrix)	Cell intensity files were generated using GCOS (Affymetrix). The probe set data was generated using R/BioConductor (version 2.8.1) packages affy (version 1.20.2), gcrma (version 2.14.1), and FLUSH.LVS.bundle (version 1.2.1, proportion=0.6). For data filtration, we selected the probe sets with signal intensity above the threshold limit in at least 5% of samples. The threshold was established at th…	ftp://ftp.ncbi.nlm.nih.gov/pub/geo/DATA/supplementary/samples/GSM523nnn/GSM523384/GSM523384_ColonCa_Seria15_P3.CEL.gz	25410	143	ADENOCARCINOMA	NA	FEMALE	NA	BIOTINYLATEDCRNAWEREPREPAREDACCORDINGTOTHESTANDARDONE-CYCLEAFFYMETRIXPROTOCOLFROM5UGTOTALRNA(EXPRESSIONANALYSISTECHNICALMANUALWITHSPECIFICPROTOCOLSFORUSINGTHEGENECHIP®HYBRIDIZATION,WASH,ANDSTAINKIT,2005-2009,AFFYMETRIX)	NA	CELLINTENSITYFILESWEREGENERATEDUSINGGCOS(AFFYMETRIX).THEPROBESETDATAWASGENERATEDUSINGR/BIOCONDUCTOR(VERSION2.8.1)PACKAGESAFFY(VERSION1.20.2),GCRMA(VERSION2.14.1),ANDFLUSH.LVS.BUNDLE(VERSION1.2.1,PROPORTION=0.6).FORDATAFILTRATION,WESELECTEDTHEPROBESETSWITHSIGNALINTENSITYABOVETHETHRESHOLDLIMITINATLEAST5%OFSAMPLES.THETHRESHOLDWASESTABLISHEDATTHE98THPERCENTILEOFTHEEXPRESSIONLEVELSFROMY-CHROMOSOME–LIN…	SIGMOID	143
GSM523385	adenocarcinoma_104 (macro)	GSM523385	Nov 24 2010	colon	Extraction of total RNA was performed using the RNeasy Plus Mini Kit (cat. 74134) according to Qiagen's instructions.	Biotinylated cRNA were prepared according to the standard one-cycle Affymetrix protocol from 5 ug total RNA (Expression Analysis Technical Manual With Specific Protocols for Using the GeneChip® Hybridization, Wash, and Stain Kit, 2005-2009, Affymetrix)	Cell intensity files were generated using GCOS (Affymetrix). The probe set data was generated using R/BioConductor (version 2.8.1) packages affy (version 1.20.2), gcrma (version 2.14.1), and FLUSH.LVS.bundle (version 1.2.1, proportion=0.6). For data filtration, we selected the probe sets with signal intensity above the threshold limit in at least 5% of samples. The threshold was established at th…	ftp://ftp.ncbi.nlm.nih.gov/pub/geo/DATA/supplementary/samples/GSM523nnn/GSM523385/GSM523385_ColonCa_Seria15_P35.CEL.gz	25410	144	ADENOCARCINOMA	NA	FEMALE	NA	BIOTINYLATEDCRNAWEREPREPAREDACCORDINGTOTHESTANDARDONE-CYCLEAFFYMETRIXPROTOCOLFROM5UGTOTALRNA(EXPRESSIONANALYSISTECHNICALMANUALWITHSPECIFICPROTOCOLSFORUSINGTHEGENECHIP®HYBRIDIZATION,WASH,ANDSTAINKIT,2005-2009,AFFYMETRIX)	NA	CELLINTENSITYFILESWEREGENERATEDUSINGGCOS(AFFYMETRIX).THEPROBESETDATAWASGENERATEDUSINGR/BIOCONDUCTOR(VERSION2.8.1)PACKAGESAFFY(VERSION1.20.2),GCRMA(VERSION2.14.1),ANDFLUSH.LVS.BUNDLE(VERSION1.2.1,PROPORTION=0.6).FORDATAFILTRATION,WESELECTEDTHEPROBESETSWITHSIGNALINTENSITYABOVETHETHRESHOLDLIMITINATLEAST5%OFSAMPLES.THETHRESHOLDWASESTABLISHEDATTHE98THPERCENTILEOFTHEEXPRESSIONLEVELSFROMY-CHROMOSOME–LIN…	RECTUM	144
GSM523386	adenocarcinoma_105 (macro)	GSM523386	Nov 24 2010	colon	Extraction of total RNA was performed using the RNeasy Plus Mini Kit (cat. 74134) according to Qiagen's instructions.	Biotinylated cRNA were prepared according to the standard one-cycle Affymetrix protocol from 5 ug total RNA (Expression Analysis Technical Manual With Specific Protocols for Using the GeneChip® Hybridization, Wash, and Stain Kit, 2005-2009, Affymetrix)	Cell intensity files were generated using GCOS (Affymetrix). The probe set data was generated using R/BioConductor (version 2.8.1) packages affy (version 1.20.2), gcrma (version 2.14.1), and FLUSH.LVS.bundle (version 1.2.1, proportion=0.6). For data filtration, we selected the probe sets with signal intensity above the threshold limit in at least 5% of samples. The threshold was established at th…	ftp://ftp.ncbi.nlm.nih.gov/pub/geo/DATA/supplementary/samples/GSM523nnn/GSM523386/GSM523386_ColonCa_Seria17_49P.CEL.gz	25410	145	ADENOCARCINOMA	NA	FEMALE	NA	BIOTINYLATEDCRNAWEREPREPAREDACCORDINGTOTHESTANDARDONE-CYCLEAFFYMETRIXPROTOCOLFROM5UGTOTALRNA(EXPRESSIONANALYSISTECHNICALMANUALWITHSPECIFICPROTOCOLSFORUSINGTHEGENECHIP®HYBRIDIZATION,WASH,ANDSTAINKIT,2005-2009,AFFYMETRIX)	NA	CELLINTENSITYFILESWEREGENERATEDUSINGGCOS(AFFYMETRIX).THEPROBESETDATAWASGENERATEDUSINGR/BIOCONDUCTOR(VERSION2.8.1)PACKAGESAFFY(VERSION1.20.2),GCRMA(VERSION2.14.1),ANDFLUSH.LVS.BUNDLE(VERSION1.2.1,PROPORTION=0.6).FORDATAFILTRATION,WESELECTEDTHEPROBESETSWITHSIGNALINTENSITYABOVETHETHRESHOLDLIMITINATLEAST5%OFSAMPLES.THETHRESHOLDWASESTABLISHEDATTHE98THPERCENTILEOFTHEEXPRESSIONLEVELSFROMY-CHROMOSOME–LIN…	RECTUM	145
