# Supplementary material for: Synthesizer: Expediting synthesis studies from context-free data with information retrieval techniques
Source: PLoS One. 2017 Apr 24;12(4):e0175860. doi: 10.1371/journal.pone.0175860 (PMC5402950; doi:10.1371/journal.pone.0175860)
Supplement: S1 Dataset — (ZIP) [file pone.0175860.s001.zip › SampleAnnotationsSupplement/SHAMBAVI/geoDatasets/colorectalCancer/GPL570/GSE4107.csv]

Row.names	title	geo_accession	source_name_ch1	description	data_processing	supplementary_file	order2	Gender	Age	Tissue	order1
GSM93789	2965M patient's mucosa	GSM93789	mucosa collected and archived within 30 mins after sugery	we used DNA chip technology to systematically search for genes differentially expressed in early onset CRC. We report a panel of 7 over-expressed genes in the normal appearing colonic mucosa of young patients without dominant family history compared to that of HC that could potentially predict early onset CRC.	GCOS software,MAS5, scaled to 500	ftp://ftp.ncbi.nlm.nih.gov/pub/geo/DATA/supplementary/samples/GSM93nnn/GSM93789/GSM93789.CEL.gz	1	GENDER:M	AGE:22	MUCOSA	1
GSM93920	3216M patient's mucosa	GSM93920	mucosa collected and archived within 30 mins after surgery	DNA chip technology was used to systematically search for genes differentially expressed in early onset CRC. We report a panel of 7 over-expressed genes in the normal appearing colonic mucosa of young patients without dominant family history compared to that of HC that could potentially predict early onset CRC.	GCOS software, MAS5, scaled to 500	ftp://ftp.ncbi.nlm.nih.gov/pub/geo/DATA/supplementary/samples/GSM93nnn/GSM93920/GSM93920.CEL.gz	2	F	49	MUCOSA	2
GSM93921	3335M patient’s mucosa	GSM93921	mucosa collected and archived within 30 mins after surgery	DNA chip technology was used to systematically search for genes differentially expressed in early onset CRC. We report a panel of 7 over-expressed genes in the normal appearing colonic mucosa of young patients without dominant family history compared to that of HC that could potentially predict early onset CRC.	GCOS software, MAS5, scaled to 500	ftp://ftp.ncbi.nlm.nih.gov/pub/geo/DATA/supplementary/samples/GSM93nnn/GSM93921/GSM93921.CEL.gz	3	GENDER:F	AGE:49	TISSUE:MUCOSA	3
GSM93922	3416M patient's mucosa	GSM93922	mucosa collected and archived within 30 mins after surgery	DNA chip technology was used to systematically search for genes differentially expressed in early onset CRC. We report a panel of 7 over-expressed genes in the normal appearing colonic mucosa of young patients without dominant family history compared to that of HC that could potentially predict early onset CRC.	GCOS software, MAS5, scaled to 500	ftp://ftp.ncbi.nlm.nih.gov/pub/geo/DATA/supplementary/samples/GSM93nnn/GSM93922/GSM93922.CEL.gz	4	GENDER:F	AGE:45	TISSUE:MUCOSA	4
GSM93923	3578M patient’s mucosa	GSM93923	mucosa collected and archived within 30 mins after surgery	DNA chip technology was used to systematically search for genes differentially expressed in early onset CRC. We report a panel of 7 over-expressed genes in the normal appearing colonic mucosa of young patients without dominant family history compared to that of HC that could potentially predict early onset CRC.	GCOS software, MAS5, scaled to 500	ftp://ftp.ncbi.nlm.nih.gov/pub/geo/DATA/supplementary/samples/GSM93nnn/GSM93923/GSM93923.CEL.gz	5	GENDER:F	AGE:33	TISSUE:MUCOSA	5
GSM93924	3798M patient’s mucosa	GSM93924	mucosa collected and archived within 30 mins after surgery	DNA chip technology was used to systematically search for genes differentially expressed in early onset CRC. We report a panel of 7 over-expressed genes in the normal appearing colonic mucosa of young patients without dominant family history compared to that of HC that could potentially predict early onset CRC.	GCOS software, MAS5, scaled to 500	ftp://ftp.ncbi.nlm.nih.gov/pub/geo/DATA/supplementary/samples/GSM93nnn/GSM93924/GSM93924.CEL.gz	6	GENDER:M	AGE:33	MUCOSA	6
GSM93925	3838M patient’s mucosa	GSM93925	mucosa collected and archived within 30 mins after surgery	DNA chip technology was used to systematically search for genes differentially expressed in early onset CRC. We report a panel of 7 over-expressed genes in the normal appearing colonic mucosa of young patients without dominant family history compared to that of HC that could potentially predict early onset CRC.	GCOS software, MAS5, scaled to 500	ftp://ftp.ncbi.nlm.nih.gov/pub/geo/DATA/supplementary/samples/GSM93nnn/GSM93925/GSM93925.CEL.gz	7	GENDER:F	AGE:48	MUCOSA	7
GSM93926	3894M patient’s mucosa	GSM93926	mucosa collected and archived within 30 mins after surgery	DNA chip technology was used to systematically search for genes differentially expressed in early onset CRC. We report a panel of 7 over-expressed genes in the normal appearing colonic mucosa of young patients without dominant family history compared to that of HC that could potentially predict early onset CRC.	GCOS software, MAS5, scaled to 500	ftp://ftp.ncbi.nlm.nih.gov/pub/geo/DATA/supplementary/samples/GSM93nnn/GSM93926/GSM93926.CEL.gz	8	GENDER:M	AGE:36	MUCOSA	8
GSM93927	3950M patient’s mucosa	GSM93927	mucosa collected and archived within 30 mins after surgery	DNA chip technology was used to systematically search for genes differentially expressed in early onset CRC. We report a panel of 7 over-expressed genes in the normal appearing colonic mucosa of young patients without dominant family history compared to that of HC that could potentially predict early onset CRC.	GCOS software, MAS5, scaled to 500	ftp://ftp.ncbi.nlm.nih.gov/pub/geo/DATA/supplementary/samples/GSM93nnn/GSM93927/GSM93927.CEL.gz	9	GENDER:M	AGE:44	MUCOSA	9
GSM93928	4145M patient’s mucosa	GSM93928	mucosa collected and archived within 30 mins after surgery	DNA chip technology was used to systematically search for genes differentially expressed in early onset CRC. We report a panel of 7 over-expressed genes in the normal appearing colonic mucosa of young patients without dominant family history compared to that of HC that could potentially predict early onset CRC.	GCOS software, MAS5, scaled to 500	ftp://ftp.ncbi.nlm.nih.gov/pub/geo/DATA/supplementary/samples/GSM93nnn/GSM93928/GSM93928.CEL.gz	10	GENDER:F	AGE:47	MUCOSA	10
GSM93929	4160M patient’s mucosa	GSM93929	mucosa collected and archived within 30 mins after surgery	DNA chip technology was used to systematically search for genes differentially expressed in early onset CRC. We report a panel of 7 over-expressed genes in the normal appearing colonic mucosa of young patients without dominant family history compared to that of HC that could potentially predict early onset CRC.	GCOS software, MAS5, scaled to 500	ftp://ftp.ncbi.nlm.nih.gov/pub/geo/DATA/supplementary/samples/GSM93nnn/GSM93929/GSM93929.CEL.gz	11	GENDER:M	AGE:41	MUCOSA	11
GSM93932	3446M patient’s mucosa	GSM93932	mucosa collected and archived within 30 mins after surgery	DNA chip technology was used to systematically search for genes differentially expressed in early onset CRC. We report a panel of 7 over-expressed genes in the normal appearing colonic mucosa of young patients without dominant family history compared to that of HC that could potentially predict early onset CRC.	GCOS software, MAS5, scaled to 500	ftp://ftp.ncbi.nlm.nih.gov/pub/geo/DATA/supplementary/samples/GSM93nnn/GSM93932/GSM93932.CEL.gz	12	GENDER:F	AGE:44	MUCOSA	12
GSM93938	NM14 healthy control	GSM93938	biopsies from healthy individuals undergoing colonoscopic examination, snap-frozen immediately, stored at -80ºC	DNA chip technology was used to systematically search for genes differentially expressed in early onset CRC. We report a panel of 7 over-expressed genes in the normal appearing colonic mucosa of young patients without dominant family history compared to that of HC that could potentially predict early onset CRC.	GCOS software, MAS5, scaled to 500	ftp://ftp.ncbi.nlm.nih.gov/pub/geo/DATA/supplementary/samples/GSM93nnn/GSM93938/GSM93938.CEL.gz	13	GENDER:F	AGE:45	MUCOSA	13
GSM93939	NM16 healthy control	GSM93939	biopsies from healthy individuals undergoing colonoscopic examination, snap-frozen immediately, stored at -80ºC	DNA chip technology was used to systematically search for genes differentially expressed in early onset CRC. We report a panel of 7 over-expressed genes in the normal appearing colonic mucosa of young patients without dominant family history compared to that of HC that could potentially predict early onset CRC.	GCOS software, MAS5, scaled to 500	ftp://ftp.ncbi.nlm.nih.gov/pub/geo/DATA/supplementary/samples/GSM93nnn/GSM93939/GSM93939.CEL.gz	14	GENDER:F	AGE:44	MUCOSA	14
GSM93941	NM18 healthy control	GSM93941	biopsies from healthy individuals undergoing colonoscopic examination, snap-frozen immediately, stored at -80ºC	DNA chip technology was used to systematically search for genes differentially expressed in early onset CRC. We report a panel of 7 over-expressed genes in the normal appearing colonic mucosa of young patients without dominant family history compared to that of HC that could potentially predict early onset CRC.	GCOS software, MAS5, scaled to 500	ftp://ftp.ncbi.nlm.nih.gov/pub/geo/DATA/supplementary/samples/GSM93nnn/GSM93941/GSM93941.CEL.gz	15	GENDER:F	AGE:41	MUCOSA	15
GSM93943	NM19 healthy control	GSM93943	biopsies from healthy individuals undergoing colonoscopic examination, snap-frozen immediately, stored at -80ºC	DNA chip technology was used to systematically search for genes differentially expressed in early onset CRC. We report a panel of 7 over-expressed genes in the normal appearing colonic mucosa of young patients without dominant family history compared to that of HC that could potentially predict early onset CRC.	GCOS software, MAS5, scaled to 500	ftp://ftp.ncbi.nlm.nih.gov/pub/geo/DATA/supplementary/samples/GSM93nnn/GSM93943/GSM93943.CEL.gz	16	GENDER:M	AGE:28	MUCOSA	16
GSM93944	NM20 healthy control	GSM93944	biopsies from healthy individuals undergoing colonoscopic examination, snap-frozen immediately, stored at -80ºC	DNA chip technology was used to systematically search for genes differentially expressed in early onset CRC. We report a panel of 7 over-expressed genes in the normal appearing colonic mucosa of young patients without dominant family history compared to that of HC that could potentially predict early onset CRC.	GCOS software, MAS5, scaled to 500	ftp://ftp.ncbi.nlm.nih.gov/pub/geo/DATA/supplementary/samples/GSM93nnn/GSM93944/GSM93944.CEL.gz	17	GENDER:M	AGE:27	MUCOSA	17
GSM93946	NM22 healthy control	GSM93946	biopsies from healthy individuals undergoing colonoscopic examination, snap-frozen immediately, stored at -80ºC	DNA chip technology was used to systematically search for genes differentially expressed in early onset CRC. We report a panel of 7 over-expressed genes in the normal appearing colonic mucosa of young patients without dominant family history compared to that of HC that could potentially predict early onset CRC.	GCOS software, MAS5, scaled to 500	ftp://ftp.ncbi.nlm.nih.gov/pub/geo/DATA/supplementary/samples/GSM93nnn/GSM93946/GSM93946.CEL.gz	18	GENDER:M	AGE:41	MUCOSA	18
GSM93948	NM24 healthy control	GSM93948	biopsies from healthy individuals undergoing colonoscopic examination, snap-frozen immediately, stored at -80ºC	DNA chip technology was used to systematically search for genes differentially expressed in early onset CRC. We report a panel of 7 over-expressed genes in the normal appearing colonic mucosa of young patients without dominant family history compared to that of HC that could potentially predict early onset CRC.	GCOS software, MAS5, scaled to 500	ftp://ftp.ncbi.nlm.nih.gov/pub/geo/DATA/supplementary/samples/GSM93nnn/GSM93948/GSM93948.CEL.gz	19	GENDER:M	AGE:44	MUCOSA	19
GSM93950	NM3 healthy control	GSM93950	biopsies from healthy individuals undergoing colonoscopic examination, snap-frozen immediately, stored at -80ºC	DNA chip technology was used to systematically search for genes differentially expressed in early onset CRC. We report a panel of 7 over-expressed genes in the normal appearing colonic mucosa of young patients without dominant family history compared to that of HC that could potentially predict early onset CRC.	GCOS software, MAS5, scaled to 500	ftp://ftp.ncbi.nlm.nih.gov/pub/geo/DATA/supplementary/samples/GSM93nnn/GSM93950/GSM93950.CEL.gz	20	GENDER:F	AGE:48	MUCOSA	20
GSM93952	NM4 healthy control	GSM93952	biopsies from healthy individuals undergoing colonoscopic examination, snap-frozen immediately, stored at -80ºC	DNA chip technology was used to systematically search for genes differentially expressed in early onset CRC. We report a panel of 7 over-expressed genes in the normal appearing colonic mucosa of young patients without dominant family history compared to that of HC that could potentially predict early onset CRC.	GCOS software, MAS5, scaled to 500	ftp://ftp.ncbi.nlm.nih.gov/pub/geo/DATA/supplementary/samples/GSM93nnn/GSM93952/GSM93952.CEL.gz	21	GENDER:F	AGE:42	MUCOSA	21
GSM93954	NM9 healthy control	GSM93954	biopsies from healthy individuals undergoing colonoscopic examination, snap-frozen immediately, stored at -80ºC	DNA chip technology was used to systematically search for genes differentially expressed in early onset CRC. We report a panel of 7 over-expressed genes in the normal appearing colonic mucosa of young patients without dominant family history compared to that of HC that could potentially predict early onset CRC.	GCOS software, MAS5, scaled to 500	ftp://ftp.ncbi.nlm.nih.gov/pub/geo/DATA/supplementary/samples/GSM93nnn/GSM93954/GSM93954.CEL.gz	22	GENDER:M	AGE:35	MUCOSA	22
