# Supplementary material for: Synthesizer: Expediting synthesis studies from context-free data with information retrieval techniques
Source: PLoS One. 2017 Apr 24;12(4):e0175860. doi: 10.1371/journal.pone.0175860 (PMC5402950; doi:10.1371/journal.pone.0175860)
Supplement: S1 Dataset — (ZIP) [file pone.0175860.s001.zip › SampleAnnotationsSupplement/SHAMBAVI/geoDatasets/colorectalCancer/GPL570/GSE41328.csv]

Row.names	title	geo_accession	source_name_ch1	description	description.1	supplementary_file	order2	tissue	lab	order1
GSM1014798	AFX platform, lab 1, matched normal colon tissue, biological rep 1	GSM1014798	Sample type N (Normal, matched normal colon tissue)	MAQC colon tumor samples used in Lin G, He X, Ji H, Shi L, Davis R and Zhong S, Nature Biotechnology, October, 2006 [PMID: 17160039]	AFX_1_N1	ftp://ftp.ncbi.nlm.nih.gov/pub/geo/DATA/supplementary/samples/GSM1014nnn/GSM1014798/GSM1014798_AFX_1_N1.CEL.gz	1	NORMAL,MATCHEDNORMALCOLONTISSUE	1	1
GSM1014799	AFX platform, lab 1, matched normal colon tissue, biological rep 2	GSM1014799	Sample type N (Normal, matched normal colon tissue)	MAQC colon tumor samples used in Lin G, He X, Ji H, Shi L, Davis R and Zhong S, Nature Biotechnology, October, 2006.	AFX_1_N2	ftp://ftp.ncbi.nlm.nih.gov/pub/geo/DATA/supplementary/samples/GSM1014nnn/GSM1014799/GSM1014799_AFX_1_N2.CEL.gz	2	NORMAL,MATCHEDNORMALCOLONTISSUE	1	2
GSM1014800	AFX platform, lab 1, matched normal colon tissue, biological rep 3	GSM1014800	Sample type N (Normal, matched normal colon tissue)	MAQC colon tumor samples used in Lin G, He X, Ji H, Shi L, Davis R and Zhong S, Nature Biotechnology, October, 2006.	AFX_1_N3	ftp://ftp.ncbi.nlm.nih.gov/pub/geo/DATA/supplementary/samples/GSM1014nnn/GSM1014800/GSM1014800_AFX_1_N3.CEL.gz	3	NORMAL,MATCHEDNORMALCOLONTISSUE	1	3
GSM1014801	AFX platform, lab 1, matched normal colon tissue, biological rep 4	GSM1014801	Sample type N (Normal, matched normal colon tissue)	MAQC colon tumor samples used in Lin G, He X, Ji H, Shi L, Davis R and Zhong S, Nature Biotechnology, October, 2006.	AFX_1_N4	ftp://ftp.ncbi.nlm.nih.gov/pub/geo/DATA/supplementary/samples/GSM1014nnn/GSM1014801/GSM1014801_AFX_1_N4.CEL.gz	4	NORMAL,MATCHEDNORMALCOLONTISSUE	1	4
GSM1014802	AFX platform, lab 1, matched normal colon tissue, biological rep 5	GSM1014802	Sample type N (Normal, matched normal colon tissue)	MAQC colon tumor samples used in Lin G, He X, Ji H, Shi L, Davis R and Zhong S, Nature Biotechnology, October, 2006.	AFX_1_N5	ftp://ftp.ncbi.nlm.nih.gov/pub/geo/DATA/supplementary/samples/GSM1014nnn/GSM1014802/GSM1014802_AFX_1_N5.CEL.gz	5	NORMAL,MATCHEDNORMALCOLONTISSUE	1	5
GSM1014803	AFX platform, lab 1, tumor, colon adenocarcinoma, biological rep 1	GSM1014803	Sample type T (Tumor, colon adenocarcinoma)	MAQC colon tumor samples used in Lin G, He X, Ji H, Shi L, Davis R and Zhong S, Nature Biotechnology, October, 2006.	AFX_1_T1	ftp://ftp.ncbi.nlm.nih.gov/pub/geo/DATA/supplementary/samples/GSM1014nnn/GSM1014803/GSM1014803_AFX_1_T1.CEL.gz	6	TUMOR,COLONADENOCARCINOMA	1	6
GSM1014804	AFX platform, lab 1, tumor, colon adenocarcinoma, biological rep 2	GSM1014804	Sample type T (Tumor, colon adenocarcinoma)	MAQC colon tumor samples used in Lin G, He X, Ji H, Shi L, Davis R and Zhong S, Nature Biotechnology, October, 2006.	AFX_1_T2	ftp://ftp.ncbi.nlm.nih.gov/pub/geo/DATA/supplementary/samples/GSM1014nnn/GSM1014804/GSM1014804_AFX_1_T2.CEL.gz	7	TUMOR,COLONADENOCARCINOMA	1	7
GSM1014805	AFX platform, lab 1, tumor, colon adenocarcinoma, biological rep 3	GSM1014805	Sample type T (Tumor, colon adenocarcinoma)	MAQC colon tumor samples used in Lin G, He X, Ji H, Shi L, Davis R and Zhong S, Nature Biotechnology, October, 2006.	AFX_1_T3	ftp://ftp.ncbi.nlm.nih.gov/pub/geo/DATA/supplementary/samples/GSM1014nnn/GSM1014805/GSM1014805_AFX_1_T3.CEL.gz	8	TUMOR,COLONADENOCARCINOMA	1	8
GSM1014806	AFX platform, lab 1, tumor, colon adenocarcinoma, biological rep 4	GSM1014806	Sample type T (Tumor, colon adenocarcinoma)	MAQC colon tumor samples used in Lin G, He X, Ji H, Shi L, Davis R and Zhong S, Nature Biotechnology, October, 2006.	AFX_1_T4	ftp://ftp.ncbi.nlm.nih.gov/pub/geo/DATA/supplementary/samples/GSM1014nnn/GSM1014806/GSM1014806_AFX_1_T4.CEL.gz	9	TUMOR,COLONADENOCARCINOMA	1	9
GSM1014807	AFX platform, lab 1, tumor, colon adenocarcinoma, biological rep 5	GSM1014807	Sample type T (Tumor, colon adenocarcinoma)	MAQC colon tumor samples used in Lin G, He X, Ji H, Shi L, Davis R and Zhong S, Nature Biotechnology, October, 2006.	AFX_1_T5	ftp://ftp.ncbi.nlm.nih.gov/pub/geo/DATA/supplementary/samples/GSM1014nnn/GSM1014807/GSM1014807_AFX_1_T5.CEL.gz	10	TUMOR,COLONADENOCARCINOMA	1	10
GSM1014808	AFX platform, lab 2, matched normal colon tissue, biological rep 1	GSM1014808	Sample type N (Normal, matched normal colon tissue)	MAQC colon tumor samples used in Lin G, He X, Ji H, Shi L, Davis R and Zhong S, Nature Biotechnology, October, 2006.	AFX_2_N1	ftp://ftp.ncbi.nlm.nih.gov/pub/geo/DATA/supplementary/samples/GSM1014nnn/GSM1014808/GSM1014808_AFX_2_N1.CEL.gz	11	NORMAL,MATCHEDNORMALCOLONTISSUE	2	11
GSM1014809	AFX platform, lab 2, matched normal colon tissue, biological rep 2	GSM1014809	Sample type N (Normal, matched normal colon tissue)	MAQC colon tumor samples used in Lin G, He X, Ji H, Shi L, Davis R and Zhong S, Nature Biotechnology, October, 2006.	AFX_2_N2	ftp://ftp.ncbi.nlm.nih.gov/pub/geo/DATA/supplementary/samples/GSM1014nnn/GSM1014809/GSM1014809_AFX_2_N2.CEL.gz	12	NORMAL,MATCHEDNORMALCOLONTISSUE	2	12
GSM1014810	AFX platform, lab 2, matched normal colon tissue, biological rep 3	GSM1014810	Sample type N (Normal, matched normal colon tissue)	MAQC colon tumor samples used in Lin G, He X, Ji H, Shi L, Davis R and Zhong S, Nature Biotechnology, October, 2006.	AFX_2_N3	ftp://ftp.ncbi.nlm.nih.gov/pub/geo/DATA/supplementary/samples/GSM1014nnn/GSM1014810/GSM1014810_AFX_2_N3.CEL.gz	13	NORMAL,MATCHEDNORMALCOLONTISSUE	2	13
GSM1014811	AFX platform, lab 2, matched normal colon tissue, biological rep 4	GSM1014811	Sample type N (Normal, matched normal colon tissue)	MAQC colon tumor samples used in Lin G, He X, Ji H, Shi L, Davis R and Zhong S, Nature Biotechnology, October, 2006.	AFX_2_N4	ftp://ftp.ncbi.nlm.nih.gov/pub/geo/DATA/supplementary/samples/GSM1014nnn/GSM1014811/GSM1014811_AFX_2_N4.CEL.gz	14	NORMAL,MATCHEDNORMALCOLONTISSUE	2	14
GSM1014812	AFX platform, lab 2, matched normal colon tissue, biological rep 5	GSM1014812	Sample type N (Normal, matched normal colon tissue)	MAQC colon tumor samples used in Lin G, He X, Ji H, Shi L, Davis R and Zhong S, Nature Biotechnology, October, 2006.	AFX_2_N5	ftp://ftp.ncbi.nlm.nih.gov/pub/geo/DATA/supplementary/samples/GSM1014nnn/GSM1014812/GSM1014812_AFX_2_N5.CEL.gz	15	NORMAL,MATCHEDNORMALCOLONTISSUE	2	15
GSM1014813	AFX platform, lab 2, tumor, colon adenocarcinoma, biological rep 1	GSM1014813	Sample type T (Tumor, colon adenocarcinoma)	MAQC colon tumor samples used in Lin G, He X, Ji H, Shi L, Davis R and Zhong S, Nature Biotechnology, October, 2006.	AFX_2_T1	ftp://ftp.ncbi.nlm.nih.gov/pub/geo/DATA/supplementary/samples/GSM1014nnn/GSM1014813/GSM1014813_AFX_2_T1.CEL.gz	16	TUMOR,COLONADENOCARCINOMA	2	16
GSM1014814	AFX platform, lab 2, tumor, colon adenocarcinoma, biological rep 2	GSM1014814	Sample type T (Tumor, colon adenocarcinoma)	MAQC colon tumor samples used in Lin G, He X, Ji H, Shi L, Davis R and Zhong S, Nature Biotechnology, October, 2006.	AFX_2_T2	ftp://ftp.ncbi.nlm.nih.gov/pub/geo/DATA/supplementary/samples/GSM1014nnn/GSM1014814/GSM1014814_AFX_2_T2.CEL.gz	17	TUMOR,COLONADENOCARCINOMA	2	17
GSM1014815	AFX platform, lab 2, tumor, colon adenocarcinoma, biological rep 3	GSM1014815	Sample type T (Tumor, colon adenocarcinoma)	MAQC colon tumor samples used in Lin G, He X, Ji H, Shi L, Davis R and Zhong S, Nature Biotechnology, October, 2006.	AFX_2_T3	ftp://ftp.ncbi.nlm.nih.gov/pub/geo/DATA/supplementary/samples/GSM1014nnn/GSM1014815/GSM1014815_AFX_2_T3.CEL.gz	18	TUMOR,COLONADENOCARCINOMA	2	18
GSM1014816	AFX platform, lab 2, tumor, colon adenocarcinoma, biological rep 4	GSM1014816	Sample type T (Tumor, colon adenocarcinoma)	MAQC colon tumor samples used in Lin G, He X, Ji H, Shi L, Davis R and Zhong S, Nature Biotechnology, October, 2006.	AFX_2_T4	ftp://ftp.ncbi.nlm.nih.gov/pub/geo/DATA/supplementary/samples/GSM1014nnn/GSM1014816/GSM1014816_AFX_2_T4.CEL.gz	19	TUMOR,COLONADENOCARCINOMA	2	19
GSM1014817	AFX platform, lab 2, tumor, colon adenocarcinoma, biological rep 5	GSM1014817	Sample type T (Tumor, colon adenocarcinoma)	MAQC colon tumor samples used in Lin G, He X, Ji H, Shi L, Davis R and Zhong S, Nature Biotechnology, October, 2006.	AFX_2_T5	ftp://ftp.ncbi.nlm.nih.gov/pub/geo/DATA/supplementary/samples/GSM1014nnn/GSM1014817/GSM1014817_AFX_2_T5.CEL.gz	20	TUMOR,COLONADENOCARCINOMA	2	20
