# Supplementary material for: Synthesizer: Expediting synthesis studies from context-free data with information retrieval techniques
Source: PLoS One. 2017 Apr 24;12(4):e0175860. doi: 10.1371/journal.pone.0175860 (PMC5402950; doi:10.1371/journal.pone.0175860)
Supplement: S1 Dataset — (ZIP) [file pone.0175860.s001.zip › SampleAnnotationsSupplement/SHAMBAVI/geoDatasets/colorectalCancer/GPL570/GSE9348.csv]

title	geo_accession	source_name_ch1	description	supplementary_file	supplementary_file.1	sex	age
3058T early stage CRC patient's tumor	GSM237914	tumor collected and archived within 30mins after surgery	Gene expression data from patients without metastasis	ftp://ftp.ncbi.nlm.nih.gov/pub/geo/DATA/supplementary/samples/GSM237nnn/GSM237914/GSM237914.CEL.gz	ftp://ftp.ncbi.nlm.nih.gov/pub/geo/DATA/supplementary/samples/GSM237nnn/GSM237914/GSM237914.CHP.gz	F	86
3068T early stage CRC patient's tumor	GSM237915	tumor collected and archived within 30mins after surgery	Gene expression data from patients with metastasis	ftp://ftp.ncbi.nlm.nih.gov/pub/geo/DATA/supplementary/samples/GSM237nnn/GSM237915/GSM237915.CEL.gz	ftp://ftp.ncbi.nlm.nih.gov/pub/geo/DATA/supplementary/samples/GSM237nnn/GSM237915/GSM237915.CHP.gz	M	75
3079T early stage CRC patient's tumor	GSM237916	tumor collected and archived within 30mins after surgery	Gene expression data from patients without metastasis	ftp://ftp.ncbi.nlm.nih.gov/pub/geo/DATA/supplementary/samples/GSM237nnn/GSM237916/GSM237916.CEL.gz	ftp://ftp.ncbi.nlm.nih.gov/pub/geo/DATA/supplementary/samples/GSM237nnn/GSM237916/GSM237916.CHP.gz	M	64
3094T early stage CRC patient's tumor	GSM237917	tumor collected and archived within 30mins after surgery	Gene expression data from patients without metastasis	ftp://ftp.ncbi.nlm.nih.gov/pub/geo/DATA/supplementary/samples/GSM237nnn/GSM237917/GSM237917.CEL.gz	ftp://ftp.ncbi.nlm.nih.gov/pub/geo/DATA/supplementary/samples/GSM237nnn/GSM237917/GSM237917.CHP.gz	M	70
3103T early stage CRC patient's tumor	GSM237918	tumor collected and archived within 30mins after surgery	Gene expression data from patients without metastasis	ftp://ftp.ncbi.nlm.nih.gov/pub/geo/DATA/supplementary/samples/GSM237nnn/GSM237918/GSM237918.CEL.gz	ftp://ftp.ncbi.nlm.nih.gov/pub/geo/DATA/supplementary/samples/GSM237nnn/GSM237918/GSM237918.CHP.gz	F	68
3132T early stage CRC patient's tumor	GSM237919	tumor collected and archived within 30mins after surgery	Gene expression data from patients with metastasis	ftp://ftp.ncbi.nlm.nih.gov/pub/geo/DATA/supplementary/samples/GSM237nnn/GSM237919/GSM237919.CEL.gz	ftp://ftp.ncbi.nlm.nih.gov/pub/geo/DATA/supplementary/samples/GSM237nnn/GSM237919/GSM237919.CHP.gz	M	63
3135T early stage CRC patient's tumor	GSM237920	tumor collected and archived within 30mins after surgery	Gene expression data from patients without metastasis	ftp://ftp.ncbi.nlm.nih.gov/pub/geo/DATA/supplementary/samples/GSM237nnn/GSM237920/GSM237920.CEL.gz	ftp://ftp.ncbi.nlm.nih.gov/pub/geo/DATA/supplementary/samples/GSM237nnn/GSM237920/GSM237920.CHP.gz	F	89
3151T early stage CRC patient's tumor	GSM237921	tumor collected and archived within 30mins after surgery	Gene expression data from patients without metastasis	ftp://ftp.ncbi.nlm.nih.gov/pub/geo/DATA/supplementary/samples/GSM237nnn/GSM237921/GSM237921.CEL.gz	ftp://ftp.ncbi.nlm.nih.gov/pub/geo/DATA/supplementary/samples/GSM237nnn/GSM237921/GSM237921.CHP.gz	M	80
3209T early stage CRC patient's tumor	GSM237922	tumor collected and archived within 30mins after surgery	Gene expression data from patients without metastasis	ftp://ftp.ncbi.nlm.nih.gov/pub/geo/DATA/supplementary/samples/GSM237nnn/GSM237922/GSM237922.CEL.gz	ftp://ftp.ncbi.nlm.nih.gov/pub/geo/DATA/supplementary/samples/GSM237nnn/GSM237922/GSM237922.CHP.gz	F	58
3215T early stage CRC patient's tumor	GSM237923	tumor collected and archived within 30mins after surgery	Gene expression data from patients with metastasis	ftp://ftp.ncbi.nlm.nih.gov/pub/geo/DATA/supplementary/samples/GSM237nnn/GSM237923/GSM237923.CEL.gz	ftp://ftp.ncbi.nlm.nih.gov/pub/geo/DATA/supplementary/samples/GSM237nnn/GSM237923/GSM237923.CHP.gz	F	51
3223T early stage CRC patient's tumor	GSM237924	tumor collected and archived within 30mins after surgery	Gene expression data from patients without metastasis	ftp://ftp.ncbi.nlm.nih.gov/pub/geo/DATA/supplementary/samples/GSM237nnn/GSM237924/GSM237924.CEL.gz	ftp://ftp.ncbi.nlm.nih.gov/pub/geo/DATA/supplementary/samples/GSM237nnn/GSM237924/GSM237924.CHP.gz	F	66
3229T early stage CRC patient's tumor	GSM237925	tumor collected and archived within 30mins after surgery	Gene expression data from patients without metastasis	ftp://ftp.ncbi.nlm.nih.gov/pub/geo/DATA/supplementary/samples/GSM237nnn/GSM237925/GSM237925.CEL.gz	ftp://ftp.ncbi.nlm.nih.gov/pub/geo/DATA/supplementary/samples/GSM237nnn/GSM237925/GSM237925.CHP.gz	M	58
3357T early stage CRC patient's tumor	GSM237926	tumor collected and archived within 30mins after surgery	Gene expression data from patients without metastasis	ftp://ftp.ncbi.nlm.nih.gov/pub/geo/DATA/supplementary/samples/GSM237nnn/GSM237926/GSM237926.CEL.gz	ftp://ftp.ncbi.nlm.nih.gov/pub/geo/DATA/supplementary/samples/GSM237nnn/GSM237926/GSM237926.CHP.gz	F	64
3373T early stage CRC patient's tumor	GSM237927	tumor collected and archived within 30mins after surgery	Gene expression data from patients without metastasis	ftp://ftp.ncbi.nlm.nih.gov/pub/geo/DATA/supplementary/samples/GSM237nnn/GSM237927/GSM237927.CEL.gz	ftp://ftp.ncbi.nlm.nih.gov/pub/geo/DATA/supplementary/samples/GSM237nnn/GSM237927/GSM237927.CHP.gz	F	83
3382T early stage CRC patient's tumor	GSM237928	tumor collected and archived within 30mins after surgery	Gene expression data from patients without metastasis	ftp://ftp.ncbi.nlm.nih.gov/pub/geo/DATA/supplementary/samples/GSM237nnn/GSM237928/GSM237928.CEL.gz	ftp://ftp.ncbi.nlm.nih.gov/pub/geo/DATA/supplementary/samples/GSM237nnn/GSM237928/GSM237928.CHP.gz	M	71
3395T early stage CRC patient's tumor	GSM237929	tumor collected and archived within 30mins after surgery	Gene expression data from patients without metastasis	ftp://ftp.ncbi.nlm.nih.gov/pub/geo/DATA/supplementary/samples/GSM237nnn/GSM237929/GSM237929.CEL.gz	ftp://ftp.ncbi.nlm.nih.gov/pub/geo/DATA/supplementary/samples/GSM237nnn/GSM237929/GSM237929.CHP.gz	M	62
3423T early stage CRC patient's tumor	GSM237930	tumor collected and archived within 30mins after surgery	Gene expression data from patients without metastasis	ftp://ftp.ncbi.nlm.nih.gov/pub/geo/DATA/supplementary/samples/GSM237nnn/GSM237930/GSM237930.CEL.gz	ftp://ftp.ncbi.nlm.nih.gov/pub/geo/DATA/supplementary/samples/GSM237nnn/GSM237930/GSM237930.CHP.gz	F	71
3431T early stage CRC patient's tumor	GSM237931	tumor collected and archived within 30mins after surgery	Gene expression data from patients without metastasis	ftp://ftp.ncbi.nlm.nih.gov/pub/geo/DATA/supplementary/samples/GSM237nnn/GSM237931/GSM237931.CEL.gz	ftp://ftp.ncbi.nlm.nih.gov/pub/geo/DATA/supplementary/samples/GSM237nnn/GSM237931/GSM237931.CHP.gz	M	74
3438T early stage CRC patient's tumor	GSM237932	tumor collected and archived within 30mins after surgery	Gene expression data from patients without metastasis	ftp://ftp.ncbi.nlm.nih.gov/pub/geo/DATA/supplementary/samples/GSM237nnn/GSM237932/GSM237932.CEL.gz	ftp://ftp.ncbi.nlm.nih.gov/pub/geo/DATA/supplementary/samples/GSM237nnn/GSM237932/GSM237932.CHP.gz	M	65
3441T early stage CRC patient's tumor	GSM237933	tumor collected and archived within 30mins after surgery	Gene expression data from patients without metastasis	ftp://ftp.ncbi.nlm.nih.gov/pub/geo/DATA/supplementary/samples/GSM237nnn/GSM237933/GSM237933.CEL.gz	ftp://ftp.ncbi.nlm.nih.gov/pub/geo/DATA/supplementary/samples/GSM237nnn/GSM237933/GSM237933.CHP.gz	M	68
3459T early stage CRC patient's tumor	GSM237934	tumor collected and archived within 30mins after surgery	Gene expression data from patients with metastasis	ftp://ftp.ncbi.nlm.nih.gov/pub/geo/DATA/supplementary/samples/GSM237nnn/GSM237934/GSM237934.CEL.gz	ftp://ftp.ncbi.nlm.nih.gov/pub/geo/DATA/supplementary/samples/GSM237nnn/GSM237934/GSM237934.CHP.gz	M	76
3477T-R early stage CRC patient's tumor	GSM237935	tumor collected and archived within 30mins after surgery	Gene expression data from patients without metastasis	ftp://ftp.ncbi.nlm.nih.gov/pub/geo/DATA/supplementary/samples/GSM237nnn/GSM237935/GSM237935.CEL.gz	ftp://ftp.ncbi.nlm.nih.gov/pub/geo/DATA/supplementary/samples/GSM237nnn/GSM237935/GSM237935.CHP.gz	F	61
3490T early stage CRC patient's tumor	GSM237936	tumor collected and archived within 30mins after surgery	Gene expression data from patients without metastasis	ftp://ftp.ncbi.nlm.nih.gov/pub/geo/DATA/supplementary/samples/GSM237nnn/GSM237936/GSM237936.CEL.gz	ftp://ftp.ncbi.nlm.nih.gov/pub/geo/DATA/supplementary/samples/GSM237nnn/GSM237936/GSM237936.CHP.gz	F	64
3501T early stage CRC patient's tumor	GSM237937	tumor collected and archived within 30mins after surgery	Gene expression data from patients without metastasis	ftp://ftp.ncbi.nlm.nih.gov/pub/geo/DATA/supplementary/samples/GSM237nnn/GSM237937/GSM237937.CEL.gz	ftp://ftp.ncbi.nlm.nih.gov/pub/geo/DATA/supplementary/samples/GSM237nnn/GSM237937/GSM237937.CHP.gz	F	66
3514T-R early stage CRC patient's tumor	GSM237938	tumor collected and archived within 30mins after surgery	Gene expression data from patients without metastasis	ftp://ftp.ncbi.nlm.nih.gov/pub/geo/DATA/supplementary/samples/GSM237nnn/GSM237938/GSM237938.CEL.gz	ftp://ftp.ncbi.nlm.nih.gov/pub/geo/DATA/supplementary/samples/GSM237nnn/GSM237938/GSM237938.CHP.gz	M	66
3515T early stage CRC patient's tumor	GSM237939	tumor collected and archived within 30mins after surgery	Gene expression data from patients without metastasis	ftp://ftp.ncbi.nlm.nih.gov/pub/geo/DATA/supplementary/samples/GSM237nnn/GSM237939/GSM237939.CEL.gz	ftp://ftp.ncbi.nlm.nih.gov/pub/geo/DATA/supplementary/samples/GSM237nnn/GSM237939/GSM237939.CHP.gz	F	69
3530T early stage CRC patient's tumor	GSM237940	tumor collected and archived within 30mins after surgery	Gene expression data from patients without metastasis	ftp://ftp.ncbi.nlm.nih.gov/pub/geo/DATA/supplementary/samples/GSM237nnn/GSM237940/GSM237940.CEL.gz	ftp://ftp.ncbi.nlm.nih.gov/pub/geo/DATA/supplementary/samples/GSM237nnn/GSM237940/GSM237940.CHP.gz	M	58
3557T early stage CRC patient's tumor	GSM237941	tumor collected and archived within 30mins after surgery	Gene expression data from patients with metastasis	ftp://ftp.ncbi.nlm.nih.gov/pub/geo/DATA/supplementary/samples/GSM237nnn/GSM237941/GSM237941.CEL.gz	ftp://ftp.ncbi.nlm.nih.gov/pub/geo/DATA/supplementary/samples/GSM237nnn/GSM237941/GSM237941.CHP.gz	F	64
3562T early stage CRC patient's tumor	GSM237942	tumor collected and archived within 30mins after surgery	Gene expression data from patients without metastasis	ftp://ftp.ncbi.nlm.nih.gov/pub/geo/DATA/supplementary/samples/GSM237nnn/GSM237942/GSM237942.CEL.gz	ftp://ftp.ncbi.nlm.nih.gov/pub/geo/DATA/supplementary/samples/GSM237nnn/GSM237942/GSM237942.CHP.gz	F	76
3567T early stage CRC patient's tumor	GSM237943	tumor collected and archived within 30mins after surgery	Gene expression data from patients without metastasis	ftp://ftp.ncbi.nlm.nih.gov/pub/geo/DATA/supplementary/samples/GSM237nnn/GSM237943/GSM237943.CEL.gz	ftp://ftp.ncbi.nlm.nih.gov/pub/geo/DATA/supplementary/samples/GSM237nnn/GSM237943/GSM237943.CHP.gz	F	82
3577T early stage CRC patient's tumor	GSM237944	tumor collected and archived within 30mins after surgery	Gene expression data from patients with metastasis	ftp://ftp.ncbi.nlm.nih.gov/pub/geo/DATA/supplementary/samples/GSM237nnn/GSM237944/GSM237944.CEL.gz	ftp://ftp.ncbi.nlm.nih.gov/pub/geo/DATA/supplementary/samples/GSM237nnn/GSM237944/GSM237944.CHP.gz	F	65
3592T early stage CRC patient's tumor	GSM237945	tumor collected and archived within 30mins after surgery	Gene expression data from patients with metastasis	ftp://ftp.ncbi.nlm.nih.gov/pub/geo/DATA/supplementary/samples/GSM237nnn/GSM237945/GSM237945.CEL.gz	ftp://ftp.ncbi.nlm.nih.gov/pub/geo/DATA/supplementary/samples/GSM237nnn/GSM237945/GSM237945.CHP.gz	M	57
3599T early stage CRC patient's tumor	GSM237946	tumor collected and archived within 30mins after surgery	Gene expression data from patients without metastasis	ftp://ftp.ncbi.nlm.nih.gov/pub/geo/DATA/supplementary/samples/GSM237nnn/GSM237946/GSM237946.CEL.gz	ftp://ftp.ncbi.nlm.nih.gov/pub/geo/DATA/supplementary/samples/GSM237nnn/GSM237946/GSM237946.CHP.gz	F	76
3602T early stage CRC patient's tumor	GSM237947	tumor collected and archived within 30mins after surgery	Gene expression data from patients without metastasis	ftp://ftp.ncbi.nlm.nih.gov/pub/geo/DATA/supplementary/samples/GSM237nnn/GSM237947/GSM237947.CEL.gz	ftp://ftp.ncbi.nlm.nih.gov/pub/geo/DATA/supplementary/samples/GSM237nnn/GSM237947/GSM237947.CHP.gz	M	75
3604T early stage CRC patient's tumor	GSM237948	tumor collected and archived within 30mins after surgery	Gene expression data from patients without metastasis	ftp://ftp.ncbi.nlm.nih.gov/pub/geo/DATA/supplementary/samples/GSM237nnn/GSM237948/GSM237948.CEL.gz	ftp://ftp.ncbi.nlm.nih.gov/pub/geo/DATA/supplementary/samples/GSM237nnn/GSM237948/GSM237948.CHP.gz	M	70
3616T early stage CRC patient's tumor	GSM237949	tumor collected and archived within 30mins after surgery	Gene expression data from patients without metastasis	ftp://ftp.ncbi.nlm.nih.gov/pub/geo/DATA/supplementary/samples/GSM237nnn/GSM237949/GSM237949.CEL.gz	ftp://ftp.ncbi.nlm.nih.gov/pub/geo/DATA/supplementary/samples/GSM237nnn/GSM237949/GSM237949.CHP.gz	M	61
3624T early stage CRC patient's tumor	GSM237950	tumor collected and archived within 30mins after surgery	Gene expression data from patients without metastasis	ftp://ftp.ncbi.nlm.nih.gov/pub/geo/DATA/supplementary/samples/GSM237nnn/GSM237950/GSM237950.CEL.gz	ftp://ftp.ncbi.nlm.nih.gov/pub/geo/DATA/supplementary/samples/GSM237nnn/GSM237950/GSM237950.CHP.gz	F	83
3626T early stage CRC patient's tumor	GSM237951	tumor collected and archived within 30mins after surgery	Gene expression data from patients without metastasis	ftp://ftp.ncbi.nlm.nih.gov/pub/geo/DATA/supplementary/samples/GSM237nnn/GSM237951/GSM237951.CEL.gz	ftp://ftp.ncbi.nlm.nih.gov/pub/geo/DATA/supplementary/samples/GSM237nnn/GSM237951/GSM237951.CHP.gz	M	57
3634T early stage CRC patient's tumor	GSM237952	tumor collected and archived within 30mins after surgery	Gene expression data from patients with metastasis	ftp://ftp.ncbi.nlm.nih.gov/pub/geo/DATA/supplementary/samples/GSM237nnn/GSM237952/GSM237952.CEL.gz	ftp://ftp.ncbi.nlm.nih.gov/pub/geo/DATA/supplementary/samples/GSM237nnn/GSM237952/GSM237952.CHP.gz	M	67
3644T early stage CRC patient's tumor	GSM237953	tumor collected and archived within 30mins after surgery	Gene expression data from patients without metastasis	ftp://ftp.ncbi.nlm.nih.gov/pub/geo/DATA/supplementary/samples/GSM237nnn/GSM237953/GSM237953.CEL.gz	ftp://ftp.ncbi.nlm.nih.gov/pub/geo/DATA/supplementary/samples/GSM237nnn/GSM237953/GSM237953.CHP.gz	M	59
3667T early stage CRC patient's tumor	GSM237954	tumor collected and archived within 30mins after surgery	Gene expression data from patients without metastasis	ftp://ftp.ncbi.nlm.nih.gov/pub/geo/DATA/supplementary/samples/GSM237nnn/GSM237954/GSM237954.CEL.gz	ftp://ftp.ncbi.nlm.nih.gov/pub/geo/DATA/supplementary/samples/GSM237nnn/GSM237954/GSM237954.CHP.gz	M	74
3679T early stage CRC patient's tumor	GSM237955	tumor collected and archived within 30mins after surgery	Gene expression data from patients with metastasis	ftp://ftp.ncbi.nlm.nih.gov/pub/geo/DATA/supplementary/samples/GSM237nnn/GSM237955/GSM237955.CEL.gz	ftp://ftp.ncbi.nlm.nih.gov/pub/geo/DATA/supplementary/samples/GSM237nnn/GSM237955/GSM237955.CHP.gz	M	73
3682T early stage CRC patient's tumor	GSM237956	tumor collected and archived within 30mins after surgery	Gene expression data from patients without metastasis	ftp://ftp.ncbi.nlm.nih.gov/pub/geo/DATA/supplementary/samples/GSM237nnn/GSM237956/GSM237956.CEL.gz	ftp://ftp.ncbi.nlm.nih.gov/pub/geo/DATA/supplementary/samples/GSM237nnn/GSM237956/GSM237956.CHP.gz	M	72
3684T early stage CRC patient's tumor	GSM237957	tumor collected and archived within 30mins after surgery	Gene expression data from patients without metastasis	ftp://ftp.ncbi.nlm.nih.gov/pub/geo/DATA/supplementary/samples/GSM237nnn/GSM237957/GSM237957.CEL.gz	ftp://ftp.ncbi.nlm.nih.gov/pub/geo/DATA/supplementary/samples/GSM237nnn/GSM237957/GSM237957.CHP.gz	M	74
3685T early stage CRC patient's tumor	GSM237958	tumor collected and archived within 30mins after surgery	Gene expression data from patients without metastasis	ftp://ftp.ncbi.nlm.nih.gov/pub/geo/DATA/supplementary/samples/GSM237nnn/GSM237958/GSM237958.CEL.gz	ftp://ftp.ncbi.nlm.nih.gov/pub/geo/DATA/supplementary/samples/GSM237nnn/GSM237958/GSM237958.CHP.gz	M	52
3717T early stage CRC patient's tumor	GSM237959	tumor collected and archived within 30mins after surgery	Gene expression data from patients without metastasis	ftp://ftp.ncbi.nlm.nih.gov/pub/geo/DATA/supplementary/samples/GSM237nnn/GSM237959/GSM237959.CEL.gz	ftp://ftp.ncbi.nlm.nih.gov/pub/geo/DATA/supplementary/samples/GSM237nnn/GSM237959/GSM237959.CHP.gz	M	83
3731T early stage CRC patient's tumor	GSM237960	tumor collected and archived within 30mins after surgery	Gene expression data from patients without metastasis	ftp://ftp.ncbi.nlm.nih.gov/pub/geo/DATA/supplementary/samples/GSM237nnn/GSM237960/GSM237960.CEL.gz	ftp://ftp.ncbi.nlm.nih.gov/pub/geo/DATA/supplementary/samples/GSM237nnn/GSM237960/GSM237960.CHP.gz	M	63
3735T early stage CRC patient's tumor	GSM237961	tumor collected and archived within 30mins after surgery	Gene expression data from patients with metastasis	ftp://ftp.ncbi.nlm.nih.gov/pub/geo/DATA/supplementary/samples/GSM237nnn/GSM237961/GSM237961.CEL.gz	ftp://ftp.ncbi.nlm.nih.gov/pub/geo/DATA/supplementary/samples/GSM237nnn/GSM237961/GSM237961.CHP.gz	M	67
3737T early stage CRC patient's tumor	GSM237962	tumor collected and archived within 30mins after surgery	Gene expression data from patients without metastasis	ftp://ftp.ncbi.nlm.nih.gov/pub/geo/DATA/supplementary/samples/GSM237nnn/GSM237962/GSM237962.CEL.gz	ftp://ftp.ncbi.nlm.nih.gov/pub/geo/DATA/supplementary/samples/GSM237nnn/GSM237962/GSM237962.CHP.gz	M	66
3750T early stage CRC patient's tumor	GSM237963	tumor collected and archived within 30mins after surgery	Gene expression data from patients without metastasis	ftp://ftp.ncbi.nlm.nih.gov/pub/geo/DATA/supplementary/samples/GSM237nnn/GSM237963/GSM237963.CEL.gz	ftp://ftp.ncbi.nlm.nih.gov/pub/geo/DATA/supplementary/samples/GSM237nnn/GSM237963/GSM237963.CHP.gz	F	59
3757T early stage CRC patient's tumor	GSM237964	tumor collected and archived within 30mins after surgery	Gene expression data from patients without metastasis	ftp://ftp.ncbi.nlm.nih.gov/pub/geo/DATA/supplementary/samples/GSM237nnn/GSM237964/GSM237964.CEL.gz	ftp://ftp.ncbi.nlm.nih.gov/pub/geo/DATA/supplementary/samples/GSM237nnn/GSM237964/GSM237964.CHP.gz	M	73
3765T early stage CRC patient's tumor	GSM237965	tumor collected and archived within 30mins after surgery	Gene expression data from patients without metastasis	ftp://ftp.ncbi.nlm.nih.gov/pub/geo/DATA/supplementary/samples/GSM237nnn/GSM237965/GSM237965.CEL.gz	ftp://ftp.ncbi.nlm.nih.gov/pub/geo/DATA/supplementary/samples/GSM237nnn/GSM237965/GSM237965.CHP.gz	F	62
3775T early stage CRC patient's tumor	GSM237966	tumor collected and archived within 30mins after surgery	Gene expression data from patients without metastasis	ftp://ftp.ncbi.nlm.nih.gov/pub/geo/DATA/supplementary/samples/GSM237nnn/GSM237966/GSM237966.CEL.gz	ftp://ftp.ncbi.nlm.nih.gov/pub/geo/DATA/supplementary/samples/GSM237nnn/GSM237966/GSM237966.CHP.gz	M	71
3782T early stage CRC patient's tumor	GSM237967	tumor collected and archived within 30mins after surgery	Gene expression data from patients without metastasis	ftp://ftp.ncbi.nlm.nih.gov/pub/geo/DATA/supplementary/samples/GSM237nnn/GSM237967/GSM237967.CEL.gz	ftp://ftp.ncbi.nlm.nih.gov/pub/geo/DATA/supplementary/samples/GSM237nnn/GSM237967/GSM237967.CHP.gz	M	58
3804T early stage CRC patient's tumor	GSM237968	tumor collected and archived within 30mins after surgery	Gene expression data from patients without metastasis	ftp://ftp.ncbi.nlm.nih.gov/pub/geo/DATA/supplementary/samples/GSM237nnn/GSM237968/GSM237968.CEL.gz	ftp://ftp.ncbi.nlm.nih.gov/pub/geo/DATA/supplementary/samples/GSM237nnn/GSM237968/GSM237968.CHP.gz	M	64
3821T early stage CRC patient's tumor	GSM237969	tumor collected and archived within 30mins after surgery	Gene expression data from patients without metastasis	ftp://ftp.ncbi.nlm.nih.gov/pub/geo/DATA/supplementary/samples/GSM237nnn/GSM237969/GSM237969.CEL.gz	ftp://ftp.ncbi.nlm.nih.gov/pub/geo/DATA/supplementary/samples/GSM237nnn/GSM237969/GSM237969.CHP.gz	F	60
3826T early stage CRC patient's tumor	GSM237970	tumor collected and archived within 30mins after surgery	Gene expression data from patients without metastasis	ftp://ftp.ncbi.nlm.nih.gov/pub/geo/DATA/supplementary/samples/GSM237nnn/GSM237970/GSM237970.CEL.gz	ftp://ftp.ncbi.nlm.nih.gov/pub/geo/DATA/supplementary/samples/GSM237nnn/GSM237970/GSM237970.CHP.gz	M	65
3842T early stage CRC patient's tumor	GSM237971	tumor collected and archived within 30mins after surgery	Gene expression data from patients with metastasis	ftp://ftp.ncbi.nlm.nih.gov/pub/geo/DATA/supplementary/samples/GSM237nnn/GSM237971/GSM237971.CEL.gz	ftp://ftp.ncbi.nlm.nih.gov/pub/geo/DATA/supplementary/samples/GSM237nnn/GSM237971/GSM237971.CHP.gz	F	61
3860T early stage CRC patient's tumor	GSM237972	tumor collected and archived within 30mins after surgery	Gene expression data from patients without metastasis	ftp://ftp.ncbi.nlm.nih.gov/pub/geo/DATA/supplementary/samples/GSM237nnn/GSM237972/GSM237972.CEL.gz	ftp://ftp.ncbi.nlm.nih.gov/pub/geo/DATA/supplementary/samples/GSM237nnn/GSM237972/GSM237972.CHP.gz	F	79
3865T early stage CRC patient's tumor	GSM237973	tumor collected and archived within 30mins after surgery	Gene expression data from patients without metastasis	ftp://ftp.ncbi.nlm.nih.gov/pub/geo/DATA/supplementary/samples/GSM237nnn/GSM237973/GSM237973.CEL.gz	ftp://ftp.ncbi.nlm.nih.gov/pub/geo/DATA/supplementary/samples/GSM237nnn/GSM237973/GSM237973.CHP.gz	M	56
3872T early stage CRC patient's tumor	GSM237974	tumor collected and archived within 30mins after surgery	Gene expression data from patients without metastasis	ftp://ftp.ncbi.nlm.nih.gov/pub/geo/DATA/supplementary/samples/GSM237nnn/GSM237974/GSM237974.CEL.gz	ftp://ftp.ncbi.nlm.nih.gov/pub/geo/DATA/supplementary/samples/GSM237nnn/GSM237974/GSM237974.CHP.gz	M	64
3886T early stage CRC patient's tumor	GSM237975	tumor collected and archived within 30mins after surgery	Gene expression data from patients with metastasis	ftp://ftp.ncbi.nlm.nih.gov/pub/geo/DATA/supplementary/samples/GSM237nnn/GSM237975/GSM237975.CEL.gz	ftp://ftp.ncbi.nlm.nih.gov/pub/geo/DATA/supplementary/samples/GSM237nnn/GSM237975/GSM237975.CHP.gz	M	93
3931T early stage CRC patient's tumor	GSM237976	tumor collected and archived within 30mins after surgery	Gene expression data from patients with metastasis	ftp://ftp.ncbi.nlm.nih.gov/pub/geo/DATA/supplementary/samples/GSM237nnn/GSM237976/GSM237976.CEL.gz	ftp://ftp.ncbi.nlm.nih.gov/pub/geo/DATA/supplementary/samples/GSM237nnn/GSM237976/GSM237976.CHP.gz	F	51
3952T early stage CRC patient's tumor	GSM237977	tumor collected and archived within 30mins after surgery	Gene expression data from patients without metastasis	ftp://ftp.ncbi.nlm.nih.gov/pub/geo/DATA/supplementary/samples/GSM237nnn/GSM237977/GSM237977.CEL.gz	ftp://ftp.ncbi.nlm.nih.gov/pub/geo/DATA/supplementary/samples/GSM237nnn/GSM237977/GSM237977.CHP.gz	M	58
3959T early stage CRC patient's tumor	GSM237978	tumor collected and archived within 30mins after surgery	Gene expression data from patients without metastasis	ftp://ftp.ncbi.nlm.nih.gov/pub/geo/DATA/supplementary/samples/GSM237nnn/GSM237978/GSM237978.CEL.gz	ftp://ftp.ncbi.nlm.nih.gov/pub/geo/DATA/supplementary/samples/GSM237nnn/GSM237978/GSM237978.CHP.gz	F	80
3967T early stage CRC patient's tumor	GSM237979	tumor collected and archived within 30mins after surgery	Gene expression data from patients with metastasis	ftp://ftp.ncbi.nlm.nih.gov/pub/geo/DATA/supplementary/samples/GSM237nnn/GSM237979/GSM237979.CEL.gz	ftp://ftp.ncbi.nlm.nih.gov/pub/geo/DATA/supplementary/samples/GSM237nnn/GSM237979/GSM237979.CHP.gz	F	69
4040T early stage CRC patient's tumor	GSM237980	tumor collected and archived within 30mins after surgery	Gene expression data from patients with metastasis	ftp://ftp.ncbi.nlm.nih.gov/pub/geo/DATA/supplementary/samples/GSM237nnn/GSM237980/GSM237980.CEL.gz	ftp://ftp.ncbi.nlm.nih.gov/pub/geo/DATA/supplementary/samples/GSM237nnn/GSM237980/GSM237980.CHP.gz	F	52
4061T early stage CRC patient's tumor	GSM237981	tumor collected and archived within 30mins after surgery	Gene expression data from patients with metastasis	ftp://ftp.ncbi.nlm.nih.gov/pub/geo/DATA/supplementary/samples/GSM237nnn/GSM237981/GSM237981.CEL.gz	ftp://ftp.ncbi.nlm.nih.gov/pub/geo/DATA/supplementary/samples/GSM237nnn/GSM237981/GSM237981.CHP.gz	F	77
4144T early stage CRC patient's tumor	GSM237982	tumor collected and archived within 30mins after surgery	Gene expression data from patients with metastasis	ftp://ftp.ncbi.nlm.nih.gov/pub/geo/DATA/supplementary/samples/GSM237nnn/GSM237982/GSM237982.CEL.gz	ftp://ftp.ncbi.nlm.nih.gov/pub/geo/DATA/supplementary/samples/GSM237nnn/GSM237982/GSM237982.CHP.gz	M	68
4168T early stage CRC patient's tumor	GSM237983	tumor collected and archived within 30mins after surgery	Gene expression data from patients with metastasis	ftp://ftp.ncbi.nlm.nih.gov/pub/geo/DATA/supplementary/samples/GSM237nnn/GSM237983/GSM237983.CEL.gz	ftp://ftp.ncbi.nlm.nih.gov/pub/geo/DATA/supplementary/samples/GSM237nnn/GSM237983/GSM237983.CHP.gz	F	68
NM53 healthy control	GSM237984	mucosa collected and archived within 30mins after biopsy	Gene expression data from healthy control	ftp://ftp.ncbi.nlm.nih.gov/pub/geo/DATA/supplementary/samples/GSM237nnn/GSM237984/GSM237984.CEL.gz	ftp://ftp.ncbi.nlm.nih.gov/pub/geo/DATA/supplementary/samples/GSM237nnn/GSM237984/GSM237984.CHP.gz	M	58
NM54 healthy control	GSM237985	mucosa collected and archived within 30mins after biopsy	Gene expression data from healthy control	ftp://ftp.ncbi.nlm.nih.gov/pub/geo/DATA/supplementary/samples/GSM237nnn/GSM237985/GSM237985.CEL.gz	ftp://ftp.ncbi.nlm.nih.gov/pub/geo/DATA/supplementary/samples/GSM237nnn/GSM237985/GSM237985.CHP.gz	F	56
NM55 healthy control	GSM237986	mucosa collected and archived within 30mins after biopsy	Gene expression data from healthy control	ftp://ftp.ncbi.nlm.nih.gov/pub/geo/DATA/supplementary/samples/GSM237nnn/GSM237986/GSM237986.CEL.gz	ftp://ftp.ncbi.nlm.nih.gov/pub/geo/DATA/supplementary/samples/GSM237nnn/GSM237986/GSM237986.CHP.gz	F	54
NM58 healthy control	GSM237987	mucosa collected and archived within 30mins after biopsy	Gene expression data from healthy control	ftp://ftp.ncbi.nlm.nih.gov/pub/geo/DATA/supplementary/samples/GSM237nnn/GSM237987/GSM237987.CEL.gz	ftp://ftp.ncbi.nlm.nih.gov/pub/geo/DATA/supplementary/samples/GSM237nnn/GSM237987/GSM237987.CHP.gz	F	60
NM59 healthy control	GSM237988	mucosa collected and archived within 30mins after biopsy	Gene expression data from healthy control	ftp://ftp.ncbi.nlm.nih.gov/pub/geo/DATA/supplementary/samples/GSM237nnn/GSM237988/GSM237988.CEL.gz	ftp://ftp.ncbi.nlm.nih.gov/pub/geo/DATA/supplementary/samples/GSM237nnn/GSM237988/GSM237988.CHP.gz	M	54
NM60 healthy control	GSM237989	mucosa collected and archived within 30mins after biopsy	Gene expression data from healthy control	ftp://ftp.ncbi.nlm.nih.gov/pub/geo/DATA/supplementary/samples/GSM237nnn/GSM237989/GSM237989.CEL.gz	ftp://ftp.ncbi.nlm.nih.gov/pub/geo/DATA/supplementary/samples/GSM237nnn/GSM237989/GSM237989.CHP.gz	F	57
NM61 healthy control	GSM237990	mucosa collected and archived within 30mins after biopsy	Gene expression data from healthy control	ftp://ftp.ncbi.nlm.nih.gov/pub/geo/DATA/supplementary/samples/GSM237nnn/GSM237990/GSM237990.CEL.gz	ftp://ftp.ncbi.nlm.nih.gov/pub/geo/DATA/supplementary/samples/GSM237nnn/GSM237990/GSM237990.CHP.gz	M	51
NM62 healthy control	GSM237991	mucosa collected and archived within 30mins after biopsy	Gene expression data from healthy control	ftp://ftp.ncbi.nlm.nih.gov/pub/geo/DATA/supplementary/samples/GSM237nnn/GSM237991/GSM237991.CEL.gz	ftp://ftp.ncbi.nlm.nih.gov/pub/geo/DATA/supplementary/samples/GSM237nnn/GSM237991/GSM237991.CHP.gz	M	64
NM63 healthy control	GSM237992	mucosa collected and archived within 30mins after biopsy	Gene expression data from healthy control	ftp://ftp.ncbi.nlm.nih.gov/pub/geo/DATA/supplementary/samples/GSM237nnn/GSM237992/GSM237992.CEL.gz	ftp://ftp.ncbi.nlm.nih.gov/pub/geo/DATA/supplementary/samples/GSM237nnn/GSM237992/GSM237992.CHP.gz	F	67
NM64 healthy control	GSM237993	mucosa collected and archived within 30mins after biopsy	Gene expression data from healthy control	ftp://ftp.ncbi.nlm.nih.gov/pub/geo/DATA/supplementary/samples/GSM237nnn/GSM237993/GSM237993.CEL.gz	ftp://ftp.ncbi.nlm.nih.gov/pub/geo/DATA/supplementary/samples/GSM237nnn/GSM237993/GSM237993.CHP.gz	M	66
NM65 healthy control	GSM237994	mucosa collected and archived within 30mins after biopsy	Gene expression data from healthy control	ftp://ftp.ncbi.nlm.nih.gov/pub/geo/DATA/supplementary/samples/GSM237nnn/GSM237994/GSM237994.CEL.gz	ftp://ftp.ncbi.nlm.nih.gov/pub/geo/DATA/supplementary/samples/GSM237nnn/GSM237994/GSM237994.CHP.gz	F	65
NM66 healthy control	GSM237995	mucosa collected and archived within 30mins after biopsy	Gene expression data from healthy control	ftp://ftp.ncbi.nlm.nih.gov/pub/geo/DATA/supplementary/samples/GSM237nnn/GSM237995/GSM237995.CEL.gz	ftp://ftp.ncbi.nlm.nih.gov/pub/geo/DATA/supplementary/samples/GSM237nnn/GSM237995/GSM237995.CHP.gz	M	59
