# Supplementary material for: Synthesizer: Expediting synthesis studies from context-free data with information retrieval techniques
Source: PLoS One. 2017 Apr 24;12(4):e0175860. doi: 10.1371/journal.pone.0175860 (PMC5402950; doi:10.1371/journal.pone.0175860)
Supplement: S1 Dataset — (ZIP) [file pone.0175860.s001.zip › SampleAnnotationsSupplement/SHAMBAVI/geoDatasets/hnscc/GPL570/GSE10300.csv]

Row.names	title	geo_accession	source_name_ch1	supplementary_file	order2	recurrence.censor	recurrence.date	death.censor.1dead_0.alive.	death.censor..1.dead_0.alive.	time.to.death..mos.	order1
GSM260258	HN02-0323	GSM260258	HNSCC from FFPE block	ftp://ftp.ncbi.nlm.nih.gov/pub/geo/DATA/supplementary/samples/GSM260nnn/GSM260258/GSM260258.CEL.gz	1	0	3.36	0	NA	3.356164384	1
GSM260259	HN01-0393B	GSM260259	HNSCC from FFPE block	ftp://ftp.ncbi.nlm.nih.gov/pub/geo/DATA/supplementary/samples/GSM260nnn/GSM260259/GSM260259.CEL.gz	2	1	1.01	1	NA	1.536986301	2
GSM260260	HN03-0079B	GSM260260	HNSCC from FFPE block	ftp://ftp.ncbi.nlm.nih.gov/pub/geo/DATA/supplementary/samples/GSM260nnn/GSM260260/GSM260260.CEL.gz	3	1	0.9	1	NA	0.904109589	3
GSM260261	HN96-0671B	GSM260261	HNSCC from FFPE block	ftp://ftp.ncbi.nlm.nih.gov/pub/geo/DATA/supplementary/samples/GSM260nnn/GSM260261/GSM260261.CEL.gz	4	0	9.37	NA	0	NA	4
GSM260262	HN03-0034B	GSM260262	HNSCC from FFPE block	ftp://ftp.ncbi.nlm.nih.gov/pub/geo/DATA/supplementary/samples/GSM260nnn/GSM260262/GSM260262.CEL.gz	5	0	3.28	NA	0	NA	5
GSM260263	HN02-0478B	GSM260263	HNSCC from FFPE block	ftp://ftp.ncbi.nlm.nih.gov/pub/geo/DATA/supplementary/samples/GSM260nnn/GSM260263/GSM260263.CEL.gz	6	1	1.99	NA	0	NA	6
GSM260264	HN02-0387B	GSM260264	HNSCC from FFPE block	ftp://ftp.ncbi.nlm.nih.gov/pub/geo/DATA/supplementary/samples/GSM260nnn/GSM260264/GSM260264.CEL.gz	7	0	2.28	NA	0	NA	7
GSM260265	HN02-0152B	GSM260265	HNSCC from FFPE block	ftp://ftp.ncbi.nlm.nih.gov/pub/geo/DATA/supplementary/samples/GSM260nnn/GSM260265/GSM260265.CEL.gz	8	0	1.72	NA	0	NA	8
GSM260266	HN01-0446B	GSM260266	HNSCC from FFPE block	ftp://ftp.ncbi.nlm.nih.gov/pub/geo/DATA/supplementary/samples/GSM260nnn/GSM260266/GSM260266.CEL.gz	9	0	0.61	NA	1	NA	9
GSM260267	HN01-0394B	GSM260267	HNSCC from FFPE block	ftp://ftp.ncbi.nlm.nih.gov/pub/geo/DATA/supplementary/samples/GSM260nnn/GSM260267/GSM260267.CEL.gz	10	0	2.8	NA	0	NA	10
GSM260268	HN01-0291B	GSM260268	HNSCC from FFPE block	ftp://ftp.ncbi.nlm.nih.gov/pub/geo/DATA/supplementary/samples/GSM260nnn/GSM260268/GSM260268.CEL.gz	11	1	0.44	NA	1	NA	11
GSM260269	HN97-0108B	GSM260269	HNSCC from FFPE block	ftp://ftp.ncbi.nlm.nih.gov/pub/geo/DATA/supplementary/samples/GSM260nnn/GSM260269/GSM260269.CEL.gz	12	0	2.48	NA	0	NA	12
GSM260270	HN02-0458B	GSM260270	HNSCC from FFPE block	ftp://ftp.ncbi.nlm.nih.gov/pub/geo/DATA/supplementary/samples/GSM260nnn/GSM260270/GSM260270.CEL.gz	13	0	3.29	NA	0	NA	13
GSM260271	HN96-0071B	GSM260271	HNSCC from FFPE block	ftp://ftp.ncbi.nlm.nih.gov/pub/geo/DATA/supplementary/samples/GSM260nnn/GSM260271/GSM260271.CEL.gz	14	0	1.2	NA	1	NA	14
GSM260272	HN00-0318B	GSM260272	HNSCC from FFPE block	ftp://ftp.ncbi.nlm.nih.gov/pub/geo/DATA/supplementary/samples/GSM260nnn/GSM260272/GSM260272.CEL.gz	15	0	3.13	NA	0	NA	15
GSM260273	HN02-0136B	GSM260273	HNSCC from FFPE block	ftp://ftp.ncbi.nlm.nih.gov/pub/geo/DATA/supplementary/samples/GSM260nnn/GSM260273/GSM260273.CEL.gz	16	0	1.52	NA	0	NA	16
GSM260274	HN02-0333	GSM260274	HNSCC from FFPE block	ftp://ftp.ncbi.nlm.nih.gov/pub/geo/DATA/supplementary/samples/GSM260nnn/GSM260274/GSM260274.CEL.gz	17	0	0.33	NA	1	NA	17
GSM260275	HN02-0421B	GSM260275	HNSCC from FFPE block	ftp://ftp.ncbi.nlm.nih.gov/pub/geo/DATA/supplementary/samples/GSM260nnn/GSM260275/GSM260275.CEL.gz	18	1	0.26	NA	1	NA	18
GSM260276	HN02-0454B	GSM260276	HNSCC from FFPE block	ftp://ftp.ncbi.nlm.nih.gov/pub/geo/DATA/supplementary/samples/GSM260nnn/GSM260276/GSM260276.CEL.gz	19	0	3.24	NA	0	NA	19
GSM260277	HN02-0486B	GSM260277	HNSCC from FFPE block	ftp://ftp.ncbi.nlm.nih.gov/pub/geo/DATA/supplementary/samples/GSM260nnn/GSM260277/GSM260277.CEL.gz	20	0	2.33	NA	0	NA	20
GSM260278	HN02-0502B	GSM260278	HNSCC from FFPE block	ftp://ftp.ncbi.nlm.nih.gov/pub/geo/DATA/supplementary/samples/GSM260nnn/GSM260278/GSM260278.CEL.gz	21	0	3.02	NA	0	NA	21
GSM260279	300142	GSM260279	HNSCC from FFPE block	ftp://ftp.ncbi.nlm.nih.gov/pub/geo/DATA/supplementary/samples/GSM260nnn/GSM260279/GSM260279.CEL.gz	22	0	1.7	NA	1	NA	22
GSM260280	300148	GSM260280	HNSCC from FFPE block	ftp://ftp.ncbi.nlm.nih.gov/pub/geo/DATA/supplementary/samples/GSM260nnn/GSM260280/GSM260280.CEL.gz	23	0	3.52	NA	0	NA	23
GSM260281	300430	GSM260281	HNSCC from FFPE block	ftp://ftp.ncbi.nlm.nih.gov/pub/geo/DATA/supplementary/samples/GSM260nnn/GSM260281/GSM260281.CEL.gz	24	0	3.14	NA	0	NA	24
GSM260282	300520	GSM260282	HNSCC from FFPE block	ftp://ftp.ncbi.nlm.nih.gov/pub/geo/DATA/supplementary/samples/GSM260nnn/GSM260282/GSM260282.CEL.gz	25	0	3.02	NA	0	NA	25
GSM260283	300171	GSM260283	HNSCC from FFPE block	ftp://ftp.ncbi.nlm.nih.gov/pub/geo/DATA/supplementary/samples/GSM260nnn/GSM260283/GSM260283.CEL.gz	26	1	1.7	NA	0	NA	26
GSM260284	300249	GSM260284	HNSCC from FFPE block	ftp://ftp.ncbi.nlm.nih.gov/pub/geo/DATA/supplementary/samples/GSM260nnn/GSM260284/GSM260284.CEL.gz	27	1	2.61	NA	1	NA	27
GSM260285	300383	GSM260285	HNSCC from FFPE block	ftp://ftp.ncbi.nlm.nih.gov/pub/geo/DATA/supplementary/samples/GSM260nnn/GSM260285/GSM260285.CEL.gz	28	0	3.05	NA	0	NA	28
GSM260286	300423	GSM260286	HNSCC from FFPE block	ftp://ftp.ncbi.nlm.nih.gov/pub/geo/DATA/supplementary/samples/GSM260nnn/GSM260286/GSM260286.CEL.gz	29	0	3.1	NA	0	NA	29
GSM260287	300663	GSM260287	HNSCC from FFPE block	ftp://ftp.ncbi.nlm.nih.gov/pub/geo/DATA/supplementary/samples/GSM260nnn/GSM260287/GSM260287.CEL.gz	30	1	1.15	NA	0	NA	30
GSM260288	300637	GSM260288	HNSCC from FFPE block	ftp://ftp.ncbi.nlm.nih.gov/pub/geo/DATA/supplementary/samples/GSM260nnn/GSM260288/GSM260288.CEL.gz	31	0	0.78	NA	1	NA	31
GSM260289	300688	GSM260289	HNSCC from FFPE block	ftp://ftp.ncbi.nlm.nih.gov/pub/geo/DATA/supplementary/samples/GSM260nnn/GSM260289/GSM260289.CEL.gz	32	0	2.71	NA	0	NA	32
GSM260290	300372	GSM260290	HNSCC from FFPE block	ftp://ftp.ncbi.nlm.nih.gov/pub/geo/DATA/supplementary/samples/GSM260nnn/GSM260290/GSM260290.CEL.gz	33	0	3.1	NA	0	NA	33
GSM260291	300710	GSM260291	HNSCC from FFPE block	ftp://ftp.ncbi.nlm.nih.gov/pub/geo/DATA/supplementary/samples/GSM260nnn/GSM260291/GSM260291.CEL.gz	34	0	2.58	NA	0	NA	34
GSM260292	300400	GSM260292	HNSCC from FFPE block	ftp://ftp.ncbi.nlm.nih.gov/pub/geo/DATA/supplementary/samples/GSM260nnn/GSM260292/GSM260292.CEL.gz	35	0	0.63	NA	1	NA	35
GSM260293	300531	GSM260293	HNSCC from FFPE block	ftp://ftp.ncbi.nlm.nih.gov/pub/geo/DATA/supplementary/samples/GSM260nnn/GSM260293/GSM260293.CEL.gz	36	1	1.14	NA	1	NA	36
GSM260294	359026	GSM260294	HNSCC from FFPE block	ftp://ftp.ncbi.nlm.nih.gov/pub/geo/DATA/supplementary/samples/GSM260nnn/GSM260294/GSM260294.CEL.gz	37	1	1.07	NA	1	NA	37
GSM260295	359039	GSM260295	HNSCC from FFPE block	ftp://ftp.ncbi.nlm.nih.gov/pub/geo/DATA/supplementary/samples/GSM260nnn/GSM260295/GSM260295.CEL.gz	38	0	1.57	NA	0	NA	38
GSM260296	359037	GSM260296	HNSCC from FFPE block	ftp://ftp.ncbi.nlm.nih.gov/pub/geo/DATA/supplementary/samples/GSM260nnn/GSM260296/GSM260296.CEL.gz	39	0	1.73	NA	0	NA	39
GSM260297	359046	GSM260297	HNSCC from FFPE block	ftp://ftp.ncbi.nlm.nih.gov/pub/geo/DATA/supplementary/samples/GSM260nnn/GSM260297/GSM260297.CEL.gz	40	1	4.61	NA	1	NA	40
GSM260298	359050	GSM260298	HNSCC from FFPE block	ftp://ftp.ncbi.nlm.nih.gov/pub/geo/DATA/supplementary/samples/GSM260nnn/GSM260298/GSM260298.CEL.gz	41	1	7.43	NA	1	NA	41
GSM260299	301016	GSM260299	HNSCC from FFPE block	ftp://ftp.ncbi.nlm.nih.gov/pub/geo/DATA/supplementary/samples/GSM260nnn/GSM260299/GSM260299.CEL.gz	42	0	1.33	NA	0	NA	42
GSM260300	301137	GSM260300	HNSCC from FFPE block	ftp://ftp.ncbi.nlm.nih.gov/pub/geo/DATA/supplementary/samples/GSM260nnn/GSM260300/GSM260300.CEL.gz	43	1	1.84	NA	1	NA	43
GSM260301	301425	GSM260301	HNSCC from FFPE block	ftp://ftp.ncbi.nlm.nih.gov/pub/geo/DATA/supplementary/samples/GSM260nnn/GSM260301/GSM260301.CEL.gz	44	1	3.68	NA	0	NA	44
