# Supplementary material for: Synthesizer: Expediting synthesis studies from context-free data with information retrieval techniques
Source: PLoS One. 2017 Apr 24;12(4):e0175860. doi: 10.1371/journal.pone.0175860 (PMC5402950; doi:10.1371/journal.pone.0175860)
Supplement: S1 Dataset — (ZIP) [file pone.0175860.s001.zip › SampleAnnotationsSupplement/SHAMBAVI/geoDatasets/hnscc/GPL570/GSE3292.txt]

x"Row.names"	title	geo_accession	supplementary_file	order2	HNSCC.from.FFPE.block	order1
GSM73653	VU HNSCCV300142	GSM73653	ftp://ftp.ncbi.nlm.nih.gov/pub/geo/DATA/supplementary/samples/GSM73nnn/GSM73653/GSM73653.CEL.gz	1	NA	1
GSM73654	VU HNSCCV300171	GSM73654	ftp://ftp.ncbi.nlm.nih.gov/pub/geo/DATA/supplementary/samples/GSM73nnn/GSM73654/GSM73654.CEL.gz	2	NA	2
GSM73655	VU HNSCCV300251	GSM73655	ftp://ftp.ncbi.nlm.nih.gov/pub/geo/DATA/supplementary/samples/GSM73nnn/GSM73655/GSM73655.CEL.gz	3	NA	3
GSM73656	VU HNSCCV300373	GSM73656	ftp://ftp.ncbi.nlm.nih.gov/pub/geo/DATA/supplementary/samples/GSM73nnn/GSM73656/GSM73656.CEL.gz	4	NA	4
GSM73657	VU HNSCCV300383	GSM73657	ftp://ftp.ncbi.nlm.nih.gov/pub/geo/DATA/supplementary/samples/GSM73nnn/GSM73657/GSM73657.CEL.gz	5	NA	5
GSM73658	VU HNSCCV300400	GSM73658	ftp://ftp.ncbi.nlm.nih.gov/pub/geo/DATA/supplementary/samples/GSM73nnn/GSM73658/GSM73658.CEL.gz	6	NA	6
GSM73659	VU HNSCCV300423	GSM73659	ftp://ftp.ncbi.nlm.nih.gov/pub/geo/DATA/supplementary/samples/GSM73nnn/GSM73659/GSM73659.CEL.gz	7	NA	7
GSM73660	VU HNSCCV300533	GSM73660	ftp://ftp.ncbi.nlm.nih.gov/pub/geo/DATA/supplementary/samples/GSM73nnn/GSM73660/GSM73660.CEL.gz	8	NA	8
GSM73661	VU HNSCCV300637	GSM73661	ftp://ftp.ncbi.nlm.nih.gov/pub/geo/DATA/supplementary/samples/GSM73nnn/GSM73661/GSM73661.CEL.gz	9	NA	9
GSM73662	VU HNSCCV300663	GSM73662	ftp://ftp.ncbi.nlm.nih.gov/pub/geo/DATA/supplementary/samples/GSM73nnn/GSM73662/GSM73662.CEL.gz	10	NA	10
GSM73663	VU HNSCCV300688	GSM73663	ftp://ftp.ncbi.nlm.nih.gov/pub/geo/DATA/supplementary/samples/GSM73nnn/GSM73663/GSM73663.CEL.gz	11	NA	11
GSM73664	VU HNSCCV300710	GSM73664	ftp://ftp.ncbi.nlm.nih.gov/pub/geo/DATA/supplementary/samples/GSM73nnn/GSM73664/GSM73664.CEL.gz	12	NA	12
GSM73665	UNC HNSCC00-0318	GSM73665	ftp://ftp.ncbi.nlm.nih.gov/pub/geo/DATA/supplementary/samples/GSM73nnn/GSM73665/GSM73665.CEL.gz	13	NA	13
GSM73666	UNC HNSCC01-0291	GSM73666	ftp://ftp.ncbi.nlm.nih.gov/pub/geo/DATA/supplementary/samples/GSM73nnn/GSM73666/GSM73666.CEL.gz	14	NA	14
GSM73667	UNC HNSCC01-0393	GSM73667	ftp://ftp.ncbi.nlm.nih.gov/pub/geo/DATA/supplementary/samples/GSM73nnn/GSM73667/GSM73667.CEL.gz	15	NA	15
GSM73668	UNC HNSCC01-0446	GSM73668	ftp://ftp.ncbi.nlm.nih.gov/pub/geo/DATA/supplementary/samples/GSM73nnn/GSM73668/GSM73668.CEL.gz	16	NA	16
GSM73669	UNC HNSCC02-0136	GSM73669	ftp://ftp.ncbi.nlm.nih.gov/pub/geo/DATA/supplementary/samples/GSM73nnn/GSM73669/GSM73669.CEL.gz	17	NA	17
GSM73670	UNC HNSCC02-0152	GSM73670	ftp://ftp.ncbi.nlm.nih.gov/pub/geo/DATA/supplementary/samples/GSM73nnn/GSM73670/GSM73670.CEL.gz	18	NA	18
GSM73671	UNC HNSCC02-0323	GSM73671	ftp://ftp.ncbi.nlm.nih.gov/pub/geo/DATA/supplementary/samples/GSM73nnn/GSM73671/GSM73671.CEL.gz	19	NA	19
GSM73672	UNC HNSCC02-0333	GSM73672	ftp://ftp.ncbi.nlm.nih.gov/pub/geo/DATA/supplementary/samples/GSM73nnn/GSM73672/GSM73672.CEL.gz	20	NA	20
GSM73673	UNC HNSCC02-0421	GSM73673	ftp://ftp.ncbi.nlm.nih.gov/pub/geo/DATA/supplementary/samples/GSM73nnn/GSM73673/GSM73673.CEL.gz	21	NA	21
GSM73674	UNC HNSCC02-0454	GSM73674	ftp://ftp.ncbi.nlm.nih.gov/pub/geo/DATA/supplementary/samples/GSM73nnn/GSM73674/GSM73674.CEL.gz	22	NA	22
GSM73675	UNC HNSCC02-0486	GSM73675	ftp://ftp.ncbi.nlm.nih.gov/pub/geo/DATA/supplementary/samples/GSM73nnn/GSM73675/GSM73675.CEL.gz	23	NA	23
GSM73676	UNC HNSCC02-0502	GSM73676	ftp://ftp.ncbi.nlm.nih.gov/pub/geo/DATA/supplementary/samples/GSM73nnn/GSM73676/GSM73676.CEL.gz	24	NA	24
GSM73677	UNC HNSCC03-0034	GSM73677	ftp://ftp.ncbi.nlm.nih.gov/pub/geo/DATA/supplementary/samples/GSM73nnn/GSM73677/GSM73677.CEL.gz	25	NA	25
GSM73678	UNC HNSCC03-0079	GSM73678	ftp://ftp.ncbi.nlm.nih.gov/pub/geo/DATA/supplementary/samples/GSM73nnn/GSM73678/GSM73678.CEL.gz	26	NA	26
GSM73679	UNC HNSCC96-0071	GSM73679	ftp://ftp.ncbi.nlm.nih.gov/pub/geo/DATA/supplementary/samples/GSM73nnn/GSM73679/GSM73679.CEL.gz	27	NA	27
GSM73680	UNC HNSCC96-0671	GSM73680	ftp://ftp.ncbi.nlm.nih.gov/pub/geo/DATA/supplementary/samples/GSM73nnn/GSM73680/GSM73680.CEL.gz	28	NA	28
GSM73681	VU HNSCCV300148	GSM73681	ftp://ftp.ncbi.nlm.nih.gov/pub/geo/DATA/supplementary/samples/GSM73nnn/GSM73681/GSM73681.CEL.gz	29	NA	29
GSM73682	VU HNSCCV300431	GSM73682	ftp://ftp.ncbi.nlm.nih.gov/pub/geo/DATA/supplementary/samples/GSM73nnn/GSM73682/GSM73682.CEL.gz	30	NA	30
GSM73683	VU HNSCCV300520	GSM73683	ftp://ftp.ncbi.nlm.nih.gov/pub/geo/DATA/supplementary/samples/GSM73nnn/GSM73683/GSM73683.CEL.gz	31	NA	31
GSM73684	UNC HNSCC01-0394	GSM73684	ftp://ftp.ncbi.nlm.nih.gov/pub/geo/DATA/supplementary/samples/GSM73nnn/GSM73684/GSM73684.CEL.gz	32	NA	32
GSM73685	UNC HNSCC02-0387	GSM73685	ftp://ftp.ncbi.nlm.nih.gov/pub/geo/DATA/supplementary/samples/GSM73nnn/GSM73685/GSM73685.CEL.gz	33	NA	33
GSM73686	UNC HNSCC02-0458	GSM73686	ftp://ftp.ncbi.nlm.nih.gov/pub/geo/DATA/supplementary/samples/GSM73nnn/GSM73686/GSM73686.CEL.gz	34	NA	34
GSM73687	UNC HNSCC02-0478	GSM73687	ftp://ftp.ncbi.nlm.nih.gov/pub/geo/DATA/supplementary/samples/GSM73nnn/GSM73687/GSM73687.CEL.gz	35	NA	35
GSM73688	UNC HNSCC97-0108	GSM73688	ftp://ftp.ncbi.nlm.nih.gov/pub/geo/DATA/supplementary/samples/GSM73nnn/GSM73688/GSM73688.CEL.gz	36	NA	36
