# Supplementary material for: Synthesizer: Expediting synthesis studies from context-free data with information retrieval techniques
Source: PLoS One. 2017 Apr 24;12(4):e0175860. doi: 10.1371/journal.pone.0175860 (PMC5402950; doi:10.1371/journal.pone.0175860)
Supplement: S1 Dataset — (ZIP) [file pone.0175860.s001.zip › SampleAnnotationsSupplement/SHAMBAVI/geoDatasets/hnscc/GPL570/GSE6791.csv]

Row.names	title	geo_accession	source_name_ch1	supplementary_file	supplementary_file.1	order2	Case	Anatomical.sites	gender	age	Tumor.Stage	Stage	order1
GSM155645	CC010	GSM155645	Cervical cancer	ftp://ftp.ncbi.nlm.nih.gov/pub/geo/DATA/supplementary/samples/GSM155nnn/GSM155645/GSM155645.CEL.gz	ftp://ftp.ncbi.nlm.nih.gov/pub/geo/DATA/supplementary/samples/GSM155nnn/GSM155645/GSM155645.EXP.gz	1	CERVICALCANCER	CERVIX	FEMALE	II	II	II	1
GSM155646	CC028	GSM155646	Cervical cancer	ftp://ftp.ncbi.nlm.nih.gov/pub/geo/DATA/supplementary/samples/GSM155nnn/GSM155646/GSM155646.CEL.gz	ftp://ftp.ncbi.nlm.nih.gov/pub/geo/DATA/supplementary/samples/GSM155nnn/GSM155646/GSM155646.EXP.gz	2	CERVICALCANCER	CERVIX	FEMALE	IB2	IB2	IB2	2
GSM155647	CC029	GSM155647	Cervical cancer	ftp://ftp.ncbi.nlm.nih.gov/pub/geo/DATA/supplementary/samples/GSM155nnn/GSM155647/GSM155647.CEL.gz	ftp://ftp.ncbi.nlm.nih.gov/pub/geo/DATA/supplementary/samples/GSM155nnn/GSM155647/GSM155647.EXP.gz	3	CERVICALCANCER	CERVIX	FEMALE	IB	IB	IB	3
GSM155648	CC034A	GSM155648	Cervical cancer	ftp://ftp.ncbi.nlm.nih.gov/pub/geo/DATA/supplementary/samples/GSM155nnn/GSM155648/GSM155648.CEL.gz	ftp://ftp.ncbi.nlm.nih.gov/pub/geo/DATA/supplementary/samples/GSM155nnn/GSM155648/GSM155648.EXP.gz	4	CERVICALCANCER	CERVIX	FEMALE	IB	IB	IB	4
GSM155649	CC034B	GSM155649	Cervical cancer	ftp://ftp.ncbi.nlm.nih.gov/pub/geo/DATA/supplementary/samples/GSM155nnn/GSM155649/GSM155649.CEL.gz	ftp://ftp.ncbi.nlm.nih.gov/pub/geo/DATA/supplementary/samples/GSM155nnn/GSM155649/GSM155649.EXP.gz	5	CERVICALCANCER	CERVIX	FEMALE	II/III	II/III	II/III	5
GSM155650	CC068	GSM155650	Cervical cancer	ftp://ftp.ncbi.nlm.nih.gov/pub/geo/DATA/supplementary/samples/GSM155nnn/GSM155650/GSM155650.CEL.gz	ftp://ftp.ncbi.nlm.nih.gov/pub/geo/DATA/supplementary/samples/GSM155nnn/GSM155650/GSM155650.EXP.gz	6	CERVICALCANCER	CERVIX	FEMALE	IB	IB	IB	6
GSM155651	CC205	GSM155651	Cervical cancer	ftp://ftp.ncbi.nlm.nih.gov/pub/geo/DATA/supplementary/samples/GSM155nnn/GSM155651/GSM155651.CEL.gz	ftp://ftp.ncbi.nlm.nih.gov/pub/geo/DATA/supplementary/samples/GSM155nnn/GSM155651/GSM155651.EXP.gz	7	CERVICALCANCER	CERVIX	FEMALE	IB	IB	IB	7
GSM155652	CC225	GSM155652	Cervical cancer	ftp://ftp.ncbi.nlm.nih.gov/pub/geo/DATA/supplementary/samples/GSM155nnn/GSM155652/GSM155652.CEL.gz	ftp://ftp.ncbi.nlm.nih.gov/pub/geo/DATA/supplementary/samples/GSM155nnn/GSM155652/GSM155652.EXP.gz	8	CERVICALCANCER	CERVIX	FEMALE	IV	IV	IV	8
GSM155653	CC233	GSM155653	Cervical cancer	ftp://ftp.ncbi.nlm.nih.gov/pub/geo/DATA/supplementary/samples/GSM155nnn/GSM155653/GSM155653.CEL.gz	ftp://ftp.ncbi.nlm.nih.gov/pub/geo/DATA/supplementary/samples/GSM155nnn/GSM155653/GSM155653.EXP.gz	9	CERVICALCANCER	CERVIX	FEMALE	IB	IB	IB	9
GSM155654	CC237	GSM155654	Cervical cancer	ftp://ftp.ncbi.nlm.nih.gov/pub/geo/DATA/supplementary/samples/GSM155nnn/GSM155654/GSM155654.CEL.gz	ftp://ftp.ncbi.nlm.nih.gov/pub/geo/DATA/supplementary/samples/GSM155nnn/GSM155654/GSM155654.EXP.gz	10	CERVICALCANCER	CERVIX	FEMALE	IB	IB	IB	10
GSM155655	CC243	GSM155655	Cervical cancer	ftp://ftp.ncbi.nlm.nih.gov/pub/geo/DATA/supplementary/samples/GSM155nnn/GSM155655/GSM155655.CEL.gz	ftp://ftp.ncbi.nlm.nih.gov/pub/geo/DATA/supplementary/samples/GSM155nnn/GSM155655/GSM155655.EXP.gz	11	CERVICALCANCER	CERVIX	FEMALE	IB2	IB2	IB2	11
GSM155656	CC300	GSM155656	Cervical cancer	ftp://ftp.ncbi.nlm.nih.gov/pub/geo/DATA/supplementary/samples/GSM155nnn/GSM155656/GSM155656.CEL.gz	ftp://ftp.ncbi.nlm.nih.gov/pub/geo/DATA/supplementary/samples/GSM155nnn/GSM155656/GSM155656.EXP.gz	12	CERVICALCANCER	CERVIX	FEMALE	IB2	IB2	IB2	12
GSM155657	CC304	GSM155657	Cervical cancer	ftp://ftp.ncbi.nlm.nih.gov/pub/geo/DATA/supplementary/samples/GSM155nnn/GSM155657/GSM155657.CEL.gz	ftp://ftp.ncbi.nlm.nih.gov/pub/geo/DATA/supplementary/samples/GSM155nnn/GSM155657/GSM155657.EXP.gz	13	CERVICALCANCER	CERVIX	FEMALE	IB	IB	IB	13
GSM155658	CC437	GSM155658	Cervical cancer	ftp://ftp.ncbi.nlm.nih.gov/pub/geo/DATA/supplementary/samples/GSM155nnn/GSM155658/GSM155658.CEL.gz	ftp://ftp.ncbi.nlm.nih.gov/pub/geo/DATA/supplementary/samples/GSM155nnn/GSM155658/GSM155658.EXP.gz	14	CERVICALCANCER	CERVIX	FEMALE	IB	IB	IB	14
GSM155659	CC507	GSM155659	Cervical cancer	ftp://ftp.ncbi.nlm.nih.gov/pub/geo/DATA/supplementary/samples/GSM155nnn/GSM155659/GSM155659.CEL.gz	ftp://ftp.ncbi.nlm.nih.gov/pub/geo/DATA/supplementary/samples/GSM155nnn/GSM155659/GSM155659.EXP.gz	15	CERVICALCANCER	CERVIX	FEMALE	IIIB	IIIB	IIIB	15
GSM155660	CC515	GSM155660	Cervical cancer	ftp://ftp.ncbi.nlm.nih.gov/pub/geo/DATA/supplementary/samples/GSM155nnn/GSM155660/GSM155660.CEL.gz	ftp://ftp.ncbi.nlm.nih.gov/pub/geo/DATA/supplementary/samples/GSM155nnn/GSM155660/GSM155660.EXP.gz	16	CERVICALCANCER	CERVIX	FEMALE	IB2	IB2	IB2	16
GSM155661	CC519	GSM155661	Cervical cancer	ftp://ftp.ncbi.nlm.nih.gov/pub/geo/DATA/supplementary/samples/GSM155nnn/GSM155661/GSM155661.CEL.gz	ftp://ftp.ncbi.nlm.nih.gov/pub/geo/DATA/supplementary/samples/GSM155nnn/GSM155661/GSM155661.EXP.gz	17	CERVICALCANCER	CERVIX	FEMALE	IB2	IB2	IB2	17
GSM155662	CC553	GSM155662	Cervical cancer	ftp://ftp.ncbi.nlm.nih.gov/pub/geo/DATA/supplementary/samples/GSM155nnn/GSM155662/GSM155662.CEL.gz	ftp://ftp.ncbi.nlm.nih.gov/pub/geo/DATA/supplementary/samples/GSM155nnn/GSM155662/GSM155662.EXP.gz	18	CERVICALCANCER	CERVIX	FEMALE	IB	IB	IB	18
GSM155663	CC600	GSM155663	Cervical cancer	ftp://ftp.ncbi.nlm.nih.gov/pub/geo/DATA/supplementary/samples/GSM155nnn/GSM155663/GSM155663.CEL.gz	ftp://ftp.ncbi.nlm.nih.gov/pub/geo/DATA/supplementary/samples/GSM155nnn/GSM155663/GSM155663.EXP.gz	19	CERVICALCANCER	CERVIX	FEMALE	IB1	IB1	IB1	19
GSM155664	CC701	GSM155664	Cervical cancer	ftp://ftp.ncbi.nlm.nih.gov/pub/geo/DATA/supplementary/samples/GSM155nnn/GSM155664/GSM155664.CEL.gz	ftp://ftp.ncbi.nlm.nih.gov/pub/geo/DATA/supplementary/samples/GSM155nnn/GSM155664/GSM155664.EXP.gz	20	CERVICALCANCER	CERVIX	FEMALE	IB2	IB2	IB2	20
GSM155665	CN001	GSM155665	Cervical normal	ftp://ftp.ncbi.nlm.nih.gov/pub/geo/DATA/supplementary/samples/GSM155nnn/GSM155665/GSM155665.CEL.gz	ftp://ftp.ncbi.nlm.nih.gov/pub/geo/DATA/supplementary/samples/GSM155nnn/GSM155665/GSM155665.EXP.gz	21	CERVICALNORMAL	CERVIX	FEMALE	-	-	-	21
GSM155666	CN018	GSM155666	Cervical normal	ftp://ftp.ncbi.nlm.nih.gov/pub/geo/DATA/supplementary/samples/GSM155nnn/GSM155666/GSM155666.CEL.gz	ftp://ftp.ncbi.nlm.nih.gov/pub/geo/DATA/supplementary/samples/GSM155nnn/GSM155666/GSM155666.EXP.gz	22	CERVICALNORMAL	CERVIX	FEMALE	-	-	-	22
GSM155667	CN022	GSM155667	Cervical normal	ftp://ftp.ncbi.nlm.nih.gov/pub/geo/DATA/supplementary/samples/GSM155nnn/GSM155667/GSM155667.CEL.gz	ftp://ftp.ncbi.nlm.nih.gov/pub/geo/DATA/supplementary/samples/GSM155nnn/GSM155667/GSM155667.EXP.gz	23	CERVICALNORMAL	CERVIX	FEMALE	-	-	-	23
GSM155668	CN206	GSM155668	Cervical normal	ftp://ftp.ncbi.nlm.nih.gov/pub/geo/DATA/supplementary/samples/GSM155nnn/GSM155668/GSM155668.CEL.gz	ftp://ftp.ncbi.nlm.nih.gov/pub/geo/DATA/supplementary/samples/GSM155nnn/GSM155668/GSM155668.EXP.gz	24	CERVICALNORMAL	CERVIX	FEMALE	-	-	-	24
GSM155669	CN243	GSM155669	Cervical normal	ftp://ftp.ncbi.nlm.nih.gov/pub/geo/DATA/supplementary/samples/GSM155nnn/GSM155669/GSM155669.CEL.gz	ftp://ftp.ncbi.nlm.nih.gov/pub/geo/DATA/supplementary/samples/GSM155nnn/GSM155669/GSM155669.EXP.gz	25	CERVICALNORMAL	CERVIX	FEMALE	-	-	-	25
GSM155670	CN407	GSM155670	Cervical normal	ftp://ftp.ncbi.nlm.nih.gov/pub/geo/DATA/supplementary/samples/GSM155nnn/GSM155670/GSM155670.CEL.gz	ftp://ftp.ncbi.nlm.nih.gov/pub/geo/DATA/supplementary/samples/GSM155nnn/GSM155670/GSM155670.EXP.gz	26	CERVICALNORMAL	CERVIX	FEMALE	-	-	-	26
GSM155671	CN530	GSM155671	Cervical normal	ftp://ftp.ncbi.nlm.nih.gov/pub/geo/DATA/supplementary/samples/GSM155nnn/GSM155671/GSM155671.CEL.gz	ftp://ftp.ncbi.nlm.nih.gov/pub/geo/DATA/supplementary/samples/GSM155nnn/GSM155671/GSM155671.EXP.gz	27	CERVICALNORMAL	CERVIX	FEMALE	-	-	-	27
GSM155672	CN543	GSM155672	Cervical normal	ftp://ftp.ncbi.nlm.nih.gov/pub/geo/DATA/supplementary/samples/GSM155nnn/GSM155672/GSM155672.CEL.gz	ftp://ftp.ncbi.nlm.nih.gov/pub/geo/DATA/supplementary/samples/GSM155nnn/GSM155672/GSM155672.EXP.gz	28	CERVICALNORMAL	CERVIX	FEMALE	-	-	-	28
GSM155673	HNC004	GSM155673	Head and neck cancer	ftp://ftp.ncbi.nlm.nih.gov/pub/geo/DATA/supplementary/samples/GSM155nnn/GSM155673/GSM155673.CEL.gz	ftp://ftp.ncbi.nlm.nih.gov/pub/geo/DATA/supplementary/samples/GSM155nnn/GSM155673/GSM155673.EXP.gz	29	HEADANDNECKCANCER	ORALCAVITY	MALE	IV	IV	IV	29
GSM155674	HNC001	GSM155674	Head and neck cancer	ftp://ftp.ncbi.nlm.nih.gov/pub/geo/DATA/supplementary/samples/GSM155nnn/GSM155674/GSM155674.CEL.gz	ftp://ftp.ncbi.nlm.nih.gov/pub/geo/DATA/supplementary/samples/GSM155nnn/GSM155674/GSM155674.EXP.gz	30	HEADANDNECKCANCER	ORALCAVITY	MALE	IV	IV	IV	30
GSM155675	HNC005	GSM155675	Head and neck cancer	ftp://ftp.ncbi.nlm.nih.gov/pub/geo/DATA/supplementary/samples/GSM155nnn/GSM155675/GSM155675.CEL.gz	ftp://ftp.ncbi.nlm.nih.gov/pub/geo/DATA/supplementary/samples/GSM155nnn/GSM155675/GSM155675.EXP.gz	31	HEADANDNECKCANCER	OROPHARYNX	MALE	IV	IV	IV	31
GSM155676	HNC008	GSM155676	Head and neck cancer	ftp://ftp.ncbi.nlm.nih.gov/pub/geo/DATA/supplementary/samples/GSM155nnn/GSM155676/GSM155676.CEL.gz	ftp://ftp.ncbi.nlm.nih.gov/pub/geo/DATA/supplementary/samples/GSM155nnn/GSM155676/GSM155676.EXP.gz	32	HEADANDNECKCANCER	OROPHARYNX	FEMALE	III	III	III	32
GSM155677	HNC009	GSM155677	Head and neck cancer	ftp://ftp.ncbi.nlm.nih.gov/pub/geo/DATA/supplementary/samples/GSM155nnn/GSM155677/GSM155677.CEL.gz	ftp://ftp.ncbi.nlm.nih.gov/pub/geo/DATA/supplementary/samples/GSM155nnn/GSM155677/GSM155677.EXP.gz	33	HEADANDNECKCANCER	OROPHARYNX	FEMALE	III	III	III	33
GSM155678	HNC012	GSM155678	Head and neck cancer	ftp://ftp.ncbi.nlm.nih.gov/pub/geo/DATA/supplementary/samples/GSM155nnn/GSM155678/GSM155678.CEL.gz	ftp://ftp.ncbi.nlm.nih.gov/pub/geo/DATA/supplementary/samples/GSM155nnn/GSM155678/GSM155678.EXP.gz	34	HEADANDNECKCANCER	OROPHARYNX	MALE	IV	IV	IV	34
GSM155679	HNC015	GSM155679	Head and neck cancer	ftp://ftp.ncbi.nlm.nih.gov/pub/geo/DATA/supplementary/samples/GSM155nnn/GSM155679/GSM155679.CEL.gz	ftp://ftp.ncbi.nlm.nih.gov/pub/geo/DATA/supplementary/samples/GSM155nnn/GSM155679/GSM155679.EXP.gz	35	HEADANDNECKCANCER	NODATA	NODATA	NODATA	NODATA	NODATA	35
GSM155680	HNC017	GSM155680	Head and neck cancer	ftp://ftp.ncbi.nlm.nih.gov/pub/geo/DATA/supplementary/samples/GSM155nnn/GSM155680/GSM155680.CEL.gz	ftp://ftp.ncbi.nlm.nih.gov/pub/geo/DATA/supplementary/samples/GSM155nnn/GSM155680/GSM155680.EXP.gz	36	HEADANDNECKCANCER	TONSIL	MALE	IV	IV	IV	36
GSM155681	HNC018	GSM155681	Head and neck cancer	ftp://ftp.ncbi.nlm.nih.gov/pub/geo/DATA/supplementary/samples/GSM155nnn/GSM155681/GSM155681.CEL.gz	ftp://ftp.ncbi.nlm.nih.gov/pub/geo/DATA/supplementary/samples/GSM155nnn/GSM155681/GSM155681.EXP.gz	37	HEADANDNECKCANCER	TONSIL	FEMALE	IV	IV	IV	37
GSM155682	HNC2551	GSM155682	Head and neck cancer	ftp://ftp.ncbi.nlm.nih.gov/pub/geo/DATA/supplementary/samples/GSM155nnn/GSM155682/GSM155682.CEL.gz	ftp://ftp.ncbi.nlm.nih.gov/pub/geo/DATA/supplementary/samples/GSM155nnn/GSM155682/GSM155682.EXP.gz	38	HEADANDNECKCANCER	TONGUE	FEMALE	I	I	I	38
GSM155683	HNC2686	GSM155683	Head and neck cancer	ftp://ftp.ncbi.nlm.nih.gov/pub/geo/DATA/supplementary/samples/GSM155nnn/GSM155683/GSM155683.CEL.gz	ftp://ftp.ncbi.nlm.nih.gov/pub/geo/DATA/supplementary/samples/GSM155nnn/GSM155683/GSM155683.EXP.gz	39	HEADANDNECKCANCER	TONGUE	FEMALE	NODATA	NODATA	NODATA	39
GSM155684	HNC2714	GSM155684	Head and neck cancer	ftp://ftp.ncbi.nlm.nih.gov/pub/geo/DATA/supplementary/samples/GSM155nnn/GSM155684/GSM155684.CEL.gz	ftp://ftp.ncbi.nlm.nih.gov/pub/geo/DATA/supplementary/samples/GSM155nnn/GSM155684/GSM155684.EXP.gz	40	HEADANDNECKCANCER	TONGUE	MALE	NODATA	NODATA	NODATA	40
GSM155685	HNC2719	GSM155685	Head and neck cancer	ftp://ftp.ncbi.nlm.nih.gov/pub/geo/DATA/supplementary/samples/GSM155nnn/GSM155685/GSM155685.CEL.gz	ftp://ftp.ncbi.nlm.nih.gov/pub/geo/DATA/supplementary/samples/GSM155nnn/GSM155685/GSM155685.EXP.gz	41	HEADANDNECKCANCER	TONGUE	MALE	I	I	I	41
GSM155686	HNC2724	GSM155686	Head and neck cancer	ftp://ftp.ncbi.nlm.nih.gov/pub/geo/DATA/supplementary/samples/GSM155nnn/GSM155686/GSM155686.CEL.gz	ftp://ftp.ncbi.nlm.nih.gov/pub/geo/DATA/supplementary/samples/GSM155nnn/GSM155686/GSM155686.EXP.gz	42	HEADANDNECKCANCER	MOUTH	FEMALE	NODATA	NODATA	NODATA	42
GSM155687	HNC2725	GSM155687	Head and neck cancer	ftp://ftp.ncbi.nlm.nih.gov/pub/geo/DATA/supplementary/samples/GSM155nnn/GSM155687/GSM155687.CEL.gz	ftp://ftp.ncbi.nlm.nih.gov/pub/geo/DATA/supplementary/samples/GSM155nnn/GSM155687/GSM155687.EXP.gz	43	HEADANDNECKCANCER	TONGUE	MALE	NODATA	NODATA	NODATA	43
GSM155688	HNC2738	GSM155688	Head and neck cancer	ftp://ftp.ncbi.nlm.nih.gov/pub/geo/DATA/supplementary/samples/GSM155nnn/GSM155688/GSM155688.CEL.gz	ftp://ftp.ncbi.nlm.nih.gov/pub/geo/DATA/supplementary/samples/GSM155nnn/GSM155688/GSM155688.EXP.gz	44	HEADANDNECKCANCER	FLOOROFMOUTH	MALE	III	III	III	44
GSM155689	HNC2743	GSM155689	Head and neck cancer	ftp://ftp.ncbi.nlm.nih.gov/pub/geo/DATA/supplementary/samples/GSM155nnn/GSM155689/GSM155689.CEL.gz	ftp://ftp.ncbi.nlm.nih.gov/pub/geo/DATA/supplementary/samples/GSM155nnn/GSM155689/GSM155689.EXP.gz	45	HEADANDNECKCANCER	TONGUE	FEMALE	NODATA	NODATA	NODATA	45
GSM155690	HNC2748	GSM155690	Head and neck cancer	ftp://ftp.ncbi.nlm.nih.gov/pub/geo/DATA/supplementary/samples/GSM155nnn/GSM155690/GSM155690.CEL.gz	ftp://ftp.ncbi.nlm.nih.gov/pub/geo/DATA/supplementary/samples/GSM155nnn/GSM155690/GSM155690.EXP.gz	46	HEADANDNECKCANCER	TONGUE	MALE	III	III	III	46
GSM155691	HNC2774	GSM155691	Head and neck cancer	ftp://ftp.ncbi.nlm.nih.gov/pub/geo/DATA/supplementary/samples/GSM155nnn/GSM155691/GSM155691.CEL.gz	ftp://ftp.ncbi.nlm.nih.gov/pub/geo/DATA/supplementary/samples/GSM155nnn/GSM155691/GSM155691.EXP.gz	47	HEADANDNECKCANCER	OROPHARYNX	MALE	II	II	II	47
GSM155692	HNC2784	GSM155692	Head and neck cancer	ftp://ftp.ncbi.nlm.nih.gov/pub/geo/DATA/supplementary/samples/GSM155nnn/GSM155692/GSM155692.CEL.gz	ftp://ftp.ncbi.nlm.nih.gov/pub/geo/DATA/supplementary/samples/GSM155nnn/GSM155692/GSM155692.EXP.gz	48	HEADANDNECKCANCER	HYPOPHARYNX	MALE	NODATA	NODATA	NODATA	48
GSM155693	HNC2814	GSM155693	Head and neck cancer	ftp://ftp.ncbi.nlm.nih.gov/pub/geo/DATA/supplementary/samples/GSM155nnn/GSM155693/GSM155693.CEL.gz	ftp://ftp.ncbi.nlm.nih.gov/pub/geo/DATA/supplementary/samples/GSM155nnn/GSM155693/GSM155693.EXP.gz	49	HEADANDNECKCANCER	TONGUE	MALE	NODATA	NODATA	NODATA	49
GSM155694	HNC2816	GSM155694	Head and neck cancer	ftp://ftp.ncbi.nlm.nih.gov/pub/geo/DATA/supplementary/samples/GSM155nnn/GSM155694/GSM155694.CEL.gz	ftp://ftp.ncbi.nlm.nih.gov/pub/geo/DATA/supplementary/samples/GSM155nnn/GSM155694/GSM155694.EXP.gz	50	HEADANDNECKCANCER	FLOOROFMOUTH	MALE	NODATA	NODATA	NODATA	50
GSM155695	HNC2836	GSM155695	Head and neck cancer	ftp://ftp.ncbi.nlm.nih.gov/pub/geo/DATA/supplementary/samples/GSM155nnn/GSM155695/GSM155695.CEL.gz	ftp://ftp.ncbi.nlm.nih.gov/pub/geo/DATA/supplementary/samples/GSM155nnn/GSM155695/GSM155695.EXP.gz	51	HEADANDNECKCANCER	TONGUE	MALE	NODATA	NODATA	NODATA	51
GSM155696	HNC2855	GSM155696	Head and neck cancer	ftp://ftp.ncbi.nlm.nih.gov/pub/geo/DATA/supplementary/samples/GSM155nnn/GSM155696/GSM155696.CEL.gz	ftp://ftp.ncbi.nlm.nih.gov/pub/geo/DATA/supplementary/samples/GSM155nnn/GSM155696/GSM155696.EXP.gz	52	HEADANDNECKCANCER	MOUTH	FEMALE	NODATA	NODATA	NODATA	52
GSM155697	HNC2857	GSM155697	Head and neck cancer	ftp://ftp.ncbi.nlm.nih.gov/pub/geo/DATA/supplementary/samples/GSM155nnn/GSM155697/GSM155697.CEL.gz	ftp://ftp.ncbi.nlm.nih.gov/pub/geo/DATA/supplementary/samples/GSM155nnn/GSM155697/GSM155697.EXP.gz	53	HEADANDNECKCANCER	LARYNX	MALE	III	III	III	53
GSM155698	HNC2885	GSM155698	Head and neck cancer	ftp://ftp.ncbi.nlm.nih.gov/pub/geo/DATA/supplementary/samples/GSM155nnn/GSM155698/GSM155698.CEL.gz	ftp://ftp.ncbi.nlm.nih.gov/pub/geo/DATA/supplementary/samples/GSM155nnn/GSM155698/GSM155698.EXP.gz	54	HEADANDNECKCANCER	TONGUE	FEMALE	NODATA	NODATA	NODATA	54
GSM155699	HNC2887	GSM155699	Head and neck cancer	ftp://ftp.ncbi.nlm.nih.gov/pub/geo/DATA/supplementary/samples/GSM155nnn/GSM155699/GSM155699.CEL.gz	ftp://ftp.ncbi.nlm.nih.gov/pub/geo/DATA/supplementary/samples/GSM155nnn/GSM155699/GSM155699.EXP.gz	55	HEADANDNECKCANCER	FLOOROFMOUTH	MALE	II	II	II	55
GSM155700	HNC2907	GSM155700	Head and neck cancer	ftp://ftp.ncbi.nlm.nih.gov/pub/geo/DATA/supplementary/samples/GSM155nnn/GSM155700/GSM155700.CEL.gz	ftp://ftp.ncbi.nlm.nih.gov/pub/geo/DATA/supplementary/samples/GSM155nnn/GSM155700/GSM155700.EXP.gz	56	HEADANDNECKCANCER	LARYNX	MALE	NODATA	NODATA	NODATA	56
GSM155701	HNC2910	GSM155701	Head and neck cancer	ftp://ftp.ncbi.nlm.nih.gov/pub/geo/DATA/supplementary/samples/GSM155nnn/GSM155701/GSM155701.CEL.gz	ftp://ftp.ncbi.nlm.nih.gov/pub/geo/DATA/supplementary/samples/GSM155nnn/GSM155701/GSM155701.EXP.gz	57	HEADANDNECKCANCER	TONGUE	MALE	NODATA	NODATA	NODATA	57
GSM155702	HNC2914	GSM155702	Head and neck cancer	ftp://ftp.ncbi.nlm.nih.gov/pub/geo/DATA/supplementary/samples/GSM155nnn/GSM155702/GSM155702.CEL.gz	ftp://ftp.ncbi.nlm.nih.gov/pub/geo/DATA/supplementary/samples/GSM155nnn/GSM155702/GSM155702.EXP.gz	58	HEADANDNECKCANCER	PHARYNX	MALE	II	II	II	58
GSM155703	HNC2942	GSM155703	Head and neck cancer	ftp://ftp.ncbi.nlm.nih.gov/pub/geo/DATA/supplementary/samples/GSM155nnn/GSM155703/GSM155703.CEL.gz	ftp://ftp.ncbi.nlm.nih.gov/pub/geo/DATA/supplementary/samples/GSM155nnn/GSM155703/GSM155703.EXP.gz	59	HEADANDNECKCANCER	OROPHARYNX	MALE	III	III	III	59
GSM155704	HNC2966	GSM155704	Head and neck cancer	ftp://ftp.ncbi.nlm.nih.gov/pub/geo/DATA/supplementary/samples/GSM155nnn/GSM155704/GSM155704.CEL.gz	ftp://ftp.ncbi.nlm.nih.gov/pub/geo/DATA/supplementary/samples/GSM155nnn/GSM155704/GSM155704.EXP.gz	60	HEADANDNECKCANCER	TONGUE	MALE	NODATA	NODATA	NODATA	60
GSM155705	HNC2967	GSM155705	Head and neck cancer	ftp://ftp.ncbi.nlm.nih.gov/pub/geo/DATA/supplementary/samples/GSM155nnn/GSM155705/GSM155705.CEL.gz	ftp://ftp.ncbi.nlm.nih.gov/pub/geo/DATA/supplementary/samples/GSM155nnn/GSM155705/GSM155705.EXP.gz	61	HEADANDNECKCANCER	FLOOROFMOUTH	NODATA	NODATA	NODATA	NODATA	61
GSM155706	HNC3003	GSM155706	Head and neck cancer	ftp://ftp.ncbi.nlm.nih.gov/pub/geo/DATA/supplementary/samples/GSM155nnn/GSM155706/GSM155706.CEL.gz	ftp://ftp.ncbi.nlm.nih.gov/pub/geo/DATA/supplementary/samples/GSM155nnn/GSM155706/GSM155706.EXP.gz	62	HEADANDNECKCANCER	TONGUE	FEMALE	NODATA	NODATA	NODATA	62
GSM155707	HNC3046	GSM155707	Head and neck cancer	ftp://ftp.ncbi.nlm.nih.gov/pub/geo/DATA/supplementary/samples/GSM155nnn/GSM155707/GSM155707.CEL.gz	ftp://ftp.ncbi.nlm.nih.gov/pub/geo/DATA/supplementary/samples/GSM155nnn/GSM155707/GSM155707.EXP.gz	63	HEADANDNECKCANCER	TONGUE	MALE	II	II	II	63
GSM155708	HNC3055	GSM155708	Head and neck cancer	ftp://ftp.ncbi.nlm.nih.gov/pub/geo/DATA/supplementary/samples/GSM155nnn/GSM155708/GSM155708.CEL.gz	ftp://ftp.ncbi.nlm.nih.gov/pub/geo/DATA/supplementary/samples/GSM155nnn/GSM155708/GSM155708.EXP.gz	64	HEADANDNECKCANCER	TONSIL	MALE	IV	IV	IV	64
GSM155709	HNC3092	GSM155709	Head and neck cancer	ftp://ftp.ncbi.nlm.nih.gov/pub/geo/DATA/supplementary/samples/GSM155nnn/GSM155709/GSM155709.CEL.gz	ftp://ftp.ncbi.nlm.nih.gov/pub/geo/DATA/supplementary/samples/GSM155nnn/GSM155709/GSM155709.EXP.gz	65	HEADANDNECKCANCER	TONGUE	MALE	IV	IV	IV	65
GSM155710	HNC3687	GSM155710	Head and neck cancer	ftp://ftp.ncbi.nlm.nih.gov/pub/geo/DATA/supplementary/samples/GSM155nnn/GSM155710/GSM155710.CEL.gz	ftp://ftp.ncbi.nlm.nih.gov/pub/geo/DATA/supplementary/samples/GSM155nnn/GSM155710/GSM155710.EXP.gz	66	HEADANDNECKCANCER	FLOOROFMOUTH	FEMALE	NODATA	NODATA	NODATA	66
GSM155711	HNCB1	GSM155711	Head and neck cancer	ftp://ftp.ncbi.nlm.nih.gov/pub/geo/DATA/supplementary/samples/GSM155nnn/GSM155711/GSM155711.CEL.gz	ftp://ftp.ncbi.nlm.nih.gov/pub/geo/DATA/supplementary/samples/GSM155nnn/GSM155711/GSM155711.EXP.gz	67	HEADANDNECKCANCER	TONSIL	MALE	IV	IV	IV	67
GSM155712	HNCS1	GSM155712	Head and neck cancer	ftp://ftp.ncbi.nlm.nih.gov/pub/geo/DATA/supplementary/samples/GSM155nnn/GSM155712/GSM155712.CEL.gz	ftp://ftp.ncbi.nlm.nih.gov/pub/geo/DATA/supplementary/samples/GSM155nnn/GSM155712/GSM155712.EXP.gz	68	HEADANDNECKCANCER	HYPOPHARYNX	MALE	III	III	III	68
GSM155713	HNCS2	GSM155713	Head and neck cancer	ftp://ftp.ncbi.nlm.nih.gov/pub/geo/DATA/supplementary/samples/GSM155nnn/GSM155713/GSM155713.CEL.gz	ftp://ftp.ncbi.nlm.nih.gov/pub/geo/DATA/supplementary/samples/GSM155nnn/GSM155713/GSM155713.EXP.gz	69	HEADANDNECKCANCER	TONSIL	MALE	IV	IV	IV	69
GSM155714	HNCS3	GSM155714	Head and neck cancer	ftp://ftp.ncbi.nlm.nih.gov/pub/geo/DATA/supplementary/samples/GSM155nnn/GSM155714/GSM155714.CEL.gz	ftp://ftp.ncbi.nlm.nih.gov/pub/geo/DATA/supplementary/samples/GSM155nnn/GSM155714/GSM155714.EXP.gz	70	HEADANDNECKCANCER	TONSIL	MALE	III	III	III	70
GSM155715	HNN013	GSM155715	Head and neck normal	ftp://ftp.ncbi.nlm.nih.gov/pub/geo/DATA/supplementary/samples/GSM155nnn/GSM155715/GSM155715.CEL.gz	ftp://ftp.ncbi.nlm.nih.gov/pub/geo/DATA/supplementary/samples/GSM155nnn/GSM155715/GSM155715.EXP.gz	71	HEADANDNECKNORMAL	TONSIL	FEMALE	-	-	-	71
GSM155716	HNN023	GSM155716	Head and neck normal	ftp://ftp.ncbi.nlm.nih.gov/pub/geo/DATA/supplementary/samples/GSM155nnn/GSM155716/GSM155716.CEL.gz	ftp://ftp.ncbi.nlm.nih.gov/pub/geo/DATA/supplementary/samples/GSM155nnn/GSM155716/GSM155716.EXP.gz	72	HEADANDNECKNORMAL	UVULAANDPALATE	FEMALE	-	-	-	72
GSM155717	HNN039	GSM155717	Head and neck normal	ftp://ftp.ncbi.nlm.nih.gov/pub/geo/DATA/supplementary/samples/GSM155nnn/GSM155717/GSM155717.CEL.gz	ftp://ftp.ncbi.nlm.nih.gov/pub/geo/DATA/supplementary/samples/GSM155nnn/GSM155717/GSM155717.EXP.gz	73	HEADANDNECKNORMAL	TONSIL	MALE	-	-	-	73
GSM155718	HNN052	GSM155718	Head and neck normal	ftp://ftp.ncbi.nlm.nih.gov/pub/geo/DATA/supplementary/samples/GSM155nnn/GSM155718/GSM155718.CEL.gz	ftp://ftp.ncbi.nlm.nih.gov/pub/geo/DATA/supplementary/samples/GSM155nnn/GSM155718/GSM155718.EXP.gz	74	HEADANDNECKNORMAL	TONSIL	MALE	-	-	-	74
GSM155719	HNN053	GSM155719	Head and neck normal	ftp://ftp.ncbi.nlm.nih.gov/pub/geo/DATA/supplementary/samples/GSM155nnn/GSM155719/GSM155719.CEL.gz	ftp://ftp.ncbi.nlm.nih.gov/pub/geo/DATA/supplementary/samples/GSM155nnn/GSM155719/GSM155719.EXP.gz	75	HEADANDNECKNORMAL	TONSIL	FEMALE	-	-	-	75
GSM155720	ND004	GSM155720	Head and neck normal	ftp://ftp.ncbi.nlm.nih.gov/pub/geo/DATA/supplementary/samples/GSM155nnn/GSM155720/GSM155720.CEL.gz	ftp://ftp.ncbi.nlm.nih.gov/pub/geo/DATA/supplementary/samples/GSM155nnn/GSM155720/GSM155720.EXP.gz	76	HEADANDNECKNORMAL	ORALCAVITY	FEMALE	-	-	-	76
GSM155721	ND007	GSM155721	Head and neck normal	ftp://ftp.ncbi.nlm.nih.gov/pub/geo/DATA/supplementary/samples/GSM155nnn/GSM155721/GSM155721.CEL.gz	ftp://ftp.ncbi.nlm.nih.gov/pub/geo/DATA/supplementary/samples/GSM155nnn/GSM155721/GSM155721.EXP.gz	77	HEADANDNECKNORMAL	ORALCAVITY	FEMALE	-	-	-	77
GSM155722	ND010	GSM155722	Head and neck normal	ftp://ftp.ncbi.nlm.nih.gov/pub/geo/DATA/supplementary/samples/GSM155nnn/GSM155722/GSM155722.CEL.gz	ftp://ftp.ncbi.nlm.nih.gov/pub/geo/DATA/supplementary/samples/GSM155nnn/GSM155722/GSM155722.EXP.gz	78	HEADANDNECKNORMAL	ORALCAVITY	MALE	-	NA	-	78
GSM155723	ND011	GSM155723	Head and neck normal	ftp://ftp.ncbi.nlm.nih.gov/pub/geo/DATA/supplementary/samples/GSM155nnn/GSM155723/GSM155723.CEL.gz	ftp://ftp.ncbi.nlm.nih.gov/pub/geo/DATA/supplementary/samples/GSM155nnn/GSM155723/GSM155723.EXP.gz	79	HEADANDNECKNORMAL	ORALCAVITY	MALE	-	NA	-	79
GSM155724	ND012	GSM155724	Head and neck normal	ftp://ftp.ncbi.nlm.nih.gov/pub/geo/DATA/supplementary/samples/GSM155nnn/GSM155724/GSM155724.CEL.gz	ftp://ftp.ncbi.nlm.nih.gov/pub/geo/DATA/supplementary/samples/GSM155nnn/GSM155724/GSM155724.EXP.gz	80	HEADANDNECKNORMAL	ORALCAVITY	FEMALE	-	NA	-	80
GSM155725	ND014	GSM155725	Head and neck normal	ftp://ftp.ncbi.nlm.nih.gov/pub/geo/DATA/supplementary/samples/GSM155nnn/GSM155725/GSM155725.CEL.gz	ftp://ftp.ncbi.nlm.nih.gov/pub/geo/DATA/supplementary/samples/GSM155nnn/GSM155725/GSM155725.EXP.gz	81	HEADANDNECKNORMAL	ORALCAVITY	FEMALE	-	NA	-	81
GSM155726	ND015	GSM155726	Head and neck normal	ftp://ftp.ncbi.nlm.nih.gov/pub/geo/DATA/supplementary/samples/GSM155nnn/GSM155726/GSM155726.CEL.gz	ftp://ftp.ncbi.nlm.nih.gov/pub/geo/DATA/supplementary/samples/GSM155nnn/GSM155726/GSM155726.EXP.gz	82	HEADANDNECKNORMAL	ORALCAVITY	FEMALE	-	NA	-	82
GSM155727	ND017	GSM155727	Head and neck normal	ftp://ftp.ncbi.nlm.nih.gov/pub/geo/DATA/supplementary/samples/GSM155nnn/GSM155727/GSM155727.CEL.gz	ftp://ftp.ncbi.nlm.nih.gov/pub/geo/DATA/supplementary/samples/GSM155nnn/GSM155727/GSM155727.EXP.gz	83	HEADANDNECKNORMAL	ORALCAVITY	MALE	-	NA	-	83
GSM155728	ND018	GSM155728	Head and neck normal	ftp://ftp.ncbi.nlm.nih.gov/pub/geo/DATA/supplementary/samples/GSM155nnn/GSM155728/GSM155728.CEL.gz	ftp://ftp.ncbi.nlm.nih.gov/pub/geo/DATA/supplementary/samples/GSM155nnn/GSM155728/GSM155728.EXP.gz	84	HEADANDNECKNORMAL	ORALCAVITY	FEMALE	-	NA	-	84
