# Supplementary material for: Synthesizer: Expediting synthesis studies from context-free data with information retrieval techniques
Source: PLoS One. 2017 Apr 24;12(4):e0175860. doi: 10.1371/journal.pone.0175860 (PMC5402950; doi:10.1371/journal.pone.0175860)
Supplement: S1 Dataset — (ZIP) [file pone.0175860.s001.zip › SampleAnnotationsSupplement/SHAMBAVI/geoDatasets/hnscc/GPL570/GSE9844.csv]

title	geo_accession	source_name_ch1	supplementary_file	sex	age	pN
OTSCC 1	GSM248238	Oral Tongue Squamous Cell Carcinoma	ftp://ftp.ncbi.nlm.nih.gov/pub/geo/DATA/supplementary/samples/GSM248nnn/GSM248238/GSM248238.CEL.gz	: F	57	pN0
OTSCC 2	GSM248650	Oral Tongue Squamous Cell Carcinoma	ftp://ftp.ncbi.nlm.nih.gov/pub/geo/DATA/supplementary/samples/GSM248nnn/GSM248650/GSM248650.CEL.gz	M	44	pN0
OTSCC 3	GSM248651	Oral Tongue Squamous Cell Carcinoma	ftp://ftp.ncbi.nlm.nih.gov/pub/geo/DATA/supplementary/samples/GSM248nnn/GSM248651/GSM248651.CEL.gz	M	52	pN0
OTSCC normal control 1	GSM248652	Tongue Squamous Cells from control subjects	ftp://ftp.ncbi.nlm.nih.gov/pub/geo/DATA/supplementary/samples/GSM248nnn/GSM248652/GSM248652.CEL.gz	M	41
OTSCC normal control 2	GSM248653	Tongue Squamous Cells from control subjects	ftp://ftp.ncbi.nlm.nih.gov/pub/geo/DATA/supplementary/samples/GSM248nnn/GSM248653/GSM248653.CEL.gz	M	53
OTSCC normal control 3	GSM248655	Tongue Squamous Cells from control subjects	ftp://ftp.ncbi.nlm.nih.gov/pub/geo/DATA/supplementary/samples/GSM248nnn/GSM248655/GSM248655.CEL.gz	M	62
OTSCC normal control 4	GSM248656	Tongue Squamous Cells from control subjects	ftp://ftp.ncbi.nlm.nih.gov/pub/geo/DATA/supplementary/samples/GSM248nnn/GSM248656/GSM248656.CEL.gz	F	57
OTSCC normal control 5	GSM248658	Tongue Squamous Cells from control subjects	ftp://ftp.ncbi.nlm.nih.gov/pub/geo/DATA/supplementary/samples/GSM248nnn/GSM248658/GSM248658.CEL.gz	M	38
OTSCC normal control 6	GSM248659	Tongue Squamous Cells from control subjects	ftp://ftp.ncbi.nlm.nih.gov/pub/geo/DATA/supplementary/samples/GSM248nnn/GSM248659/GSM248659.CEL.gz	M	65
OTSCC normal control 7	GSM248660	Tongue Squamous Cells from control subjects	ftp://ftp.ncbi.nlm.nih.gov/pub/geo/DATA/supplementary/samples/GSM248nnn/GSM248660/GSM248660.CEL.gz	M	37
OTSCC normal control 8	GSM248661	Tongue Squamous Cells from control subjects	ftp://ftp.ncbi.nlm.nih.gov/pub/geo/DATA/supplementary/samples/GSM248nnn/GSM248661/GSM248661.CEL.gz	F	52
OTSCC 4	GSM248662	Oral Tongue Squamous Cell Carcinoma	ftp://ftp.ncbi.nlm.nih.gov/pub/geo/DATA/supplementary/samples/GSM248nnn/GSM248662/GSM248662.CEL.gz	M	67	pN0
OTSCC 5	GSM248663	Oral Tongue Squamous Cell Carcinoma	ftp://ftp.ncbi.nlm.nih.gov/pub/geo/DATA/supplementary/samples/GSM248nnn/GSM248663/GSM248663.CEL.gz	M	41	pN0
OTSCC 6	GSM248664	Oral Tongue Squamous Cell Carcinoma	ftp://ftp.ncbi.nlm.nih.gov/pub/geo/DATA/supplementary/samples/GSM248nnn/GSM248664/GSM248664.CEL.gz	M	53	pN0
OTSCC 7	GSM248665	Oral Tongue Squamous Cell Carcinoma	ftp://ftp.ncbi.nlm.nih.gov/pub/geo/DATA/supplementary/samples/GSM248nnn/GSM248665/GSM248665.CEL.gz	M	62	pN2B
OTSCC 8	GSM248667	Oral Tongue Squamous Cell Carcinoma	ftp://ftp.ncbi.nlm.nih.gov/pub/geo/DATA/supplementary/samples/GSM248nnn/GSM248667/GSM248667.CEL.gz	M	82	pN2B
OTSCC 9	GSM248668	Oral Tongue Squamous Cell Carcinoma	ftp://ftp.ncbi.nlm.nih.gov/pub/geo/DATA/supplementary/samples/GSM248nnn/GSM248668/GSM248668.CEL.gz	F	70	pN2C
OTSCC 10	GSM248669	Oral Tongue Squamous Cell Carcinoma	ftp://ftp.ncbi.nlm.nih.gov/pub/geo/DATA/supplementary/samples/GSM248nnn/GSM248669/GSM248669.CEL.gz	F	65	pN2C
OTSCC 11	GSM248670	Oral Tongue Squamous Cell Carcinoma	ftp://ftp.ncbi.nlm.nih.gov/pub/geo/DATA/supplementary/samples/GSM248nnn/GSM248670/GSM248670.CEL.gz	M	45	pN0
OTSCC 12	GSM248671	Oral Tongue Squamous Cell Carcinoma	ftp://ftp.ncbi.nlm.nih.gov/pub/geo/DATA/supplementary/samples/GSM248nnn/GSM248671/GSM248671.CEL.gz	M	47	pN2C
OTSCC normal control 10	GSM248672	Tongue Squamous Cells from control subjects	ftp://ftp.ncbi.nlm.nih.gov/pub/geo/DATA/supplementary/samples/GSM248nnn/GSM248672/GSM248672.CEL.gz	M	70
OTSCC 13	GSM248673	Oral Tongue Squamous Cell Carcinoma	ftp://ftp.ncbi.nlm.nih.gov/pub/geo/DATA/supplementary/samples/GSM248nnn/GSM248673/GSM248673.CEL.gz	M	62	pN0
OTSCC 14	GSM248674	Oral Tongue Squamous Cell Carcinoma	ftp://ftp.ncbi.nlm.nih.gov/pub/geo/DATA/supplementary/samples/GSM248nnn/GSM248674/GSM248674.CEL.gz	M	78	pN2B
OTSCC 15	GSM248675	Oral Tongue Squamous Cell Carcinoma	ftp://ftp.ncbi.nlm.nih.gov/pub/geo/DATA/supplementary/samples/GSM248nnn/GSM248675/GSM248675.CEL.gz	M	55	pN0
OTSCC 16	GSM248676	Oral Tongue Squamous Cell Carcinoma	ftp://ftp.ncbi.nlm.nih.gov/pub/geo/DATA/supplementary/samples/GSM248nnn/GSM248676/GSM248676.CEL.gz	M	60	pN0
OTSCC 17	GSM248677	Oral Tongue Squamous Cell Carcinoma	ftp://ftp.ncbi.nlm.nih.gov/pub/geo/DATA/supplementary/samples/GSM248nnn/GSM248677/GSM248677.CEL.gz	M	67	pN0
OTSCC 18	GSM248678	Oral Tongue Squamous Cell Carcinoma	ftp://ftp.ncbi.nlm.nih.gov/pub/geo/DATA/supplementary/samples/GSM248nnn/GSM248678/GSM248678.CEL.gz	M	38	pN1
OTSCC 19	GSM248679	Oral Tongue Squamous Cell Carcinoma	ftp://ftp.ncbi.nlm.nih.gov/pub/geo/DATA/supplementary/samples/GSM248nnn/GSM248679/GSM248679.CEL.gz	M	65	pN0
OTSCC 20	GSM248680	Oral Tongue Squamous Cell Carcinoma	ftp://ftp.ncbi.nlm.nih.gov/pub/geo/DATA/supplementary/samples/GSM248nnn/GSM248680/GSM248680.CEL.gz	F	66	pN2C
OTSCC 21	GSM248681	Oral Tongue Squamous Cell Carcinoma	ftp://ftp.ncbi.nlm.nih.gov/pub/geo/DATA/supplementary/samples/GSM248nnn/GSM248681/GSM248681.CEL.gz	F	50	pN2C
OTSCC 22	GSM248682	Oral Tongue Squamous Cell Carcinoma	ftp://ftp.ncbi.nlm.nih.gov/pub/geo/DATA/supplementary/samples/GSM248nnn/GSM248682/GSM248682.CEL.gz	M	74	pN2B
OTSCC 23	GSM248683	Oral Tongue Squamous Cell Carcinoma	ftp://ftp.ncbi.nlm.nih.gov/pub/geo/DATA/supplementary/samples/GSM248nnn/GSM248683/GSM248683.CEL.gz	M	37	pN2A
OTSCC 24	GSM248684	Oral Tongue Squamous Cell Carcinoma	ftp://ftp.ncbi.nlm.nih.gov/pub/geo/DATA/supplementary/samples/GSM248nnn/GSM248684/GSM248684.CEL.gz	M	62	pN0
OTSCC 25	GSM248685	Oral Tongue Squamous Cell Carcinoma	ftp://ftp.ncbi.nlm.nih.gov/pub/geo/DATA/supplementary/samples/GSM248nnn/GSM248685/GSM248685.CEL.gz	F	52	pN0
OTSCC 26	GSM248686	Oral Tongue Squamous Cell Carcinoma	ftp://ftp.ncbi.nlm.nih.gov/pub/geo/DATA/supplementary/samples/GSM248nnn/GSM248686/GSM248686.CEL.gz	M	47	pN0
OTSCC normal control 11	GSM248687	Tongue Squamous Cells from control subjects	ftp://ftp.ncbi.nlm.nih.gov/pub/geo/DATA/supplementary/samples/GSM248nnn/GSM248687/GSM248687.CEL.gz	F	70
OTSCC normal control 12	GSM248780	Tongue Squamous Cells from control subjects	ftp://ftp.ncbi.nlm.nih.gov/pub/geo/DATA/supplementary/samples/GSM248nnn/GSM248780/GSM248780.CEL.gz	M	38
OTSCC normal control 9	GSM248781	Tongue Squamous Cells from control subjects	ftp://ftp.ncbi.nlm.nih.gov/pub/geo/DATA/supplementary/samples/GSM248nnn/GSM248781/GSM248781.CEL.gz	M	62
