# Supplementary material for: Synthesizer: Expediting synthesis studies from context-free data with information retrieval techniques
Source: PLoS One. 2017 Apr 24;12(4):e0175860. doi: 10.1371/journal.pone.0175860 (PMC5402950; doi:10.1371/journal.pone.0175860)
Supplement: S1 Dataset — (ZIP) [file pone.0175860.s001.zip › SampleAnnotationsSupplement/SHAMBAVI/geoDatasets/prostateCancer/GPL570/GSE17951.csv]

Row.names	title	geo_accession	source_name_ch1	supplementary_file	order2	patient.id	sample.type..t.tumor..biopsy..ctrl.autopsy.sample.	percentage.of.tumor	order1
GSM449147	S001	GSM449147	prostate, S001	ftp://ftp.ncbi.nlm.nih.gov/pub/geo/DATA/supplementary/samples/GSM449nnn/GSM449147/GSM449147.CEL.gz	1	P089	T	0	1
GSM449148	S002	GSM449148	prostate, S002	ftp://ftp.ncbi.nlm.nih.gov/pub/geo/DATA/supplementary/samples/GSM449nnn/GSM449148/GSM449148.CEL.gz	2	P096	T	0	2
GSM449149	S004	GSM449149	prostate, S004	ftp://ftp.ncbi.nlm.nih.gov/pub/geo/DATA/supplementary/samples/GSM449nnn/GSM449149/GSM449149.CEL.gz	3	P079	T	0	3
GSM449150	S005	GSM449150	prostate, S005	ftp://ftp.ncbi.nlm.nih.gov/pub/geo/DATA/supplementary/samples/GSM449nnn/GSM449150/GSM449150.CEL.gz	4	P079	T	67.5	4
GSM449151	S006	GSM449151	prostate, S006	ftp://ftp.ncbi.nlm.nih.gov/pub/geo/DATA/supplementary/samples/GSM449nnn/GSM449151/GSM449151.CEL.gz	5	P089	T	77.5	5
GSM449152	S007	GSM449152	prostate, S007	ftp://ftp.ncbi.nlm.nih.gov/pub/geo/DATA/supplementary/samples/GSM449nnn/GSM449152/GSM449152.CEL.gz	6	P087	T	0	6
GSM449153	S008	GSM449153	prostate, S008	ftp://ftp.ncbi.nlm.nih.gov/pub/geo/DATA/supplementary/samples/GSM449nnn/GSM449153/GSM449153.CEL.gz	7	P098	T	0	7
GSM449154	S009	GSM449154	prostate, S009	ftp://ftp.ncbi.nlm.nih.gov/pub/geo/DATA/supplementary/samples/GSM449nnn/GSM449154/GSM449154.CEL.gz	8	P098	T	50	8
GSM449155	S010	GSM449155	prostate, S010	ftp://ftp.ncbi.nlm.nih.gov/pub/geo/DATA/supplementary/samples/GSM449nnn/GSM449155/GSM449155.CEL.gz	9	P093	T	47.5	9
GSM449156	S011	GSM449156	prostate, S011	ftp://ftp.ncbi.nlm.nih.gov/pub/geo/DATA/supplementary/samples/GSM449nnn/GSM449156/GSM449156.CEL.gz	10	P093	T	0	10
GSM449157	S012	GSM449157	prostate, S012	ftp://ftp.ncbi.nlm.nih.gov/pub/geo/DATA/supplementary/samples/GSM449nnn/GSM449157/GSM449157.CEL.gz	11	P064	T	55	11
GSM449158	S013	GSM449158	prostate, S013	ftp://ftp.ncbi.nlm.nih.gov/pub/geo/DATA/supplementary/samples/GSM449nnn/GSM449158/GSM449158.CEL.gz	12	P064	T	0	12
GSM449159	S015	GSM449159	prostate, S015	ftp://ftp.ncbi.nlm.nih.gov/pub/geo/DATA/supplementary/samples/GSM449nnn/GSM449159/GSM449159.CEL.gz	13	P069	T	0	13
GSM449160	S016	GSM449160	prostate, S016	ftp://ftp.ncbi.nlm.nih.gov/pub/geo/DATA/supplementary/samples/GSM449nnn/GSM449160/GSM449160.CEL.gz	14	P067	T	60	14
GSM449161	S017	GSM449161	prostate, S017	ftp://ftp.ncbi.nlm.nih.gov/pub/geo/DATA/supplementary/samples/GSM449nnn/GSM449161/GSM449161.CEL.gz	15	P067	T	0	15
GSM449162	S018	GSM449162	prostate, S018	ftp://ftp.ncbi.nlm.nih.gov/pub/geo/DATA/supplementary/samples/GSM449nnn/GSM449162/GSM449162.CEL.gz	16	P081	T	55	16
GSM449163	S019	GSM449163	prostate, S019	ftp://ftp.ncbi.nlm.nih.gov/pub/geo/DATA/supplementary/samples/GSM449nnn/GSM449163/GSM449163.CEL.gz	17	P081	T	0	17
GSM449164	S020	GSM449164	prostate, S020	ftp://ftp.ncbi.nlm.nih.gov/pub/geo/DATA/supplementary/samples/GSM449nnn/GSM449164/GSM449164.CEL.gz	18	P091	T	57.5	18
GSM449165	S021	GSM449165	prostate, S021	ftp://ftp.ncbi.nlm.nih.gov/pub/geo/DATA/supplementary/samples/GSM449nnn/GSM449165/GSM449165.CEL.gz	19	P091	T	0	19
GSM449166	S022	GSM449166	prostate, S022	ftp://ftp.ncbi.nlm.nih.gov/pub/geo/DATA/supplementary/samples/GSM449nnn/GSM449166/GSM449166.CEL.gz	20	P084	T	62.5	20
GSM449167	S023	GSM449167	prostate, S023	ftp://ftp.ncbi.nlm.nih.gov/pub/geo/DATA/supplementary/samples/GSM449nnn/GSM449167/GSM449167.CEL.gz	21	P084	T	0	21
GSM449168	S024	GSM449168	prostate, S024	ftp://ftp.ncbi.nlm.nih.gov/pub/geo/DATA/supplementary/samples/GSM449nnn/GSM449168/GSM449168.CEL.gz	22	P085	T	52.5	22
GSM449169	S025	GSM449169	prostate, S025	ftp://ftp.ncbi.nlm.nih.gov/pub/geo/DATA/supplementary/samples/GSM449nnn/GSM449169/GSM449169.CEL.gz	23	P085	T	0	23
GSM449170	S026	GSM449170	prostate, S026	ftp://ftp.ncbi.nlm.nih.gov/pub/geo/DATA/supplementary/samples/GSM449nnn/GSM449170/GSM449170.CEL.gz	24	P097	T	65	24
GSM449171	S027	GSM449171	prostate, S027	ftp://ftp.ncbi.nlm.nih.gov/pub/geo/DATA/supplementary/samples/GSM449nnn/GSM449171/GSM449171.CEL.gz	25	P097	T	0	25
GSM449172	S029	GSM449172	prostate, S029	ftp://ftp.ncbi.nlm.nih.gov/pub/geo/DATA/supplementary/samples/GSM449nnn/GSM449172/GSM449172.CEL.gz	26	P075	T	0	26
GSM449173	S030	GSM449173	prostate, S030	ftp://ftp.ncbi.nlm.nih.gov/pub/geo/DATA/supplementary/samples/GSM449nnn/GSM449173/GSM449173.CEL.gz	27	P082	T	50	27
GSM449174	S031	GSM449174	prostate, S031	ftp://ftp.ncbi.nlm.nih.gov/pub/geo/DATA/supplementary/samples/GSM449nnn/GSM449174/GSM449174.CEL.gz	28	P082	T	0	28
GSM449175	S032	GSM449175	prostate, S032	ftp://ftp.ncbi.nlm.nih.gov/pub/geo/DATA/supplementary/samples/GSM449nnn/GSM449175/GSM449175.CEL.gz	29	P086	T	50	29
GSM449176	S033	GSM449176	prostate, S033	ftp://ftp.ncbi.nlm.nih.gov/pub/geo/DATA/supplementary/samples/GSM449nnn/GSM449176/GSM449176.CEL.gz	30	P087	T	85	30
GSM449177	S034	GSM449177	prostate, S034	ftp://ftp.ncbi.nlm.nih.gov/pub/geo/DATA/supplementary/samples/GSM449nnn/GSM449177/GSM449177.CEL.gz	31	P095	T	60	31
GSM449178	S035	GSM449178	prostate, S035	ftp://ftp.ncbi.nlm.nih.gov/pub/geo/DATA/supplementary/samples/GSM449nnn/GSM449178/GSM449178.CEL.gz	32	P099	T	25	32
GSM449179	S036	GSM449179	prostate, S036	ftp://ftp.ncbi.nlm.nih.gov/pub/geo/DATA/supplementary/samples/GSM449nnn/GSM449179/GSM449179.CEL.gz	33	P099	T	0	33
GSM449180	S037	GSM449180	prostate, S037	ftp://ftp.ncbi.nlm.nih.gov/pub/geo/DATA/supplementary/samples/GSM449nnn/GSM449180/GSM449180.CEL.gz	34	P104	T	50	34
GSM449181	S038	GSM449181	prostate, S038	ftp://ftp.ncbi.nlm.nih.gov/pub/geo/DATA/supplementary/samples/GSM449nnn/GSM449181/GSM449181.CEL.gz	35	P104	T	0	35
GSM449182	S039	GSM449182	prostate, S039	ftp://ftp.ncbi.nlm.nih.gov/pub/geo/DATA/supplementary/samples/GSM449nnn/GSM449182/GSM449182.CEL.gz	36	P110	T	22	36
GSM449183	S040	GSM449183	prostate, S040	ftp://ftp.ncbi.nlm.nih.gov/pub/geo/DATA/supplementary/samples/GSM449nnn/GSM449183/GSM449183.CEL.gz	37	P111	T	15	37
GSM449184	S041	GSM449184	prostate, S041	ftp://ftp.ncbi.nlm.nih.gov/pub/geo/DATA/supplementary/samples/GSM449nnn/GSM449184/GSM449184.CEL.gz	38	P116	T	25	38
GSM449185	S042	GSM449185	prostate, S042	ftp://ftp.ncbi.nlm.nih.gov/pub/geo/DATA/supplementary/samples/GSM449nnn/GSM449185/GSM449185.CEL.gz	39	P035	T	66	39
GSM449186	S043	GSM449186	prostate, S043	ftp://ftp.ncbi.nlm.nih.gov/pub/geo/DATA/supplementary/samples/GSM449nnn/GSM449186/GSM449186.CEL.gz	40	P038	T	40	40
GSM449187	S044	GSM449187	prostate, S044	ftp://ftp.ncbi.nlm.nih.gov/pub/geo/DATA/supplementary/samples/GSM449nnn/GSM449187/GSM449187.CEL.gz	41	P042	T	18	41
GSM449188	S046	GSM449188	prostate, S046	ftp://ftp.ncbi.nlm.nih.gov/pub/geo/DATA/supplementary/samples/GSM449nnn/GSM449188/GSM449188.CEL.gz	42	P046	T	2	42
GSM449189	S047	GSM449189	prostate, S047	ftp://ftp.ncbi.nlm.nih.gov/pub/geo/DATA/supplementary/samples/GSM449nnn/GSM449189/GSM449189.CEL.gz	43	P069	T	60	43
GSM449190	S048	GSM449190	prostate, S048	ftp://ftp.ncbi.nlm.nih.gov/pub/geo/DATA/supplementary/samples/GSM449nnn/GSM449190/GSM449190.CEL.gz	44	P072	T	75.5	44
GSM449191	S049	GSM449191	prostate, S049	ftp://ftp.ncbi.nlm.nih.gov/pub/geo/DATA/supplementary/samples/GSM449nnn/GSM449191/GSM449191.CEL.gz	45	P077	T	37	45
GSM449192	S050	GSM449192	prostate, S050	ftp://ftp.ncbi.nlm.nih.gov/pub/geo/DATA/supplementary/samples/GSM449nnn/GSM449192/GSM449192.CEL.gz	46	P113	T	38.5	46
GSM449193	S051	GSM449193	prostate, S051	ftp://ftp.ncbi.nlm.nih.gov/pub/geo/DATA/supplementary/samples/GSM449nnn/GSM449193/GSM449193.CEL.gz	47	P114	T	40	47
GSM449194	S052	GSM449194	prostate, S052	ftp://ftp.ncbi.nlm.nih.gov/pub/geo/DATA/supplementary/samples/GSM449nnn/GSM449194/GSM449194.CEL.gz	48	P112	T	80	48
GSM449195	S053	GSM449195	prostate, S053	ftp://ftp.ncbi.nlm.nih.gov/pub/geo/DATA/supplementary/samples/GSM449nnn/GSM449195/GSM449195.CEL.gz	49	P075	T	50	49
GSM449196	S054	GSM449196	prostate, S054	ftp://ftp.ncbi.nlm.nih.gov/pub/geo/DATA/supplementary/samples/GSM449nnn/GSM449196/GSM449196.CEL.gz	50	P047	T	55	50
GSM449197	S055	GSM449197	prostate, S055	ftp://ftp.ncbi.nlm.nih.gov/pub/geo/DATA/supplementary/samples/GSM449nnn/GSM449197/GSM449197.CEL.gz	51	P074	T	50	51
GSM449198	S056	GSM449198	prostate, S056	ftp://ftp.ncbi.nlm.nih.gov/pub/geo/DATA/supplementary/samples/GSM449nnn/GSM449198/GSM449198.CEL.gz	52	P080	T	80	52
GSM449199	S057	GSM449199	prostate, S057	ftp://ftp.ncbi.nlm.nih.gov/pub/geo/DATA/supplementary/samples/GSM449nnn/GSM449199/GSM449199.CEL.gz	53	P083	T	0	53
GSM449200	S058	GSM449200	prostate, S058	ftp://ftp.ncbi.nlm.nih.gov/pub/geo/DATA/supplementary/samples/GSM449nnn/GSM449200/GSM449200.CEL.gz	54	P088	T	0	54
GSM449201	S059	GSM449201	prostate, S059	ftp://ftp.ncbi.nlm.nih.gov/pub/geo/DATA/supplementary/samples/GSM449nnn/GSM449201/GSM449201.CEL.gz	55	P092	T	0	55
GSM449202	S060	GSM449202	prostate, S060	ftp://ftp.ncbi.nlm.nih.gov/pub/geo/DATA/supplementary/samples/GSM449nnn/GSM449202/GSM449202.CEL.gz	56	P090	T	0	56
GSM449203	S061	GSM449203	prostate, S061	ftp://ftp.ncbi.nlm.nih.gov/pub/geo/DATA/supplementary/samples/GSM449nnn/GSM449203/GSM449203.CEL.gz	57	P094	T	0	57
GSM449204	S062	GSM449204	prostate, S062	ftp://ftp.ncbi.nlm.nih.gov/pub/geo/DATA/supplementary/samples/GSM449nnn/GSM449204/GSM449204.CEL.gz	58	P037	T	0	58
GSM449205	S063	GSM449205	prostate, S063	ftp://ftp.ncbi.nlm.nih.gov/pub/geo/DATA/supplementary/samples/GSM449nnn/GSM449205/GSM449205.CEL.gz	59	P041	T	0	59
GSM449206	S064	GSM449206	prostate, S064	ftp://ftp.ncbi.nlm.nih.gov/pub/geo/DATA/supplementary/samples/GSM449nnn/GSM449206/GSM449206.CEL.gz	60	P106	T	0	60
GSM449207	S065	GSM449207	prostate, S065	ftp://ftp.ncbi.nlm.nih.gov/pub/geo/DATA/supplementary/samples/GSM449nnn/GSM449207/GSM449207.CEL.gz	61	P118	T	0	61
GSM449208	S066	GSM449208	prostate, S066	ftp://ftp.ncbi.nlm.nih.gov/pub/geo/DATA/supplementary/samples/GSM449nnn/GSM449208/GSM449208.CEL.gz	62	P039	T	1	62
GSM449209	S067	GSM449209	prostate, S067	ftp://ftp.ncbi.nlm.nih.gov/pub/geo/DATA/supplementary/samples/GSM449nnn/GSM449209/GSM449209.CEL.gz	63	P043	T	35	63
GSM449210	S068	GSM449210	prostate, S068	ftp://ftp.ncbi.nlm.nih.gov/pub/geo/DATA/supplementary/samples/GSM449nnn/GSM449210/GSM449210.CEL.gz	64	P044	T	0	64
GSM449211	S069	GSM449211	prostate, S069	ftp://ftp.ncbi.nlm.nih.gov/pub/geo/DATA/supplementary/samples/GSM449nnn/GSM449211/GSM449211.CEL.gz	65	P050	T	0	65
GSM449212	S070	GSM449212	prostate, S070	ftp://ftp.ncbi.nlm.nih.gov/pub/geo/DATA/supplementary/samples/GSM449nnn/GSM449212/GSM449212.CEL.gz	66	P051	T	0	66
GSM449213	S071	GSM449213	prostate, S071	ftp://ftp.ncbi.nlm.nih.gov/pub/geo/DATA/supplementary/samples/GSM449nnn/GSM449213/GSM449213.CEL.gz	67	P056	T	0	67
GSM449214	S072	GSM449214	prostate, S072	ftp://ftp.ncbi.nlm.nih.gov/pub/geo/DATA/supplementary/samples/GSM449nnn/GSM449214/GSM449214.CEL.gz	68	P061	T	0	68
GSM449215	S073	GSM449215	prostate, S073	ftp://ftp.ncbi.nlm.nih.gov/pub/geo/DATA/supplementary/samples/GSM449nnn/GSM449215/GSM449215.CEL.gz	69	P063	T	10	69
GSM449216	S074	GSM449216	prostate, S074	ftp://ftp.ncbi.nlm.nih.gov/pub/geo/DATA/supplementary/samples/GSM449nnn/GSM449216/GSM449216.CEL.gz	70	P068	T	0	70
GSM449217	S075	GSM449217	prostate, S075	ftp://ftp.ncbi.nlm.nih.gov/pub/geo/DATA/supplementary/samples/GSM449nnn/GSM449217/GSM449217.CEL.gz	71	P071	T	0	71
GSM449218	S076	GSM449218	prostate, S076	ftp://ftp.ncbi.nlm.nih.gov/pub/geo/DATA/supplementary/samples/GSM449nnn/GSM449218/GSM449218.CEL.gz	72	P070	T	1	72
GSM449219	S077	GSM449219	prostate, S077	ftp://ftp.ncbi.nlm.nih.gov/pub/geo/DATA/supplementary/samples/GSM449nnn/GSM449219/GSM449219.CEL.gz	73	P057	T	0	73
GSM449220	S078	GSM449220	prostate, S078	ftp://ftp.ncbi.nlm.nih.gov/pub/geo/DATA/supplementary/samples/GSM449nnn/GSM449220/GSM449220.CEL.gz	74	P055	T	0	74
GSM449221	S080	GSM449221	prostate, S080	ftp://ftp.ncbi.nlm.nih.gov/pub/geo/DATA/supplementary/samples/GSM449nnn/GSM449221/GSM449221.CEL.gz	75	P048	T	20	75
GSM449222	S081	GSM449222	prostate, S081	ftp://ftp.ncbi.nlm.nih.gov/pub/geo/DATA/supplementary/samples/GSM449nnn/GSM449222/GSM449222.CEL.gz	76	P053	T	40	76
GSM449223	S082	GSM449223	prostate, S082	ftp://ftp.ncbi.nlm.nih.gov/pub/geo/DATA/supplementary/samples/GSM449nnn/GSM449223/GSM449223.CEL.gz	77	P059	T	21	77
GSM449224	S083	GSM449224	prostate, S083	ftp://ftp.ncbi.nlm.nih.gov/pub/geo/DATA/supplementary/samples/GSM449nnn/GSM449224/GSM449224.CEL.gz	78	P065	T	13.5	78
GSM449225	S084	GSM449225	prostate, S084	ftp://ftp.ncbi.nlm.nih.gov/pub/geo/DATA/supplementary/samples/GSM449nnn/GSM449225/GSM449225.CEL.gz	79	P078	T	47	79
GSM449226	S085	GSM449226	prostate, S085	ftp://ftp.ncbi.nlm.nih.gov/pub/geo/DATA/supplementary/samples/GSM449nnn/GSM449226/GSM449226.CEL.gz	80	P096	T	27.5	80
GSM449227	S086	GSM449227	prostate, S086	ftp://ftp.ncbi.nlm.nih.gov/pub/geo/DATA/supplementary/samples/GSM449nnn/GSM449227/GSM449227.CEL.gz	81	P100	T	70	81
GSM449228	S087	GSM449228	prostate, S087	ftp://ftp.ncbi.nlm.nih.gov/pub/geo/DATA/supplementary/samples/GSM449nnn/GSM449228/GSM449228.CEL.gz	82	P101	T	80	82
GSM449229	S088	GSM449229	prostate, S088	ftp://ftp.ncbi.nlm.nih.gov/pub/geo/DATA/supplementary/samples/GSM449nnn/GSM449229/GSM449229.CEL.gz	83	P103	T	51	83
GSM449230	S090	GSM449230	prostate, S090	ftp://ftp.ncbi.nlm.nih.gov/pub/geo/DATA/supplementary/samples/GSM449nnn/GSM449230/GSM449230.CEL.gz	84	P105	T	62.5	84
GSM449231	S091	GSM449231	prostate, S091	ftp://ftp.ncbi.nlm.nih.gov/pub/geo/DATA/supplementary/samples/GSM449nnn/GSM449231/GSM449231.CEL.gz	85	P109	T	8.5	85
GSM449232	S092	GSM449232	prostate, S092	ftp://ftp.ncbi.nlm.nih.gov/pub/geo/DATA/supplementary/samples/GSM449nnn/GSM449232/GSM449232.CEL.gz	86	P118	T	13.5	86
GSM449233	S093	GSM449233	prostate, S093	ftp://ftp.ncbi.nlm.nih.gov/pub/geo/DATA/supplementary/samples/GSM449nnn/GSM449233/GSM449233.CEL.gz	87	P107	T	39	87
GSM449234	S094	GSM449234	prostate, S094	ftp://ftp.ncbi.nlm.nih.gov/pub/geo/DATA/supplementary/samples/GSM449nnn/GSM449234/GSM449234.CEL.gz	88	P108	T	0.5	88
GSM449235	S095	GSM449235	prostate, S095	ftp://ftp.ncbi.nlm.nih.gov/pub/geo/DATA/supplementary/samples/GSM449nnn/GSM449235/GSM449235.CEL.gz	89	P119	T	0.5	89
GSM449236	S096	GSM449236	prostate, S096	ftp://ftp.ncbi.nlm.nih.gov/pub/geo/DATA/supplementary/samples/GSM449nnn/GSM449236/GSM449236.CEL.gz	90	P120	T	34	90
GSM449237	S097	GSM449237	prostate, S097	ftp://ftp.ncbi.nlm.nih.gov/pub/geo/DATA/supplementary/samples/GSM449nnn/GSM449237/GSM449237.CEL.gz	91	P115	T	3	91
GSM449238	S098	GSM449238	prostate, S098	ftp://ftp.ncbi.nlm.nih.gov/pub/geo/DATA/supplementary/samples/GSM449nnn/GSM449238/GSM449238.CEL.gz	92	P022	CTRL	0	92
GSM449239	S099	GSM449239	prostate, S099	ftp://ftp.ncbi.nlm.nih.gov/pub/geo/DATA/supplementary/samples/GSM449nnn/GSM449239/GSM449239.CEL.gz	93	P023	CTRL	0	93
GSM449240	S100	GSM449240	prostate, S100	ftp://ftp.ncbi.nlm.nih.gov/pub/geo/DATA/supplementary/samples/GSM449nnn/GSM449240/GSM449240.CEL.gz	94	P024	CTRL	0	94
GSM449241	S101	GSM449241	prostate, S101	ftp://ftp.ncbi.nlm.nih.gov/pub/geo/DATA/supplementary/samples/GSM449nnn/GSM449241/GSM449241.CEL.gz	95	P025	CTRL	0	95
GSM449242	S102	GSM449242	prostate, S102	ftp://ftp.ncbi.nlm.nih.gov/pub/geo/DATA/supplementary/samples/GSM449nnn/GSM449242/GSM449242.CEL.gz	96	P027	CTRL	0	96
GSM449243	S103	GSM449243	prostate, S103	ftp://ftp.ncbi.nlm.nih.gov/pub/geo/DATA/supplementary/samples/GSM449nnn/GSM449243/GSM449243.CEL.gz	97	P045	T	75	97
GSM449244	S104	GSM449244	prostate, S104	ftp://ftp.ncbi.nlm.nih.gov/pub/geo/DATA/supplementary/samples/GSM449nnn/GSM449244/GSM449244.CEL.gz	98	P058	T	20	98
GSM449245	S105	GSM449245	prostate, S105	ftp://ftp.ncbi.nlm.nih.gov/pub/geo/DATA/supplementary/samples/GSM449nnn/GSM449245/GSM449245.CEL.gz	99	P092	T	6	99
GSM449246	S106	GSM449246	prostate, S106	ftp://ftp.ncbi.nlm.nih.gov/pub/geo/DATA/supplementary/samples/GSM449nnn/GSM449246/GSM449246.CEL.gz	100	P090	T	15	100
GSM449247	S107	GSM449247	prostate, S107	ftp://ftp.ncbi.nlm.nih.gov/pub/geo/DATA/supplementary/samples/GSM449nnn/GSM449247/GSM449247.CEL.gz	101	P054	T	5	101
GSM449248	S108	GSM449248	prostate, S108	ftp://ftp.ncbi.nlm.nih.gov/pub/geo/DATA/supplementary/samples/GSM449nnn/GSM449248/GSM449248.CEL.gz	102	P102	T	65	102
GSM449249	S109	GSM449249	prostate, S109	ftp://ftp.ncbi.nlm.nih.gov/pub/geo/DATA/supplementary/samples/GSM449nnn/GSM449249/GSM449249.CEL.gz	103	P002	BIOPSY	0	103
GSM449250	S110	GSM449250	prostate, S110	ftp://ftp.ncbi.nlm.nih.gov/pub/geo/DATA/supplementary/samples/GSM449nnn/GSM449250/GSM449250.CEL.gz	104	P002	BIOPSY	0	104
GSM449251	S111	GSM449251	prostate, S111	ftp://ftp.ncbi.nlm.nih.gov/pub/geo/DATA/supplementary/samples/GSM449nnn/GSM449251/GSM449251.CEL.gz	105	P103	T	1	105
GSM449252	S112	GSM449252	prostate, S112	ftp://ftp.ncbi.nlm.nih.gov/pub/geo/DATA/supplementary/samples/GSM449nnn/GSM449252/GSM449252.CEL.gz	106	P117	T	2	106
GSM449253	S113	GSM449253	prostate, S113	ftp://ftp.ncbi.nlm.nih.gov/pub/geo/DATA/supplementary/samples/GSM449nnn/GSM449253/GSM449253.CEL.gz	107	P026	CTRL	0	107
GSM449254	S114	GSM449254	prostate, S114	ftp://ftp.ncbi.nlm.nih.gov/pub/geo/DATA/supplementary/samples/GSM449nnn/GSM449254/GSM449254.CEL.gz	108	P028	CTRL	0	108
GSM449255	S115	GSM449255	prostate, S115	ftp://ftp.ncbi.nlm.nih.gov/pub/geo/DATA/supplementary/samples/GSM449nnn/GSM449255/GSM449255.CEL.gz	109	P001	BIOPSY	0	109
GSM449256	S116	GSM449256	prostate, S116	ftp://ftp.ncbi.nlm.nih.gov/pub/geo/DATA/supplementary/samples/GSM449nnn/GSM449256/GSM449256.CEL.gz	110	P003	BIOPSY	0	110
GSM449257	S117	GSM449257	prostate, S117	ftp://ftp.ncbi.nlm.nih.gov/pub/geo/DATA/supplementary/samples/GSM449nnn/GSM449257/GSM449257.CEL.gz	111	P004	BIOPSY	0	111
GSM449258	S118	GSM449258	prostate, S118	ftp://ftp.ncbi.nlm.nih.gov/pub/geo/DATA/supplementary/samples/GSM449nnn/GSM449258/GSM449258.CEL.gz	112	P001	BIOPSY	0	112
GSM449259	S119	GSM449259	prostate, S119	ftp://ftp.ncbi.nlm.nih.gov/pub/geo/DATA/supplementary/samples/GSM449nnn/GSM449259/GSM449259.CEL.gz	113	P003	BIOPSY	0	113
GSM449260	S120	GSM449260	prostate, S120	ftp://ftp.ncbi.nlm.nih.gov/pub/geo/DATA/supplementary/samples/GSM449nnn/GSM449260/GSM449260.CEL.gz	114	P004	BIOPSY	0	114
GSM449261	S121	GSM449261	prostate, S121	ftp://ftp.ncbi.nlm.nih.gov/pub/geo/DATA/supplementary/samples/GSM449nnn/GSM449261/GSM449261.CEL.gz	115	P036	T	0	115
GSM449262	S122	GSM449262	prostate, S122	ftp://ftp.ncbi.nlm.nih.gov/pub/geo/DATA/supplementary/samples/GSM449nnn/GSM449262/GSM449262.CEL.gz	116	P040	T	0	116
GSM449263	S123	GSM449263	prostate, S123	ftp://ftp.ncbi.nlm.nih.gov/pub/geo/DATA/supplementary/samples/GSM449nnn/GSM449263/GSM449263.CEL.gz	117	P052	T	27.5	117
GSM449264	S124	GSM449264	prostate, S124	ftp://ftp.ncbi.nlm.nih.gov/pub/geo/DATA/supplementary/samples/GSM449nnn/GSM449264/GSM449264.CEL.gz	118	P060	T	5	118
GSM449265	S125	GSM449265	prostate, S125	ftp://ftp.ncbi.nlm.nih.gov/pub/geo/DATA/supplementary/samples/GSM449nnn/GSM449265/GSM449265.CEL.gz	119	P066	T	5	119
GSM449266	S126	GSM449266	prostate, S126	ftp://ftp.ncbi.nlm.nih.gov/pub/geo/DATA/supplementary/samples/GSM449nnn/GSM449266/GSM449266.CEL.gz	120	P073	T	0	120
GSM449267	S127	GSM449267	prostate, S127	ftp://ftp.ncbi.nlm.nih.gov/pub/geo/DATA/supplementary/samples/GSM449nnn/GSM449267/GSM449267.CEL.gz	121	P005	BIOPSY		121
GSM449268	S128	GSM449268	prostate, S128	ftp://ftp.ncbi.nlm.nih.gov/pub/geo/DATA/supplementary/samples/GSM449nnn/GSM449268/GSM449268.CEL.gz	122	P005	BIOPSY		122
GSM449269	S129	GSM449269	prostate, S129	ftp://ftp.ncbi.nlm.nih.gov/pub/geo/DATA/supplementary/samples/GSM449nnn/GSM449269/GSM449269.CEL.gz	123	P006	BIOPSY	0	123
GSM449270	S130	GSM449270	prostate, S130	ftp://ftp.ncbi.nlm.nih.gov/pub/geo/DATA/supplementary/samples/GSM449nnn/GSM449270/GSM449270.CEL.gz	124	P006	BIOPSY	0	124
GSM449271	S131	GSM449271	prostate, S131	ftp://ftp.ncbi.nlm.nih.gov/pub/geo/DATA/supplementary/samples/GSM449nnn/GSM449271/GSM449271.CEL.gz	125	P076	T	12.5	125
GSM449272	S132	GSM449272	prostate, S132	ftp://ftp.ncbi.nlm.nih.gov/pub/geo/DATA/supplementary/samples/GSM449nnn/GSM449272/GSM449272.CEL.gz	126	P062	T	0	126
GSM449273	S137	GSM449273	prostate, S137	ftp://ftp.ncbi.nlm.nih.gov/pub/geo/DATA/supplementary/samples/GSM449nnn/GSM449273/GSM449273.CEL.gz	127	P122	BIOPSY	0	127
GSM449274	S138	GSM449274	prostate, S138	ftp://ftp.ncbi.nlm.nih.gov/pub/geo/DATA/supplementary/samples/GSM449nnn/GSM449274/GSM449274.CEL.gz	128	P123	BIOPSY	0	128
GSM449275	S139	GSM449275	prostate, S139	ftp://ftp.ncbi.nlm.nih.gov/pub/geo/DATA/supplementary/samples/GSM449nnn/GSM449275/GSM449275.CEL.gz	129	P019	BIOPSY	0	129
GSM449276	S140	GSM449276	prostate, S140	ftp://ftp.ncbi.nlm.nih.gov/pub/geo/DATA/supplementary/samples/GSM449nnn/GSM449276/GSM449276.CEL.gz	130	P020	BIOPSY	0	130
GSM449277	S141	GSM449277	prostate, S141	ftp://ftp.ncbi.nlm.nih.gov/pub/geo/DATA/supplementary/samples/GSM449nnn/GSM449277/GSM449277.CEL.gz	131	P021	BIOPSY	0	131
GSM449278	S142	GSM449278	prostate, S142	ftp://ftp.ncbi.nlm.nih.gov/pub/geo/DATA/supplementary/samples/GSM449nnn/GSM449278/GSM449278.CEL.gz	132	P121	T	0	132
GSM449279	S143	GSM449279	prostate, S143	ftp://ftp.ncbi.nlm.nih.gov/pub/geo/DATA/supplementary/samples/GSM449nnn/GSM449279/GSM449279.CEL.gz	133	P007	BIOPSY		133
GSM449280	S144	GSM449280	prostate, S144	ftp://ftp.ncbi.nlm.nih.gov/pub/geo/DATA/supplementary/samples/GSM449nnn/GSM449280/GSM449280.CEL.gz	134	P007	BIOPSY		134
GSM449281	S145	GSM449281	prostate, S145	ftp://ftp.ncbi.nlm.nih.gov/pub/geo/DATA/supplementary/samples/GSM449nnn/GSM449281/GSM449281.CEL.gz	135	P008	BIOPSY		135
GSM449282	S146	GSM449282	prostate, S146	ftp://ftp.ncbi.nlm.nih.gov/pub/geo/DATA/supplementary/samples/GSM449nnn/GSM449282/GSM449282.CEL.gz	136	P008	BIOPSY		136
GSM449283	S147	GSM449283	prostate, S147	ftp://ftp.ncbi.nlm.nih.gov/pub/geo/DATA/supplementary/samples/GSM449nnn/GSM449283/GSM449283.CEL.gz	137	P009	BIOPSY		137
GSM449284	S148	GSM449284	prostate, S148	ftp://ftp.ncbi.nlm.nih.gov/pub/geo/DATA/supplementary/samples/GSM449nnn/GSM449284/GSM449284.CEL.gz	138	P009	BIOPSY		138
GSM449285	S149	GSM449285	prostate, S149	ftp://ftp.ncbi.nlm.nih.gov/pub/geo/DATA/supplementary/samples/GSM449nnn/GSM449285/GSM449285.CEL.gz	139	P010	BIOPSY		139
GSM449286	S150	GSM449286	prostate, S150	ftp://ftp.ncbi.nlm.nih.gov/pub/geo/DATA/supplementary/samples/GSM449nnn/GSM449286/GSM449286.CEL.gz	140	P011	BIOPSY		140
GSM449287	S151	GSM449287	prostate, S151	ftp://ftp.ncbi.nlm.nih.gov/pub/geo/DATA/supplementary/samples/GSM449nnn/GSM449287/GSM449287.CEL.gz	141	P012	BIOPSY		141
GSM449288	S152	GSM449288	prostate, S152	ftp://ftp.ncbi.nlm.nih.gov/pub/geo/DATA/supplementary/samples/GSM449nnn/GSM449288/GSM449288.CEL.gz	142	P013	BIOPSY		142
GSM449289	S153	GSM449289	prostate, S153	ftp://ftp.ncbi.nlm.nih.gov/pub/geo/DATA/supplementary/samples/GSM449nnn/GSM449289/GSM449289.CEL.gz	143	P018	BIOPSY		143
GSM449290	S154	GSM449290	prostate, S154	ftp://ftp.ncbi.nlm.nih.gov/pub/geo/DATA/supplementary/samples/GSM449nnn/GSM449290/GSM449290.CEL.gz	144	P015	BIOPSY		144
GSM449291	S155	GSM449291	prostate, S155	ftp://ftp.ncbi.nlm.nih.gov/pub/geo/DATA/supplementary/samples/GSM449nnn/GSM449291/GSM449291.CEL.gz	145	P016	BIOPSY		145
GSM449292	S156	GSM449292	prostate, S156	ftp://ftp.ncbi.nlm.nih.gov/pub/geo/DATA/supplementary/samples/GSM449nnn/GSM449292/GSM449292.CEL.gz	146	P014	BIOPSY		146
GSM449293	S157	GSM449293	prostate, S157	ftp://ftp.ncbi.nlm.nih.gov/pub/geo/DATA/supplementary/samples/GSM449nnn/GSM449293/GSM449293.CEL.gz	147	P017	BIOPSY		147
GSM449294	S158	GSM449294	prostate, S158	ftp://ftp.ncbi.nlm.nih.gov/pub/geo/DATA/supplementary/samples/GSM449nnn/GSM449294/GSM449294.CEL.gz	148	P049	T	66.5	148
GSM449295	S159	GSM449295	prostate, S159	ftp://ftp.ncbi.nlm.nih.gov/pub/geo/DATA/supplementary/samples/GSM449nnn/GSM449295/GSM449295.CEL.gz	149	P029	CTRL	0	149
GSM449296	S160	GSM449296	prostate, S160	ftp://ftp.ncbi.nlm.nih.gov/pub/geo/DATA/supplementary/samples/GSM449nnn/GSM449296/GSM449296.CEL.gz	150	P030	CTRL	0	150
GSM449297	S161	GSM449297	prostate, S161	ftp://ftp.ncbi.nlm.nih.gov/pub/geo/DATA/supplementary/samples/GSM449nnn/GSM449297/GSM449297.CEL.gz	151	P031	CTRL	0	151
GSM449298	S162	GSM449298	prostate, S162	ftp://ftp.ncbi.nlm.nih.gov/pub/geo/DATA/supplementary/samples/GSM449nnn/GSM449298/GSM449298.CEL.gz	152	P032	CTRL	0	152
GSM449299	S163	GSM449299	prostate, S163	ftp://ftp.ncbi.nlm.nih.gov/pub/geo/DATA/supplementary/samples/GSM449nnn/GSM449299/GSM449299.CEL.gz	153	P033	CTRL	0	153
GSM449300	S164	GSM449300	prostate, S164	ftp://ftp.ncbi.nlm.nih.gov/pub/geo/DATA/supplementary/samples/GSM449nnn/GSM449300/GSM449300.CEL.gz	154	P034	CTRL	0	154
