# Supplementary material for: Synthesizer: Expediting synthesis studies from context-free data with information retrieval techniques
Source: PLoS One. 2017 Apr 24;12(4):e0175860. doi: 10.1371/journal.pone.0175860 (PMC5402950; doi:10.1371/journal.pone.0175860)
Supplement: S1 Dataset — (ZIP) [file pone.0175860.s001.zip › SampleAnnotationsSupplement/SHAMBAVI/geoDatasets/prostateCancer/GPL570/GSE26910.csv]

Row.names	title	geo_accession	source_name_ch1	supplementary_file	order2	tissue	normal.tumor	order1
GSM662756	prostate normal 1	GSM662756	Normal prostate stroma	ftp://ftp.ncbi.nlm.nih.gov/pub/geo/DATA/supplementary/samples/GSM662nnn/GSM662756/GSM662756.CEL.gz	1	PROSTATE	NORMAL	1
GSM662757	prostate tumor 1	GSM662757	Stroma associated to prostate invasive tumor	ftp://ftp.ncbi.nlm.nih.gov/pub/geo/DATA/supplementary/samples/GSM662nnn/GSM662757/GSM662757.CEL.gz	2	PROSTATE	TUMOR	2
GSM662758	prostate normal 2	GSM662758	Normal prostate stroma	ftp://ftp.ncbi.nlm.nih.gov/pub/geo/DATA/supplementary/samples/GSM662nnn/GSM662758/GSM662758.CEL.gz	3	PROSTATE	NORMAL	3
GSM662759	prostate tumor 2	GSM662759	Stroma associated to prostate invasive tumor	ftp://ftp.ncbi.nlm.nih.gov/pub/geo/DATA/supplementary/samples/GSM662nnn/GSM662759/GSM662759.CEL.gz	4	PROSTATE	TUMOR	4
GSM662760	prostate normal 3	GSM662760	Normal prostate stroma	ftp://ftp.ncbi.nlm.nih.gov/pub/geo/DATA/supplementary/samples/GSM662nnn/GSM662760/GSM662760.CEL.gz	5	PROSTATE	NORMAL	5
GSM662761	prostate tumor 3	GSM662761	Stroma associated to prostate invasive tumor	ftp://ftp.ncbi.nlm.nih.gov/pub/geo/DATA/supplementary/samples/GSM662nnn/GSM662761/GSM662761.CEL.gz	6	PROSTATE	TUMOR	6
GSM662762	prostate normal 4	GSM662762	Normal prostate stroma	ftp://ftp.ncbi.nlm.nih.gov/pub/geo/DATA/supplementary/samples/GSM662nnn/GSM662762/GSM662762.CEL.gz	7	PROSTATE	NORMAL	7
GSM662763	prostate tumor 4	GSM662763	Stroma associated to prostate invasive tumor	ftp://ftp.ncbi.nlm.nih.gov/pub/geo/DATA/supplementary/samples/GSM662nnn/GSM662763/GSM662763.CEL.gz	8	PROSTATE	TUMOR	8
GSM662764	prostate normal 5	GSM662764	Normal prostate stroma	ftp://ftp.ncbi.nlm.nih.gov/pub/geo/DATA/supplementary/samples/GSM662nnn/GSM662764/GSM662764.CEL.gz	9	PROSTATE	NORMAL	9
GSM662765	prostate tumor 5	GSM662765	Stroma associated to prostate invasive tumor	ftp://ftp.ncbi.nlm.nih.gov/pub/geo/DATA/supplementary/samples/GSM662nnn/GSM662765/GSM662765.CEL.gz	10	PROSTATE	TUMOR	10
GSM662766	prostate normal 6	GSM662766	Normal prostate stroma	ftp://ftp.ncbi.nlm.nih.gov/pub/geo/DATA/supplementary/samples/GSM662nnn/GSM662766/GSM662766.CEL.gz	11	PROSTATE	NORMAL	11
GSM662767	prostate tumor 6	GSM662767	Stroma associated to prostate invasive tumor	ftp://ftp.ncbi.nlm.nih.gov/pub/geo/DATA/supplementary/samples/GSM662nnn/GSM662767/GSM662767.CEL.gz	12	PROSTATE	TUMOR	12
GSM662768	breast normal 1	GSM662768	Normal breast stroma	ftp://ftp.ncbi.nlm.nih.gov/pub/geo/DATA/supplementary/samples/GSM662nnn/GSM662768/GSM662768.CEL.gz	13	BREAST	NORMAL	13
GSM662769	breast tumor 1	GSM662769	Stroma associated to breast invasive tumor	ftp://ftp.ncbi.nlm.nih.gov/pub/geo/DATA/supplementary/samples/GSM662nnn/GSM662769/GSM662769.CEL.gz	14	BREAST	TUMOR	14
GSM662770	breast normal 2	GSM662770	Normal breast stroma	ftp://ftp.ncbi.nlm.nih.gov/pub/geo/DATA/supplementary/samples/GSM662nnn/GSM662770/GSM662770.CEL.gz	15	BREAST	NORMAL	15
GSM662771	breast tumor 2	GSM662771	Stroma associated to breast invasive tumor	ftp://ftp.ncbi.nlm.nih.gov/pub/geo/DATA/supplementary/samples/GSM662nnn/GSM662771/GSM662771.CEL.gz	16	BREAST	TUMOR	16
GSM662772	breast normal 3	GSM662772	Normal breast stroma	ftp://ftp.ncbi.nlm.nih.gov/pub/geo/DATA/supplementary/samples/GSM662nnn/GSM662772/GSM662772.CEL.gz	17	BREAST	NORMAL	17
GSM662773	breast tumor 3	GSM662773	Stroma associated to breast invasive tumor	ftp://ftp.ncbi.nlm.nih.gov/pub/geo/DATA/supplementary/samples/GSM662nnn/GSM662773/GSM662773.CEL.gz	18	BREAST	TUMOR	18
GSM662774	breast normal 4	GSM662774	Normal breast stroma	ftp://ftp.ncbi.nlm.nih.gov/pub/geo/DATA/supplementary/samples/GSM662nnn/GSM662774/GSM662774.CEL.gz	19	BREAST	NORMAL	19
GSM662775	breast tumor 4	GSM662775	Stroma associated to breast invasive tumor	ftp://ftp.ncbi.nlm.nih.gov/pub/geo/DATA/supplementary/samples/GSM662nnn/GSM662775/GSM662775.CEL.gz	20	BREAST	TUMOR	20
GSM662776	breast normal 5	GSM662776	Normal breast stroma	ftp://ftp.ncbi.nlm.nih.gov/pub/geo/DATA/supplementary/samples/GSM662nnn/GSM662776/GSM662776.CEL.gz	21	BREAST	NORMAL	21
GSM662777	breast tumor 5	GSM662777	Stroma associated to breast invasive tumor	ftp://ftp.ncbi.nlm.nih.gov/pub/geo/DATA/supplementary/samples/GSM662nnn/GSM662777/GSM662777.CEL.gz	22	BREAST	TUMOR	22
GSM662778	breast normal 6	GSM662778	Normal breast stroma	ftp://ftp.ncbi.nlm.nih.gov/pub/geo/DATA/supplementary/samples/GSM662nnn/GSM662778/GSM662778.CEL.gz	23	BREAST	NORMAL	23
GSM662779	breast tumor 6	GSM662779	Stroma associated to breast invasive tumor	ftp://ftp.ncbi.nlm.nih.gov/pub/geo/DATA/supplementary/samples/GSM662nnn/GSM662779/GSM662779.CEL.gz	24	BREAST	TUMOR	24
