# Supplementary material for: Synthesizer: Expediting synthesis studies from context-free data with information retrieval techniques
Source: PLoS One. 2017 Apr 24;12(4):e0175860. doi: 10.1371/journal.pone.0175860 (PMC5402950; doi:10.1371/journal.pone.0175860)
Supplement: S1 Dataset — (ZIP) [file pone.0175860.s001.zip › SampleAnnotationsSupplement/SHAMBAVI/geoDatasets/prostateCancer/GPL570/GSE30174.csv]

Row.names	title	geo_accession	source_name_ch1	description	supplementary_file	order2	disease.state	tissue	treatment	cell.type	time.of.wbc.and.fatigue.score.collection	sample.type	individual	order1
GSM753571	10_b	GSM753571	peripheral white blood cells, baseline	JJB100504_10A	ftp://ftp.ncbi.nlm.nih.gov/pub/geo/DATA/supplementary/samples/GSM753nnn/GSM753571/GSM753571.CEL.gz	1	NON-METASTATICPROSTATECANCER	PERIPHERALBLOOD	NA	WHITEBLOODCELLS	BASELINE	NA	10	1
GSM753572	10_c	GSM753572	peripheral white blood cells, matched control	JJB100504_HV15A	ftp://ftp.ncbi.nlm.nih.gov/pub/geo/DATA/supplementary/samples/GSM753nnn/GSM753572/GSM753572.CEL.gz	2	HEALTHY	PERIPHERALBLOOD	NA	WHITEBLOODCELLS	NA	MATCHEDCONTROL	NA	2
GSM753573	10_d1	GSM753573	peripheral white blood cells, D1	JJB100504_10B-R	ftp://ftp.ncbi.nlm.nih.gov/pub/geo/DATA/supplementary/samples/GSM753nnn/GSM753573/GSM753573.CEL.gz	3	NON-METASTATICPROSTATECANCER	PERIPHERALBLOOD	EXTERNALBEAMRADIATIONTHERAPY(EBRT)	WHITEBLOODCELLS	D1	NA	10	3
GSM753574	10_d7	GSM753574	peripheral white blood cells, D7	JJB100504_10C	ftp://ftp.ncbi.nlm.nih.gov/pub/geo/DATA/supplementary/samples/GSM753nnn/GSM753574/GSM753574.CEL.gz	4	NON-METASTATICPROSTATECANCER	PERIPHERALBLOOD	EXTERNALBEAMRADIATIONTHERAPY(EBRT)	WHITEBLOODCELLS	D7	NA	10	4
GSM753575	10_d14	GSM753575	peripheral white blood cells, D14	JJB100504_10D	ftp://ftp.ncbi.nlm.nih.gov/pub/geo/DATA/supplementary/samples/GSM753nnn/GSM753575/GSM753575.CEL.gz	5	NON-METASTATICPROSTATECANCER	PERIPHERALBLOOD	EXTERNALBEAMRADIATIONTHERAPY(EBRT)	WHITEBLOODCELLS	D14	NA	10	5
GSM753576	10_d21	GSM753576	peripheral white blood cells, D21	JJB100504_10E	ftp://ftp.ncbi.nlm.nih.gov/pub/geo/DATA/supplementary/samples/GSM753nnn/GSM753576/GSM753576.CEL.gz	6	NON-METASTATICPROSTATECANCER	PERIPHERALBLOOD	EXTERNALBEAMRADIATIONTHERAPY(EBRT)	WHITEBLOODCELLS	D21	NA	10	6
GSM753577	10_d42	GSM753577	peripheral white blood cells, D42	JJB100504_10F	ftp://ftp.ncbi.nlm.nih.gov/pub/geo/DATA/supplementary/samples/GSM753nnn/GSM753577/GSM753577.CEL.gz	7	NON-METASTATICPROSTATECANCER	PERIPHERALBLOOD	EXTERNALBEAMRADIATIONTHERAPY(EBRT)	WHITEBLOODCELLS	D42	NA	10	7
GSM753578	10_d72	GSM753578	peripheral white blood cells, D72	JJB100504_10G	ftp://ftp.ncbi.nlm.nih.gov/pub/geo/DATA/supplementary/samples/GSM753nnn/GSM753578/GSM753578.CEL.gz	8	NON-METASTATICPROSTATECANCER	PERIPHERALBLOOD	EXTERNALBEAMRADIATIONTHERAPY(EBRT)	WHITEBLOODCELLS	D72(30DAYSPOST-EBRT)	NA	10	8
GSM753579	11a_b	GSM753579	peripheral white blood cells, baseline	JJB110112_11A	ftp://ftp.ncbi.nlm.nih.gov/pub/geo/DATA/supplementary/samples/GSM753nnn/GSM753579/GSM753579.CEL.gz	9	NON-METASTATICPROSTATECANCER	PERIPHERALBLOOD	NA	WHITEBLOODCELLS	BASELINE	NA	11	9
GSM753580	11a_c	GSM753580	peripheral white blood cells, matched control	JJB110112_HV2A	ftp://ftp.ncbi.nlm.nih.gov/pub/geo/DATA/supplementary/samples/GSM753nnn/GSM753580/GSM753580.CEL.gz	10	HEALTHY	PERIPHERALBLOOD	NA	WHITEBLOODCELLS	NA	MATCHEDCONTROL	NA	10
GSM753581	11a_d1	GSM753581	peripheral white blood cells, D1	JJB110112_11B	ftp://ftp.ncbi.nlm.nih.gov/pub/geo/DATA/supplementary/samples/GSM753nnn/GSM753581/GSM753581.CEL.gz	11	NON-METASTATICPROSTATECANCER	PERIPHERALBLOOD	EXTERNALBEAMRADIATIONTHERAPY(EBRT)	WHITEBLOODCELLS	D1	NA	11	11
GSM753582	11a_d7	GSM753582	peripheral white blood cells, D7	JJB110112_11C	ftp://ftp.ncbi.nlm.nih.gov/pub/geo/DATA/supplementary/samples/GSM753nnn/GSM753582/GSM753582.CEL.gz	12	NON-METASTATICPROSTATECANCER	PERIPHERALBLOOD	EXTERNALBEAMRADIATIONTHERAPY(EBRT)	WHITEBLOODCELLS	D7	NA	11	12
GSM753583	11a_d14	GSM753583	peripheral white blood cells, D14	JJB110112_11D	ftp://ftp.ncbi.nlm.nih.gov/pub/geo/DATA/supplementary/samples/GSM753nnn/GSM753583/GSM753583.CEL.gz	13	NON-METASTATICPROSTATECANCER	PERIPHERALBLOOD	EXTERNALBEAMRADIATIONTHERAPY(EBRT)	WHITEBLOODCELLS	D14	NA	11	13
GSM753584	11a_d21	GSM753584	peripheral white blood cells, D21	JJB110112_11E	ftp://ftp.ncbi.nlm.nih.gov/pub/geo/DATA/supplementary/samples/GSM753nnn/GSM753584/GSM753584.CEL.gz	14	NON-METASTATICPROSTATECANCER	PERIPHERALBLOOD	EXTERNALBEAMRADIATIONTHERAPY(EBRT)	WHITEBLOODCELLS	D21	NA	11	14
GSM753585	11a_d42	GSM753585	peripheral white blood cells, D42	JJB110112_11F	ftp://ftp.ncbi.nlm.nih.gov/pub/geo/DATA/supplementary/samples/GSM753nnn/GSM753585/GSM753585.CEL.gz	15	NON-METASTATICPROSTATECANCER	PERIPHERALBLOOD	EXTERNALBEAMRADIATIONTHERAPY(EBRT)	WHITEBLOODCELLS	D42	NA	11	15
GSM753586	11a_d72	GSM753586	peripheral white blood cells, D72	JJB110112_11G	ftp://ftp.ncbi.nlm.nih.gov/pub/geo/DATA/supplementary/samples/GSM753nnn/GSM753586/GSM753586.CEL.gz	16	NON-METASTATICPROSTATECANCER	PERIPHERALBLOOD	EXTERNALBEAMRADIATIONTHERAPY(EBRT)	WHITEBLOODCELLS	D72(30DAYSPOST-EBRT)	NA	11	16
GSM753587	13a_b	GSM753587	peripheral white blood cells, baseline	JJB110112_13A	ftp://ftp.ncbi.nlm.nih.gov/pub/geo/DATA/supplementary/samples/GSM753nnn/GSM753587/GSM753587.CEL.gz	17	NON-METASTATICPROSTATECANCER	PERIPHERALBLOOD	NA	WHITEBLOODCELLS	BASELINE	NA	13	17
GSM753588	13a_c	GSM753588	peripheral white blood cells, matched control	JJB110112_HV30	ftp://ftp.ncbi.nlm.nih.gov/pub/geo/DATA/supplementary/samples/GSM753nnn/GSM753588/GSM753588.CEL.gz	18	HEALTHY	PERIPHERALBLOOD	NA	WHITEBLOODCELLS	NA	MATCHEDCONTROL	NA	18
GSM753589	13a_d1	GSM753589	peripheral white blood cells, D1	JJB110112_13B	ftp://ftp.ncbi.nlm.nih.gov/pub/geo/DATA/supplementary/samples/GSM753nnn/GSM753589/GSM753589.CEL.gz	19	NON-METASTATICPROSTATECANCER	PERIPHERALBLOOD	EXTERNALBEAMRADIATIONTHERAPY(EBRT)	WHITEBLOODCELLS	D1	NA	13	19
GSM753590	13a_d7	GSM753590	peripheral white blood cells, D7	JJB110112_13C	ftp://ftp.ncbi.nlm.nih.gov/pub/geo/DATA/supplementary/samples/GSM753nnn/GSM753590/GSM753590.CEL.gz	20	NON-METASTATICPROSTATECANCER	PERIPHERALBLOOD	EXTERNALBEAMRADIATIONTHERAPY(EBRT)	WHITEBLOODCELLS	D7	NA	13	20
GSM753591	13a_d14	GSM753591	peripheral white blood cells, D14	JJB110112_13D	ftp://ftp.ncbi.nlm.nih.gov/pub/geo/DATA/supplementary/samples/GSM753nnn/GSM753591/GSM753591.CEL.gz	21	NON-METASTATICPROSTATECANCER	PERIPHERALBLOOD	EXTERNALBEAMRADIATIONTHERAPY(EBRT)	WHITEBLOODCELLS	D14	NA	13	21
GSM753592	13a_d21	GSM753592	peripheral white blood cells, D21	JJB110112_13E	ftp://ftp.ncbi.nlm.nih.gov/pub/geo/DATA/supplementary/samples/GSM753nnn/GSM753592/GSM753592.CEL.gz	22	NON-METASTATICPROSTATECANCER	PERIPHERALBLOOD	EXTERNALBEAMRADIATIONTHERAPY(EBRT)	WHITEBLOODCELLS	D21	NA	13	22
GSM753593	13a_d42	GSM753593	peripheral white blood cells, D42	JJB110112_13F	ftp://ftp.ncbi.nlm.nih.gov/pub/geo/DATA/supplementary/samples/GSM753nnn/GSM753593/GSM753593.CEL.gz	23	NON-METASTATICPROSTATECANCER	PERIPHERALBLOOD	EXTERNALBEAMRADIATIONTHERAPY(EBRT)	WHITEBLOODCELLS	D42	NA	13	23
GSM753594	13a_d72	GSM753594	peripheral white blood cells, D72	JJB110112_13G	ftp://ftp.ncbi.nlm.nih.gov/pub/geo/DATA/supplementary/samples/GSM753nnn/GSM753594/GSM753594.CEL.gz	24	NON-METASTATICPROSTATECANCER	PERIPHERALBLOOD	EXTERNALBEAMRADIATIONTHERAPY(EBRT)	WHITEBLOODCELLS	D72(30DAYSPOST-EBRT)	NA	13	24
GSM753595	1a_b	GSM753595	peripheral white blood cells, baseline	JJB110112_P1A	ftp://ftp.ncbi.nlm.nih.gov/pub/geo/DATA/supplementary/samples/GSM753nnn/GSM753595/GSM753595.CEL.gz	25	NON-METASTATICPROSTATECANCER	PERIPHERALBLOOD	NA	WHITEBLOODCELLS	BASELINE	NA	P1	25
GSM753596	1a_c	GSM753596	peripheral white blood cells, matched control	JJB110112_HV11	ftp://ftp.ncbi.nlm.nih.gov/pub/geo/DATA/supplementary/samples/GSM753nnn/GSM753596/GSM753596.CEL.gz	26	HEALTHY	PERIPHERALBLOOD	NA	WHITEBLOODCELLS	NA	MATCHEDCONTROL	NA	26
GSM753597	1a_d1	GSM753597	peripheral white blood cells, D1	JJB110112_P1B	ftp://ftp.ncbi.nlm.nih.gov/pub/geo/DATA/supplementary/samples/GSM753nnn/GSM753597/GSM753597.CEL.gz	27	NON-METASTATICPROSTATECANCER	PERIPHERALBLOOD	EXTERNALBEAMRADIATIONTHERAPY(EBRT)	WHITEBLOODCELLS	D1	NA	P1	27
GSM753598	1a_d7	GSM753598	peripheral white blood cells, D7	JJB110112_P1C	ftp://ftp.ncbi.nlm.nih.gov/pub/geo/DATA/supplementary/samples/GSM753nnn/GSM753598/GSM753598.CEL.gz	28	NON-METASTATICPROSTATECANCER	PERIPHERALBLOOD	EXTERNALBEAMRADIATIONTHERAPY(EBRT)	WHITEBLOODCELLS	D7	NA	P1	28
GSM753599	1a_d14	GSM753599	peripheral white blood cells, D14	JJB110112_P1D	ftp://ftp.ncbi.nlm.nih.gov/pub/geo/DATA/supplementary/samples/GSM753nnn/GSM753599/GSM753599.CEL.gz	29	NON-METASTATICPROSTATECANCER	PERIPHERALBLOOD	EXTERNALBEAMRADIATIONTHERAPY(EBRT)	WHITEBLOODCELLS	D14	NA	P1	29
GSM753600	1a_d21	GSM753600	peripheral white blood cells, D21	JJB110112_XRT P1E	ftp://ftp.ncbi.nlm.nih.gov/pub/geo/DATA/supplementary/samples/GSM753nnn/GSM753600/GSM753600.CEL.gz	30	NON-METASTATICPROSTATECANCER	PERIPHERALBLOOD	EXTERNALBEAMRADIATIONTHERAPY(EBRT)	WHITEBLOODCELLS	D21	NA	P1	30
GSM753601	1a_d42	GSM753601	peripheral white blood cells, D42	JJB110112_P1F	ftp://ftp.ncbi.nlm.nih.gov/pub/geo/DATA/supplementary/samples/GSM753nnn/GSM753601/GSM753601.CEL.gz	31	NON-METASTATICPROSTATECANCER	PERIPHERALBLOOD	EXTERNALBEAMRADIATIONTHERAPY(EBRT)	WHITEBLOODCELLS	D42	NA	P1	31
GSM753602	1a_d72	GSM753602	peripheral white blood cells, D72	JJB110112_P1G	ftp://ftp.ncbi.nlm.nih.gov/pub/geo/DATA/supplementary/samples/GSM753nnn/GSM753602/GSM753602.CEL.gz	32	NON-METASTATICPROSTATECANCER	PERIPHERALBLOOD	EXTERNALBEAMRADIATIONTHERAPY(EBRT)	WHITEBLOODCELLS	D72(30DAYSPOST-EBRT)	NA	P1	32
GSM753603	2_b	GSM753603	peripheral white blood cells, baseline	JJB100504_2A	ftp://ftp.ncbi.nlm.nih.gov/pub/geo/DATA/supplementary/samples/GSM753nnn/GSM753603/GSM753603.CEL.gz	33	NON-METASTATICPROSTATECANCER	PERIPHERALBLOOD	NA	WHITEBLOODCELLS	BASELINE	NA	2	33
GSM753604	2_c	GSM753604	peripheral white blood cells, matched control	JJB100504_HV17A	ftp://ftp.ncbi.nlm.nih.gov/pub/geo/DATA/supplementary/samples/GSM753nnn/GSM753604/GSM753604.CEL.gz	34	HEALTHY	PERIPHERALBLOOD	NA	WHITEBLOODCELLS	NA	MATCHEDCONTROL	NA	34
GSM753605	2_d1	GSM753605	peripheral white blood cells, D1	JJB100504_2B-R	ftp://ftp.ncbi.nlm.nih.gov/pub/geo/DATA/supplementary/samples/GSM753nnn/GSM753605/GSM753605.CEL.gz	35	NON-METASTATICPROSTATECANCER	PERIPHERALBLOOD	EXTERNALBEAMRADIATIONTHERAPY(EBRT)	WHITEBLOODCELLS	D1	NA	2	35
GSM753606	2_d7	GSM753606	peripheral white blood cells, D7	JJB100504_2C	ftp://ftp.ncbi.nlm.nih.gov/pub/geo/DATA/supplementary/samples/GSM753nnn/GSM753606/GSM753606.CEL.gz	36	NON-METASTATICPROSTATECANCER	PERIPHERALBLOOD	EXTERNALBEAMRADIATIONTHERAPY(EBRT)	WHITEBLOODCELLS	D7	NA	2	36
GSM753607	2_d14	GSM753607	peripheral white blood cells, D14	JJB100504_2D	ftp://ftp.ncbi.nlm.nih.gov/pub/geo/DATA/supplementary/samples/GSM753nnn/GSM753607/GSM753607.CEL.gz	37	NON-METASTATICPROSTATECANCER	PERIPHERALBLOOD	EXTERNALBEAMRADIATIONTHERAPY(EBRT)	WHITEBLOODCELLS	D14	NA	2	37
GSM753608	2_d21	GSM753608	peripheral white blood cells, D21	JJB100504_2E	ftp://ftp.ncbi.nlm.nih.gov/pub/geo/DATA/supplementary/samples/GSM753nnn/GSM753608/GSM753608.CEL.gz	38	NON-METASTATICPROSTATECANCER	PERIPHERALBLOOD	EXTERNALBEAMRADIATIONTHERAPY(EBRT)	WHITEBLOODCELLS	D21	NA	2	38
GSM753609	2_d42	GSM753609	peripheral white blood cells, D42	JJB100504_2F	ftp://ftp.ncbi.nlm.nih.gov/pub/geo/DATA/supplementary/samples/GSM753nnn/GSM753609/GSM753609.CEL.gz	39	NON-METASTATICPROSTATECANCER	PERIPHERALBLOOD	EXTERNALBEAMRADIATIONTHERAPY(EBRT)	WHITEBLOODCELLS	D42	NA	2	39
GSM753610	2_d72	GSM753610	peripheral white blood cells, D72	JJB100504_2G	ftp://ftp.ncbi.nlm.nih.gov/pub/geo/DATA/supplementary/samples/GSM753nnn/GSM753610/GSM753610.CEL.gz	40	NON-METASTATICPROSTATECANCER	PERIPHERALBLOOD	EXTERNALBEAMRADIATIONTHERAPY(EBRT)	WHITEBLOODCELLS	D72(30DAYSPOST-EBRT)	NA	2	40
GSM753611	2a_b	GSM753611	peripheral white blood cells, baseline	JJB110112_P2A	ftp://ftp.ncbi.nlm.nih.gov/pub/geo/DATA/supplementary/samples/GSM753nnn/GSM753611/GSM753611.CEL.gz	41	NON-METASTATICPROSTATECANCER	PERIPHERALBLOOD	NA	WHITEBLOODCELLS	BASELINE	NA	P2	41
GSM753612	2a_c	GSM753612	peripheral white blood cells, matched control	JJB110112_HV48	ftp://ftp.ncbi.nlm.nih.gov/pub/geo/DATA/supplementary/samples/GSM753nnn/GSM753612/GSM753612.CEL.gz	42	HEALTHY	PERIPHERALBLOOD	NA	WHITEBLOODCELLS	NA	MATCHEDCONTROL	NA	42
GSM753613	2a_d1	GSM753613	peripheral white blood cells, D1	JJB110112_P2B	ftp://ftp.ncbi.nlm.nih.gov/pub/geo/DATA/supplementary/samples/GSM753nnn/GSM753613/GSM753613.CEL.gz	43	NON-METASTATICPROSTATECANCER	PERIPHERALBLOOD	EXTERNALBEAMRADIATIONTHERAPY(EBRT)	WHITEBLOODCELLS	D1	NA	P2	43
GSM753614	2a_d7	GSM753614	peripheral white blood cells, D7	JJB110112_P2C	ftp://ftp.ncbi.nlm.nih.gov/pub/geo/DATA/supplementary/samples/GSM753nnn/GSM753614/GSM753614.CEL.gz	44	NON-METASTATICPROSTATECANCER	PERIPHERALBLOOD	EXTERNALBEAMRADIATIONTHERAPY(EBRT)	WHITEBLOODCELLS	D7	NA	P2	44
GSM753615	2a_d14	GSM753615	peripheral white blood cells, D14	JJB110112_P2D	ftp://ftp.ncbi.nlm.nih.gov/pub/geo/DATA/supplementary/samples/GSM753nnn/GSM753615/GSM753615.CEL.gz	45	NON-METASTATICPROSTATECANCER	PERIPHERALBLOOD	EXTERNALBEAMRADIATIONTHERAPY(EBRT)	WHITEBLOODCELLS	D14	NA	P2	45
GSM753616	2a_d21	GSM753616	peripheral white blood cells, D21	JJB110112_P2E	ftp://ftp.ncbi.nlm.nih.gov/pub/geo/DATA/supplementary/samples/GSM753nnn/GSM753616/GSM753616.CEL.gz	46	NON-METASTATICPROSTATECANCER	PERIPHERALBLOOD	EXTERNALBEAMRADIATIONTHERAPY(EBRT)	WHITEBLOODCELLS	D21	NA	P2	46
GSM753617	2a_d42	GSM753617	peripheral white blood cells, D42	JJB110112_P2F	ftp://ftp.ncbi.nlm.nih.gov/pub/geo/DATA/supplementary/samples/GSM753nnn/GSM753617/GSM753617.CEL.gz	47	NON-METASTATICPROSTATECANCER	PERIPHERALBLOOD	EXTERNALBEAMRADIATIONTHERAPY(EBRT)	WHITEBLOODCELLS	D42	NA	P2	47
GSM753618	2a_d72	GSM753618	peripheral white blood cells, D72	JJB110112_P2G	ftp://ftp.ncbi.nlm.nih.gov/pub/geo/DATA/supplementary/samples/GSM753nnn/GSM753618/GSM753618.CEL.gz	48	NON-METASTATICPROSTATECANCER	PERIPHERALBLOOD	EXTERNALBEAMRADIATIONTHERAPY(EBRT)	WHITEBLOODCELLS	D72(30DAYSPOST-EBRT)	NA	P2	48
GSM753619	4_b	GSM753619	peripheral white blood cells, baseline	JJB100504_4A	ftp://ftp.ncbi.nlm.nih.gov/pub/geo/DATA/supplementary/samples/GSM753nnn/GSM753619/GSM753619.CEL.gz	49	NON-METASTATICPROSTATECANCER	PERIPHERALBLOOD	NA	WHITEBLOODCELLS	BASELINE	NA	4	49
GSM753620	4_c	GSM753620	peripheral white blood cells, matched control	JJB100504_HV3A	ftp://ftp.ncbi.nlm.nih.gov/pub/geo/DATA/supplementary/samples/GSM753nnn/GSM753620/GSM753620.CEL.gz	50	HEALTHY	PERIPHERALBLOOD	NA	WHITEBLOODCELLS	NA	MATCHEDCONTROL	NA	50
GSM753621	4_d1	GSM753621	peripheral white blood cells, D1	JJB100504_4B	ftp://ftp.ncbi.nlm.nih.gov/pub/geo/DATA/supplementary/samples/GSM753nnn/GSM753621/GSM753621.CEL.gz	51	NON-METASTATICPROSTATECANCER	PERIPHERALBLOOD	EXTERNALBEAMRADIATIONTHERAPY(EBRT)	WHITEBLOODCELLS	D1	NA	4	51
GSM753622	4_d7	GSM753622	peripheral white blood cells, D7	JJB100504_4C-R	ftp://ftp.ncbi.nlm.nih.gov/pub/geo/DATA/supplementary/samples/GSM753nnn/GSM753622/GSM753622.CEL.gz	52	NON-METASTATICPROSTATECANCER	PERIPHERALBLOOD	EXTERNALBEAMRADIATIONTHERAPY(EBRT)	WHITEBLOODCELLS	D7	NA	4	52
GSM753623	4_d14	GSM753623	peripheral white blood cells, D14	JJB100504_4D-R	ftp://ftp.ncbi.nlm.nih.gov/pub/geo/DATA/supplementary/samples/GSM753nnn/GSM753623/GSM753623.CEL.gz	53	NON-METASTATICPROSTATECANCER	PERIPHERALBLOOD	EXTERNALBEAMRADIATIONTHERAPY(EBRT)	WHITEBLOODCELLS	D14	NA	4	53
GSM753624	4_d21	GSM753624	peripheral white blood cells, D21	JJB100504_4E	ftp://ftp.ncbi.nlm.nih.gov/pub/geo/DATA/supplementary/samples/GSM753nnn/GSM753624/GSM753624.CEL.gz	54	NON-METASTATICPROSTATECANCER	PERIPHERALBLOOD	EXTERNALBEAMRADIATIONTHERAPY(EBRT)	WHITEBLOODCELLS	D21	NA	4	54
GSM753625	4_d42	GSM753625	peripheral white blood cells, D42	JJB100504_4F-R	ftp://ftp.ncbi.nlm.nih.gov/pub/geo/DATA/supplementary/samples/GSM753nnn/GSM753625/GSM753625.CEL.gz	55	NON-METASTATICPROSTATECANCER	PERIPHERALBLOOD	EXTERNALBEAMRADIATIONTHERAPY(EBRT)	WHITEBLOODCELLS	D42	NA	4	55
GSM753626	4_d72	GSM753626	peripheral white blood cells, D72	JJB100504_4G	ftp://ftp.ncbi.nlm.nih.gov/pub/geo/DATA/supplementary/samples/GSM753nnn/GSM753626/GSM753626.CEL.gz	56	NON-METASTATICPROSTATECANCER	PERIPHERALBLOOD	EXTERNALBEAMRADIATIONTHERAPY(EBRT)	WHITEBLOODCELLS	D72(30DAYSPOST-EBRT)	NA	4	56
GSM753627	5_b	GSM753627	peripheral white blood cells, baseline	JJB100504_5A	ftp://ftp.ncbi.nlm.nih.gov/pub/geo/DATA/supplementary/samples/GSM753nnn/GSM753627/GSM753627.CEL.gz	57	NON-METASTATICPROSTATECANCER	PERIPHERALBLOOD	NA	WHITEBLOODCELLS	BASELINE	NA	5	57
GSM753628	5_c	GSM753628	peripheral white blood cells, matched control	JJB100504_HV14A	ftp://ftp.ncbi.nlm.nih.gov/pub/geo/DATA/supplementary/samples/GSM753nnn/GSM753628/GSM753628.CEL.gz	58	HEALTHY	PERIPHERALBLOOD	NA	WHITEBLOODCELLS	NA	MATCHEDCONTROL	NA	58
GSM753629	5_d1	GSM753629	peripheral white blood cells, D1	JJB100504_5B	ftp://ftp.ncbi.nlm.nih.gov/pub/geo/DATA/supplementary/samples/GSM753nnn/GSM753629/GSM753629.CEL.gz	59	NON-METASTATICPROSTATECANCER	PERIPHERALBLOOD	EXTERNALBEAMRADIATIONTHERAPY(EBRT)	WHITEBLOODCELLS	D1	NA	5	59
GSM753630	5_d7	GSM753630	peripheral white blood cells, D7	JJB100504_5C	ftp://ftp.ncbi.nlm.nih.gov/pub/geo/DATA/supplementary/samples/GSM753nnn/GSM753630/GSM753630.CEL.gz	60	NON-METASTATICPROSTATECANCER	PERIPHERALBLOOD	EXTERNALBEAMRADIATIONTHERAPY(EBRT)	WHITEBLOODCELLS	D7	NA	5	60
GSM753631	5_d14	GSM753631	peripheral white blood cells, D14	JJB100504_5D	ftp://ftp.ncbi.nlm.nih.gov/pub/geo/DATA/supplementary/samples/GSM753nnn/GSM753631/GSM753631.CEL.gz	61	NON-METASTATICPROSTATECANCER	PERIPHERALBLOOD	EXTERNALBEAMRADIATIONTHERAPY(EBRT)	WHITEBLOODCELLS	D14	NA	5	61
GSM753632	5_d21	GSM753632	peripheral white blood cells, D21	JJB100504_5E	ftp://ftp.ncbi.nlm.nih.gov/pub/geo/DATA/supplementary/samples/GSM753nnn/GSM753632/GSM753632.CEL.gz	62	NON-METASTATICPROSTATECANCER	PERIPHERALBLOOD	EXTERNALBEAMRADIATIONTHERAPY(EBRT)	WHITEBLOODCELLS	D21	NA	5	62
GSM753633	5_d42	GSM753633	peripheral white blood cells, D42	JJB100504_5F	ftp://ftp.ncbi.nlm.nih.gov/pub/geo/DATA/supplementary/samples/GSM753nnn/GSM753633/GSM753633.CEL.gz	63	NON-METASTATICPROSTATECANCER	PERIPHERALBLOOD	EXTERNALBEAMRADIATIONTHERAPY(EBRT)	WHITEBLOODCELLS	D42	NA	5	63
GSM753634	5_d72	GSM753634	peripheral white blood cells, D72	JJB100504_5G	ftp://ftp.ncbi.nlm.nih.gov/pub/geo/DATA/supplementary/samples/GSM753nnn/GSM753634/GSM753634.CEL.gz	64	NON-METASTATICPROSTATECANCER	PERIPHERALBLOOD	EXTERNALBEAMRADIATIONTHERAPY(EBRT)	WHITEBLOODCELLS	D72(30DAYSPOST-EBRT)	NA	5	64
GSM753635	6_b	GSM753635	peripheral white blood cells, baseline	JJB100504_6A	ftp://ftp.ncbi.nlm.nih.gov/pub/geo/DATA/supplementary/samples/GSM753nnn/GSM753635/GSM753635.CEL.gz	65	NON-METASTATICPROSTATECANCER	PERIPHERALBLOOD	NA	WHITEBLOODCELLS	BASELINE	NA	6	65
GSM753636	6_c	GSM753636	peripheral white blood cells, matched control	JJB100504_HV1A	ftp://ftp.ncbi.nlm.nih.gov/pub/geo/DATA/supplementary/samples/GSM753nnn/GSM753636/GSM753636.CEL.gz	66	HEALTHY	PERIPHERALBLOOD	NA	WHITEBLOODCELLS	NA	MATCHEDCONTROL	NA	66
GSM753637	6_d1	GSM753637	peripheral white blood cells, D1	JJB100504_6B	ftp://ftp.ncbi.nlm.nih.gov/pub/geo/DATA/supplementary/samples/GSM753nnn/GSM753637/GSM753637.CEL.gz	67	NON-METASTATICPROSTATECANCER	PERIPHERALBLOOD	EXTERNALBEAMRADIATIONTHERAPY(EBRT)	WHITEBLOODCELLS	D1	NA	6	67
GSM753638	6_d7	GSM753638	peripheral white blood cells, D7	JJB100504_6C	ftp://ftp.ncbi.nlm.nih.gov/pub/geo/DATA/supplementary/samples/GSM753nnn/GSM753638/GSM753638.CEL.gz	68	NON-METASTATICPROSTATECANCER	PERIPHERALBLOOD	EXTERNALBEAMRADIATIONTHERAPY(EBRT)	WHITEBLOODCELLS	D7	NA	6	68
GSM753639	6_d14	GSM753639	peripheral white blood cells, D14	JJB100504_6D	ftp://ftp.ncbi.nlm.nih.gov/pub/geo/DATA/supplementary/samples/GSM753nnn/GSM753639/GSM753639.CEL.gz	69	NON-METASTATICPROSTATECANCER	PERIPHERALBLOOD	EXTERNALBEAMRADIATIONTHERAPY(EBRT)	WHITEBLOODCELLS	D14	NA	6	69
GSM753640	6_d21	GSM753640	peripheral white blood cells, D21	JJB100504_6E	ftp://ftp.ncbi.nlm.nih.gov/pub/geo/DATA/supplementary/samples/GSM753nnn/GSM753640/GSM753640.CEL.gz	70	NON-METASTATICPROSTATECANCER	PERIPHERALBLOOD	EXTERNALBEAMRADIATIONTHERAPY(EBRT)	WHITEBLOODCELLS	D21	NA	6	70
GSM753641	6_d42	GSM753641	peripheral white blood cells, D42	JJB100504_6F	ftp://ftp.ncbi.nlm.nih.gov/pub/geo/DATA/supplementary/samples/GSM753nnn/GSM753641/GSM753641.CEL.gz	71	NON-METASTATICPROSTATECANCER	PERIPHERALBLOOD	EXTERNALBEAMRADIATIONTHERAPY(EBRT)	WHITEBLOODCELLS	D42	NA	6	71
GSM753642	6_d72	GSM753642	peripheral white blood cells, D72	JJB100504_6G	ftp://ftp.ncbi.nlm.nih.gov/pub/geo/DATA/supplementary/samples/GSM753nnn/GSM753642/GSM753642.CEL.gz	72	NON-METASTATICPROSTATECANCER	PERIPHERALBLOOD	EXTERNALBEAMRADIATIONTHERAPY(EBRT)	WHITEBLOODCELLS	D72(30DAYSPOST-EBRT)	NA	6	72
GSM753643	8_b	GSM753643	peripheral white blood cells, baseline	JJB100504_8A	ftp://ftp.ncbi.nlm.nih.gov/pub/geo/DATA/supplementary/samples/GSM753nnn/GSM753643/GSM753643.CEL.gz	73	NON-METASTATICPROSTATECANCER	PERIPHERALBLOOD	NA	WHITEBLOODCELLS	BASELINE	NA	8	73
GSM753644	8_c	GSM753644	peripheral white blood cells, matched control	JJB100504_HV13A	ftp://ftp.ncbi.nlm.nih.gov/pub/geo/DATA/supplementary/samples/GSM753nnn/GSM753644/GSM753644.CEL.gz	74	HEALTHY	PERIPHERALBLOOD	NA	WHITEBLOODCELLS	NA	MATCHEDCONTROL	NA	74
GSM753645	8_d1	GSM753645	peripheral white blood cells, D1	JJB100504_8B	ftp://ftp.ncbi.nlm.nih.gov/pub/geo/DATA/supplementary/samples/GSM753nnn/GSM753645/GSM753645.CEL.gz	75	NON-METASTATICPROSTATECANCER	PERIPHERALBLOOD	EXTERNALBEAMRADIATIONTHERAPY(EBRT)	WHITEBLOODCELLS	D1	NA	8	75
GSM753646	8_d7	GSM753646	peripheral white blood cells, D7	JJB100504_8C-R	ftp://ftp.ncbi.nlm.nih.gov/pub/geo/DATA/supplementary/samples/GSM753nnn/GSM753646/GSM753646.CEL.gz	76	NON-METASTATICPROSTATECANCER	PERIPHERALBLOOD	EXTERNALBEAMRADIATIONTHERAPY(EBRT)	WHITEBLOODCELLS	D7	NA	8	76
GSM753647	8_d14	GSM753647	peripheral white blood cells, D14	JJB100504_8D-R	ftp://ftp.ncbi.nlm.nih.gov/pub/geo/DATA/supplementary/samples/GSM753nnn/GSM753647/GSM753647.CEL.gz	77	NON-METASTATICPROSTATECANCER	PERIPHERALBLOOD	EXTERNALBEAMRADIATIONTHERAPY(EBRT)	WHITEBLOODCELLS	D14	NA	8	77
GSM753648	8_d21	GSM753648	peripheral white blood cells, D21	JJB100504_8E	ftp://ftp.ncbi.nlm.nih.gov/pub/geo/DATA/supplementary/samples/GSM753nnn/GSM753648/GSM753648.CEL.gz	78	NON-METASTATICPROSTATECANCER	PERIPHERALBLOOD	EXTERNALBEAMRADIATIONTHERAPY(EBRT)	WHITEBLOODCELLS	D21	NA	8	78
GSM753649	8_d42	GSM753649	peripheral white blood cells, D42	JJB100504_8F	ftp://ftp.ncbi.nlm.nih.gov/pub/geo/DATA/supplementary/samples/GSM753nnn/GSM753649/GSM753649.CEL.gz	79	NON-METASTATICPROSTATECANCER	PERIPHERALBLOOD	EXTERNALBEAMRADIATIONTHERAPY(EBRT)	WHITEBLOODCELLS	D42	NA	8	79
GSM753650	8_d72	GSM753650	peripheral white blood cells, D72	JJB100504_8G-R	ftp://ftp.ncbi.nlm.nih.gov/pub/geo/DATA/supplementary/samples/GSM753nnn/GSM753650/GSM753650.CEL.gz	80	NON-METASTATICPROSTATECANCER	PERIPHERALBLOOD	EXTERNALBEAMRADIATIONTHERAPY(EBRT)	WHITEBLOODCELLS	D72(30DAYSPOST-EBRT)	NA	8	80
