# Supplementary material for: Synthesizer: Expediting synthesis studies from context-free data with information retrieval techniques
Source: PLoS One. 2017 Apr 24;12(4):e0175860. doi: 10.1371/journal.pone.0175860 (PMC5402950; doi:10.1371/journal.pone.0175860)
Supplement: S1 Dataset — (ZIP) [file pone.0175860.s001.zip › SampleAnnotationsSupplement/SHAMBAVI/geoDatasets/prostateCancer/GPL570/GSE32448.csv]

Row.names	title	geo_accession	source_name_ch1	description	supplementary_file	order2	tissue	differentiation	order1
GSM802807	HomoProstate_T_WD_1	GSM802807	Well Differentiated Tumor Sample	Well Differentiated Tumor Patient 1	ftp://ftp.ncbi.nlm.nih.gov/pub/geo/DATA/supplementary/samples/GSM802nnn/GSM802807/GSM802807_HomoProstate_T_WD_1.CEL.gz	1	PROSTATETUMOR	WELLDIFFERENTIATED	1
GSM802808	HomoProstate_N_WD_1	GSM802808	Well Differentiated Matched Normal Sample	Well Differentiated Matched Normal Patient 1	ftp://ftp.ncbi.nlm.nih.gov/pub/geo/DATA/supplementary/samples/GSM802nnn/GSM802808/GSM802808_HomoProstate_N_WD_1.CEL.gz	2	NORMALPROSTATE	WELLDIFFERENTIATEDMATCHED	2
GSM802809	HomoProstate_T_WD_2	GSM802809	Well Differentiated Tumor Sample	Well Differentiated Tumor Patient 2	ftp://ftp.ncbi.nlm.nih.gov/pub/geo/DATA/supplementary/samples/GSM802nnn/GSM802809/GSM802809_HomoProstate_T_WD_2.CEL.gz	3	PROSTATETUMOR	WELLDIFFERENTIATED	3
GSM802810	HomoProstate_N_WD_2	GSM802810	Well Differentiated Matched Normal Sample	Well Differentiated Matched Normal Patient 2	ftp://ftp.ncbi.nlm.nih.gov/pub/geo/DATA/supplementary/samples/GSM802nnn/GSM802810/GSM802810_HomoProstate_N_WD_2.CEL.gz	4	NORMALPROSTATE	WELLDIFFERENTIATEDMATCHED	4
GSM802811	HomoProstate_T_WD_3	GSM802811	Well Differentiated Tumor Sample	Well Differentiated Tumor Patient 3	ftp://ftp.ncbi.nlm.nih.gov/pub/geo/DATA/supplementary/samples/GSM802nnn/GSM802811/GSM802811_HomoProstate_T_WD_3.CEL.gz	5	PROSTATETUMOR	WELLDIFFERENTIATED	5
GSM802812	HomoProstate_N_WD_3	GSM802812	Well Differentiated Matched Normal Sample	Well Differentiated Matched Normal Patient 3	ftp://ftp.ncbi.nlm.nih.gov/pub/geo/DATA/supplementary/samples/GSM802nnn/GSM802812/GSM802812_HomoProstate_N_WD_3.CEL.gz	6	NORMALPROSTATE	WELLDIFFERENTIATEDMATCHED	6
GSM802813	HomoProstate_T_WD_4	GSM802813	Well Differentiated Tumor Sample	Well Differentiated Tumor Patient 4	ftp://ftp.ncbi.nlm.nih.gov/pub/geo/DATA/supplementary/samples/GSM802nnn/GSM802813/GSM802813_HomoProstate_T_WD_4.CEL.gz	7	PROSTATETUMOR	WELLDIFFERENTIATED	7
GSM802814	HomoProstate_N_WD_4	GSM802814	Well Differentiated Matched Normal Sample	Well Differentiated Matched Normal Patient 4	ftp://ftp.ncbi.nlm.nih.gov/pub/geo/DATA/supplementary/samples/GSM802nnn/GSM802814/GSM802814_HomoProstate_N_WD_4.CEL.gz	8	NORMALPROSTATE	WELLDIFFERENTIATEDMATCHED	8
GSM802815	HomoProstate_T_WD_5	GSM802815	Well Differentiated Tumor Sample	Well Differentiated Tumor Patient 5	ftp://ftp.ncbi.nlm.nih.gov/pub/geo/DATA/supplementary/samples/GSM802nnn/GSM802815/GSM802815_HomoProstate_T_WD_5.CEL.gz	9	PROSTATETUMOR	WELLDIFFERENTIATED	9
GSM802816	HomoProstate_N_WD_5	GSM802816	Well Differentiated Matched Normal Sample	Well Differentiated Matched Normal Patient 5	ftp://ftp.ncbi.nlm.nih.gov/pub/geo/DATA/supplementary/samples/GSM802nnn/GSM802816/GSM802816_HomoProstate_N_WD_5.CEL.gz	10	NORMALPROSTATE	WELLDIFFERENTIATEDMATCHED	10
GSM802817	HomoProstate_T_WD_6	GSM802817	Well Differentiated Tumor Sample	Well Differentiated Tumor Patient 6	ftp://ftp.ncbi.nlm.nih.gov/pub/geo/DATA/supplementary/samples/GSM802nnn/GSM802817/GSM802817_HomoProstate_T_WD_6.CEL.gz	11	PROSTATETUMOR	WELLDIFFERENTIATED	11
GSM802818	HomoProstate_N_WD_6	GSM802818	Well Differentiated Matched Normal Sample	Well Differentiated Matched Normal Patient 6	ftp://ftp.ncbi.nlm.nih.gov/pub/geo/DATA/supplementary/samples/GSM802nnn/GSM802818/GSM802818_HomoProstate_N_WD_6.CEL.gz	12	NORMALPROSTATE	WELLDIFFERENTIATEDMATCHED	12
GSM802819	HomoProstate_T_WD_7	GSM802819	Well Differentiated Tumor Sample	Well Differentiated Tumor Patient 7	ftp://ftp.ncbi.nlm.nih.gov/pub/geo/DATA/supplementary/samples/GSM802nnn/GSM802819/GSM802819_HomoProstate_T_WD_7.CEL.gz	13	PROSTATETUMOR	WELLDIFFERENTIATED	13
GSM802820	HomoProstate_N_WD_7	GSM802820	Well Differentiated Matched Normal Sample	Well Differentiated Matched Normal Patient 7	ftp://ftp.ncbi.nlm.nih.gov/pub/geo/DATA/supplementary/samples/GSM802nnn/GSM802820/GSM802820_HomoProstate_N_WD_7.CEL.gz	14	NORMALPROSTATE	WELLDIFFERENTIATEDMATCHED	14
GSM802821	HomoProstate_T_WD_8	GSM802821	Well Differentiated Tumor Sample	Well Differentiated Tumor Patient 8	ftp://ftp.ncbi.nlm.nih.gov/pub/geo/DATA/supplementary/samples/GSM802nnn/GSM802821/GSM802821_HomoProstate_T_WD_8.CEL.gz	15	PROSTATETUMOR	WELLDIFFERENTIATED	15
GSM802822	HomoProstate_N_WD_8	GSM802822	Well Differentiated Matched Normal Sample	Well Differentiated Matched Normal Patient 8	ftp://ftp.ncbi.nlm.nih.gov/pub/geo/DATA/supplementary/samples/GSM802nnn/GSM802822/GSM802822_HomoProstate_N_WD_8.CEL.gz	16	NORMALPROSTATE	WELLDIFFERENTIATEDMATCHED	16
GSM802823	HomoProstate_T_WD_9	GSM802823	Well Differentiated Tumor Sample	Well Differentiated Tumor Patient 9	ftp://ftp.ncbi.nlm.nih.gov/pub/geo/DATA/supplementary/samples/GSM802nnn/GSM802823/GSM802823_HomoProstate_T_WD_9.CEL.gz	17	PROSTATETUMOR	WELLDIFFERENTIATED	17
GSM802824	HomoProstate_N_WD_9	GSM802824	Well Differentiated Matched Normal Sample	Well Differentiated Matched Normal Patient 9	ftp://ftp.ncbi.nlm.nih.gov/pub/geo/DATA/supplementary/samples/GSM802nnn/GSM802824/GSM802824_HomoProstate_N_WD_9.CEL.gz	18	NORMALPROSTATE	WELLDIFFERENTIATEDMATCHED	18
GSM802825	HomoProstate_T_WD_10	GSM802825	Well Differentiated Tumor Sample	Well Differentiated Tumor Patient 10	ftp://ftp.ncbi.nlm.nih.gov/pub/geo/DATA/supplementary/samples/GSM802nnn/GSM802825/GSM802825_HomoProstate_T_WD_10.CEL.gz	19	PROSTATETUMOR	WELLDIFFERENTIATED	19
GSM802826	HomoProstate_N_WD_10	GSM802826	Well Differentiated Matched Normal Sample	Well Differentiated Matched Normal Patient 0	ftp://ftp.ncbi.nlm.nih.gov/pub/geo/DATA/supplementary/samples/GSM802nnn/GSM802826/GSM802826_HomoProstate_N_WD_10.CEL.gz	20	NORMALPROSTATE	WELLDIFFERENTIATEDMATCHED	20
GSM802827	HomoProstate_T_WD_11	GSM802827	Well Differentiated Tumor Sample	Well Differentiated Tumor Patient 11	ftp://ftp.ncbi.nlm.nih.gov/pub/geo/DATA/supplementary/samples/GSM802nnn/GSM802827/GSM802827_HomoProstate_T_WD_11.CEL.gz	21	PROSTATETUMOR	WELLDIFFERENTIATED	21
GSM802828	HomoProstate_N_WD_11	GSM802828	Well Differentiated Matched Normal Sample	Well Differentiated Matched Normal Patient 11	ftp://ftp.ncbi.nlm.nih.gov/pub/geo/DATA/supplementary/samples/GSM802nnn/GSM802828/GSM802828_HomoProstate_N_WD_11.CEL.gz	22	NORMALPROSTATE	WELLDIFFERENTIATEDMATCHED	22
GSM802829	HomoProstate_T_WD_12	GSM802829	Well Differentiated Tumor Sample	Well Differentiated Tumor Patient 12	ftp://ftp.ncbi.nlm.nih.gov/pub/geo/DATA/supplementary/samples/GSM802nnn/GSM802829/GSM802829_HomoProstate_T_WD_12.CEL.gz	23	PROSTATETUMOR	WELLDIFFERENTIATED	23
GSM802830	HomoProstate_N_WD_12	GSM802830	Well Differentiated Matched Normal Sample	Well Differentiated Matched Normal Patient 12	ftp://ftp.ncbi.nlm.nih.gov/pub/geo/DATA/supplementary/samples/GSM802nnn/GSM802830/GSM802830_HomoProstate_N_WD_12.CEL.gz	24	NORMALPROSTATE	WELLDIFFERENTIATEDMATCHED	24
GSM802831	HomoProstate_T_WD_13	GSM802831	Well Differentiated Tumor Sample	Well Differentiated Tumor Patient 13	ftp://ftp.ncbi.nlm.nih.gov/pub/geo/DATA/supplementary/samples/GSM802nnn/GSM802831/GSM802831_HomoProstate_T_WD_13.CEL.gz	25	PROSTATETUMOR	WELLDIFFERENTIATED	25
GSM802832	HomoProstate_N_WD_13	GSM802832	Well Differentiated Matched Normal Sample	Well Differentiated Matched Normal Patient 13	ftp://ftp.ncbi.nlm.nih.gov/pub/geo/DATA/supplementary/samples/GSM802nnn/GSM802832/GSM802832_HomoProstate_N_WD_13.CEL.gz	26	NORMALPROSTATE	WELLDIFFERENTIATEDMATCHED	26
GSM802833	HomoProstate_T_WD_14	GSM802833	Well Differentiated Tumor Sample	Well Differentiated Tumor Patient 14	ftp://ftp.ncbi.nlm.nih.gov/pub/geo/DATA/supplementary/samples/GSM802nnn/GSM802833/GSM802833_HomoProstate_T_WD_14.CEL.gz	27	PROSTATETUMOR	WELLDIFFERENTIATED	27
GSM802834	HomoProstate_N_WD_14	GSM802834	Well Differentiated Matched Normal Sample	Well Differentiated Matched Normal Patient 14	ftp://ftp.ncbi.nlm.nih.gov/pub/geo/DATA/supplementary/samples/GSM802nnn/GSM802834/GSM802834_HomoProstate_N_WD_14.CEL.gz	28	NORMALPROSTATE	WELLDIFFERENTIATEDMATCHED	28
GSM802835	HomoProstate_T_WD_15	GSM802835	Well Differentiated Tumor Sample	Well Differentiated Tumor Patient 15	ftp://ftp.ncbi.nlm.nih.gov/pub/geo/DATA/supplementary/samples/GSM802nnn/GSM802835/GSM802835_HomoProstate_T_WD_15.CEL.gz	29	PROSTATETUMOR	WELLDIFFERENTIATED	29
GSM802836	HomoProstate_N_WD_15	GSM802836	Well Differentiated Matched Normal Sample	Well Differentiated Matched Normal Patient 15	ftp://ftp.ncbi.nlm.nih.gov/pub/geo/DATA/supplementary/samples/GSM802nnn/GSM802836/GSM802836_HomoProstate_N_WD_15.CEL.gz	30	NORMALPROSTATE	WELLDIFFERENTIATEDMATCHED	30
GSM802837	HomoProstate_T_WD_16	GSM802837	Well Differentiated Tumor Sample	Well Differentiated Tumor Patient 16	ftp://ftp.ncbi.nlm.nih.gov/pub/geo/DATA/supplementary/samples/GSM802nnn/GSM802837/GSM802837_HomoProstate_T_WD_16.CEL.gz	31	PROSTATETUMOR	WELLDIFFERENTIATED	31
GSM802838	HomoProstate_N_WD_16	GSM802838	Well Differentiated Matched Normal Sample	Well Differentiated Matched Normal Patient 16	ftp://ftp.ncbi.nlm.nih.gov/pub/geo/DATA/supplementary/samples/GSM802nnn/GSM802838/GSM802838_HomoProstate_N_WD_16.CEL.gz	32	NORMALPROSTATE	WELLDIFFERENTIATEDMATCHED	32
GSM802839	HomoProstate_T_WD_17	GSM802839	Well Differentiated Tumor Sample	Well Differentiated Tumor Patient 17	ftp://ftp.ncbi.nlm.nih.gov/pub/geo/DATA/supplementary/samples/GSM802nnn/GSM802839/GSM802839_HomoProstate_T_WD_17.CEL.gz	33	PROSTATETUMOR	WELLDIFFERENTIATED	33
GSM802840	HomoProstate_N_WD_17	GSM802840	Well Differentiated Matched Normal Sample	Well Differentiated Matched Normal Patient 17	ftp://ftp.ncbi.nlm.nih.gov/pub/geo/DATA/supplementary/samples/GSM802nnn/GSM802840/GSM802840_HomoProstate_N_WD_17.CEL.gz	34	NORMALPROSTATE	WELLDIFFERENTIATEDMATCHED	34
GSM802841	HomoProstate_T_WD_18	GSM802841	Well Differentiated Tumor Sample	Well Differentiated Tumor Patient 18	ftp://ftp.ncbi.nlm.nih.gov/pub/geo/DATA/supplementary/samples/GSM802nnn/GSM802841/GSM802841_HomoProstate_T_WD_18.CEL.gz	35	PROSTATETUMOR	WELLDIFFERENTIATED	35
GSM802842	HomoProstate_N_WD_18	GSM802842	Well Differentiated Matched Normal Sample	Well Differentiated Matched Normal Patient 18	ftp://ftp.ncbi.nlm.nih.gov/pub/geo/DATA/supplementary/samples/GSM802nnn/GSM802842/GSM802842_HomoProstate_N_WD_18.CEL.gz	36	NORMALPROSTATE	WELLDIFFERENTIATEDMATCHED	36
GSM802843	HomoProstate_T_WD_19	GSM802843	Well Differentiated Tumor Sample	Well Differentiated Tumor Patient 19	ftp://ftp.ncbi.nlm.nih.gov/pub/geo/DATA/supplementary/samples/GSM802nnn/GSM802843/GSM802843_HomoProstate_T_WD_19.CEL.gz	37	PROSTATETUMOR	WELLDIFFERENTIATED	37
GSM802844	HomoProstate_N_WD_19	GSM802844	Well Differentiated Matched Normal Sample	Well Differentiated Matched Normal Patient 19	ftp://ftp.ncbi.nlm.nih.gov/pub/geo/DATA/supplementary/samples/GSM802nnn/GSM802844/GSM802844_HomoProstate_N_WD_19.CEL.gz	38	NORMALPROSTATE	WELLDIFFERENTIATEDMATCHED	38
GSM802845	HomoProstate_T_WD_20	GSM802845	Well Differentiated Tumor Sample	Well Differentiated Tumor Patient 20	ftp://ftp.ncbi.nlm.nih.gov/pub/geo/DATA/supplementary/samples/GSM802nnn/GSM802845/GSM802845_HomoProstate_T_WD_20.CEL.gz	39	PROSTATETUMOR	WELLDIFFERENTIATED	39
GSM802846	HomoProstate_N_WD_20	GSM802846	Well Differentiated Matched Normal Sample	Well Differentiated Matched Normal Patient 20	ftp://ftp.ncbi.nlm.nih.gov/pub/geo/DATA/supplementary/samples/GSM802nnn/GSM802846/GSM802846_HomoProstate_N_WD_20.CEL.gz	40	NORMALPROSTATE	WELLDIFFERENTIATEDMATCHED	40
GSM802847	HomoProstate_T_PD_21	GSM802847	Poorly Differentiated Tumor Sample	Poorly Differentiated Tumor Patient 21	ftp://ftp.ncbi.nlm.nih.gov/pub/geo/DATA/supplementary/samples/GSM802nnn/GSM802847/GSM802847_HomoProstate_T_PD_21.CEL.gz	41	PROSTATETUMOR	POORLYDIFFERENTIATED	41
GSM802848	HomoProstate_N_PD_21	GSM802848	Poorly Differentiated Matched Normal Sample	Poorly Differentiated Matched Normal Patient 21	ftp://ftp.ncbi.nlm.nih.gov/pub/geo/DATA/supplementary/samples/GSM802nnn/GSM802848/GSM802848_HomoProstate_N_PD_21.CEL.gz	42	NORMALPROSTATE	POORLYDIFFERENTIATEDMATCHED	42
GSM802849	HomoProstate_T_PD_22	GSM802849	Poorly Differentiated Tumor Sample	Poorly Differentiated Tumor Patient 22	ftp://ftp.ncbi.nlm.nih.gov/pub/geo/DATA/supplementary/samples/GSM802nnn/GSM802849/GSM802849_HomoProstate_T_PD_22.CEL.gz	43	PROSTATETUMOR	POORLYDIFFERENTIATED	43
GSM802850	HomoProstate_N_PD_22	GSM802850	Poorly Differentiated Matched Normal Sample	Poorly Differentiated Matched Normal Patient 22	ftp://ftp.ncbi.nlm.nih.gov/pub/geo/DATA/supplementary/samples/GSM802nnn/GSM802850/GSM802850_HomoProstate_N_PD_22.CEL.gz	44	NORMALPROSTATE	POORLYDIFFERENTIATEDMATCHED	44
GSM802851	HomoProstate_T_PD_23	GSM802851	Poorly Differentiated Tumor Sample	Poorly Differentiated Tumor Patient 23	ftp://ftp.ncbi.nlm.nih.gov/pub/geo/DATA/supplementary/samples/GSM802nnn/GSM802851/GSM802851_HomoProstate_T_PD_23.CEL.gz	45	PROSTATETUMOR	POORLYDIFFERENTIATED	45
GSM802852	HomoProstate_N_PD_23	GSM802852	Poorly Differentiated Matched Normal Sample	Poorly Differentiated Matched Normal Patient 23	ftp://ftp.ncbi.nlm.nih.gov/pub/geo/DATA/supplementary/samples/GSM802nnn/GSM802852/GSM802852_HomoProstate_N_PD_23.CEL.gz	46	NORMALPROSTATE	POORLYDIFFERENTIATEDMATCHED	46
GSM802853	HomoProstate_T_PD_24	GSM802853	Poorly Differentiated Tumor Sample	Poorly Differentiated Tumor Patient 24	ftp://ftp.ncbi.nlm.nih.gov/pub/geo/DATA/supplementary/samples/GSM802nnn/GSM802853/GSM802853_HomoProstate_T_PD_24.CEL.gz	47	PROSTATETUMOR	POORLYDIFFERENTIATED	47
GSM802854	HomoProstate_N_PD_24	GSM802854	Poorly Differentiated Matched Normal Sample	Poorly Differentiated Matched Normal Patient 24	ftp://ftp.ncbi.nlm.nih.gov/pub/geo/DATA/supplementary/samples/GSM802nnn/GSM802854/GSM802854_HomoProstate_N_PD_24.CEL.gz	48	NORMALPROSTATE	POORLYDIFFERENTIATEDMATCHED	48
GSM802855	HomoProstate_T_PD_25	GSM802855	Poorly Differentiated Tumor Sample	Poorly Differentiated Tumor Patient 25	ftp://ftp.ncbi.nlm.nih.gov/pub/geo/DATA/supplementary/samples/GSM802nnn/GSM802855/GSM802855_HomoProstate_T_PD_25.CEL.gz	49	PROSTATETUMOR	POORLYDIFFERENTIATED	49
GSM802856	HomoProstate_N_PD_25	GSM802856	Poorly Differentiated Matched Normal Sample	Poorly Differentiated Matched Normal Patient 2	ftp://ftp.ncbi.nlm.nih.gov/pub/geo/DATA/supplementary/samples/GSM802nnn/GSM802856/GSM802856_HomoProstate_N_PD_25.CEL.gz	50	NORMALPROSTATE	POORLYDIFFERENTIATEDMATCHED	50
GSM802857	HomoProstate_T_PD_26	GSM802857	Poorly Differentiated Tumor Sample	Poorly Differentiated Tumor Patient 26	ftp://ftp.ncbi.nlm.nih.gov/pub/geo/DATA/supplementary/samples/GSM802nnn/GSM802857/GSM802857_HomoProstate_T_PD_26.CEL.gz	51	PROSTATETUMOR	POORLYDIFFERENTIATED	51
GSM802858	HomoProstate_N_PD_26	GSM802858	Poorly Differentiated Matched Normal Sample	Poorly Differentiated Matched Normal Patient 26	ftp://ftp.ncbi.nlm.nih.gov/pub/geo/DATA/supplementary/samples/GSM802nnn/GSM802858/GSM802858_HomoProstate_N_PD_26.CEL.gz	52	NORMALPROSTATE	POORLYDIFFERENTIATEDMATCHED	52
GSM802859	HomoProstate_T_PD_27	GSM802859	Poorly Differentiated Tumor Sample	Poorly Differentiated Tumor Patient 27	ftp://ftp.ncbi.nlm.nih.gov/pub/geo/DATA/supplementary/samples/GSM802nnn/GSM802859/GSM802859_HomoProstate_T_PD_27.CEL.gz	53	PROSTATETUMOR	POORLYDIFFERENTIATED	53
GSM802860	HomoProstate_N_PD_27	GSM802860	Poorly Differentiated Matched Normal Sample	Poorly Differentiated Matched Normal Patient 27	ftp://ftp.ncbi.nlm.nih.gov/pub/geo/DATA/supplementary/samples/GSM802nnn/GSM802860/GSM802860_HomoProstate_N_PD_27.CEL.gz	54	NORMALPROSTATE	POORLYDIFFERENTIATEDMATCHED	54
GSM802861	HomoProstate_T_PD_28	GSM802861	Poorly Differentiated Tumor Sample	Poorly Differentiated Tumor Patient 28	ftp://ftp.ncbi.nlm.nih.gov/pub/geo/DATA/supplementary/samples/GSM802nnn/GSM802861/GSM802861_HomoProstate_T_PD_28.CEL.gz	55	PROSTATETUMOR	POORLYDIFFERENTIATED	55
GSM802862	HomoProstate_N_PD_28	GSM802862	Poorly Differentiated Matched Normal Sample	Poorly Differentiated Matched Normal Patient 28	ftp://ftp.ncbi.nlm.nih.gov/pub/geo/DATA/supplementary/samples/GSM802nnn/GSM802862/GSM802862_HomoProstate_N_PD_28.CEL.gz	56	NORMALPROSTATE	POORLYDIFFERENTIATEDMATCHED	56
GSM802863	HomoProstate_T_PD_29	GSM802863	Poorly Differentiated Tumor Sample	Poorly Differentiated Tumor Patient 29	ftp://ftp.ncbi.nlm.nih.gov/pub/geo/DATA/supplementary/samples/GSM802nnn/GSM802863/GSM802863_HomoProstate_T_PD_29.CEL.gz	57	PROSTATETUMOR	POORLYDIFFERENTIATED	57
GSM802864	HomoProstate_N_PD_29	GSM802864	Poorly Differentiated Matched Normal Sample	Poorly Differentiated Matched Normal Patient 29	ftp://ftp.ncbi.nlm.nih.gov/pub/geo/DATA/supplementary/samples/GSM802nnn/GSM802864/GSM802864_HomoProstate_N_PD_29.CEL.gz	58	NORMALPROSTATE	POORLYDIFFERENTIATEDMATCHED	58
GSM802865	HomoProstate_T_PD_30	GSM802865	Poorly Differentiated Tumor Sample	Poorly Differentiated Tumor Patient 30	ftp://ftp.ncbi.nlm.nih.gov/pub/geo/DATA/supplementary/samples/GSM802nnn/GSM802865/GSM802865_HomoProstate_T_PD_30.CEL.gz	59	PROSTATETUMOR	POORLYDIFFERENTIATED	59
GSM802866	HomoProstate_N_PD_30	GSM802866	Poorly Differentiated Matched Normal Sample	Poorly Differentiated Matched Normal Patient 30	ftp://ftp.ncbi.nlm.nih.gov/pub/geo/DATA/supplementary/samples/GSM802nnn/GSM802866/GSM802866_HomoProstate_N_PD_30.CEL.gz	60	NORMALPROSTATE	POORLYDIFFERENTIATEDMATCHED	60
GSM802867	HomoProstate_T_PD_31	GSM802867	Poorly Differentiated Tumor Sample	Poorly Differentiated Tumor Patient 31	ftp://ftp.ncbi.nlm.nih.gov/pub/geo/DATA/supplementary/samples/GSM802nnn/GSM802867/GSM802867_HomoProstate_T_PD_31.CEL.gz	61	PROSTATETUMOR	POORLYDIFFERENTIATED	61
GSM802868	HomoProstate_N_PD_31	GSM802868	Poorly Differentiated Matched Normal Sample	Poorly Differentiated Matched Normal Patient 31	ftp://ftp.ncbi.nlm.nih.gov/pub/geo/DATA/supplementary/samples/GSM802nnn/GSM802868/GSM802868_HomoProstate_N_PD_31.CEL.gz	62	NORMALPROSTATE	POORLYDIFFERENTIATEDMATCHED	62
GSM802869	HomoProstate_T_PD_32	GSM802869	Poorly Differentiated Tumor Sample	Poorly Differentiated Tumor Patient 32	ftp://ftp.ncbi.nlm.nih.gov/pub/geo/DATA/supplementary/samples/GSM802nnn/GSM802869/GSM802869_HomoProstate_T_PD_32.CEL.gz	63	PROSTATETUMOR	POORLYDIFFERENTIATED	63
GSM802870	HomoProstate_N_PD_32	GSM802870	Poorly Differentiated Matched Normal Sample	Poorly Differentiated Matched Normal Patient 32	ftp://ftp.ncbi.nlm.nih.gov/pub/geo/DATA/supplementary/samples/GSM802nnn/GSM802870/GSM802870_HomoProstate_N_PD_32.CEL.gz	64	NORMALPROSTATE	POORLYDIFFERENTIATEDMATCHED	64
GSM802871	HomoProstate_T_PD_33	GSM802871	Poorly Differentiated Tumor Sample	Poorly Differentiated Tumor Patient 33	ftp://ftp.ncbi.nlm.nih.gov/pub/geo/DATA/supplementary/samples/GSM802nnn/GSM802871/GSM802871_HomoProstate_T_PD_33.CEL.gz	65	PROSTATETUMOR	POORLYDIFFERENTIATED	65
GSM802872	HomoProstate_N_PD_33	GSM802872	Poorly Differentiated Matched Normal Sample	Poorly Differentiated Matched Normal Patient 33	ftp://ftp.ncbi.nlm.nih.gov/pub/geo/DATA/supplementary/samples/GSM802nnn/GSM802872/GSM802872_HomoProstate_N_PD_33.CEL.gz	66	NORMALPROSTATE	POORLYDIFFERENTIATEDMATCHED	66
GSM802873	HomoProstate_T_PD_34	GSM802873	Poorly Differentiated Tumor Sample	Poorly Differentiated Tumor Patient 34	ftp://ftp.ncbi.nlm.nih.gov/pub/geo/DATA/supplementary/samples/GSM802nnn/GSM802873/GSM802873_HomoProstate_T_PD_34.CEL.gz	67	PROSTATETUMOR	POORLYDIFFERENTIATED	67
GSM802874	HomoProstate_N_PD_34	GSM802874	Poorly Differentiated Matched Normal Sample	Poorly Differentiated Matched Normal Patient 34	ftp://ftp.ncbi.nlm.nih.gov/pub/geo/DATA/supplementary/samples/GSM802nnn/GSM802874/GSM802874_HomoProstate_N_PD_34.CEL.gz	68	NORMALPROSTATE	POORLYDIFFERENTIATEDMATCHED	68
GSM802875	HomoProstate_T_PD_35	GSM802875	Poorly Differentiated Tumor Sample	Poorly Differentiated Tumor Patient 35	ftp://ftp.ncbi.nlm.nih.gov/pub/geo/DATA/supplementary/samples/GSM802nnn/GSM802875/GSM802875_HomoProstate_T_PD_35.CEL.gz	69	PROSTATETUMOR	POORLYDIFFERENTIATED	69
GSM802876	HomoProstate_N_PD_35	GSM802876	Poorly Differentiated Matched Normal Sample	Poorly Differentiated Matched Normal Patient 35	ftp://ftp.ncbi.nlm.nih.gov/pub/geo/DATA/supplementary/samples/GSM802nnn/GSM802876/GSM802876_HomoProstate_N_PD_35.CEL.gz	70	NORMALPROSTATE	POORLYDIFFERENTIATEDMATCHED	70
GSM802877	HomoProstate_T_PD_36	GSM802877	Poorly Differentiated Tumor Sample	Poorly Differentiated Tumor Patient 36	ftp://ftp.ncbi.nlm.nih.gov/pub/geo/DATA/supplementary/samples/GSM802nnn/GSM802877/GSM802877_HomoProstate_T_PD_36.CEL.gz	71	PROSTATETUMOR	POORLYDIFFERENTIATED	71
GSM802878	HomoProstate_N_PD_36	GSM802878	Poorly Differentiated Matched Normal Sample	Poorly Differentiated Matched Normal Patient 36	ftp://ftp.ncbi.nlm.nih.gov/pub/geo/DATA/supplementary/samples/GSM802nnn/GSM802878/GSM802878_HomoProstate_N_PD_36.CEL.gz	72	NORMALPROSTATE	POORLYDIFFERENTIATEDMATCHED	72
GSM802879	HomoProstate_T_PD_37	GSM802879	Poorly Differentiated Tumor Sample	Poorly Differentiated Tumor Patient 37	ftp://ftp.ncbi.nlm.nih.gov/pub/geo/DATA/supplementary/samples/GSM802nnn/GSM802879/GSM802879_HomoProstate_T_PD_37.CEL.gz	73	PROSTATETUMOR	POORLYDIFFERENTIATED	73
GSM802880	HomoProstate_N_PD_37	GSM802880	Poorly Differentiated Matched Normal Sample	Poorly Differentiated Matched Normal Patient 37	ftp://ftp.ncbi.nlm.nih.gov/pub/geo/DATA/supplementary/samples/GSM802nnn/GSM802880/GSM802880_HomoProstate_N_PD_37.CEL.gz	74	NORMALPROSTATE	POORLYDIFFERENTIATEDMATCHED	74
GSM802881	HomoProstate_T_PD_38	GSM802881	Poorly Differentiated Tumor Sample	Poorly Differentiated Tumor Patient 38	ftp://ftp.ncbi.nlm.nih.gov/pub/geo/DATA/supplementary/samples/GSM802nnn/GSM802881/GSM802881_HomoProstate_T_PD_38.CEL.gz	75	PROSTATETUMOR	POORLYDIFFERENTIATED	75
GSM802882	HomoProstate_N_PD_38	GSM802882	Poorly Differentiated Matched Normal Sample	Poorly Differentiated Matched Normal Patient 38	ftp://ftp.ncbi.nlm.nih.gov/pub/geo/DATA/supplementary/samples/GSM802nnn/GSM802882/GSM802882_HomoProstate_N_PD_38.CEL.gz	76	NORMALPROSTATE	POORLYDIFFERENTIATEDMATCHED	76
GSM802883	HomoProstate_T_PD_39	GSM802883	Poorly Differentiated Tumor Sample	Poorly Differentiated Tumor Patient 39	ftp://ftp.ncbi.nlm.nih.gov/pub/geo/DATA/supplementary/samples/GSM802nnn/GSM802883/GSM802883_HomoProstate_T_PD_39.CEL.gz	77	PROSTATETUMOR	POORLYDIFFERENTIATED	77
GSM802884	HomoProstate_N_PD_39	GSM802884	Poorly Differentiated Matched Normal Sample	Poorly Differentiated Matched Normal Patient 39	ftp://ftp.ncbi.nlm.nih.gov/pub/geo/DATA/supplementary/samples/GSM802nnn/GSM802884/GSM802884_HomoProstate_N_PD_39.CEL.gz	78	NORMALPROSTATE	POORLYDIFFERENTIATEDMATCHED	78
GSM802885	HomoProstate_T_PD_40	GSM802885	Poorly Differentiated Tumor Sample	Poorly Differentiated Tumor Patient 40	ftp://ftp.ncbi.nlm.nih.gov/pub/geo/DATA/supplementary/samples/GSM802nnn/GSM802885/GSM802885_HomoProstate_T_PD_40.CEL.gz	79	PROSTATETUMOR	POORLYDIFFERENTIATED	79
GSM802886	HomoProstate_N_PD_40	GSM802886	Poorly Differentiated Matched Normal Sample	Poorly Differentiated Matched Normal Patient 40	ftp://ftp.ncbi.nlm.nih.gov/pub/geo/DATA/supplementary/samples/GSM802nnn/GSM802886/GSM802886_HomoProstate_N_PD_40.CEL.gz	80	NORMALPROSTATE	POORLYDIFFERENTIATEDMATCHED	80
