# Supplementary material for: Synthesizer: Expediting synthesis studies from context-free data with information retrieval techniques
Source: PLoS One. 2017 Apr 24;12(4):e0175860. doi: 10.1371/journal.pone.0175860 (PMC5402950; doi:10.1371/journal.pone.0175860)
Supplement: S1 Dataset — (ZIP) [file pone.0175860.s001.zip › SampleAnnotationsSupplement/SHAMBAVI/geoDatasets/prostateCancer/GPL570/GSE32967.csv]

Row.names	title	geo_accession	source_name_ch1	description	supplementary_file	order2	histologic.type	order1
GSM816546	prostatecancer_xenograft_MDAPCa79_rep1	GSM816546	xenografted prostate cancer grown subcutaneously in the flanks of CB17 SCID intact mice	MDA_PCa_79.1	ftp://ftp.ncbi.nlm.nih.gov/pub/geo/DATA/supplementary/samples/GSM816nnn/GSM816546/GSM816546_AA001_601_AGE_1_AA001_11_04_08.CEL.gz	1	ADENOCARCINOMA	1
GSM816547	prostatecancer_xenograft_MDAPCa79_rep2	GSM816547	xenografted prostate cancer grown subcutaneously in the flanks of CB17 SCID intact mice	MDA_PCa_79.2	ftp://ftp.ncbi.nlm.nih.gov/pub/geo/DATA/supplementary/samples/GSM816nnn/GSM816547/GSM816547_AA001_601_AGE_1_AA002_11_04_08.CEL.gz	2	ADENOCARCINOMA	2
GSM816548	prostatecancer_xenograft_MDAPCa79_rep3	GSM816548	xenografted prostate cancer grown subcutaneously in the flanks of CB17 SCID intact mice	MDA_PCa_79.3	ftp://ftp.ncbi.nlm.nih.gov/pub/geo/DATA/supplementary/samples/GSM816nnn/GSM816548/GSM816548_AA001_601_AGE_1_AA003_11_04_08.CEL.gz	3	ADENOCARCINOMA	3
GSM816549	prostatecancer_xenograft_MDAPCa117-9_rep1	GSM816549	xenografted prostate cancer grown subcutaneously in the flanks of CB17 SCID intact mice	MDA_PCa_117-9.1	ftp://ftp.ncbi.nlm.nih.gov/pub/geo/DATA/supplementary/samples/GSM816nnn/GSM816549/GSM816549_AA001_601_AGE_1_AA004_11_04_08.CEL.gz	4	ADENOCARCINOMA	4
GSM816550	prostatecancer_xenograft_MDAPCa117-9_rep2	GSM816550	xenografted prostate cancer grown subcutaneously in the flanks of CB17 SCID intact mice	MDA_PCa_117-9.2	ftp://ftp.ncbi.nlm.nih.gov/pub/geo/DATA/supplementary/samples/GSM816nnn/GSM816550/GSM816550_AA001_601_AGE_1_AA005_11_04_08.CEL.gz	5	ADENOCARCINOMA	5
GSM816551	prostatecancer_xenograft_MDAPCa117-9_rep3	GSM816551	xenografted prostate cancer grown subcutaneously in the flanks of CB17 SCID intact mice	MDA_PCa_117-9.3	ftp://ftp.ncbi.nlm.nih.gov/pub/geo/DATA/supplementary/samples/GSM816nnn/GSM816551/GSM816551_AA001_601_AGE_1_AA006_11_04_08.CEL.gz	6	ADENOCARCINOMA	6
GSM816552	prostatecancer_xenograft_MDAPCa130_rep1	GSM816552	xenografted prostate cancer grown subcutaneously in the flanks of CB17 SCID intact mice	MDA_PCa_130.1	ftp://ftp.ncbi.nlm.nih.gov/pub/geo/DATA/supplementary/samples/GSM816nnn/GSM816552/GSM816552_AA001_601_AGE_1_AA007_11_04_08.CEL.gz	7	ADENOCARCINOMA	7
GSM816553	prostatecancer_xenograft_MDAPCa130_rep2	GSM816553	xenografted prostate cancer grown subcutaneously in the flanks of CB17 SCID intact mice	MDA_PCa_130.2	ftp://ftp.ncbi.nlm.nih.gov/pub/geo/DATA/supplementary/samples/GSM816nnn/GSM816553/GSM816553_AA001_601_AGE_1_AA008_11_04_08.CEL.gz	8	ADENOCARCINOMA	8
GSM816554	prostatecancer_xenograft_MDAPCa144-4_rep1	GSM816554	xenografted prostate cancer grown subcutaneously in the flanks of CB17 SCID intact mice	MDA_PCa_144-4.1	ftp://ftp.ncbi.nlm.nih.gov/pub/geo/DATA/supplementary/samples/GSM816nnn/GSM816554/GSM816554_AA001_601_AGE_1_AA016_11_05_08.CEL.gz	9	LARGECELLNEUROENDOCRINECARCINOMA	9
GSM816555	prostatecancer_xenograft_MDAPCa144-4_rep2	GSM816555	xenografted prostate cancer grown subcutaneously in the flanks of CB17 SCID intact mice	MDA_PCa_144-4.2	ftp://ftp.ncbi.nlm.nih.gov/pub/geo/DATA/supplementary/samples/GSM816nnn/GSM816555/GSM816555_AA001_601_AGE_1_AA017_11_05_08.CEL.gz	10	LARGECELLNEUROENDOCRINECARCINOMA	10
GSM816556	prostatecancer_xenograft_MDAPCa144-4_rep3	GSM816556	xenografted prostate cancer grown subcutaneously in the flanks of CB17 SCID intact mice	MDA_PCa_144-4.3	ftp://ftp.ncbi.nlm.nih.gov/pub/geo/DATA/supplementary/samples/GSM816nnn/GSM816556/GSM816556_AA001_601_AGE_1_AA018_11_05_08.CEL.gz	11	LARGECELLNEUROENDOCRINECARCINOMA	11
GSM816557	prostatecancer_xenograft_MDAPCa144-4_rep4	GSM816557	xenografted prostate cancer grown subcutaneously in the flanks of CB17 SCID intact mice	MDA_PCa_144-4.4	ftp://ftp.ncbi.nlm.nih.gov/pub/geo/DATA/supplementary/samples/GSM816nnn/GSM816557/GSM816557_AA001_601_AGE_1_AA019_11_05_08.CEL.gz	12	LARGECELLNEUROENDOCRINECARCINOMA	12
GSM816558	prostatecancer_xenograft_MDAPCa144-4_rep5	GSM816558	xenografted prostate cancer grown subcutaneously in the flanks of CB17 SCID intact mice	MDA_PCa_144-4.5	ftp://ftp.ncbi.nlm.nih.gov/pub/geo/DATA/supplementary/samples/GSM816nnn/GSM816558/GSM816558_AA001_601_AGE_1_AA020_11_05_08.CEL.gz	13	LARGECELLNEUROENDOCRINECARCINOMA	13
GSM816559	prostatecancer_xenograft_MDAPCa144-13_rep1	GSM816559	xenografted prostate cancer grown subcutaneously in the flanks of CB17 SCID intact mice	MDA_PCa_144-13.1	ftp://ftp.ncbi.nlm.nih.gov/pub/geo/DATA/supplementary/samples/GSM816nnn/GSM816559/GSM816559_AA001_601_AGE_1_AA011_11_04_08.CEL.gz	14	SMALLCELLCARCINOMA	14
GSM816560	prostatecancer_xenograft_MDAPCa144-13_rep2	GSM816560	xenografted prostate cancer grown subcutaneously in the flanks of CB17 SCID intact mice	MDA_PCa_144-13.2	ftp://ftp.ncbi.nlm.nih.gov/pub/geo/DATA/supplementary/samples/GSM816nnn/GSM816560/GSM816560_AA001_601_AGE_1_AA012_11_04_08.CEL.gz	15	SMALLCELLCARCINOMA	15
GSM816561	prostatecancer_xenograft_MDAPCa144-13_rep3	GSM816561	xenografted prostate cancer grown subcutaneously in the flanks of CB17 SCID intact mice	MDA_PCa_144-13.3	ftp://ftp.ncbi.nlm.nih.gov/pub/geo/DATA/supplementary/samples/GSM816nnn/GSM816561/GSM816561_AA001_601_AGE_1_AA013_11_05_08.CEL.gz	16	SMALLCELLCARCINOMA	16
GSM816562	prostatecancer_xenograft_MDAPCa144-13_rep4	GSM816562	xenografted prostate cancer grown subcutaneously in the flanks of CB17 SCID intact mice	MDA_PCa_144-13.4	ftp://ftp.ncbi.nlm.nih.gov/pub/geo/DATA/supplementary/samples/GSM816nnn/GSM816562/GSM816562_AA001_601_AGE_1_AA014_11_05_08.CEL.gz	17	SMALLCELLCARCINOMA	17
GSM816563	prostatecancer_xenograft_MDAPCa146-10_rep1	GSM816563	xenografted prostate cancer grown subcutaneously in the flanks of CB17 SCID intact mice	MDA_PCa_146-10.1	ftp://ftp.ncbi.nlm.nih.gov/pub/geo/DATA/supplementary/samples/GSM816nnn/GSM816563/GSM816563_AA001_601_AGE_1_AA021_11_05_08.CEL.gz	18	SMALLCELLCARCINOMA	18
GSM816564	prostatecancer_xenograft_MDAPCa146-10_rep2	GSM816564	xenografted prostate cancer grown subcutaneously in the flanks of CB17 SCID intact mice	MDA_PCa_146-10.2	ftp://ftp.ncbi.nlm.nih.gov/pub/geo/DATA/supplementary/samples/GSM816nnn/GSM816564/GSM816564_AA001_601_AGE_1_AA022_11_05_08.CEL.gz	19	SMALLCELLCARCINOMA	19
GSM816565	prostatecancer_xenograft_MDAPCa146-10_rep3	GSM816565	xenografted prostate cancer grown subcutaneously in the flanks of CB17 SCID intact mice	MDA_PCa_146-10.3	ftp://ftp.ncbi.nlm.nih.gov/pub/geo/DATA/supplementary/samples/GSM816nnn/GSM816565/GSM816565_AA001_601_AGE_1_AA023_11_05_08.CEL.gz	20	SMALLCELLCARCINOMA	20
GSM816566	prostatecancer_xenograft_MDAPCa155-2_rep1	GSM816566	xenografted prostate cancer grown subcutaneously in the flanks of CB17 SCID intact mice	MDA_PCa_155-2.1	ftp://ftp.ncbi.nlm.nih.gov/pub/geo/DATA/supplementary/samples/GSM816nnn/GSM816566/GSM816566_AA001_601_AGE_1_AA009_11_04_08.CEL.gz	21	SMALLCELLCARCINOMA	21
GSM816567	prostatecancer_xenograft_MDAPCa155-12_rep1	GSM816567	xenografted prostate cancer grown subcutaneously in the flanks of CB17 SCID intact mice	MDA_PCa_155-12.1	ftp://ftp.ncbi.nlm.nih.gov/pub/geo/DATA/supplementary/samples/GSM816nnn/GSM816567/GSM816567_AA001_601_AGE_1_AA010_11_04_08.CEL.gz	22	SMALLCELLCARCINOMA	22
