# Supplementary material for: Synthesizer: Expediting synthesis studies from context-free data with information retrieval techniques
Source: PLoS One. 2017 Apr 24;12(4):e0175860. doi: 10.1371/journal.pone.0175860 (PMC5402950; doi:10.1371/journal.pone.0175860)
Supplement: S1 Dataset — (ZIP) [file pone.0175860.s001.zip › SampleAnnotationsSupplement/SHAMBAVI/geoDatasets/prostateCancer/GPL570/GSE33054.csv]

Row.names	title	geo_accession	source_name_ch1	description	supplementary_file	order2	histology	order1
GSM818847	prostatecancer_xenograft_MDAPCa144-4	GSM818847	a pool of healthy male volunteer peripheral blood mononuclear cells	MDA-Pca-144-4	ftp://ftp.ncbi.nlm.nih.gov/pub/geo/DATA/supplementary/samples/GSM818nnn/GSM818847/GSM818847_US23502362_251469373098_S01_CGH-v4_95_Feb07.txt.gz	1	LARGECELLNEUROENDOCRINECARCINOMA	1
GSM818848	prostatecancer_xenograft_MDAPCa144-13	GSM818848	a pool of healthy male volunteer peripheral blood mononuclear cells	MDA-PCa-144-13	ftp://ftp.ncbi.nlm.nih.gov/pub/geo/DATA/supplementary/samples/GSM818nnn/GSM818848/GSM818848_US23502362_251469373099_S01_CGH-v4_95_Feb07.txt.gz	2	SMALLCELLCARCINOMA	2
GSM818849	prostatecancer_xenograft_MDAPCa146-10	GSM818849	a pool of healthy male volunteer peripheral blood mononuclear cells	MDA-PCa-146-10	ftp://ftp.ncbi.nlm.nih.gov/pub/geo/DATA/supplementary/samples/GSM818nnn/GSM818849/GSM818849_US23502362_251469375066_S01_CGH-v4_95_Feb07.txt.gz	3	SMALLCELLCARCINOMA	3
GSM818850	prostatecancer_xenograft_MDAPCa155-2	GSM818850	a pool of healthy male volunteer peripheral blood mononuclear cells	MDA-PCa-155-2	ftp://ftp.ncbi.nlm.nih.gov/pub/geo/DATA/supplementary/samples/GSM818nnn/GSM818850/GSM818850_US23502362_251469375068_S01_CGH-v4_95_Feb07.txt.gz	4	SMALLCELLCARCINOMA	4
GSM818851	prostatecancer_xenograft_MDAPCa170	GSM818851	a pool of healthy male volunteer peripheral blood mononuclear cells	MDA-PCa-170	ftp://ftp.ncbi.nlm.nih.gov/pub/geo/DATA/supplementary/samples/GSM818nnn/GSM818851/GSM818851_US23502362_251469375069_S01_CGH-v4_95_Feb07.txt.gz	5	ADENOCARCINOMA	5
GSM818852	prostatecancer_xenograft_MDAPCa180-30	GSM818852	a pool of healthy male volunteer peripheral blood mononuclear cells	MDA-PCa-180-30	ftp://ftp.ncbi.nlm.nih.gov/pub/geo/DATA/supplementary/samples/GSM818nnn/GSM818852/GSM818852_US23502362_251469375070_S01_CGH-v4_95_Feb07.txt.gz	6	ADENOCARCINOMA	6
