# Supplementary material for: Synthesizer: Expediting synthesis studies from context-free data with information retrieval techniques
Source: PLoS One. 2017 Apr 24;12(4):e0175860. doi: 10.1371/journal.pone.0175860 (PMC5402950; doi:10.1371/journal.pone.0175860)
Supplement: S1 Dataset — (ZIP) [file pone.0175860.s001.zip › SampleAnnotationsSupplement/SHAMBAVI/geoDatasets/prostateCancer/GPL570/GSE45016.csv]

Row.names	title	geo_accession	source_name_ch1	description	supplementary_file	order2	tissue	clinical.stage	gleason.score	psa.level	order1
GSM1095876	Normal prostate	GSM1095876	clinical normal prostatic epithelial cells	Normal prostatic epithelial cells that were microdissected from normal prostate tissue, procured by needle biopsy.	ftp://ftp.ncbi.nlm.nih.gov/pub/geo/DATA/supplementary/samples/GSM1095nnn/GSM1095876/GSM1095876_Normal_prostate.CEL.gz	1	NORMALPROSTATICEPITHELIALCELLSTHATWEREMICRODISSECTEDFROMNORMALPROSTATETISSUE,PROCUREDBYNEEDLEBIOPSY.	NA	NA	NA	1
GSM1095877	High-grade PC1	GSM1095877	clinical prostate cancer cells	High-grade prostate cancer cells that were microdissected from prostate cancer tissue, procured by needle biopsy.	ftp://ftp.ncbi.nlm.nih.gov/pub/geo/DATA/supplementary/samples/GSM1095nnn/GSM1095877/GSM1095877_High-grade_PC1.CEL.gz	2	HIGH-GRADEPROSTATECANCERCELLSTHATWEREMICRODISSECTEDFROMPROSTATECANCERTISSUE,PROCUREDBYNEEDLEBIOPSY.	CLINICALT4N0M1	GS9	PSA5477NG/ML	2
GSM1095878	High-grade PC2	GSM1095878	clinical prostate cancer cells	High-grade prostate cancer cells that were microdissected from prostate cancer tissue, procured by needle biopsy.	ftp://ftp.ncbi.nlm.nih.gov/pub/geo/DATA/supplementary/samples/GSM1095nnn/GSM1095878/GSM1095878_High-grade_PC2.CEL.gz	3	HIGH-GRADEPROSTATECANCERCELLSTHATWEREMICRODISSECTEDFROMPROSTATECANCERTISSUE,PROCUREDBYNEEDLEBIOPSY.	CLINICALT4N1M1	GS9	PSA4427NG/ML	3
GSM1095879	High-grade PC3	GSM1095879	clinical prostate cancer cells	High-grade prostate cancer cells that were microdissected from prostate cancer tissue, procured by needle biopsy.	ftp://ftp.ncbi.nlm.nih.gov/pub/geo/DATA/supplementary/samples/GSM1095nnn/GSM1095879/GSM1095879_High-grade_PC3.CEL.gz	4	HIGH-GRADEPROSTATECANCERCELLSTHATWEREMICRODISSECTEDFROMPROSTATECANCERTISSUE,PROCUREDBYNEEDLEBIOPSY.	CLINICALT2BN1M1	GS9	PSA1900NG/ML	4
GSM1095880	High-grade PC4	GSM1095880	clinical prostate cancer cells	High-grade prostate cancer cells that were microdissected from prostate cancer tissue, procured by needle biopsy.	ftp://ftp.ncbi.nlm.nih.gov/pub/geo/DATA/supplementary/samples/GSM1095nnn/GSM1095880/GSM1095880_High-grade_PC4.CEL.gz	5	HIGH-GRADEPROSTATECANCERCELLSTHATWEREMICRODISSECTEDFROMPROSTATECANCERTISSUE,PROCUREDBYNEEDLEBIOPSY.	CLINICALT3AN0M1	GS9	PSA630NG/ML	5
GSM1095881	High-grade PC5	GSM1095881	clinical prostate cancer cells	High-grade prostate cancer cells that were microdissected from prostate cancer tissue, procured by needle biopsy.	ftp://ftp.ncbi.nlm.nih.gov/pub/geo/DATA/supplementary/samples/GSM1095nnn/GSM1095881/GSM1095881_High-grade_PC5.CEL.gz	6	HIGH-GRADEPROSTATECANCERCELLSTHATWEREMICRODISSECTEDFROMPROSTATECANCERTISSUE,PROCUREDBYNEEDLEBIOPSY.	CLINICALT3BN0M1	GS9	PSA334NG/ML	6
GSM1095882	High-grade PC6	GSM1095882	clinical prostate cancer cells	High-grade prostate cancer cells that were microdissected from prostate cancer tissue, procured by needle biopsy.	ftp://ftp.ncbi.nlm.nih.gov/pub/geo/DATA/supplementary/samples/GSM1095nnn/GSM1095882/GSM1095882_High-grade_PC6.CEL.gz	7	HIGH-GRADEPROSTATECANCERCELLSTHATWEREMICRODISSECTEDFROMPROSTATECANCERTISSUE,PROCUREDBYNEEDLEBIOPSY.	CLINICALT4N1M1	GS9	PSA311NG/ML	7
GSM1095883	High-grade PC7	GSM1095883	clinical prostate cancer cells	High-grade prostate cancer cells that were microdissected from prostate cancer tissue, procured by needle biopsy.	ftp://ftp.ncbi.nlm.nih.gov/pub/geo/DATA/supplementary/samples/GSM1095nnn/GSM1095883/GSM1095883_High-grade_PC7.CEL.gz	8	HIGH-GRADEPROSTATECANCERCELLSTHATWEREMICRODISSECTEDFROMPROSTATECANCERTISSUE,PROCUREDBYNEEDLEBIOPSY.	CLINICALT3BN1M1	GS8	PSA1000NG/ML	8
GSM1095884	High-grade PC8	GSM1095884	clinical prostate cancer cells	High-grade prostate cancer cells that were microdissected from prostate cancer tissue, procured by needle biopsy.	ftp://ftp.ncbi.nlm.nih.gov/pub/geo/DATA/supplementary/samples/GSM1095nnn/GSM1095884/GSM1095884_High-grade_PC8.CEL.gz	9	HIGH-GRADEPROSTATECANCERCELLSTHATWEREMICRODISSECTEDFROMPROSTATECANCERTISSUE,PROCUREDBYNEEDLEBIOPSY.	CLINICALT3BN0M0	GS9	PSA275NG/ML	9
GSM1095885	High-grade PC9	GSM1095885	clinical prostate cancer cells	High-grade prostate cancer cells that were microdissected from prostate cancer tissue, procured by needle biopsy.	ftp://ftp.ncbi.nlm.nih.gov/pub/geo/DATA/supplementary/samples/GSM1095nnn/GSM1095885/GSM1095885_High-grade_PC9.CEL.gz	10	HIGH-GRADEPROSTATECANCERCELLSTHATWEREMICRODISSECTEDFROMPROSTATECANCERTISSUE,PROCUREDBYNEEDLEBIOPSY.	CLINICALT3AN0M0	GS9	PSA80NG/ML	10
GSM1095886	High-grade PC10	GSM1095886	clinical prostate cancer cells	High-grade prostate cancer cells that were microdissected from prostate cancer tissue, procured by needle biopsy.	ftp://ftp.ncbi.nlm.nih.gov/pub/geo/DATA/supplementary/samples/GSM1095nnn/GSM1095886/GSM1095886_High-grade_PC10.CEL.gz	11	HIGH-GRADEPROSTATECANCERCELLSTHATWEREMICRODISSECTEDFROMPROSTATECANCERTISSUE,PROCUREDBYNEEDLEBIOPSY.	CLINICALT3AN1M0	GS8	PSA234NG/ML	11
