# Supplementary material for: Synthesizer: Expediting synthesis studies from context-free data with information retrieval techniques
Source: PLoS One. 2017 Apr 24;12(4):e0175860. doi: 10.1371/journal.pone.0175860 (PMC5402950; doi:10.1371/journal.pone.0175860)
Supplement: S1 Dataset — (ZIP) [file pone.0175860.s001.zip › SampleAnnotationsSupplement/SHAMBAVI/geoDatasets/renalCancer/GPL570/GSE11151.csv]

title	geo_accession	source_name_ch1	tissue.source	description	supplementary_file
clear cell sarcoma of the kidney; CCSK_HA302	GSM281278	renal tissue	renal tumor	gene expression data for renal tumor	ftp://ftp.ncbi.nlm.nih.gov/pub/geo/DATA/supplementary/samples/GSM281nnn/GSM281278/GSM281278.CEL.gz
collecting duct carcinoma; CDC_HD85	GSM281279	renal tissue	renal tumor	gene expression data for renal tumor	ftp://ftp.ncbi.nlm.nih.gov/pub/geo/DATA/supplementary/samples/GSM281nnn/GSM281279/GSM281279.CEL.gz
collecting duct carcinoma; CDC_HD91	GSM281280	renal tissue	renal tumor	gene expression data for renal tumor	ftp://ftp.ncbi.nlm.nih.gov/pub/geo/DATA/supplementary/samples/GSM281nnn/GSM281280/GSM281280.CEL.gz
chromophobe renal cell cancer; chRCC_HA315	GSM281281	renal tissue	renal tumor	gene expression data for renal tumor	ftp://ftp.ncbi.nlm.nih.gov/pub/geo/DATA/supplementary/samples/GSM281nnn/GSM281281/GSM281281.CEL.gz
chromophobe renal cell cancer; chRCC_HA417	GSM281282	renal tissue	renal tumor	gene expression data for renal tumor	ftp://ftp.ncbi.nlm.nih.gov/pub/geo/DATA/supplementary/samples/GSM281nnn/GSM281282/GSM281282.CEL.gz
chromophobe renal cell cancer; chRCC_HA88	GSM281283	renal tissue	renal tumor	gene expression data for renal tumor	ftp://ftp.ncbi.nlm.nih.gov/pub/geo/DATA/supplementary/samples/GSM281nnn/GSM281283/GSM281283.CEL.gz
chromophobe renal cell cancer; chRCC_HD29	GSM281284	renal tissue	renal tumor	gene expression data for renal tumor	ftp://ftp.ncbi.nlm.nih.gov/pub/geo/DATA/supplementary/samples/GSM281nnn/GSM281284/GSM281284.CEL.gz
conventional renal cell cancer; cRCCa_HA322	GSM281285	renal tissue	renal tumor	gene expression data for renal tumor	ftp://ftp.ncbi.nlm.nih.gov/pub/geo/DATA/supplementary/samples/GSM281nnn/GSM281285/GSM281285.CEL.gz
conventional renal cell cancer; cRCCa_HA343	GSM281286	renal tissue	renal tumor	gene expression data for renal tumor	ftp://ftp.ncbi.nlm.nih.gov/pub/geo/DATA/supplementary/samples/GSM281nnn/GSM281286/GSM281286.CEL.gz
conventional renal cell cancer; cRCCa_HD114	GSM281287	renal tissue	renal tumor	gene expression data for renal tumor	ftp://ftp.ncbi.nlm.nih.gov/pub/geo/DATA/supplementary/samples/GSM281nnn/GSM281287/GSM281287.CEL.gz
conventional renal cell cancer; cRCCa_HD140	GSM281288	renal tissue	renal tumor	gene expression data for renal tumor	ftp://ftp.ncbi.nlm.nih.gov/pub/geo/DATA/supplementary/samples/GSM281nnn/GSM281288/GSM281288.CEL.gz
conventional renal cell cancer; cRCCa_HD172A	GSM281289	renal tissue	renal tumor	gene expression data for renal tumor	ftp://ftp.ncbi.nlm.nih.gov/pub/geo/DATA/supplementary/samples/GSM281nnn/GSM281289/GSM281289.CEL.gz
conventional renal cell cancer; cRCCa_HD172B	GSM281290	renal tissue	renal tumor	gene expression data for renal tumor	ftp://ftp.ncbi.nlm.nih.gov/pub/geo/DATA/supplementary/samples/GSM281nnn/GSM281290/GSM281290.CEL.gz
conventional renal cell cancer; cRCCa_HD18	GSM281291	renal tissue	renal tumor	gene expression data for renal tumor	ftp://ftp.ncbi.nlm.nih.gov/pub/geo/DATA/supplementary/samples/GSM281nnn/GSM281291/GSM281291.CEL.gz
conventional renal cell cancer; cRCCa_HD212	GSM281292	renal tissue	renal tumor	gene expression data for renal tumor	ftp://ftp.ncbi.nlm.nih.gov/pub/geo/DATA/supplementary/samples/GSM281nnn/GSM281292/GSM281292.CEL.gz
conventional renal cell cancer; cRCCa_HD33	GSM281293	renal tissue	renal tumor	gene expression data for renal tumor	ftp://ftp.ncbi.nlm.nih.gov/pub/geo/DATA/supplementary/samples/GSM281nnn/GSM281293/GSM281293.CEL.gz
conventional renal cell cancer; cRCCa_HD34	GSM281294	renal tissue	renal tumor	gene expression data for renal tumor	ftp://ftp.ncbi.nlm.nih.gov/pub/geo/DATA/supplementary/samples/GSM281nnn/GSM281294/GSM281294.CEL.gz
conventional renal cell cancer; cRCCa_HD42	GSM281295	renal tissue	renal tumor	gene expression data for renal tumor	ftp://ftp.ncbi.nlm.nih.gov/pub/geo/DATA/supplementary/samples/GSM281nnn/GSM281295/GSM281295.CEL.gz
conventional renal cell cancer; cRCCa_HD44	GSM281296	renal tissue	renal tumor	gene expression data for renal tumor	ftp://ftp.ncbi.nlm.nih.gov/pub/geo/DATA/supplementary/samples/GSM281nnn/GSM281296/GSM281296.CEL.gz
conventional renal cell cancer; cRCCa_HD63	GSM281297	renal tissue	renal tumor	gene expression data for renal tumor	ftp://ftp.ncbi.nlm.nih.gov/pub/geo/DATA/supplementary/samples/GSM281nnn/GSM281297/GSM281297.CEL.gz
conventional renal cell cancer; cRCCb_HA181	GSM281298	renal tissue	renal tumor	gene expression data for renal tumor	ftp://ftp.ncbi.nlm.nih.gov/pub/geo/DATA/supplementary/samples/GSM281nnn/GSM281298/GSM281298.CEL.gz
conventional renal cell cancer; cRCCb_HA306	GSM281299	renal tissue	renal tumor	gene expression data for renal tumor	ftp://ftp.ncbi.nlm.nih.gov/pub/geo/DATA/supplementary/samples/GSM281nnn/GSM281299/GSM281299.CEL.gz
conventional renal cell cancer; cRCCb_HA312	GSM281300	renal tissue	renal tumor	gene expression data for renal tumor	ftp://ftp.ncbi.nlm.nih.gov/pub/geo/DATA/supplementary/samples/GSM281nnn/GSM281300/GSM281300.CEL.gz
conventional renal cell cancer; cRCCb_HA344	GSM281301	renal tissue	renal tumor	gene expression data for renal tumor	ftp://ftp.ncbi.nlm.nih.gov/pub/geo/DATA/supplementary/samples/GSM281nnn/GSM281301/GSM281301.CEL.gz
conventional renal cell cancer; cRCCb_HA463	GSM281302	renal tissue	renal tumor	gene expression data for renal tumor	ftp://ftp.ncbi.nlm.nih.gov/pub/geo/DATA/supplementary/samples/GSM281nnn/GSM281302/GSM281302.CEL.gz
conventional renal cell cancer; cRCCb_HD110B	GSM281303	renal tissue	renal tumor	gene expression data for renal tumor	ftp://ftp.ncbi.nlm.nih.gov/pub/geo/DATA/supplementary/samples/GSM281nnn/GSM281303/GSM281303.CEL.gz
conventional renal cell cancer; cRCCb_HD115A	GSM281304	renal tissue	renal tumor	gene expression data for renal tumor	ftp://ftp.ncbi.nlm.nih.gov/pub/geo/DATA/supplementary/samples/GSM281nnn/GSM281304/GSM281304.CEL.gz
conventional renal cell cancer; cRCCb_HD12	GSM281305	renal tissue	renal tumor	gene expression data for renal tumor	ftp://ftp.ncbi.nlm.nih.gov/pub/geo/DATA/supplementary/samples/GSM281nnn/GSM281305/GSM281305.CEL.gz
conventional renal cell cancer; cRCCb_HD2	GSM281306	renal tissue	renal tumor	gene expression data for renal tumor	ftp://ftp.ncbi.nlm.nih.gov/pub/geo/DATA/supplementary/samples/GSM281nnn/GSM281306/GSM281306.CEL.gz
conventional renal cell cancer; cRCCb_HD214	GSM281307	renal tissue	renal tumor	gene expression data for renal tumor	ftp://ftp.ncbi.nlm.nih.gov/pub/geo/DATA/supplementary/samples/GSM281nnn/GSM281307/GSM281307.CEL.gz
conventional renal cell cancer; cRCCb_HD49B	GSM281308	renal tissue	renal tumor	gene expression data for renal tumor	ftp://ftp.ncbi.nlm.nih.gov/pub/geo/DATA/supplementary/samples/GSM281nnn/GSM281308/GSM281308.CEL.gz
conventional renal cell cancer; cRCCb_HD58	GSM281309	renal tissue	renal tumor	gene expression data for renal tumor	ftp://ftp.ncbi.nlm.nih.gov/pub/geo/DATA/supplementary/samples/GSM281nnn/GSM281309/GSM281309.CEL.gz
conventional renal cell cancer; cRCCb_HD93	GSM281310	renal tissue	renal tumor	gene expression data for renal tumor	ftp://ftp.ncbi.nlm.nih.gov/pub/geo/DATA/supplementary/samples/GSM281nnn/GSM281310/GSM281310.CEL.gz
fetal normal kidney; Fkfemale_FKF	GSM281311	renal tissue	normal kidney	gene expression data for normal kidney	ftp://ftp.ncbi.nlm.nih.gov/pub/geo/DATA/supplementary/samples/GSM281nnn/GSM281311/GSM281311.CEL.gz
fetal normal kidney; FKmale_FKM	GSM281312	renal tissue	normal kidney	gene expression data for normal kidney	ftp://ftp.ncbi.nlm.nih.gov/pub/geo/DATA/supplementary/samples/GSM281nnn/GSM281312/GSM281312.CEL.gz
renal lipoma ; LP_HD1847	GSM281313	renal tissue	renal tumor	gene expression data for renal tumor	ftp://ftp.ncbi.nlm.nih.gov/pub/geo/DATA/supplementary/samples/GSM281nnn/GSM281313/GSM281313.CEL.gz
adult normal kidney; NK1a_AK1	GSM281314	renal tissue	normal kidney	gene expression data for normal kidney	ftp://ftp.ncbi.nlm.nih.gov/pub/geo/DATA/supplementary/samples/GSM281nnn/GSM281314/GSM281314.CEL.gz
adult normal kidney; NK1b_AK1	GSM281315	renal tissue	normal kidney	gene expression data for normal kidney	ftp://ftp.ncbi.nlm.nih.gov/pub/geo/DATA/supplementary/samples/GSM281nnn/GSM281315/GSM281315.CEL.gz
adult normal kidney; NK2b_AK2	GSM281316	renal tissue	normal kidney	gene expression data for normal kidney	ftp://ftp.ncbi.nlm.nih.gov/pub/geo/DATA/supplementary/samples/GSM281nnn/GSM281316/GSM281316.CEL.gz
papillary renal cell cancer; pRCCa_HD100	GSM281317	renal tissue	renal tumor	gene expression data for renal tumor	ftp://ftp.ncbi.nlm.nih.gov/pub/geo/DATA/supplementary/samples/GSM281nnn/GSM281317/GSM281317.CEL.gz
papillary renal cell cancer; pRCCa_HD101	GSM281318	renal tissue	renal tumor	gene expression data for renal tumor	ftp://ftp.ncbi.nlm.nih.gov/pub/geo/DATA/supplementary/samples/GSM281nnn/GSM281318/GSM281318.CEL.gz
papillary renal cell cancer; pRCCa_HD108	GSM281319	renal tissue	renal tumor	gene expression data for renal tumor	ftp://ftp.ncbi.nlm.nih.gov/pub/geo/DATA/supplementary/samples/GSM281nnn/GSM281319/GSM281319.CEL.gz
papillary renal cell cancer; pRCCa_HD1562T1	GSM281320	renal tissue	renal tumor	gene expression data for renal tumor	ftp://ftp.ncbi.nlm.nih.gov/pub/geo/DATA/supplementary/samples/GSM281nnn/GSM281320/GSM281320.CEL.gz
papillary renal cell cancer; pRCCa_HD1562T2	GSM281321	renal tissue	renal tumor	gene expression data for renal tumor	ftp://ftp.ncbi.nlm.nih.gov/pub/geo/DATA/supplementary/samples/GSM281nnn/GSM281321/GSM281321.CEL.gz
papillary renal cell cancer; pRCCa_HD193A	GSM281322	renal tissue	renal tumor	gene expression data for renal tumor	ftp://ftp.ncbi.nlm.nih.gov/pub/geo/DATA/supplementary/samples/GSM281nnn/GSM281322/GSM281322.CEL.gz
papillary renal cell cancer; pRCCa_HD193B	GSM281323	renal tissue	renal tumor	gene expression data for renal tumor	ftp://ftp.ncbi.nlm.nih.gov/pub/geo/DATA/supplementary/samples/GSM281nnn/GSM281323/GSM281323.CEL.gz
papillary renal cell cancer; pRCCa_HD208	GSM281324	renal tissue	renal tumor	gene expression data for renal tumor	ftp://ftp.ncbi.nlm.nih.gov/pub/geo/DATA/supplementary/samples/GSM281nnn/GSM281324/GSM281324.CEL.gz
papillary renal cell cancer; pRCCa_HD21	GSM281325	renal tissue	renal tumor	gene expression data for renal tumor	ftp://ftp.ncbi.nlm.nih.gov/pub/geo/DATA/supplementary/samples/GSM281nnn/GSM281325/GSM281325.CEL.gz
papillary renal cell cancer; pRCCa_HD95	GSM281326	renal tissue	renal tumor	gene expression data for renal tumor	ftp://ftp.ncbi.nlm.nih.gov/pub/geo/DATA/supplementary/samples/GSM281nnn/GSM281326/GSM281326.CEL.gz
papillary renal cell cancer; pRCCb_FR503	GSM281327	renal tissue	renal tumor	gene expression data for renal tumor	ftp://ftp.ncbi.nlm.nih.gov/pub/geo/DATA/supplementary/samples/GSM281nnn/GSM281327/GSM281327.CEL.gz
papillary renal cell cancer; pRCCb_HA393B	GSM281328	renal tissue	renal tumor	gene expression data for renal tumor	ftp://ftp.ncbi.nlm.nih.gov/pub/geo/DATA/supplementary/samples/GSM281nnn/GSM281328/GSM281328.CEL.gz
papillary renal cell cancer; pRCCb_HA454a	GSM281329	renal tissue	renal tumor	gene expression data for renal tumor	ftp://ftp.ncbi.nlm.nih.gov/pub/geo/DATA/supplementary/samples/GSM281nnn/GSM281329/GSM281329.CEL.gz
papillary renal cell cancer; pRCCb_HA454b	GSM281330	renal tissue	renal tumor	gene expression data for renal tumor	ftp://ftp.ncbi.nlm.nih.gov/pub/geo/DATA/supplementary/samples/GSM281nnn/GSM281330/GSM281330.CEL.gz
papillary renal cell cancer; pRCCb_HA456a	GSM281331	renal tissue	renal tumor	gene expression data for renal tumor	ftp://ftp.ncbi.nlm.nih.gov/pub/geo/DATA/supplementary/samples/GSM281nnn/GSM281331/GSM281331.CEL.gz
papillary renal cell cancer; pRCCb_HD11	GSM281332	renal tissue	renal tumor	gene expression data for renal tumor	ftp://ftp.ncbi.nlm.nih.gov/pub/geo/DATA/supplementary/samples/GSM281nnn/GSM281332/GSM281332.CEL.gz
papillary renal cell cancer; pRCCb_HD183	GSM281333	renal tissue	renal tumor	gene expression data for renal tumor	ftp://ftp.ncbi.nlm.nih.gov/pub/geo/DATA/supplementary/samples/GSM281nnn/GSM281333/GSM281333.CEL.gz
papillary renal cell cancer; pRCCb_HD38a	GSM281334	renal tissue	renal tumor	gene expression data for renal tumor	ftp://ftp.ncbi.nlm.nih.gov/pub/geo/DATA/supplementary/samples/GSM281nnn/GSM281334/GSM281334.CEL.gz
papillary renal cell cancer; pRCCb_HD38b	GSM281335	renal tissue	renal tumor	gene expression data for renal tumor	ftp://ftp.ncbi.nlm.nih.gov/pub/geo/DATA/supplementary/samples/GSM281nnn/GSM281335/GSM281335.CEL.gz
renal oncocytoma; RO_HD1175	GSM281336	renal tissue	renal tumor	gene expression data for renal tumor	ftp://ftp.ncbi.nlm.nih.gov/pub/geo/DATA/supplementary/samples/GSM281nnn/GSM281336/GSM281336.CEL.gz
renal oncocytoma; RO_HD171A	GSM281337	renal tissue	renal tumor	gene expression data for renal tumor	ftp://ftp.ncbi.nlm.nih.gov/pub/geo/DATA/supplementary/samples/GSM281nnn/GSM281337/GSM281337.CEL.gz
renal oncocytoma; RO_HD30	GSM281338	renal tissue	renal tumor	gene expression data for renal tumor	ftp://ftp.ncbi.nlm.nih.gov/pub/geo/DATA/supplementary/samples/GSM281nnn/GSM281338/GSM281338.CEL.gz
renal oncocytoma; RO_HD37	GSM281339	renal tissue	renal tumor	gene expression data for renal tumor	ftp://ftp.ncbi.nlm.nih.gov/pub/geo/DATA/supplementary/samples/GSM281nnn/GSM281339/GSM281339.CEL.gz
rhabdoid tumor of kidney; RhT_HD4	GSM281340	renal tissue	renal tumor	gene expression data for renal tumor	ftp://ftp.ncbi.nlm.nih.gov/pub/geo/DATA/supplementary/samples/GSM281nnn/GSM281340/GSM281340.CEL.gz
Wilms' tumor; WT_RK16	GSM281341	renal tissue	renal tumor	gene expression data for renal tumor	ftp://ftp.ncbi.nlm.nih.gov/pub/geo/DATA/supplementary/samples/GSM281nnn/GSM281341/GSM281341.CEL.gz
Wilms' tumor; WT_RK20	GSM281342	renal tissue	renal tumor	gene expression data for renal tumor	ftp://ftp.ncbi.nlm.nih.gov/pub/geo/DATA/supplementary/samples/GSM281nnn/GSM281342/GSM281342.CEL.gz
Wilms' tumor; WT_RK34	GSM281343	renal tissue	renal tumor	gene expression data for renal tumor	ftp://ftp.ncbi.nlm.nih.gov/pub/geo/DATA/supplementary/samples/GSM281nnn/GSM281343/GSM281343.CEL.gz
Wilms' tumor; WT_RK42	GSM281344	renal tissue	renal tumor	gene expression data for renal tumor	ftp://ftp.ncbi.nlm.nih.gov/pub/geo/DATA/supplementary/samples/GSM281nnn/GSM281344/GSM281344.CEL.gz
