# Supplementary material for: Synthesizer: Expediting synthesis studies from context-free data with information retrieval techniques
Source: PLoS One. 2017 Apr 24;12(4):e0175860. doi: 10.1371/journal.pone.0175860 (PMC5402950; doi:10.1371/journal.pone.0175860)
Supplement: S1 Dataset — (ZIP) [file pone.0175860.s001.zip › SampleAnnotationsSupplement/SHAMBAVI/geoDatasets/renalCancer/GPL570/GSE23629.csv]

Row.names	title	geo_accession	source_name_ch1	supplementary_file	order2	tissue	sample.type	order1
GSM579349	Primary RCC tumor pair 1	GSM579349	Human tumor	ftp://ftp.ncbi.nlm.nih.gov/pub/geo/DATA/supplementary/samples/GSM579nnn/GSM579349/GSM579349_PP_U133Plus_2_kc107-prim.CEL.gz	1	PRIMARYRCCTUMOR	PAIR1	1
GSM579350	Metastatic RCC tumor pair 1	GSM579350	Human tumor	ftp://ftp.ncbi.nlm.nih.gov/pub/geo/DATA/supplementary/samples/GSM579nnn/GSM579350/GSM579350_PP_U133Plus_2_kc108-met.CEL.gz	2	METASTATICRCCTUMOR	PAIR1	2
GSM579351	Primary RCC tumor pair 2	GSM579351	Human tumor	ftp://ftp.ncbi.nlm.nih.gov/pub/geo/DATA/supplementary/samples/GSM579nnn/GSM579351/GSM579351_PP_U133Plus_2_kc119-prim.CEL.gz	3	PRIMARYRCCTUMOR	PAIR2	3
GSM579352	Metastatic RCC tumor pair 2	GSM579352	Human tumor	ftp://ftp.ncbi.nlm.nih.gov/pub/geo/DATA/supplementary/samples/GSM579nnn/GSM579352/GSM579352_PP_U133Plus_2_kc120-met.CEL.gz	4	METASTATICRCCTUMOR	PAIR2	4
GSM579353	Primary RCC tumor pair 3	GSM579353	Human tumor	ftp://ftp.ncbi.nlm.nih.gov/pub/geo/DATA/supplementary/samples/GSM579nnn/GSM579353/GSM579353_PP_U133Plus_2_kc123-prim.CEL.gz	5	PRIMARYRCCTUMOR	PAIR3	5
GSM579354	Metastatic RCC tumor pair 3	GSM579354	Human tumor	ftp://ftp.ncbi.nlm.nih.gov/pub/geo/DATA/supplementary/samples/GSM579nnn/GSM579354/GSM579354_PP_U133Plus_2_kc124-met.CEL.gz	6	METASTATICRCCTUMOR	PAIR3	6
GSM579355	Primary RCC tumor pair 4	GSM579355	Human tumor	ftp://ftp.ncbi.nlm.nih.gov/pub/geo/DATA/supplementary/samples/GSM579nnn/GSM579355/GSM579355_PP_U133Plus_2_kc129-prim.CEL.gz	7	PRIMARYRCCTUMOR	PAIR4	7
GSM579356	Metastatic RCC tumor pair 4	GSM579356	Human tumor	ftp://ftp.ncbi.nlm.nih.gov/pub/geo/DATA/supplementary/samples/GSM579nnn/GSM579356/GSM579356_PP_U133Plus_2_kc130-met.CEL.gz	8	METASTATICRCCTUMOR	PAIR4	8
GSM579357	Primary RCC tumor pair 5	GSM579357	Human tumor	ftp://ftp.ncbi.nlm.nih.gov/pub/geo/DATA/supplementary/samples/GSM579nnn/GSM579357/GSM579357_PP_U133Plus_2_kc131-prim.CEL.gz	9	PRIMARYRCCTUMOR	PAIR5	9
GSM579358	Metastatic RCC tumor pair 5	GSM579358	Human tumor	ftp://ftp.ncbi.nlm.nih.gov/pub/geo/DATA/supplementary/samples/GSM579nnn/GSM579358/GSM579358_PP_U133Plus_2_kc132-met.CEL.gz	10	METASTATICRCCTUMOR	PAIR5	10
GSM579359	Primary RCC tumor pair 6	GSM579359	Human tumor	ftp://ftp.ncbi.nlm.nih.gov/pub/geo/DATA/supplementary/samples/GSM579nnn/GSM579359/GSM579359_PP_U133Plus_2_kc133-prim.CEL.gz	11	PRIMARYRCCTUMOR	PAIR6	11
GSM579360	Metastatic RCC tumor pair 6	GSM579360	Human tumor	ftp://ftp.ncbi.nlm.nih.gov/pub/geo/DATA/supplementary/samples/GSM579nnn/GSM579360/GSM579360_PP_U133Plus_2_kc134-met.CEL.gz	12	METASTATICRCCTUMOR	PAIR6	12
GSM579361	Primary RCC tumor pair 7	GSM579361	Human tumor	ftp://ftp.ncbi.nlm.nih.gov/pub/geo/DATA/supplementary/samples/GSM579nnn/GSM579361/GSM579361_PP_U133Plus_2_kc135-prim.CEL.gz	13	PRIMARYRCCTUMOR	PAIR7	13
GSM579362	Metastatic RCC tumor pair 7	GSM579362	Human tumor	ftp://ftp.ncbi.nlm.nih.gov/pub/geo/DATA/supplementary/samples/GSM579nnn/GSM579362/GSM579362_PP_U133Plus_2_kc136-met.CEL.gz	14	METASTATICRCCTUMOR	PAIR7	14
GSM579363	Primary RCC tumor pair 8	GSM579363	Human tumor	ftp://ftp.ncbi.nlm.nih.gov/pub/geo/DATA/supplementary/samples/GSM579nnn/GSM579363/GSM579363_PP_U133Plus_2_kc149-prim.CEL.gz	15	PRIMARYRCCTUMOR	PAIR8	15
GSM579364	Metastatic RCC tumor pair 8	GSM579364	Human tumor	ftp://ftp.ncbi.nlm.nih.gov/pub/geo/DATA/supplementary/samples/GSM579nnn/GSM579364/GSM579364_PP_U133Plus_2_kc150-met.CEL.gz	16	METASTATICRCCTUMOR	PAIR8	16
GSM579365	Primary RCC tumor pair 9	GSM579365	Human tumor	ftp://ftp.ncbi.nlm.nih.gov/pub/geo/DATA/supplementary/samples/GSM579nnn/GSM579365/GSM579365_PP_U133Plus_2_kc157-prim.CEL.gz	17	PRIMARYRCCTUMOR	PAIR9	17
GSM579366	Metastatic RCC tumor pair 9	GSM579366	Human tumor	ftp://ftp.ncbi.nlm.nih.gov/pub/geo/DATA/supplementary/samples/GSM579nnn/GSM579366/GSM579366_PP_U133Plus_2_kc158-met.CEL.gz	18	METASTATICRCCTUMOR	PAIR9	18
GSM579367	Primary RCC tumor pair 10	GSM579367	Human tumor	ftp://ftp.ncbi.nlm.nih.gov/pub/geo/DATA/supplementary/samples/GSM579nnn/GSM579367/GSM579367_PP_U133Plus_2_kc159-prim.CEL.gz	19	PRIMARYRCCTUMOR	PAIR10	19
GSM579368	Metastatic RCC tumor pair 10	GSM579368	Human tumor	ftp://ftp.ncbi.nlm.nih.gov/pub/geo/DATA/supplementary/samples/GSM579nnn/GSM579368/GSM579368_PP_U133Plus_2_kc160-met.CEL.gz	20	METASTATICRCCTUMOR	PAIR10	20
GSM579369	Primary RCC tumor pair 11	GSM579369	Human tumor	ftp://ftp.ncbi.nlm.nih.gov/pub/geo/DATA/supplementary/samples/GSM579nnn/GSM579369/GSM579369_PP_U133Plus_2_kc161-prim.CEL.gz	21	PRIMARYRCCTUMOR	PAIR11	21
GSM579370	Metastatic RCC tumor pair 11	GSM579370	Human tumor	ftp://ftp.ncbi.nlm.nih.gov/pub/geo/DATA/supplementary/samples/GSM579nnn/GSM579370/GSM579370_PP_U133Plus_2_kc162-met.CEL.gz	22	METASTATICRCCTUMOR	PAIR11	22
GSM579371	Primary RCC tumor pair 12	GSM579371	Human tumor	ftp://ftp.ncbi.nlm.nih.gov/pub/geo/DATA/supplementary/samples/GSM579nnn/GSM579371/GSM579371_PP_U133Plus_2_kc165-prim.CEL.gz	23	PRIMARYRCCTUMOR	PAIR12	23
GSM579372	Metastatic RCC tumor pair 12	GSM579372	Human tumor	ftp://ftp.ncbi.nlm.nih.gov/pub/geo/DATA/supplementary/samples/GSM579nnn/GSM579372/GSM579372_PP_U133Plus_2_kc166-met.CEL.gz	24	METASTATICRCCTUMOR	PAIR12	24
GSM579373	Primary RCC tumor pair 13	GSM579373	Human tumor	ftp://ftp.ncbi.nlm.nih.gov/pub/geo/DATA/supplementary/samples/GSM579nnn/GSM579373/GSM579373_PP_U133Plus_2_kc167-prim.CEL.gz	25	PRIMARYRCCTUMOR	PAIR13	25
GSM579374	Metastatic RCC tumor pair 13	GSM579374	Human tumor	ftp://ftp.ncbi.nlm.nih.gov/pub/geo/DATA/supplementary/samples/GSM579nnn/GSM579374/GSM579374_PP_U133Plus_2_kc168-met.CEL.gz	26	METASTATICRCCTUMOR	PAIR13	26
GSM579375	Primary RCC tumor pair 14	GSM579375	Human tumor	ftp://ftp.ncbi.nlm.nih.gov/pub/geo/DATA/supplementary/samples/GSM579nnn/GSM579375/GSM579375_PP_U133Plus_2_kc175-prim.CEL.gz	27	PRIMARYRCCTUMOR	PAIR14	27
GSM579376	Metastatic RCC tumor pair 14	GSM579376	Human tumor	ftp://ftp.ncbi.nlm.nih.gov/pub/geo/DATA/supplementary/samples/GSM579nnn/GSM579376/GSM579376_PP_U133Plus_2_kc176-met.CEL.gz	28	METASTATICRCCTUMOR	PAIR14	28
GSM579377	Primary RCC tumor pair 15	GSM579377	Human tumor	ftp://ftp.ncbi.nlm.nih.gov/pub/geo/DATA/supplementary/samples/GSM579nnn/GSM579377/GSM579377_PP_U133Plus_2_kc179-prim.CEL.gz	29	PRIMARYRCCTUMOR	PAIR15	29
GSM579378	Metastatic RCC tumor pair 15	GSM579378	Human tumor	ftp://ftp.ncbi.nlm.nih.gov/pub/geo/DATA/supplementary/samples/GSM579nnn/GSM579378/GSM579378_PP_U133Plus_2_kc180-met.CEL.gz	30	METASTATICRCCTUMOR	PAIR15	30
GSM579379	Primary RCC tumor pair 16	GSM579379	Human tumor	ftp://ftp.ncbi.nlm.nih.gov/pub/geo/DATA/supplementary/samples/GSM579nnn/GSM579379/GSM579379_PP_U133Plus_2_kc183-prim.CEL.gz	31	PRIMARYRCCTUMOR	PAIR16	31
GSM579380	Metastatic RCC tumor pair 16	GSM579380	Human tumor	ftp://ftp.ncbi.nlm.nih.gov/pub/geo/DATA/supplementary/samples/GSM579nnn/GSM579380/GSM579380_PP_U133Plus_2_kc184-met.CEL.gz	32	METASTATICRCCTUMOR	PAIR16	32
