# Supplementary material for: Synthesizer: Expediting synthesis studies from context-free data with information retrieval techniques
Source: PLoS One. 2017 Apr 24;12(4):e0175860. doi: 10.1371/journal.pone.0175860 (PMC5402950; doi:10.1371/journal.pone.0175860)
Supplement: S1 Dataset — (ZIP) [file pone.0175860.s001.zip › SampleAnnotationsSupplement/SHAMBAVI/geoDatasets/renalCancer/GPL570/GSE2748.csv]

Row.names	title	geo_accession	source_name_ch1	order2	X.Age	order1
GSM60241	Papillary RCC_Sample01	GSM60241	Papillary RCC	1	2'	1
GSM60242	Papillary RCC_Sample02	GSM60242	Papillary RCC	2	1'	2
GSM60243	Papillary RCC_Sample03	GSM60243	Papillary RCC	3	1'	3
GSM60244	Papillary RCC_Sample04	GSM60244	Papillary RCC	4	1'	4
GSM60245	Papillary RCC_Sample05	GSM60245	Papillary RCC	5	1'	5
GSM60246	Papillary RCC_Sample06	GSM60246	Papillary RCC	6	1'	6
GSM60247	Papillary RCC_Sample07	GSM60247	Papillary RCC	7	1'	7
GSM60248	Papillary RCC_Sample08	GSM60248	Papillary RCC	8	1'	8
GSM60249	Papillary RCC_Sample09	GSM60249	Papillary RCC	9	1'	9
GSM60250	Papillary RCC_Sample10	GSM60250	Papillary RCC	10	1'	10
GSM60251	Papillary RCC_Sample11	GSM60251	Papillary RCC	11	1'	11
GSM60252	Papillary RCC_Sample12	GSM60252	Papillary RCC	12	1'	12
GSM60253	Papillary RCC_Sample13	GSM60253	Papillary RCC	13	1'	13
GSM60254	Papillary RCC_Sample14	GSM60254	Papillary RCC	14	1'	14
GSM60255	Papillary RCC_Sample15	GSM60255	Papillary RCC	15	1'	15
GSM60256	Papillary RCC_Sample16	GSM60256	Papillary RCC	16	2'	16
GSM60257	Papillary RCC_Sample17	GSM60257	Papillary RCC	17	1'	17
GSM60258	Papillary RCC_Sample18	GSM60258	Papillary RCC	18	2'	18
GSM60259	Papillary RCC_Sample19	GSM60259	Papillary RCC	19	2'	19
GSM60260	Papillary RCC_Sample20	GSM60260	Papillary RCC	20	1'	20
GSM60261	Papillary RCC_Sample21	GSM60261	Papillary RCC	21	1'	21
GSM60262	Papillary RCC_Sample22	GSM60262	Papillary RCC	22	1'	22
GSM60263	Papillary RCC_Sample23	GSM60263	Papillary RCC	23	2'	23
GSM60264	Papillary RCC_Sample24	GSM60264	Papillary RCC	24	2'	24
GSM60265	Papillary RCC_Sample25	GSM60265	Papillary RCC	25	2'	25
GSM60266	Papillary RCC_Sample26	GSM60266	Papillary RCC	26	1'	26
GSM60267	Papillary RCC_Sample27	GSM60267	Papillary RCC	27	1'	27
GSM60268	Papillary RCC_Sample28	GSM60268	Papillary RCC	28	1'	28
GSM60269	Papillary RCC_Sample29	GSM60269	Papillary RCC	29	1'	29
GSM60270	Papillary RCC_Sample30	GSM60270	Papillary RCC	30	2'	30
GSM60271	Papillary RCC_Sample31	GSM60271	Papillary RCC	31	2'	31
GSM60272	Papillary RCC_Sample32	GSM60272	Papillary RCC	32	2'	32
GSM60273	Papillary RCC_Sample33	GSM60273	Papillary RCC	33	2'	33
GSM60274	Papillary RCC_Sample34	GSM60274	Papillary RCC	34	2'	34
